# Supplementary material for: ImmuSort, a database on gene plasticity and electronic sorting for immune cells
Source: Sci Rep. 2015 May 19;5:10370. doi: 10.1038/srep10370 (PMC4437374; doi:10.1038/srep10370)
Supplement: Supplementary Table S1 [file srep10370-s2.xls]

## Sheet: Sheet1
ImmuSort category	GEO sample	Title	Source name	GEO series	Sample description
B cell (ALL)	GSM461013	Patient_5189_diagnosis	leukemic cells, purified using CD19 beads on autoMACS	GSE18497	5189D.CEL
B cell (ALL)	GSM461054	Patient_5189_relapse	leukemic cells, purified using CD19 beads on autoMACS	GSE18497	5189R.CEL
B cell (ALL)	GSM461014	Patient_5260_diagnosis	leukemic cells, purified using CD19 beads on autoMACS	GSE18497	5260D.CEL
B cell (ALL)	GSM461055	Patient_5260_relapse	leukemic cells, purified using CD19 beads on autoMACS	GSE18497	5260R.CEL
B cell (ALL)	GSM461015	Patient_5361_diagnosis	leukemic cells, purified using CD19 beads on autoMACS	GSE18497	5361D.CEL
B cell (ALL)	GSM461056	Patient_5361_relapse	leukemic cells, purified using CD19 beads on autoMACS	GSE18497	5361R.CEL
B cell (ALL)	GSM461017	Patient_5449_diagnosis	leukemic cells, purified using CD19 beads on autoMACS	GSE18497	5449D.CEL
B cell (ALL)	GSM461058	Patient_5449_relapse	leukemic cells, purified using CD19 beads on autoMACS	GSE18497	5449R.CEL
B cell (ALL)	GSM461018	Patient_5500_diagnosis	leukemic cells, purified using CD19 beads on autoMACS	GSE18497	5500D.CEL
B cell (ALL)	GSM461059	Patient_5500_relapse	leukemic cells, purified using CD19 beads on autoMACS	GSE18497	5500R.CEL
B cell (ALL)	GSM461019	Patient_5513_diagnosis	leukemic cells, purified using CD19 beads on autoMACS	GSE18497	5513D.CEL
B cell (ALL)	GSM461060	Patient_5513_relapse	leukemic cells, purified using CD19 beads on autoMACS	GSE18497	5513R.CEL
B cell (ALL)	GSM461022	Patient_5864_diagnosis	leukemic cells, purified using CD19 beads on autoMACS	GSE18497	5864D.CEL
B cell (ALL)	GSM461063	Patient_5864_relapse	leukemic cells, purified using CD19 beads on autoMACS	GSE18497	5864R.CEL
B cell (ALL)	GSM461023	Patient_5978_diagnosis	leukemic cells, purified using CD19 beads on autoMACS	GSE18497	5978D.CEL
B cell (ALL)	GSM461064	Patient_5978_relapse	leukemic cells, purified using CD19 beads on autoMACS	GSE18497	5978R.CEL
B cell (ALL)	GSM461026	Patient_6145_diagnosis	leukemic cells, purified using CD19 beads on autoMACS	GSE18497	6145D.CEL
B cell (ALL)	GSM461067	Patient_6145_relapse	leukemic cells, purified using CD19 beads on autoMACS	GSE18497	6145R.CEL
B cell (ALL)	GSM461027	Patient_6190_diagnosis	leukemic cells, purified using CD19 beads on autoMACS	GSE18497	6190D.CEL
B cell (ALL)	GSM461068	Patient_6190_relapse	leukemic cells, purified using CD19 beads on autoMACS	GSE18497	6190R.CEL
B cell (ALL)	GSM461028	Patient_6285_diagnosis	leukemic cells, purified using CD19 beads on autoMACS	GSE18497	6285D.CEL
B cell (ALL)	GSM461069	Patient_6285_relapse	leukemic cells, purified using CD19 beads on autoMACS	GSE18497	6285R.CEL
B cell (ALL)	GSM461029	Patient_6309_diagnosis	leukemic cells, purified using CD19 beads on autoMACS	GSE18497	6309D.CEL
B cell (ALL)	GSM461070	Patient_6309_relapse	leukemic cells, purified using CD19 beads on autoMACS	GSE18497	6309R.CEL
B cell (ALL)	GSM461031	Patient_6345_diagnosis	leukemic cells, purified using CD19 beads on autoMACS	GSE18497	6345D.CEL
B cell (ALL)	GSM461072	Patient_6345_relapse	leukemic cells, purified using CD19 beads on autoMACS	GSE18497	6345R.CEL
B cell (ALL)	GSM461032	Patient_6411_diagnosis	leukemic cells, purified using CD19 beads on autoMACS	GSE18497	6411D.CEL
B cell (ALL)	GSM461073	Patient_6411_relapse	leukemic cells, purified using CD19 beads on autoMACS	GSE18497	6411R.CEL
B cell (ALL)	GSM461074	Patient_6417_relapse	leukemic cells, purified using CD19 beads on autoMACS	GSE18497	6417R.CEL
B cell (ALL)	GSM461034	Patient_6449_diagnosis	leukemic cells, purified using CD19 beads on autoMACS	GSE18497	6449D.CEL
B cell (ALL)	GSM461075	Patient_6449_relapse	leukemic cells, purified using CD19 beads on autoMACS	GSE18497	6449R.CEL
B cell (ALL)	GSM461035	Patient_6475_diagnosis	leukemic cells, purified using CD19 beads on autoMACS	GSE18497	6475D.CEL
B cell (ALL)	GSM461076	Patient_6475_relapse	leukemic cells, purified using CD19 beads on autoMACS	GSE18497	6475R.CEL
B cell (ALL)	GSM461036	Patient_6557_diagnosis	leukemic cells, purified using CD19 beads on autoMACS	GSE18497	6557D.CEL
B cell (ALL)	GSM461077	Patient_6557_relapse	leukemic cells, purified using CD19 beads on autoMACS	GSE18497	6557R.CEL
B cell (ALL)	GSM461037	Patient_6558_diagnosis	leukemic cells, purified using CD19 beads on autoMACS	GSE18497	6558D.CEL
B cell (ALL)	GSM461078	Patient_6558_relapse	leukemic cells, purified using CD19 beads on autoMACS	GSE18497	6558R.CEL
B cell (ALL)	GSM461080	Patient_6633_relapse	leukemic cells, purified using CD19 beads on autoMACS	GSE18497	6633R.CEL
B cell (ALL)	GSM461040	Patient_6892_diagnosis	leukemic cells, purified using CD19 beads on autoMACS	GSE18497	6892D.CEL
B cell (ALL)	GSM461081	Patient_6892_relapse	leukemic cells, purified using CD19 beads on autoMACS	GSE18497	6892R.CEL
B cell (ALL)	GSM461041	Patient_6991_diagnosis	leukemic cells, purified using CD19 beads on autoMACS	GSE18497	6991D.CEL
B cell (ALL)	GSM461082	Patient_6991_relapse	leukemic cells, purified using CD19 beads on autoMACS	GSE18497	6991R.CEL
B cell (ALL)	GSM461042	Patient_7170_diagnosis	leukemic cells, purified using CD19 beads on autoMACS	GSE18497	7170D.CEL
B cell (ALL)	GSM461083	Patient_7170_relapse	leukemic cells, purified using CD19 beads on autoMACS	GSE18497	7170R.CEL
B cell (ALL)	GSM461043	Patient_7263_diagnosis	leukemic cells, purified using CD19 beads on autoMACS	GSE18497	7263D.CEL
B cell (ALL)	GSM461084	Patient_7263_relapse	leukemic cells, purified using CD19 beads on autoMACS	GSE18497	7263R.CEL
B cell (ALL)	GSM461045	Patient_7304_diagnosis	leukemic cells, purified using CD19 beads on autoMACS	GSE18497	7304D.CEL
B cell (ALL)	GSM461086	Patient_7304_relapse	leukemic cells, purified using CD19 beads on autoMACS	GSE18497	7304R.CEL
B cell (ALL)	GSM461049	Patient_8237_diagnosis	leukemic cells, purified using CD19 beads on autoMACS	GSE18497	8237D.CEL
B cell (ALL)	GSM461090	Patient_8237_relapse	leukemic cells, purified using CD19 beads on autoMACS	GSE18497	8237R.CEL
B cell (ALL)	GSM461050	Patient_8549_diagnosis	leukemic cells, purified using CD19 beads on autoMACS	GSE18497	8549D.CEL
B cell (ALL)	GSM461091	Patient_8549_relapse	leukemic cells, purified using CD19 beads on autoMACS	GSE18497	8549R.CEL
B cell (ALL)	GSM273085	ALL_BCell_Leu_07	Periferical blood, Acute Lymphoblastic Leukemia lineage B, 07	GSE10820	ALL_BCell_Leu_07
B cell (ALL)	GSM272982	ALL_BCell_Leu_12	Periferical blood, Acute Lymphoblastic Leukemia lineage B, 12	GSE10820	ALL_BCell_Leu_12
B cell (ALL)	GSM273086	ALL_BCell_Leu_12_R	Periferical blood, Acute Lymphoblastic Leukemia lineage B, 12_R	GSE10820	ALL_BCell_Leu_12_R
B cell (ALL)	GSM272983	ALL_BCell_Leu_22	Periferical blood, Acute Lymphoblastic Leukemia lineage B, 22	GSE10820	ALL_BCell_Leu_22
B cell (ALL)	GSM273201	ALL_BCell_Leu_24	Periferical blood, Acute Lymphoblastic Leukemia lineage B, 24	GSE10820	ALL_BCell_Leu_24
B cell (ALL)	GSM273202	ALL_BCell_Leu_24_R	Periferical blood, Acute Lymphoblastic Leukemia lineage B, 24_R	GSE10820	ALL_BCell_Leu_24_R
B cell (ALL)	GSM273209	ALL_BCell_Leu_33	Periferical blood, Acute Lymphoblastic Leukemia lineage B, 33	GSE10820	ALL_BCell_Leu_33
B cell (ALL)	GSM273211	ALL_BCell_Leu_41	Periferical blood, Acute Lymphoblastic Leukemia lineage B, 41	GSE10820	ALL_BCell_Leu_41
B cell (ALL)	GSM273212	ALL_BCell_Leu_41_R	Periferical blood, Acute Lymphoblastic Leukemia lineage B, 41_R	GSE10820	ALL_BCell_Leu_41_R
B cell (ALL)	GSM60541	IV-B-ALL-40-24h-GC	B-ALL patient 40, peripheral blood	GSE2842	biological source///homo sapiens, ALL ex vivo material from adult B-ALL patient, peripheral blood taken prior to treatment, leukocyte isolation CD10 targeted enrichment for malignant blasts, cultivated in the presence of dexamethasone 10e-7M for 24h
B cell (ALL)	GSM60539	IV-B-ALL-40-6h-GC	B-ALL patient 40, peripheral blood	GSE2842	biological source///homo sapiens, ALL ex vivo material from adult B-ALL patient, peripheral blood taken prior to treatment, leukocyte isolation CD10 targeted enrichment for malignant blasts, cultivated in the presence of dexamethasone 10e-7M for 6h
B cell (ALL)	GSM60540	IV-B-ALL-40-24h-EtOH	B-ALL patient 40, peripheral blood	GSE2842	biological source///homo sapiens, ALL ex vivo material from adult B-ALL patient, peripheral blood taken prior to treatment, leukocyte isolation CD10 targeted enrichment for malignant blasts, cultivated in the presence of ethanol 0,1% for 24h
B cell (ALL)	GSM60538	IV-B-ALL-40-6h-EtOH	B-ALL patient 40, peripheral blood	GSE2842	biological source///homo sapiens, ALL ex vivo material from adult B-ALL patient, peripheral blood taken prior to treatment, leukocyte isolation CD10 targeted enrichment for malignant blasts, cultivated in the presence of ethanol 0,1% for 6h
B cell (ALL)	GSM60537	Adult-B-ALL-0h	Adult B-ALL patient, peripheral blood	GSE2842	biological source///homo sapiens, ALL patient (male, aged 72 years), peripheral blood taken prior to treatment, leukocyte isolation CD10 targeted enrichment for malignant blasts.
B cell (ALL)	GSM51701	B-ALL-43-24h	Patient 43, peripheral blood	GSE2677	biological source///homo sapiens, childhood ALL patient (female, aged 1.6 years), peripheral blood taken after 24 hours of treatment (BFM2000 treatment protocol), leukocyte isolation followed by enrichment for malignant blasts by malignant cell selection (CD19).///Technical protocols///For total RNA isolation, TRIreagent (MRC Inc., Cincinnati, OH,USA) was used according to the manufacturer鈥檚 prot…
B cell (ALL)	GSM51702	B-ALL-43-6h	Patient 43, peripheral blood	GSE2677	biological source///homo sapiens, childhood ALL patient (female, aged 1.6 years), peripheral blood taken after 6 hours of treatment (BFM2000 treatment protocol), leukocyte isolation followed by enrichment for malignant blasts by malignant cell selection (CD19).///Technical protocols///For total RNA isolation, TRIreagent (MRC Inc., Cincinnati, OH,USA) was used according to the manufacturer鈥檚 proto…
B cell (ALL)	GSM51703	B-ALL-43-0h	Patient 43, peripheral blood	GSE2677	biological source///homo sapiens, childhood ALL patient (female, aged 1.6 years), peripheral blood taken prior to treatment, leukocyte isolation followed by enrichment for malignant blasts by malignant cell selection (CD19).///Technical protocols///For total RNA isolation, TRIreagent (MRC Inc., Cincinnati, OH,USA) was used according to the manufacturer鈥檚 protocol. Briefly, up to 1x10E7 cells per …
B cell (ALL)	GSM51680	B-ALL-17-24h	Patient 17, peripheral blood	GSE2677	biological source///homo sapiens, childhood ALL patient (female, aged 14.7 years), peripheral blood taken after 24 hours of treatment (BFM2000 treatment protocol), leukocyte isolation followed by enrichment for malignant blasts by non-malignant cell depletion.///Technical protocols///For total RNA isolation, TRIreagent (MRC Inc., Cincinnati, OH,USA) was used according to the manufacturer鈥檚 protoc…
B cell (ALL)	GSM51681	B-ALL-17-8h	Patient 17, peripheral blood	GSE2677	biological source///homo sapiens, childhood ALL patient (female, aged 14.7 years), peripheral blood taken after 8 hours of treatment (BFM2000 treatment protocol), leukocyte isolation followed by enrichment for malignant blasts by non-malignant cell depletion.//////Technical protocols///For total RNA isolation, TRIreagent (MRC Inc., Cincinnati, OH,USA) was used according to the manufacturer鈥檚 prot…
B cell (ALL)	GSM51682	B-ALL-17-0h	Patient 17, peripheral blood	GSE2677	biological source///homo sapiens, childhood ALL patient (female, aged 14.7 years), peripheral blood taken prior to treatment, leukocyte isolation followed by enrichment for malignant blasts by non-malignant cell depletion.///Technical protocols///For total RNA isolation, TRIreagent (MRC Inc., Cincinnati, OH,USA) was used according to the manufacturer鈥檚 protocol. Briefly, up to 1x10E7 cells per ml…
B cell (ALL)	GSM60601	B-ALL-37-BM-sorted	B-ALL patient 37, bone marrow	GSE2842	biological source///homo sapiens, childhood ALL patient (female, aged 15.1 years), bone marrow taken prior to treatment, leukocyte isolation followed by enrichment for malignant blasts by malignant cell selection (CD10).
B cell (ALL)	GSM60603	B-ALL-37-BM-unsorted	B-ALL patient 37, bone marrow	GSE2842	biological source///homo sapiens, childhood ALL patient (female, aged 15.1 years), bone marrow taken prior to treatment, leukocyte isolation without enrichment for malignant blasts.
B cell (ALL)	GSM51692	B-ALL-37-24h	Patient 37, peripheral blood	GSE2677	biological source///homo sapiens, childhood ALL patient (female, aged 15.1 years), peripheral blood taken after 24 hours of treatment (BFM2000 treatment protocol), leukocyte isolation followed by enrichment for malignant blasts by malignant cell selection (CD10).///Technical protocols///For total RNA isolation, TRIreagent (MRC Inc., Cincinnati, OH,USA) was used according to the manufacturer鈥檚 pro…
B cell (ALL)	GSM51693	B-ALL-37-6h	Patient 37, peripheral blood	GSE2677	biological source///homo sapiens, childhood ALL patient (female, aged 15.1 years), peripheral blood taken after 6 hours of treatment (BFM2000 treatment protocol), leukocyte isolation followed by enrichment for malignant blasts by malignant cell selection (CD10).///Technical protocols///For total RNA isolation, TRIreagent (MRC Inc., Cincinnati, OH,USA) was used according to the manufacturer鈥檚 prot…
B cell (ALL)	GSM51694	B-ALL-37-0h	Patient 37, peripheral blood	GSE2677	biological source///homo sapiens, childhood ALL patient (female, aged 15.1 years), peripheral blood taken prior to treatment, leukocyte isolation followed by enrichment for malignant blasts by malignant cell selection (CD10).///Technical protocols///For total RNA isolation, TRIreagent (MRC Inc., Cincinnati, OH,USA) was used according to the manufacturer鈥檚 protocol. Briefly, up to 1x10E7 cells per…
B cell (ALL)	GSM51683	B-ALL-31-24h	Patient 31, peripheral blood	GSE2677	biological source///homo sapiens, childhood ALL patient (female, aged 17.2 years), peripheral blood taken after 24 hours of treatment (BFM2000 treatment protocol), leukocyte isolation followed by enrichment for malignant blasts by malignant cell selection (CD10).///Technical protocols///For total RNA isolation, TRIreagent (MRC Inc., Cincinnati, OH,USA) was used according to the manufacturer鈥檚 pro…
B cell (ALL)	GSM51684	B-ALL-31-6h	Patient 31, peripheral blood	GSE2677	biological source///homo sapiens, childhood ALL patient (female, aged 17.2 years), peripheral blood taken after 6 hours of treatment (BFM2000 treatment protocol), leukocyte isolation followed by enrichment for malignant blasts by malignant cell selection (CD10).///Technical protocols///For total RNA isolation, TRIreagent (MRC Inc., Cincinnati, OH,USA) was used according to the manufacturer鈥檚 prot…
B cell (ALL)	GSM51685	B-ALL-31-0h	Patient 31, peripheral blood	GSE2677	biological source///homo sapiens, childhood ALL patient (female, aged 17.2 years), peripheral blood taken prior to treatment, leukocyte isolation followed by enrichment for malignant blasts by malignant cell selection (CD10).///Technical protocols///For total RNA isolation, TRIreagent (MRC Inc., Cincinnati, OH,USA) was used according to the manufacturer鈥檚 protocol. Briefly, up to 1x10E7 cells per…
B cell (ALL)	GSM51674	B-ALL-24-24h	Patient 24, peripheral blood	GSE2677	biological source///homo sapiens, childhood ALL patient (female, aged 2.6 years), peripheral blood taken after 24 hours of treatment (BFM2000 treatment protocol), leukocyte isolation followed by enrichment for malignant blasts by malignant cell selection (CD10).//////Technical protocols///For total RNA isolation, TRIreagent (MRC Inc., Cincinnati, OH,USA) was used according to the manufacturer鈥檚 p…
B cell (ALL)	GSM51675	B-ALL-24-6h	Patient 24, peripheral blood	GSE2677	biological source///homo sapiens, childhood ALL patient (female, aged 2.6 years), peripheral blood taken after 6 hours of treatment (BFM2000 treatment protocol), leukocyte isolation followed by enrichment for malignant blasts by malignant cell selection (CD10).///Technical protocols///For total RNA isolation, TRIreagent (MRC Inc., Cincinnati, OH,USA) was used according to the manufacturer鈥檚 proto…
B cell (ALL)	GSM51676	B-ALL-24-0h	Patient 24, peripheral blood	GSE2677	biological source///homo sapiens, childhood ALL patient (female, aged 2.6 years), peripheral blood taken prior to treatment, leukocyte isolation followed by enrichment for malignant blasts by malignant cell selection (CD10).///Technical protocols///For total RNA isolation, TRIreagent (MRC Inc., Cincinnati, OH,USA) was used according to the manufacturer鈥檚 protocol. Briefly, up to 1x10E7 cells per …
B cell (ALL)	GSM51686	B-ALL-32-24h	Patient 32, peripheral blood	GSE2677	biological source///homo sapiens, childhood ALL patient (female, aged 3.7 years), peripheral blood taken after 24 hours of treatment (BFM2000 treatment protocol), leukocyte isolation followed by enrichment for malignant blasts by malignant cell selection (CD10).///Technical protocols///For total RNA isolation, TRIreagent (MRC Inc., Cincinnati, OH,USA) was used according to the manufacturer鈥檚 prot…
B cell (ALL)	GSM51687	B-ALL-32-6h	Patient 32, peripheral blood	GSE2677	biological source///homo sapiens, childhood ALL patient (female, aged 3.7 years), peripheral blood taken after 6 hours of treatment (BFM2000 treatment protocol), leukocyte isolation followed by enrichment for malignant blasts by malignant cell selection (CD10).///Technical protocols///For total RNA isolation, TRIreagent (MRC Inc., Cincinnati, OH,USA) was used according to the manufacturer鈥檚 proto…
B cell (ALL)	GSM60597	B-ALL-32-0h-rep1	B-ALL patient 32, peripheral blood	GSE2842	biological source///homo sapiens, childhood ALL patient (female, aged 3.7 years), peripheral blood taken prior to treatment, leukocyte isolation followed by enrichment for malignant blasts by malignant cell selection (CD10).
B cell (ALL)	GSM51688	B-ALL-32-0h	Patient 32, peripheral blood	GSE2677	biological source///homo sapiens, childhood ALL patient (female, aged 3.7 years), peripheral blood taken prior to treatment, leukocyte isolation followed by enrichment for malignant blasts by malignant cell selection (CD10).///Technical protocols///For total RNA isolation, TRIreagent (MRC Inc., Cincinnati, OH,USA) was used according to the manufacturer鈥檚 protocol. Briefly, up to 1x10E7 cells per …
B cell (ALL)	GSM60599	B-ALL-32-0h-rep2	B-ALL patient 32, peripheral blood	GSE2842	biological source///homo sapiens, childhood ALL patient (female, aged 3.7 years), peripheral blood taken prior to treatment, leukocyte isolation followed by enrichment for malignant blasts by malignant cell selection (CD10).///technical replicate to sample B-ALL-32-0h-rep1
B cell (ALL)	GSM51698	B-ALL-40-24h	Patient 40, peripheral blood	GSE2677	biological source///homo sapiens, childhood ALL patient (male, aged 17.3 years), peripheral blood taken after 24 hours treatment (BFM2000 treatment protocol), leukocyte isolation followed by enrichment for malignant blasts by malignant cell selection (CD10).///Technical protocols///For total RNA isolation, TRIreagent (MRC Inc., Cincinnati, OH,USA) was used according to the manufacturer鈥檚 protocol…
B cell (ALL)	GSM51699	B-ALL-40-6h	Patient 40, peripheral blood	GSE2677	biological source///homo sapiens, childhood ALL patient (male, aged 17.3 years), peripheral blood taken after 6 hours of treatment (BFM2000 treatment protocol), leukocyte isolation followed by enrichment for malignant blasts by malignant cell selection (CD10).///Technical protocols///For total RNA isolation, TRIreagent (MRC Inc., Cincinnati, OH,USA) was used according to the manufacturer鈥檚 protoc…
B cell (ALL)	GSM51700	B-ALL-40-0h	Patient 40, peripheral blood	GSE2677	biological source///homo sapiens, childhood ALL patient (male, aged 17.3 years), peripheral blood taken prior to treatment, leukocyte isolation followed by enrichment for malignant blasts by malignant cell selection (CD10).///Technical protocols///For total RNA isolation, TRIreagent (MRC Inc., Cincinnati, OH,USA) was used according to the manufacturer鈥檚 protocol. Briefly, up to 1x10E7 cells per m…
B cell (ALL)	GSM51689	B-ALL-33-24h	Patient 33, peripheral blood	GSE2677	biological source///homo sapiens, childhood ALL patient (male, aged 2.5 years), peripheral blood taken after 24 hours of treatment (BFM2000 treatment protocol), leukocyte isolation followed by enrichment for malignant blasts by malignant cell selection (CD10).///Technical protocols///For total RNA isolation, TRIreagent (MRC Inc., Cincinnati, OH,USA) was used according to the manufacturer鈥檚 protoc…
B cell (ALL)	GSM51690	B-ALL-33-6h	Patient 33, peripheral blood	GSE2677	biological source///homo sapiens, childhood ALL patient (male, aged 2.5 years), peripheral blood taken after 6 hours of treatment (BFM2000 treatment protocol), leukocyte isolation followed by enrichment for malignant blasts by malignant cell selection (CD10).///Technical protocols///For total RNA isolation, TRIreagent (MRC Inc., Cincinnati, OH,USA) was used according to the manufacturer鈥檚 protoco…
B cell (ALL)	GSM51691	B-ALL-33-0h	Patient 33, peripheral blood	GSE2677	biological source///homo sapiens, childhood ALL patient (male, aged 2.5 years), peripheral blood taken prior to treatment, leukocyte isolation followed by enrichment for malignant blasts by malignant cell selection (CD10).///Technical protocols///For total RNA isolation, TRIreagent (MRC Inc., Cincinnati, OH,USA) was used according to the manufacturer鈥檚 protocol. Briefly, up to 1x10E7 cells per ml…
B cell (ALL)	GSM51695	B-ALL-38-24h	Patient 38, peripheral blood	GSE2677	biological source///homo sapiens, childhood ALL patient (male, aged 3.2 years), peripheral blood taken after 24 hours of treatment (BFM2000 treatment protocol), leukocyte isolation followed by enrichment for malignant blasts by malignant cell selection (CD10).///Technical protocols///For total RNA isolation, TRIreagent (MRC Inc., Cincinnati, OH,USA) was used according to the manufacturer鈥檚 protoc…
B cell (ALL)	GSM51696	B-ALL-38-6h	Patient 38, peripheral blood	GSE2677	biological source///homo sapiens, childhood ALL patient (male, aged 3.2 years), peripheral blood taken after 6 hours of treatment (BFM2000 treatment protocol), leukocyte isolation followed by enrichment for malignant blasts by malignant cell selection (CD10).///Technical protocols///For total RNA isolation, TRIreagent (MRC Inc., Cincinnati, OH,USA) was used according to the manufacturer鈥檚 protoco…
B cell (ALL)	GSM51697	B-ALL-38-0h	Patient 38, peripheral blood	GSE2677	biological source///homo sapiens, childhood ALL patient (male, aged 3.2 years), peripheral blood taken prior to treatment, leukocyte isolation followed by enrichment for malignant blasts by malignant cell selection (CD10).///Technical protocols///For total RNA isolation, TRIreagent (MRC Inc., Cincinnati, OH,USA) was used according to the manufacturer鈥檚 protocol. Briefly, up to 1x10E7 cells per ml…
B cell (ALL)	GSM51677	B-ALL-13-24h	Patient 13, peripheral blood	GSE2677	biological source///homo sapiens, childhood ALL patient (male, aged 5.9 years), peripheral blood taken after 24 hours of treatment (BFM2000 treatment protocol), leukocyte isolation followed by enrichment for malignant blasts by non-malignant cell depletion.//////Technical protocols///For total RNA isolation, TRIreagent (MRC Inc., Cincinnati, OH,USA) was used according to the manufacturer鈥檚 protoc…
B cell (ALL)	GSM51678	B-ALL-13-8h	Patient 13, peripheral blood	GSE2677	biological source///homo sapiens, childhood ALL patient (male, aged 5.9 years), peripheral blood taken after 8 hours of treatment (BFM2000 treatment protocol), leukocyte isolation followed by enrichment for malignant blasts by non-malignant cell depletion.//////Technical protocols///For total RNA isolation, TRIreagent (MRC Inc., Cincinnati, OH,USA) was used according to the manufacturer鈥檚 protoco…
B cell (ALL)	GSM51679	B-ALL-13-0h	Patient 13, peripheral blood	GSE2677	biological source///homo sapiens, childhood ALL patient (male, aged 5.9 years), peripheral blood taken prior to treatment, leukocyte isolation followed by enrichment for malignant blasts by non-malignant cell depletion.//////Technical protocols///For total RNA isolation, TRIreagent (MRC Inc., Cincinnati, OH,USA) was used according to the manufacturer鈥檚 protocol. Briefly, up to 1x10E7 cells per ml…
B cell (ALL)	GSM299862	9906_P1A02	Diagnostic sample, cryopreserved leukemic blood or bone marrow. See sample charateristics for details.	GSE11877	Diagnostic sample, cryopreserved leukemic blood or bone marrow. See sample charateristics for details.
B cell (ALL)	GSM299863	9906_P1A03	Diagnostic sample, cryopreserved leukemic blood or bone marrow. See sample charateristics for details.	GSE11877	Diagnostic sample, cryopreserved leukemic blood or bone marrow. See sample charateristics for details.
B cell (ALL)	GSM299864	9906_P1A04	Diagnostic sample, cryopreserved leukemic blood or bone marrow. See sample charateristics for details.	GSE11877	Diagnostic sample, cryopreserved leukemic blood or bone marrow. See sample charateristics for details.
B cell (ALL)	GSM299865	9906_P1A05	Diagnostic sample, cryopreserved leukemic blood or bone marrow. See sample charateristics for details.	GSE11877	Diagnostic sample, cryopreserved leukemic blood or bone marrow. See sample charateristics for details.
B cell (ALL)	GSM299866	9906_P1A07	Diagnostic sample, cryopreserved leukemic blood or bone marrow. See sample charateristics for details.	GSE11877	Diagnostic sample, cryopreserved leukemic blood or bone marrow. See sample charateristics for details.
B cell (ALL)	GSM299869	9906_P1A11	Diagnostic sample, cryopreserved leukemic blood or bone marrow. See sample charateristics for details.	GSE11877	Diagnostic sample, cryopreserved leukemic blood or bone marrow. See sample charateristics for details.
B cell (ALL)	GSM299870	9906_P1A12	Diagnostic sample, cryopreserved leukemic blood or bone marrow. See sample charateristics for details.	GSE11877	Diagnostic sample, cryopreserved leukemic blood or bone marrow. See sample charateristics for details.
B cell (ALL)	GSM299872	9906_P1B03	Diagnostic sample, cryopreserved leukemic blood or bone marrow. See sample charateristics for details.	GSE11877	Diagnostic sample, cryopreserved leukemic blood or bone marrow. See sample charateristics for details.
B cell (ALL)	GSM299873	9906_P1B05	Diagnostic sample, cryopreserved leukemic blood or bone marrow. See sample charateristics for details.	GSE11877	Diagnostic sample, cryopreserved leukemic blood or bone marrow. See sample charateristics for details.
B cell (ALL)	GSM299874	9906_P1B07	Diagnostic sample, cryopreserved leukemic blood or bone marrow. See sample charateristics for details.	GSE11877	Diagnostic sample, cryopreserved leukemic blood or bone marrow. See sample charateristics for details.
B cell (ALL)	GSM299875	9906_P1B09	Diagnostic sample, cryopreserved leukemic blood or bone marrow. See sample charateristics for details.	GSE11877	Diagnostic sample, cryopreserved leukemic blood or bone marrow. See sample charateristics for details.
B cell (ALL)	GSM299876	9906_P1B12	Diagnostic sample, cryopreserved leukemic blood or bone marrow. See sample charateristics for details.	GSE11877	Diagnostic sample, cryopreserved leukemic blood or bone marrow. See sample charateristics for details.
B cell (ALL)	GSM299877	9906_P1C01	Diagnostic sample, cryopreserved leukemic blood or bone marrow. See sample charateristics for details.	GSE11877	Diagnostic sample, cryopreserved leukemic blood or bone marrow. See sample charateristics for details.
B cell (ALL)	GSM299879	9906_P1C03	Diagnostic sample, cryopreserved leukemic blood or bone marrow. See sample charateristics for details.	GSE11877	Diagnostic sample, cryopreserved leukemic blood or bone marrow. See sample charateristics for details.
B cell (ALL)	GSM299880	9906_P1C05	Diagnostic sample, cryopreserved leukemic blood or bone marrow. See sample charateristics for details.	GSE11877	Diagnostic sample, cryopreserved leukemic blood or bone marrow. See sample charateristics for details.
B cell (ALL)	GSM299881	9906_P1C11	Diagnostic sample, cryopreserved leukemic blood or bone marrow. See sample charateristics for details.	GSE11877	Diagnostic sample, cryopreserved leukemic blood or bone marrow. See sample charateristics for details.
B cell (ALL)	GSM299882	9906_P1D01	Diagnostic sample, cryopreserved leukemic blood or bone marrow. See sample charateristics for details.	GSE11877	Diagnostic sample, cryopreserved leukemic blood or bone marrow. See sample charateristics for details.
B cell (ALL)	GSM299883	9906_P1D02	Diagnostic sample, cryopreserved leukemic blood or bone marrow. See sample charateristics for details.	GSE11877	Diagnostic sample, cryopreserved leukemic blood or bone marrow. See sample charateristics for details.
B cell (ALL)	GSM299884	9906_P1D04	Diagnostic sample, cryopreserved leukemic blood or bone marrow. See sample charateristics for details.	GSE11877	Diagnostic sample, cryopreserved leukemic blood or bone marrow. See sample charateristics for details.
B cell (ALL)	GSM299885	9906_P1D05	Diagnostic sample, cryopreserved leukemic blood or bone marrow. See sample charateristics for details.	GSE11877	Diagnostic sample, cryopreserved leukemic blood or bone marrow. See sample charateristics for details.
B cell (ALL)	GSM299886	9906_P1D06	Diagnostic sample, cryopreserved leukemic blood or bone marrow. See sample charateristics for details.	GSE11877	Diagnostic sample, cryopreserved leukemic blood or bone marrow. See sample charateristics for details.
B cell (ALL)	GSM299887	9906_P1D07	Diagnostic sample, cryopreserved leukemic blood or bone marrow. See sample charateristics for details.	GSE11877	Diagnostic sample, cryopreserved leukemic blood or bone marrow. See sample charateristics for details.
B cell (ALL)	GSM299888	9906_P1D08	Diagnostic sample, cryopreserved leukemic blood or bone marrow. See sample charateristics for details.	GSE11877	Diagnostic sample, cryopreserved leukemic blood or bone marrow. See sample charateristics for details.
B cell (ALL)	GSM299889	9906_P1D09	Diagnostic sample, cryopreserved leukemic blood or bone marrow. See sample charateristics for details.	GSE11877	Diagnostic sample, cryopreserved leukemic blood or bone marrow. See sample charateristics for details.
B cell (ALL)	GSM299890	9906_P1D10	Diagnostic sample, cryopreserved leukemic blood or bone marrow. See sample charateristics for details.	GSE11877	Diagnostic sample, cryopreserved leukemic blood or bone marrow. See sample charateristics for details.
B cell (ALL)	GSM299892	9906_P1D12	Diagnostic sample, cryopreserved leukemic blood or bone marrow. See sample charateristics for details.	GSE11877	Diagnostic sample, cryopreserved leukemic blood or bone marrow. See sample charateristics for details.
B cell (ALL)	GSM299893	9906_P1E02	Diagnostic sample, cryopreserved leukemic blood or bone marrow. See sample charateristics for details.	GSE11877	Diagnostic sample, cryopreserved leukemic blood or bone marrow. See sample charateristics for details.
B cell (ALL)	GSM299895	9906_P1E06	Diagnostic sample, cryopreserved leukemic blood or bone marrow. See sample charateristics for details.	GSE11877	Diagnostic sample, cryopreserved leukemic blood or bone marrow. See sample charateristics for details.
B cell (ALL)	GSM299896	9906_P1E08	Diagnostic sample, cryopreserved leukemic blood or bone marrow. See sample charateristics for details.	GSE11877	Diagnostic sample, cryopreserved leukemic blood or bone marrow. See sample charateristics for details.
B cell (ALL)	GSM299897	9906_P1E09	Diagnostic sample, cryopreserved leukemic blood or bone marrow. See sample charateristics for details.	GSE11877	Diagnostic sample, cryopreserved leukemic blood or bone marrow. See sample charateristics for details.
B cell (ALL)	GSM299898	9906_P1E11	Diagnostic sample, cryopreserved leukemic blood or bone marrow. See sample charateristics for details.	GSE11877	Diagnostic sample, cryopreserved leukemic blood or bone marrow. See sample charateristics for details.
B cell (ALL)	GSM299900	9906_P1F05	Diagnostic sample, cryopreserved leukemic blood or bone marrow. See sample charateristics for details.	GSE11877	Diagnostic sample, cryopreserved leukemic blood or bone marrow. See sample charateristics for details.
B cell (ALL)	GSM299901	9906_P1F06	Diagnostic sample, cryopreserved leukemic blood or bone marrow. See sample charateristics for details.	GSE11877	Diagnostic sample, cryopreserved leukemic blood or bone marrow. See sample charateristics for details.
B cell (ALL)	GSM299902	9906_P1F07	Diagnostic sample, cryopreserved leukemic blood or bone marrow. See sample charateristics for details.	GSE11877	Diagnostic sample, cryopreserved leukemic blood or bone marrow. See sample charateristics for details.
B cell (ALL)	GSM299904	9906_P1F09	Diagnostic sample, cryopreserved leukemic blood or bone marrow. See sample charateristics for details.	GSE11877	Diagnostic sample, cryopreserved leukemic blood or bone marrow. See sample charateristics for details.
B cell (ALL)	GSM299905	9906_P1G02	Diagnostic sample, cryopreserved leukemic blood or bone marrow. See sample charateristics for details.	GSE11877	Diagnostic sample, cryopreserved leukemic blood or bone marrow. See sample charateristics for details.
B cell (ALL)	GSM299906	9906_P1G03	Diagnostic sample, cryopreserved leukemic blood or bone marrow. See sample charateristics for details.	GSE11877	Diagnostic sample, cryopreserved leukemic blood or bone marrow. See sample charateristics for details.
B cell (ALL)	GSM299907	9906_P1G05	Diagnostic sample, cryopreserved leukemic blood or bone marrow. See sample charateristics for details.	GSE11877	Diagnostic sample, cryopreserved leukemic blood or bone marrow. See sample charateristics for details.
B cell (ALL)	GSM299910	9906_P1G11	Diagnostic sample, cryopreserved leukemic blood or bone marrow. See sample charateristics for details.	GSE11877	Diagnostic sample, cryopreserved leukemic blood or bone marrow. See sample charateristics for details.
B cell (ALL)	GSM299911	9906_P1H04	Diagnostic sample, cryopreserved leukemic blood or bone marrow. See sample charateristics for details.	GSE11877	Diagnostic sample, cryopreserved leukemic blood or bone marrow. See sample charateristics for details.
B cell (ALL)	GSM299912	9906_P1H05	Diagnostic sample, cryopreserved leukemic blood or bone marrow. See sample charateristics for details.	GSE11877	Diagnostic sample, cryopreserved leukemic blood or bone marrow. See sample charateristics for details.
B cell (ALL)	GSM299913	9906_P1H07	Diagnostic sample, cryopreserved leukemic blood or bone marrow. See sample charateristics for details.	GSE11877	Diagnostic sample, cryopreserved leukemic blood or bone marrow. See sample charateristics for details.
B cell (ALL)	GSM299914	9906_P1H10	Diagnostic sample, cryopreserved leukemic blood or bone marrow. See sample charateristics for details.	GSE11877	Diagnostic sample, cryopreserved leukemic blood or bone marrow. See sample charateristics for details.
B cell (ALL)	GSM299915	9906_P2A01	Diagnostic sample, cryopreserved leukemic blood or bone marrow. See sample charateristics for details.	GSE11877	Diagnostic sample, cryopreserved leukemic blood or bone marrow. See sample charateristics for details.
B cell (ALL)	GSM299916	9906_P2A03	Diagnostic sample, cryopreserved leukemic blood or bone marrow. See sample charateristics for details.	GSE11877	Diagnostic sample, cryopreserved leukemic blood or bone marrow. See sample charateristics for details.
B cell (ALL)	GSM299917	9906_P2A04	Diagnostic sample, cryopreserved leukemic blood or bone marrow. See sample charateristics for details.	GSE11877	Diagnostic sample, cryopreserved leukemic blood or bone marrow. See sample charateristics for details.
B cell (ALL)	GSM299918	9906_P2A05	Diagnostic sample, cryopreserved leukemic blood or bone marrow. See sample charateristics for details.	GSE11877	Diagnostic sample, cryopreserved leukemic blood or bone marrow. See sample charateristics for details.
B cell (ALL)	GSM299919	9906_P2A06	Diagnostic sample, cryopreserved leukemic blood or bone marrow. See sample charateristics for details.	GSE11877	Diagnostic sample, cryopreserved leukemic blood or bone marrow. See sample charateristics for details.
B cell (ALL)	GSM299920	9906_P2A09	Diagnostic sample, cryopreserved leukemic blood or bone marrow. See sample charateristics for details.	GSE11877	Diagnostic sample, cryopreserved leukemic blood or bone marrow. See sample charateristics for details.
B cell (ALL)	GSM299921	9906_P2A10	Diagnostic sample, cryopreserved leukemic blood or bone marrow. See sample charateristics for details.	GSE11877	Diagnostic sample, cryopreserved leukemic blood or bone marrow. See sample charateristics for details.
B cell (ALL)	GSM299922	9906_P2A11	Diagnostic sample, cryopreserved leukemic blood or bone marrow. See sample charateristics for details.	GSE11877	Diagnostic sample, cryopreserved leukemic blood or bone marrow. See sample charateristics for details.
B cell (ALL)	GSM299923	9906_P2B01	Diagnostic sample, cryopreserved leukemic blood or bone marrow. See sample charateristics for details.	GSE11877	Diagnostic sample, cryopreserved leukemic blood or bone marrow. See sample charateristics for details.
B cell (ALL)	GSM299924	9906_P2B03	Diagnostic sample, cryopreserved leukemic blood or bone marrow. See sample charateristics for details.	GSE11877	Diagnostic sample, cryopreserved leukemic blood or bone marrow. See sample charateristics for details.
B cell (ALL)	GSM299925	9906_P2B04	Diagnostic sample, cryopreserved leukemic blood or bone marrow. See sample charateristics for details.	GSE11877	Diagnostic sample, cryopreserved leukemic blood or bone marrow. See sample charateristics for details.
B cell (ALL)	GSM299926	9906_P2B05	Diagnostic sample, cryopreserved leukemic blood or bone marrow. See sample charateristics for details.	GSE11877	Diagnostic sample, cryopreserved leukemic blood or bone marrow. See sample charateristics for details.
B cell (ALL)	GSM299927	9906_P2B06	Diagnostic sample, cryopreserved leukemic blood or bone marrow. See sample charateristics for details.	GSE11877	Diagnostic sample, cryopreserved leukemic blood or bone marrow. See sample charateristics for details.
B cell (ALL)	GSM299928	9906_P2B09	Diagnostic sample, cryopreserved leukemic blood or bone marrow. See sample charateristics for details.	GSE11877	Diagnostic sample, cryopreserved leukemic blood or bone marrow. See sample charateristics for details.
B cell (ALL)	GSM299929	9906_P2B12	Diagnostic sample, cryopreserved leukemic blood or bone marrow. See sample charateristics for details.	GSE11877	Diagnostic sample, cryopreserved leukemic blood or bone marrow. See sample charateristics for details.
B cell (ALL)	GSM299930	9906_P2C01	Diagnostic sample, cryopreserved leukemic blood or bone marrow. See sample charateristics for details.	GSE11877	Diagnostic sample, cryopreserved leukemic blood or bone marrow. See sample charateristics for details.
B cell (ALL)	GSM299931	9906_P2C03	Diagnostic sample, cryopreserved leukemic blood or bone marrow. See sample charateristics for details.	GSE11877	Diagnostic sample, cryopreserved leukemic blood or bone marrow. See sample charateristics for details.
B cell (ALL)	GSM299933	9906_P2C07	Diagnostic sample, cryopreserved leukemic blood or bone marrow. See sample charateristics for details.	GSE11877	Diagnostic sample, cryopreserved leukemic blood or bone marrow. See sample charateristics for details.
B cell (ALL)	GSM299934	9906_P2C08	Diagnostic sample, cryopreserved leukemic blood or bone marrow. See sample charateristics for details.	GSE11877	Diagnostic sample, cryopreserved leukemic blood or bone marrow. See sample charateristics for details.
B cell (ALL)	GSM299935	9906_P2C09	Diagnostic sample, cryopreserved leukemic blood or bone marrow. See sample charateristics for details.	GSE11877	Diagnostic sample, cryopreserved leukemic blood or bone marrow. See sample charateristics for details.
B cell (ALL)	GSM299936	9906_P2C12	Diagnostic sample, cryopreserved leukemic blood or bone marrow. See sample charateristics for details.	GSE11877	Diagnostic sample, cryopreserved leukemic blood or bone marrow. See sample charateristics for details.
B cell (ALL)	GSM299937	9906_P2D01	Diagnostic sample, cryopreserved leukemic blood or bone marrow. See sample charateristics for details.	GSE11877	Diagnostic sample, cryopreserved leukemic blood or bone marrow. See sample charateristics for details.
B cell (ALL)	GSM299938	9906_P2D03	Diagnostic sample, cryopreserved leukemic blood or bone marrow. See sample charateristics for details.	GSE11877	Diagnostic sample, cryopreserved leukemic blood or bone marrow. See sample charateristics for details.
B cell (ALL)	GSM299940	9906_P2D07	Diagnostic sample, cryopreserved leukemic blood or bone marrow. See sample charateristics for details.	GSE11877	Diagnostic sample, cryopreserved leukemic blood or bone marrow. See sample charateristics for details.
B cell (ALL)	GSM299942	9906_P2D10	Diagnostic sample, cryopreserved leukemic blood or bone marrow. See sample charateristics for details.	GSE11877	Diagnostic sample, cryopreserved leukemic blood or bone marrow. See sample charateristics for details.
B cell (ALL)	GSM299943	9906_P2D11	Diagnostic sample, cryopreserved leukemic blood or bone marrow. See sample charateristics for details.	GSE11877	Diagnostic sample, cryopreserved leukemic blood or bone marrow. See sample charateristics for details.
B cell (ALL)	GSM299945	9906_P2E01	Diagnostic sample, cryopreserved leukemic blood or bone marrow. See sample charateristics for details.	GSE11877	Diagnostic sample, cryopreserved leukemic blood or bone marrow. See sample charateristics for details.
B cell (ALL)	GSM299946	9906_P2E02	Diagnostic sample, cryopreserved leukemic blood or bone marrow. See sample charateristics for details.	GSE11877	Diagnostic sample, cryopreserved leukemic blood or bone marrow. See sample charateristics for details.
B cell (ALL)	GSM299948	9906_P2E05	Diagnostic sample, cryopreserved leukemic blood or bone marrow. See sample charateristics for details.	GSE11877	Diagnostic sample, cryopreserved leukemic blood or bone marrow. See sample charateristics for details.
B cell (ALL)	GSM299949	9906_P2E07	Diagnostic sample, cryopreserved leukemic blood or bone marrow. See sample charateristics for details.	GSE11877	Diagnostic sample, cryopreserved leukemic blood or bone marrow. See sample charateristics for details.
B cell (ALL)	GSM299951	9906_P2E09	Diagnostic sample, cryopreserved leukemic blood or bone marrow. See sample charateristics for details.	GSE11877	Diagnostic sample, cryopreserved leukemic blood or bone marrow. See sample charateristics for details.
B cell (ALL)	GSM299952	9906_P2E11	Diagnostic sample, cryopreserved leukemic blood or bone marrow. See sample charateristics for details.	GSE11877	Diagnostic sample, cryopreserved leukemic blood or bone marrow. See sample charateristics for details.
B cell (ALL)	GSM299953	9906_P2E12	Diagnostic sample, cryopreserved leukemic blood or bone marrow. See sample charateristics for details.	GSE11877	Diagnostic sample, cryopreserved leukemic blood or bone marrow. See sample charateristics for details.
B cell (ALL)	GSM299954	9906_P2F01	Diagnostic sample, cryopreserved leukemic blood or bone marrow. See sample charateristics for details.	GSE11877	Diagnostic sample, cryopreserved leukemic blood or bone marrow. See sample charateristics for details.
B cell (ALL)	GSM299955	9906_P2F02	Diagnostic sample, cryopreserved leukemic blood or bone marrow. See sample charateristics for details.	GSE11877	Diagnostic sample, cryopreserved leukemic blood or bone marrow. See sample charateristics for details.
B cell (ALL)	GSM299957	9906_P2F04	Diagnostic sample, cryopreserved leukemic blood or bone marrow. See sample charateristics for details.	GSE11877	Diagnostic sample, cryopreserved leukemic blood or bone marrow. See sample charateristics for details.
B cell (ALL)	GSM299958	9906_P2F06	Diagnostic sample, cryopreserved leukemic blood or bone marrow. See sample charateristics for details.	GSE11877	Diagnostic sample, cryopreserved leukemic blood or bone marrow. See sample charateristics for details.
B cell (ALL)	GSM299959	9906_P2F07	Diagnostic sample, cryopreserved leukemic blood or bone marrow. See sample charateristics for details.	GSE11877	Diagnostic sample, cryopreserved leukemic blood or bone marrow. See sample charateristics for details.
B cell (ALL)	GSM299960	9906_P2F08	Diagnostic sample, cryopreserved leukemic blood or bone marrow. See sample charateristics for details.	GSE11877	Diagnostic sample, cryopreserved leukemic blood or bone marrow. See sample charateristics for details.
B cell (ALL)	GSM299961	9906_P2F10	Diagnostic sample, cryopreserved leukemic blood or bone marrow. See sample charateristics for details.	GSE11877	Diagnostic sample, cryopreserved leukemic blood or bone marrow. See sample charateristics for details.
B cell (ALL)	GSM299962	9906_P2G05	Diagnostic sample, cryopreserved leukemic blood or bone marrow. See sample charateristics for details.	GSE11877	Diagnostic sample, cryopreserved leukemic blood or bone marrow. See sample charateristics for details.
B cell (ALL)	GSM299963	9906_P2G07	Diagnostic sample, cryopreserved leukemic blood or bone marrow. See sample charateristics for details.	GSE11877	Diagnostic sample, cryopreserved leukemic blood or bone marrow. See sample charateristics for details.
B cell (ALL)	GSM299964	9906_P2G08	Diagnostic sample, cryopreserved leukemic blood or bone marrow. See sample charateristics for details.	GSE11877	Diagnostic sample, cryopreserved leukemic blood or bone marrow. See sample charateristics for details.
B cell (ALL)	GSM299965	9906_P2H02	Diagnostic sample, cryopreserved leukemic blood or bone marrow. See sample charateristics for details.	GSE11877	Diagnostic sample, cryopreserved leukemic blood or bone marrow. See sample charateristics for details.
B cell (ALL)	GSM299966	9906_P2H05	Diagnostic sample, cryopreserved leukemic blood or bone marrow. See sample charateristics for details.	GSE11877	Diagnostic sample, cryopreserved leukemic blood or bone marrow. See sample charateristics for details.
B cell (ALL)	GSM299967	9906_P2H08	Diagnostic sample, cryopreserved leukemic blood or bone marrow. See sample charateristics for details.	GSE11877	Diagnostic sample, cryopreserved leukemic blood or bone marrow. See sample charateristics for details.
B cell (ALL)	GSM299968	9906_P2H10	Diagnostic sample, cryopreserved leukemic blood or bone marrow. See sample charateristics for details.	GSE11877	Diagnostic sample, cryopreserved leukemic blood or bone marrow. See sample charateristics for details.
B cell (ALL)	GSM299969	9906_P2H11	Diagnostic sample, cryopreserved leukemic blood or bone marrow. See sample charateristics for details.	GSE11877	Diagnostic sample, cryopreserved leukemic blood or bone marrow. See sample charateristics for details.
B cell (ALL)	GSM299970	9906_P3A01	Diagnostic sample, cryopreserved leukemic blood or bone marrow. See sample charateristics for details.	GSE11877	Diagnostic sample, cryopreserved leukemic blood or bone marrow. See sample charateristics for details.
B cell (ALL)	GSM299972	9906_P3A05	Diagnostic sample, cryopreserved leukemic blood or bone marrow. See sample charateristics for details.	GSE11877	Diagnostic sample, cryopreserved leukemic blood or bone marrow. See sample charateristics for details.
B cell (ALL)	GSM299974	9906_P3A08	Diagnostic sample, cryopreserved leukemic blood or bone marrow. See sample charateristics for details.	GSE11877	Diagnostic sample, cryopreserved leukemic blood or bone marrow. See sample charateristics for details.
B cell (ALL)	GSM299975	9906_P3A09	Diagnostic sample, cryopreserved leukemic blood or bone marrow. See sample charateristics for details.	GSE11877	Diagnostic sample, cryopreserved leukemic blood or bone marrow. See sample charateristics for details.
B cell (ALL)	GSM299978	9906_P3B01	Diagnostic sample, cryopreserved leukemic blood or bone marrow. See sample charateristics for details.	GSE11877	Diagnostic sample, cryopreserved leukemic blood or bone marrow. See sample charateristics for details.
B cell (ALL)	GSM299980	9906_P3B04	Diagnostic sample, cryopreserved leukemic blood or bone marrow. See sample charateristics for details.	GSE11877	Diagnostic sample, cryopreserved leukemic blood or bone marrow. See sample charateristics for details.
B cell (ALL)	GSM299981	9906_P3B05	Diagnostic sample, cryopreserved leukemic blood or bone marrow. See sample charateristics for details.	GSE11877	Diagnostic sample, cryopreserved leukemic blood or bone marrow. See sample charateristics for details.
B cell (ALL)	GSM299983	9906_P3B08	Diagnostic sample, cryopreserved leukemic blood or bone marrow. See sample charateristics for details.	GSE11877	Diagnostic sample, cryopreserved leukemic blood or bone marrow. See sample charateristics for details.
B cell (ALL)	GSM299986	9906_P3B11	Diagnostic sample, cryopreserved leukemic blood or bone marrow. See sample charateristics for details.	GSE11877	Diagnostic sample, cryopreserved leukemic blood or bone marrow. See sample charateristics for details.
B cell (ALL)	GSM299990	9906_P3C05	Diagnostic sample, cryopreserved leukemic blood or bone marrow. See sample charateristics for details.	GSE11877	Diagnostic sample, cryopreserved leukemic blood or bone marrow. See sample charateristics for details.
B cell (ALL)	GSM299991	9906_P3C07	Diagnostic sample, cryopreserved leukemic blood or bone marrow. See sample charateristics for details.	GSE11877	Diagnostic sample, cryopreserved leukemic blood or bone marrow. See sample charateristics for details.
B cell (ALL)	GSM299995	9906_P3D04	Diagnostic sample, cryopreserved leukemic blood or bone marrow. See sample charateristics for details.	GSE11877	Diagnostic sample, cryopreserved leukemic blood or bone marrow. See sample charateristics for details.
B cell (ALL)	GSM299997	9906_P3D11	Diagnostic sample, cryopreserved leukemic blood or bone marrow. See sample charateristics for details.	GSE11877	Diagnostic sample, cryopreserved leukemic blood or bone marrow. See sample charateristics for details.
B cell (ALL)	GSM299998	9906_P3E01	Diagnostic sample, cryopreserved leukemic blood or bone marrow. See sample charateristics for details.	GSE11877	Diagnostic sample, cryopreserved leukemic blood or bone marrow. See sample charateristics for details.
B cell (ALL)	GSM299999	9906_P3E03	Diagnostic sample, cryopreserved leukemic blood or bone marrow. See sample charateristics for details.	GSE11877	Diagnostic sample, cryopreserved leukemic blood or bone marrow. See sample charateristics for details.
B cell (ALL)	GSM300000	9906_P3E04	Diagnostic sample, cryopreserved leukemic blood or bone marrow. See sample charateristics for details.	GSE11877	Diagnostic sample, cryopreserved leukemic blood or bone marrow. See sample charateristics for details.
B cell (ALL)	GSM300001	9906_P3E07	Diagnostic sample, cryopreserved leukemic blood or bone marrow. See sample charateristics for details.	GSE11877	Diagnostic sample, cryopreserved leukemic blood or bone marrow. See sample charateristics for details.
B cell (ALL)	GSM300003	9906_P3E10	Diagnostic sample, cryopreserved leukemic blood or bone marrow. See sample charateristics for details.	GSE11877	Diagnostic sample, cryopreserved leukemic blood or bone marrow. See sample charateristics for details.
B cell (ALL)	GSM300005	9906_P3E12	Diagnostic sample, cryopreserved leukemic blood or bone marrow. See sample charateristics for details.	GSE11877	Diagnostic sample, cryopreserved leukemic blood or bone marrow. See sample charateristics for details.
B cell (ALL)	GSM300006	9906_P3F01	Diagnostic sample, cryopreserved leukemic blood or bone marrow. See sample charateristics for details.	GSE11877	Diagnostic sample, cryopreserved leukemic blood or bone marrow. See sample charateristics for details.
B cell (ALL)	GSM300007	9906_P3F02	Diagnostic sample, cryopreserved leukemic blood or bone marrow. See sample charateristics for details.	GSE11877	Diagnostic sample, cryopreserved leukemic blood or bone marrow. See sample charateristics for details.
B cell (ALL)	GSM300009	9906_P3F04	Diagnostic sample, cryopreserved leukemic blood or bone marrow. See sample charateristics for details.	GSE11877	Diagnostic sample, cryopreserved leukemic blood or bone marrow. See sample charateristics for details.
B cell (ALL)	GSM300010	9906_P3F05	Diagnostic sample, cryopreserved leukemic blood or bone marrow. See sample charateristics for details.	GSE11877	Diagnostic sample, cryopreserved leukemic blood or bone marrow. See sample charateristics for details.
B cell (ALL)	GSM300011	9906_P3F06	Diagnostic sample, cryopreserved leukemic blood or bone marrow. See sample charateristics for details.	GSE11877	Diagnostic sample, cryopreserved leukemic blood or bone marrow. See sample charateristics for details.
B cell (ALL)	GSM300012	9906_P3F07	Diagnostic sample, cryopreserved leukemic blood or bone marrow. See sample charateristics for details.	GSE11877	Diagnostic sample, cryopreserved leukemic blood or bone marrow. See sample charateristics for details.
B cell (ALL)	GSM300013	9906_P3F08	Diagnostic sample, cryopreserved leukemic blood or bone marrow. See sample charateristics for details.	GSE11877	Diagnostic sample, cryopreserved leukemic blood or bone marrow. See sample charateristics for details.
B cell (ALL)	GSM300014	9906_P3F10	Diagnostic sample, cryopreserved leukemic blood or bone marrow. See sample charateristics for details.	GSE11877	Diagnostic sample, cryopreserved leukemic blood or bone marrow. See sample charateristics for details.
B cell (ALL)	GSM300015	9906_P3F11	Diagnostic sample, cryopreserved leukemic blood or bone marrow. See sample charateristics for details.	GSE11877	Diagnostic sample, cryopreserved leukemic blood or bone marrow. See sample charateristics for details.
B cell (ALL)	GSM300017	9906_P3G02	Diagnostic sample, cryopreserved leukemic blood or bone marrow. See sample charateristics for details.	GSE11877	Diagnostic sample, cryopreserved leukemic blood or bone marrow. See sample charateristics for details.
B cell (ALL)	GSM300018	9906_P3G05	Diagnostic sample, cryopreserved leukemic blood or bone marrow. See sample charateristics for details.	GSE11877	Diagnostic sample, cryopreserved leukemic blood or bone marrow. See sample charateristics for details.
B cell (ALL)	GSM300019	9906_P3G07	Diagnostic sample, cryopreserved leukemic blood or bone marrow. See sample charateristics for details.	GSE11877	Diagnostic sample, cryopreserved leukemic blood or bone marrow. See sample charateristics for details.
B cell (ALL)	GSM300020	9906_P3G08	Diagnostic sample, cryopreserved leukemic blood or bone marrow. See sample charateristics for details.	GSE11877	Diagnostic sample, cryopreserved leukemic blood or bone marrow. See sample charateristics for details.
B cell (ALL)	GSM300021	9906_P3G10	Diagnostic sample, cryopreserved leukemic blood or bone marrow. See sample charateristics for details.	GSE11877	Diagnostic sample, cryopreserved leukemic blood or bone marrow. See sample charateristics for details.
B cell (ALL)	GSM300022	9906_P3G11	Diagnostic sample, cryopreserved leukemic blood or bone marrow. See sample charateristics for details.	GSE11877	Diagnostic sample, cryopreserved leukemic blood or bone marrow. See sample charateristics for details.
B cell (ALL)	GSM300024	9906_P3H04	Diagnostic sample, cryopreserved leukemic blood or bone marrow. See sample charateristics for details.	GSE11877	Diagnostic sample, cryopreserved leukemic blood or bone marrow. See sample charateristics for details.
B cell (ALL)	GSM300025	9906_P3H05	Diagnostic sample, cryopreserved leukemic blood or bone marrow. See sample charateristics for details.	GSE11877	Diagnostic sample, cryopreserved leukemic blood or bone marrow. See sample charateristics for details.
B cell (ALL)	GSM300026	9906_P3H08	Diagnostic sample, cryopreserved leukemic blood or bone marrow. See sample charateristics for details.	GSE11877	Diagnostic sample, cryopreserved leukemic blood or bone marrow. See sample charateristics for details.
B cell (ALL)	GSM300027	9906_P3H10	Diagnostic sample, cryopreserved leukemic blood or bone marrow. See sample charateristics for details.	GSE11877	Diagnostic sample, cryopreserved leukemic blood or bone marrow. See sample charateristics for details.
B cell (ALL)	GSM300028	9906_P3H11	Diagnostic sample, cryopreserved leukemic blood or bone marrow. See sample charateristics for details.	GSE11877	Diagnostic sample, cryopreserved leukemic blood or bone marrow. See sample charateristics for details.
B cell (ALL)	GSM300029	9906_P4A01	Diagnostic sample, cryopreserved leukemic blood or bone marrow. See sample charateristics for details.	GSE11877	Diagnostic sample, cryopreserved leukemic blood or bone marrow. See sample charateristics for details.
B cell (ALL)	GSM300032	9906_P4B03	Diagnostic sample, cryopreserved leukemic blood or bone marrow. See sample charateristics for details.	GSE11877	Diagnostic sample, cryopreserved leukemic blood or bone marrow. See sample charateristics for details.
B cell (ALL)	GSM300033	9906_P4C03	Diagnostic sample, cryopreserved leukemic blood or bone marrow. See sample charateristics for details.	GSE11877	Diagnostic sample, cryopreserved leukemic blood or bone marrow. See sample charateristics for details.
B cell (ALL)	GSM300034	9906_P4D03	Diagnostic sample, cryopreserved leukemic blood or bone marrow. See sample charateristics for details.	GSE11877	Diagnostic sample, cryopreserved leukemic blood or bone marrow. See sample charateristics for details.
B cell (ALL)	GSM300036	9906_P4E02	Diagnostic sample, cryopreserved leukemic blood or bone marrow. See sample charateristics for details.	GSE11877	Diagnostic sample, cryopreserved leukemic blood or bone marrow. See sample charateristics for details.
B cell (ALL)	GSM300037	9906_P4E03	Diagnostic sample, cryopreserved leukemic blood or bone marrow. See sample charateristics for details.	GSE11877	Diagnostic sample, cryopreserved leukemic blood or bone marrow. See sample charateristics for details.
B cell (ALL)	GSM300038	9906_P4G01	Diagnostic sample, cryopreserved leukemic blood or bone marrow. See sample charateristics for details.	GSE11877	Diagnostic sample, cryopreserved leukemic blood or bone marrow. See sample charateristics for details.
B cell (ALL)	GSM300043	9906_P8A01	Diagnostic sample, cryopreserved leukemic blood or bone marrow. See sample charateristics for details.	GSE11877	Diagnostic sample, cryopreserved leukemic blood or bone marrow. See sample charateristics for details.
B cell (ALL)	GSM300044	9906_P8A02	Diagnostic sample, cryopreserved leukemic blood or bone marrow. See sample charateristics for details.	GSE11877	Diagnostic sample, cryopreserved leukemic blood or bone marrow. See sample charateristics for details.
B cell (ALL)	GSM300045	9906_P8B01	Diagnostic sample, cryopreserved leukemic blood or bone marrow. See sample charateristics for details.	GSE11877	Diagnostic sample, cryopreserved leukemic blood or bone marrow. See sample charateristics for details.
B cell (ALL)	GSM300047	9906_P8C01	Diagnostic sample, cryopreserved leukemic blood or bone marrow. See sample charateristics for details.	GSE11877	Diagnostic sample, cryopreserved leukemic blood or bone marrow. See sample charateristics for details.
B cell (ALL)	GSM300048	9906_P8C03	Diagnostic sample, cryopreserved leukemic blood or bone marrow. See sample charateristics for details.	GSE11877	Diagnostic sample, cryopreserved leukemic blood or bone marrow. See sample charateristics for details.
B cell (ALL)	GSM300049	9906_P8D01	Diagnostic sample, cryopreserved leukemic blood or bone marrow. See sample charateristics for details.	GSE11877	Diagnostic sample, cryopreserved leukemic blood or bone marrow. See sample charateristics for details.
B cell (ALL)	GSM300050	9906_P8D02	Diagnostic sample, cryopreserved leukemic blood or bone marrow. See sample charateristics for details.	GSE11877	Diagnostic sample, cryopreserved leukemic blood or bone marrow. See sample charateristics for details.
B cell (ALL)	GSM300051	9906_P8D03	Diagnostic sample, cryopreserved leukemic blood or bone marrow. See sample charateristics for details.	GSE11877	Diagnostic sample, cryopreserved leukemic blood or bone marrow. See sample charateristics for details.
B cell (ALL)	GSM300052	9906_P8E01	Diagnostic sample, cryopreserved leukemic blood or bone marrow. See sample charateristics for details.	GSE11877	Diagnostic sample, cryopreserved leukemic blood or bone marrow. See sample charateristics for details.
B cell (ALL)	GSM300053	9906_P8E02	Diagnostic sample, cryopreserved leukemic blood or bone marrow. See sample charateristics for details.	GSE11877	Diagnostic sample, cryopreserved leukemic blood or bone marrow. See sample charateristics for details.
B cell (ALL)	GSM300054	9906_P8F01	Diagnostic sample, cryopreserved leukemic blood or bone marrow. See sample charateristics for details.	GSE11877	Diagnostic sample, cryopreserved leukemic blood or bone marrow. See sample charateristics for details.
B cell (ALL)	GSM300055	9906_P8F02	Diagnostic sample, cryopreserved leukemic blood or bone marrow. See sample charateristics for details.	GSE11877	Diagnostic sample, cryopreserved leukemic blood or bone marrow. See sample charateristics for details.
B cell (ALL)	GSM300056	9906_P8H01	Diagnostic sample, cryopreserved leukemic blood or bone marrow. See sample charateristics for details.	GSE11877	Diagnostic sample, cryopreserved leukemic blood or bone marrow. See sample charateristics for details.
B cell (ALL)	GSM300057	9906_P9A01	Diagnostic sample, cryopreserved leukemic blood or bone marrow. See sample charateristics for details.	GSE11877	Diagnostic sample, cryopreserved leukemic blood or bone marrow. See sample charateristics for details.
B cell (ALL)	GSM300058	9906_P9A02	Diagnostic sample, cryopreserved leukemic blood or bone marrow. See sample charateristics for details.	GSE11877	Diagnostic sample, cryopreserved leukemic blood or bone marrow. See sample charateristics for details.
B cell (ALL)	GSM300059	9906_P9B01	Diagnostic sample, cryopreserved leukemic blood or bone marrow. See sample charateristics for details.	GSE11877	Diagnostic sample, cryopreserved leukemic blood or bone marrow. See sample charateristics for details.
B cell (ALL)	GSM300060	9906_P9B02	Diagnostic sample, cryopreserved leukemic blood or bone marrow. See sample charateristics for details.	GSE11877	Diagnostic sample, cryopreserved leukemic blood or bone marrow. See sample charateristics for details.
B cell (ALL)	GSM300061	9906_P9C01	Diagnostic sample, cryopreserved leukemic blood or bone marrow. See sample charateristics for details.	GSE11877	Diagnostic sample, cryopreserved leukemic blood or bone marrow. See sample charateristics for details.
B cell (ALL)	GSM300063	9906_P9D01	Diagnostic sample, cryopreserved leukemic blood or bone marrow. See sample charateristics for details.	GSE11877	Diagnostic sample, cryopreserved leukemic blood or bone marrow. See sample charateristics for details.
B cell (ALL)	GSM300064	9906_P9E01	Diagnostic sample, cryopreserved leukemic blood or bone marrow. See sample charateristics for details.	GSE11877	Diagnostic sample, cryopreserved leukemic blood or bone marrow. See sample charateristics for details.
B cell (ALL)	GSM300065	9906_P9E02	Diagnostic sample, cryopreserved leukemic blood or bone marrow. See sample charateristics for details.	GSE11877	Diagnostic sample, cryopreserved leukemic blood or bone marrow. See sample charateristics for details.
B cell (ALL)	GSM300066	9906_P9F01	Diagnostic sample, cryopreserved leukemic blood or bone marrow. See sample charateristics for details.	GSE11877	Diagnostic sample, cryopreserved leukemic blood or bone marrow. See sample charateristics for details.
B cell (ALL)	GSM300067	9906_P9G01	Diagnostic sample, cryopreserved leukemic blood or bone marrow. See sample charateristics for details.	GSE11877	Diagnostic sample, cryopreserved leukemic blood or bone marrow. See sample charateristics for details.
B cell (ALL)	GSM300068	9906_PAA02	Diagnostic sample, cryopreserved leukemic blood or bone marrow. See sample charateristics for details.	GSE11877	Diagnostic sample, cryopreserved leukemic blood or bone marrow. See sample charateristics for details.
B cell (ALL)	GSM371761	B-ALL_BCR/ABL 1 (mRNA)	Bone Marrow	GSE14834	Gene expression data from patient with newly diagnosed ALL (percentage of leukemic cells at least 80%)
B cell (ALL)	GSM371762	B-ALL_BCR/ABL 2 (mRNA)	Bone Marrow	GSE14834	Gene expression data from patient with newly diagnosed ALL (percentage of leukemic cells at least 80%)
B cell (ALL)	GSM371763	B-ALL_BCR/ABL 3 (mRNA)	Bone Marrow	GSE14834	Gene expression data from patient with newly diagnosed ALL (percentage of leukemic cells at least 80%)
B cell (ALL)	GSM371764	B-ALL_BCR/ABL 4 (mRNA)	Bone Marrow	GSE14834	Gene expression data from patient with newly diagnosed ALL (percentage of leukemic cells at least 80%)
B cell (ALL)	GSM371769	B-ALL_E2A/PBX1 2 (mRNA)	Bone Marrow	GSE14834	Gene expression data from patient with newly diagnosed ALL (percentage of leukemic cells at least 80%)
B cell (ALL)	GSM371765	B-ALL_MLL/AF4 1 (mRNA)	Bone Marrow	GSE14834	Gene expression data from patient with newly diagnosed ALL (percentage of leukemic cells at least 80%)
B cell (ALL)	GSM371766	B-ALL_MLL/AF4 2 (mRNA)	Bone Marrow	GSE14834	Gene expression data from patient with newly diagnosed ALL (percentage of leukemic cells at least 80%)
B cell (ALL)	GSM371770	B-ALL_No molecular abnormalities 1 (mRNA)	Bone Marrow	GSE14834	Gene expression data from patient with newly diagnosed ALL (percentage of leukemic cells at least 80%)
B cell (ALL)	GSM371771	B-ALL_No molecular abnormalities 2 (mRNA)	Bone Marrow	GSE14834	Gene expression data from patient with newly diagnosed ALL (percentage of leukemic cells at least 80%)
B cell (ALL)	GSM371773	B-ALL_No molecular abnormalities 4 (mRNA)	Bone Marrow	GSE14834	Gene expression data from patient with newly diagnosed ALL (percentage of leukemic cells at least 80%)
B cell (ALL)	GSM371774	B-ALL_No molecular abnormalities 5 (mRNA)	Bone Marrow	GSE14834	Gene expression data from patient with newly diagnosed ALL (percentage of leukemic cells at least 80%)
B cell (ALL)	GSM371775	B-ALL_No molecular abnormalities 6 (mRNA)	Bone Marrow	GSE14834	Gene expression data from patient with newly diagnosed ALL (percentage of leukemic cells at least 80%)
B cell (ALL)	GSM371767	B-ALL_MLL/AF4 3 (mRNA)	Peripheral Blood	GSE14834	Gene expression data from patient with newly diagnosed ALL (percentage of leukemic cells at least 80%)
B cell (ALL)	GSM371772	B-ALL_No molecular abnormalities 3 (mRNA)	Peripheral Blood	GSE14834	Gene expression data from patient with newly diagnosed ALL (percentage of leukemic cells at least 80%)
B cell (ALL)	GSM60535	Adult-B-ALL-24h	Adult B-ALL patient, peripheral blood	GSE2842	homo sapiens, childhood ALL patient (male, aged 72 years), peripheral blood taken 24h after GC-monotherapy initiation
B cell (ALL)	GSM60536	Adult-B-ALL-6h	Adult B-ALL patient, peripheral blood	GSE2842	homo sapiens, childhood ALL patient (male, aged 72 years), peripheral blood taken 6h after GC-monotherapy initiation, leukocyte isolation CD10 targeted enrichment for malignant blasts
B cell (ALL)	GSM272499	sample 1 _ GEP _ prepreB-CALL with MLL	White blood human cells	GSE10792	PAD_00021///Gene expression data from pediatric acute leukemia samples at diagnosis
B cell (ALL)	GSM272501	sample 3 _ GEP _ prepreB-CALL with MLL	White blood human cells	GSE10792	PAD_00023///Gene expression data from pediatric acute leukemia samples at diagnosis
B cell (ALL)	GSM272502	sample 4 _ GEP _ prepreB-CALL with MLL	White blood human cells	GSE10792	PAD_00024///Gene expression data from pediatric acute leukemia samples at diagnosis
B cell (ALL)	GSM272504	sample 6 _ GEP _ prepreB-CALL with MLL	White blood human cells	GSE10792	PAD_00026///Gene expression data from pediatric acute leukemia samples at diagnosis
B cell (ALL)	GSM272505	sample 7 _ GEP _ prepreB-CALL with MLL	White blood human cells	GSE10792	PAD_00027///Gene expression data from pediatric acute leukemia samples at diagnosis
B cell (ALL)	GSM272520	sample 22 _ GEP _ CALL-preB with t(9;22)	White blood human cells	GSE10792	PAD_00051///Gene expression data from pediatric acute leukemia samples at diagnosis
B cell (ALL)	GSM272529	sample 31 _ GEP _ prepreB-CALL with MLL	White blood human cells	GSE10792	PAD_00068///Gene expression data from pediatric acute leukemia samples at diagnosis
B cell (ALL)	GSM272534	sample 36 _ GEP _ prepreB-CALL with MLL	White blood human cells	GSE10792	PAD_00076///Gene expression data from pediatric acute leukemia samples at diagnosis
B cell (ALL)	GSM272548	sample 50 _ GEP _ CALL-preB with t(9;22)	White blood human cells	GSE10792	PAD_00113///Gene expression data from pediatric acute leukemia samples at diagnosis
B cell (ALL)	GSM272550	sample 52 _ GEP _ prepreB-CALL with MLL	White blood human cells	GSE10792	PAD_00116///Gene expression data from pediatric acute leukemia samples at diagnosis
B cell (ALL)	GSM272565	sample 67 _ GEP _ CALL-preB without t(9;22)	White blood human cells	GSE10792	PAD_00142///Gene expression data from pediatric acute leukemia samples at diagnosis
B cell (ALL)	GSM272578	sample 80 _ GEP _ prepreB-CALL with MLL	White blood human cells	GSE10792	PAD_00176///Gene expression data from pediatric acute leukemia samples at diagnosis
B cell (ALL)	GSM272579	sample 81 _ GEP _ prepreB-CALL with MLL	White blood human cells	GSE10792	PAD_00178///Gene expression data from pediatric acute leukemia samples at diagnosis
B cell (ALL)	GSM1030382	ALL109 PDGF-BB stimulation 0min	B precursor acute lymphoblastic leukemia	GSE42001 GSE42040	Gene Expression data from PDGF-BB or FLT3L-stimulated primary human B cell precursor leukemia cells isolated from spleen and bone marrow of leukemic mice///109 +PDGF 0min
B cell (ALL)	GSM1030384	ALL109 PDGF-BB stimulation 1h	B precursor acute lymphoblastic leukemia	GSE42001 GSE42040	Gene Expression data from PDGF-BB or FLT3L-stimulated primary human B cell precursor leukemia cells isolated from spleen and bone marrow of leukemic mice///109 +PDGF 60min
B cell (ALL)	GSM1030385	ALL109 PDGF-BB stimulation 2h	B precursor acute lymphoblastic leukemia	GSE42001 GSE42040	Gene Expression data from PDGF-BB or FLT3L-stimulated primary human B cell precursor leukemia cells isolated from spleen and bone marrow of leukemic mice///109 +PDGF 2h
B cell (ALL)	GSM1030383	ALL109 PDGF-BB stimulation 30min	B precursor acute lymphoblastic leukemia	GSE42001 GSE42040	Gene Expression data from PDGF-BB or FLT3L-stimulated primary human B cell precursor leukemia cells isolated from spleen and bone marrow of leukemic mice///109 +PDGF 30min
B cell (ALL)	GSM1030386	ALL109 PDGF-BB stimulation 4h	B precursor acute lymphoblastic leukemia	GSE42001 GSE42040	Gene Expression data from PDGF-BB or FLT3L-stimulated primary human B cell precursor leukemia cells isolated from spleen and bone marrow of leukemic mice///109 +PDGF 4h
B cell (ALL)	GSM1030387	ALL109 PDGF-BB stimulation 6h	B precursor acute lymphoblastic leukemia	GSE42001 GSE42040	Gene Expression data from PDGF-BB or FLT3L-stimulated primary human B cell precursor leukemia cells isolated from spleen and bone marrow of leukemic mice///109 +PDGF 6h
B cell (ALL)	GSM1030376	ALL114 FLT3L stimulation 0min	B precursor acute lymphoblastic leukemia	GSE42001 GSE42040	Gene Expression data from PDGF-BB or FLT3L-stimulated primary human B cell precursor leukemia cells isolated from spleen and bone marrow of leukemic mice///IIb 114 +FLT3 0min
B cell (ALL)	GSM1030378	ALL114 FLT3L stimulation 1h	B precursor acute lymphoblastic leukemia	GSE42001 GSE42040	Gene Expression data from PDGF-BB or FLT3L-stimulated primary human B cell precursor leukemia cells isolated from spleen and bone marrow of leukemic mice///IIb 114 +FLT3 60min
B cell (ALL)	GSM1030379	ALL114 FLT3L stimulation 2h	B precursor acute lymphoblastic leukemia	GSE42001 GSE42040	Gene Expression data from PDGF-BB or FLT3L-stimulated primary human B cell precursor leukemia cells isolated from spleen and bone marrow of leukemic mice///IIb 114 +FLT3 2h
B cell (ALL)	GSM1030377	ALL114 FLT3L stimulation 30min	B precursor acute lymphoblastic leukemia	GSE42001 GSE42040	Gene Expression data from PDGF-BB or FLT3L-stimulated primary human B cell precursor leukemia cells isolated from spleen and bone marrow of leukemic mice///IIb 114 +FLT3 30min
B cell (ALL)	GSM1030380	ALL114 FLT3L stimulation 4h	B precursor acute lymphoblastic leukemia	GSE42001 GSE42040	Gene Expression data from PDGF-BB or FLT3L-stimulated primary human B cell precursor leukemia cells isolated from spleen and bone marrow of leukemic mice///IIb 114 +FLT3 4h
B cell (ALL)	GSM1030381	ALL114 FLT3L stimulation 6h	B precursor acute lymphoblastic leukemia	GSE42001 GSE42040	Gene Expression data from PDGF-BB or FLT3L-stimulated primary human B cell precursor leukemia cells isolated from spleen and bone marrow of leukemic mice///IIb 114 +FLT3 6h
B cell (ALL)	GSM1030388	ALL22089 FLT3L stimulation 0min	B precursor acute lymphoblastic leukemia	GSE42001 GSE42040	Gene Expression data from PDGF-BB or FLT3L-stimulated primary human B cell precursor leukemia cells isolated from spleen and bone marrow of leukemic mice///22089 +FLT3 0min
B cell (ALL)	GSM1030390	ALL22089 FLT3L stimulation 1h	B precursor acute lymphoblastic leukemia	GSE42001 GSE42040	Gene Expression data from PDGF-BB or FLT3L-stimulated primary human B cell precursor leukemia cells isolated from spleen and bone marrow of leukemic mice///22089 +FLT3 60min
B cell (ALL)	GSM1030391	ALL22089 FLT3L stimulation 2h	B precursor acute lymphoblastic leukemia	GSE42001 GSE42040	Gene Expression data from PDGF-BB or FLT3L-stimulated primary human B cell precursor leukemia cells isolated from spleen and bone marrow of leukemic mice///22089 +FLT3 2h
B cell (ALL)	GSM1030389	ALL22089 FLT3L stimulation 30min	B precursor acute lymphoblastic leukemia	GSE42001 GSE42040	Gene Expression data from PDGF-BB or FLT3L-stimulated primary human B cell precursor leukemia cells isolated from spleen and bone marrow of leukemic mice///22089 +FLT3 30min
B cell (ALL)	GSM1030392	ALL22089 FLT3L stimulation 4h	B precursor acute lymphoblastic leukemia	GSE42001 GSE42040	Gene Expression data from PDGF-BB or FLT3L-stimulated primary human B cell precursor leukemia cells isolated from spleen and bone marrow of leukemic mice///22089 +FLT3 4h
B cell (ALL)	GSM1030393	ALL22089 FLT3L stimulation 6h	B precursor acute lymphoblastic leukemia	GSE42001 GSE42040	Gene Expression data from PDGF-BB or FLT3L-stimulated primary human B cell precursor leukemia cells isolated from spleen and bone marrow of leukemic mice///22089 +FLT3 6h
B cell (ALL)	GSM1030394	ALL22089 PDGF-BB stimulation 0min	B precursor acute lymphoblastic leukemia	GSE42001 GSE42040	Gene Expression data from PDGF-BB or FLT3L-stimulated primary human B cell precursor leukemia cells isolated from spleen and bone marrow of leukemic mice///b 22089 +PDGF 0min
B cell (ALL)	GSM1030396	ALL22089 PDGF-BB stimulation 1h	B precursor acute lymphoblastic leukemia	GSE42001 GSE42040	Gene Expression data from PDGF-BB or FLT3L-stimulated primary human B cell precursor leukemia cells isolated from spleen and bone marrow of leukemic mice///b 22089 +PDGF 60min
B cell (ALL)	GSM1030397	ALL22089 PDGF-BB stimulation 2h	B precursor acute lymphoblastic leukemia	GSE42001 GSE42040	Gene Expression data from PDGF-BB or FLT3L-stimulated primary human B cell precursor leukemia cells isolated from spleen and bone marrow of leukemic mice///b 22089 +PDGF 2h
B cell (ALL)	GSM1030395	ALL22089 PDGF-BB stimulation 30min	B precursor acute lymphoblastic leukemia	GSE42001 GSE42040	Gene Expression data from PDGF-BB or FLT3L-stimulated primary human B cell precursor leukemia cells isolated from spleen and bone marrow of leukemic mice///b 22089 +PDGF 30min
B cell (ALL)	GSM1030398	ALL22089 PDGF-BB stimulation 4h	B precursor acute lymphoblastic leukemia	GSE42001 GSE42040	Gene Expression data from PDGF-BB or FLT3L-stimulated primary human B cell precursor leukemia cells isolated from spleen and bone marrow of leukemic mice///b 22089 +PDGF 4h
B cell (ALL)	GSM1030399	ALL22089 PDGF-BB stimulation 6h	B precursor acute lymphoblastic leukemia	GSE42001 GSE42040	Gene Expression data from PDGF-BB or FLT3L-stimulated primary human B cell precursor leukemia cells isolated from spleen and bone marrow of leukemic mice///b 22089 +PDGF 6h
B cell	GSM176002	B Cells AntiCD40+Il4 30H 1 Activated	Male/Female; Normal/Diseased	GSE7307	Activated
B cell	GSM176008	B Cells AntiCD40+Il4 30H 2 Activated	Male/Female; Normal/Diseased	GSE7307	Activated
B cell	GSM685339	GC B cell_pCDNA3_rep1	GC B cell transfected with empty vector (pCDNA3.1), rep1	GSE27670	Amplified total RNA from transfected and FACS sorted GC B cells
B cell	GSM685340	GC B cell_pCDNA3_rep2	GC B cell transfected with empty vector (pCDNA3.1), rep2	GSE27670	Amplified total RNA from transfected and FACS sorted GC B cells
B cell	GSM685379	GC B cell_pCDNA3_LMP1_rep1	GC B cell transfected with pcDNA3.1-LMP1, rep1	GSE27670	Amplified total RNA from transfected and FACS sorted GC B cells
B cell	GSM685345	GC B cell_PRDM1α,rep1	GC B cell transfected with pcDNA3.1-PRDM1伪, rep1	GSE27670	Amplified total RNA from transfected and FACS sorted GC B cells
B cell	GSM685346	GC B cell_PRDM1α,rep2	GC B cell transfected with pcDNA3.1-PRDM1伪, rep2	GSE27670	Amplified total RNA from transfected and FACS sorted GC B cells
B cell	GSM272994	GC B cell_pSG5_rep1	GC B cell transfected with empty vector (pSG5), rep1	GSE10821	Amplified total RNA from transfected and FACS sorted GC Bells
B cell	GSM273007	GC B cell_pSG5_rep2	GC B cell transfected with empty vector (pSG5), rep2	GSE10821	Amplified total RNA from transfected and FACS sorted GC Bells
B cell	GSM273008	GC B cell_pSG5_rep3	GC B cell transfected with empty vector (pSG5), rep3	GSE10821	Amplified total RNA from transfected and FACS sorted GC Bells
B cell	GSM273009	GC B cell_LMP1_rep1	GC B cell transfected with LMP1 expression vector (pSG5-LMP1), rep1	GSE10821	Amplified total RNA from transfected and FACS sorted GC Bells
B cell	GSM273012	GC B cell_LMP1_rep2	GC B cell transfected with LMP1 expression vector (pSG5-LMP1), rep2	GSE10821	Amplified total RNA from transfected and FACS sorted GC Bells
B cell	GSM273014	GC B cell_LMP1_rep3	GC B cell transfected with LMP1 expression vector (pSG5-LMP1), rep3	GSE10821	Amplified total RNA from transfected and FACS sorted GC Bells
B cell	GSM905541	IgD+CD27- PB B cells naive_4	human peripheral blood	GSE36907	batch 1
B cell	GSM905542	IgD+CD27- PB B cells naive_5	human peripheral blood	GSE36907	batch 1
B cell	GSM905509	IgG+CD27+ and IgA+CD27+ PB B cells class switched_1	human peripheral blood	GSE36907	batch 1
B cell	GSM905510	IgG+CD27+ and IgA+CD27+ PB B cells class switched_2	human peripheral blood	GSE36907	batch 1
B cell	GSM905512	IgG+CD27+ and IgA+CD27+ PB B cells class switched_3	human peripheral blood	GSE36907	batch 1
B cell	GSM905525	IgM+IgD+CD27+ PB B cells MD27_1	human peripheral blood	GSE36907	batch 1
B cell	GSM905526	IgM+IgD+CD27+ PB B cells MD27_2	human peripheral blood	GSE36907	batch 1
B cell	GSM905527	IgM+IgD+CD27+ PB B cells MD27_3	human peripheral blood	GSE36907	batch 1
B cell	GSM905523	IgM+IgDlowCD27+ PB B cells IgM-only_4	human peripheral blood	GSE36907	batch 1
B cell	GSM905524	IgM+IgDlowCD27+ PB B cells IgM-only_5	human peripheral blood	GSE36907	batch 1
B cell	GSM905534	IgM+CD27+CD21high splenic B cells MGZ_4	human splenic tissue	GSE36907	batch 1
B cell	GSM905535	IgM+CD27+CD21high splenic B cells MGZ_5	human splenic tissue	GSE36907	batch 1
B cell	GSM905537	IgD+CD27- PB B cells naive_1	human peripheral blood	GSE36907	batch 2
B cell	GSM905538	IgD+CD27- PB B cells naive_2	human peripheral blood	GSE36907	batch 2
B cell	GSM905539	IgD+CD27- PB B cells naive_3	human peripheral blood	GSE36907	batch 2
B cell	GSM905513	IgG+CD27+ and IgA+CD27+ PB B cells class switched_4	human peripheral blood	GSE36907	batch 2
B cell	GSM905514	IgG+CD27+ and IgA+CD27+ PB B cells class switched_5	human peripheral blood	GSE36907	batch 2
B cell	GSM905528	IgM+IgD+CD27+ PB B cells MD27_4	human peripheral blood	GSE36907	batch 2
B cell	GSM905529	IgM+IgD+CD27+ PB B cells MD27_5	human peripheral blood	GSE36907	batch 2
B cell	GSM905519	IgM+IgDlowCD27+ PB B cells IgM-only_1	human peripheral blood	GSE36907	batch 2
B cell	GSM905520	IgM+IgDlowCD27+ PB B cells IgM-only_2	human peripheral blood	GSE36907	batch 2
B cell	GSM905521	IgM+IgDlowCD27+ PB B cells IgM-only_3	human peripheral blood	GSE36907	batch 2
B cell	GSM905530	IgM+CD27+CD21high splenic B cells MGZ_1	human splenic tissue	GSE36907	batch 2
B cell	GSM905531	IgM+CD27+CD21high splenic B cells MGZ_2	human splenic tissue	GSE36907	batch 2
B cell	GSM905532	IgM+CD27+CD21high splenic B cells MGZ_3	human splenic tissue	GSE36907	batch 2
B cell	GSM905540	IgD+CD27- PB B cells naive_7	human peripheral blood	GSE36907	batch 3
B cell	GSM905518	IgG+CD27+ and IgA+CD27+ PB B cells class switched_7	human peripheral blood	GSE36907	batch 3
B cell	GSM905515	IgM+IgD+CD27+ PB B cells MD27_6	human peripheral blood	GSE36907	batch 3
B cell	GSM905516	IgM+IgD+CD27+ PB B cells MD27_7	human peripheral blood	GSE36907	batch 3
B cell	GSM905504	mature CD5+ PB B cells CD5_1	human peripheral blood	GSE36907	batch 3
B cell	GSM905505	mature CD5+ PB B cells CD5_2	human peripheral blood	GSE36907	batch 3
B cell	GSM905506	mature CD5+ PB B cells CD5_3	human peripheral blood	GSE36907	batch 3
B cell	GSM905507	mature CD5+ PB B cells CD5_4	human peripheral blood	GSE36907	batch 3
B cell	GSM905508	mature CD5+ PB B cells CD5_5	human peripheral blood	GSE36907	batch 3
B cell	GSM306880	Germinal Center Centrocytes, sample 1	Germinal Center Centrocytes from human tonsil	GSE12195	CD10-positive CD77-negative B-cells purified by magnetic cell separation.///Gene expression data from purified germinal center centrocytes
B cell	GSM306881	Germinal Center Centrocytes, sample 2	Germinal Center Centrocytes from human tonsil	GSE12195	CD10-positive CD77-negative B-cells purified by magnetic cell separation.///Gene expression data from purified germinal center centrocytes
B cell	GSM306882	Germinal Center Centrocytes, sample 3	Germinal Center Centrocytes from human tonsil	GSE12195	CD10-positive CD77-negative B-cells purified by magnetic cell separation.///Gene expression data from purified germinal center centrocytes
B cell	GSM306883	Germinal Center Centrocytes, sample 4	Germinal Center Centrocytes from human tonsil	GSE12195	CD10-positive CD77-negative B-cells purified by magnetic cell separation.///Gene expression data from purified germinal center centrocytes
B cell	GSM306884	Germinal Center Centrocytes, sample 5	Germinal Center Centrocytes from human tonsil	GSE12195	CD10-positive CD77-negative B-cells purified by magnetic cell separation.///Gene expression data from purified germinal center centrocytes
B cell	GSM705297	B cells rep1 mRNA (Roche)	CD19+ B cells from healthy donor pool 11	GSE28490 GSE28492	CD14+ monocytes, CD8+ T cells, CD56+ NK cells and CD19 B cells were isolated using the Human CD14 positive Selection Kit, Human CD8+ T cells Enrichment Kit, EasySep庐 Human CD56+ NK cells Enrichment Kit, EasySep庐 Human CD19+ B cells Enrichment Kit (all from Stem Cell Technologies) respectively according to manufacturer鈥檚 instructions.
B cell	GSM705298	B cells rep2 mRNA (Roche)	CD19+ B cells from healthy donor pool 6	GSE28490 GSE28492	CD14+ monocytes, CD8+ T cells, CD56+ NK cells and CD19 B cells were isolated using the Human CD14 positive Selection Kit, Human CD8+ T cells Enrichment Kit, EasySep庐 Human CD56+ NK cells Enrichment Kit, EasySep庐 Human CD19+ B cells Enrichment Kit (all from Stem Cell Technologies) respectively according to manufacturer鈥檚 instructions.
B cell	GSM705299	B cells rep3 mRNA (Roche)	CD19+ B cells from healthy donor pool 7	GSE28490 GSE28492	CD14+ monocytes, CD8+ T cells, CD56+ NK cells and CD19 B cells were isolated using the Human CD14 positive Selection Kit, Human CD8+ T cells Enrichment Kit, EasySep庐 Human CD56+ NK cells Enrichment Kit, EasySep庐 Human CD19+ B cells Enrichment Kit (all from Stem Cell Technologies) respectively according to manufacturer鈥檚 instructions.
B cell	GSM705300	B cells rep4 mRNA (Roche)	CD19+ B cells from healthy donor pool 8	GSE28490 GSE28492	CD14+ monocytes, CD8+ T cells, CD56+ NK cells and CD19 B cells were isolated using the Human CD14 positive Selection Kit, Human CD8+ T cells Enrichment Kit, EasySep庐 Human CD56+ NK cells Enrichment Kit, EasySep庐 Human CD19+ B cells Enrichment Kit (all from Stem Cell Technologies) respectively according to manufacturer鈥檚 instructions.
B cell	GSM705301	B cells rep5 mRNA (Roche)	CD19+ B cells from healthy donor pool 9	GSE28490 GSE28492	CD14+ monocytes, CD8+ T cells, CD56+ NK cells and CD19 B cells were isolated using the Human CD14 positive Selection Kit, Human CD8+ T cells Enrichment Kit, EasySep庐 Human CD56+ NK cells Enrichment Kit, EasySep庐 Human CD19+ B cells Enrichment Kit (all from Stem Cell Technologies) respectively according to manufacturer鈥檚 instructions.
B cell	GSM488978	Flow sorted normal Pre-B cells, 1	Normal Pre-B cells	GSE19599	CD34-/CD19+/CD10+/CD20low
B cell	GSM488972	Flow sorted normal immature B-cells, 1	Normal immature B-cells	GSE19599	CD34-/CD19+/CD10low/CD20++
B cell	GSM488973	Flow sorted normal immature B-cells, 2	Normal immature B-cells	GSE19599	CD34-/CD19+/CD10low/CD20++
B cell	GSM488980	Flow sorted normal Pro-B cells, 1	Normal Pro-B cells	GSE19599	CD34+/CD19+/CD10+
B cell	GSM488981	Flow sorted normal Pro-B cells, 2	Normal Pro-B cells	GSE19599	CD34+/CD19+/CD10+
B cell	GSM306876	Germinal Center Centroblasts, sample 2	Germinal Center Centroblasts from human tonsil	GSE12195	CD77-positive B-cells from human tonsil, purified by magnetic cell separation.///Gene expression data from purified germinal center centroblasts
B cell	GSM306877	Germinal Center Centroblasts, sample 3	Germinal Center Centroblasts from human tonsil	GSE12195	CD77-positive B-cells from human tonsil, purified by magnetic cell separation.///Gene expression data from purified germinal center centroblasts
B cell	GSM306878	Germinal Center Centroblasts, sample 4	Germinal Center Centroblasts from human tonsil	GSE12195	CD77-positive B-cells from human tonsil, purified by magnetic cell separation.///Gene expression data from purified germinal center centroblasts
B cell	GSM306879	Germinal Center Centroblasts, sample 5	Germinal Center Centroblasts from human tonsil	GSE12195	CD77-positive B-cells from human tonsil, purified by magnetic cell separation.///Gene expression data from purified germinal center centroblasts
B cell	GSM306875	Germinal Center Centroblasts, sample 1	Germinal Center Centroblasts from human tonsil	GSE12195	CD77-positive B-cells from human tonsil, purified by magnetic cell separation.///Gene expression data from purified germinal center centroblasts.
B cell	GSM351410	B cell donor 1, rolipram	MACS purified resting B cells from healthy donor peripheral blood	GSE13987	Cells treated with 20 uM rolipram
B cell	GSM351412	B cell donor 2, rolipram	MACS purified resting B cells from healthy donor peripheral blood	GSE13987	Cells treated with 20 uM rolipram
B cell	GSM351414	B cell donor 3, rolipram	MACS purified resting B cells from healthy donor peripheral blood	GSE13987	Cells treated with 20 uM rolipram
B cell	GSM351416	B cell donor 4, rolipram	MACS purified resting B cells from healthy donor peripheral blood	GSE13987	Cells treated with 20 uM rolipram
B cell	GSM351409	B cell donor 1, control	MACS purified resting B cells from healthy donor peripheral blood	GSE13987	Cells treated with DMSO vehicle control
B cell	GSM351411	B cell donor 2, control	MACS purified resting B cells from healthy donor peripheral blood	GSE13987	Cells treated with DMSO vehicle control
B cell	GSM351413	B cell donor 3, control	MACS purified resting B cells from healthy donor peripheral blood	GSE13987	Cells treated with DMSO vehicle control
B cell	GSM351415	B cell donor 4, control	MACS purified resting B cells from healthy donor peripheral blood	GSE13987	Cells treated with DMSO vehicle control
B cell	GSM381345	centroblast, tonsil#11	Inflamed non tumoral human tonsil#11	GSE15271	centroblast, tonsil#11
B cell	GSM381339	centroblast, tonsil#6	Inflamed non tumoral human tonsil#6	GSE15271	centroblast, tonsil#6
B cell	GSM381341	centroblast, tonsil#7	Inflamed non tumoral human tonsil#7	GSE15271	centroblast, tonsil#7
B cell	GSM381343	centroblast, tonsil#8	Inflamed non tumoral human tonsil#8	GSE15271	centroblast, tonsil#8
B cell	GSM381346	centrocyte, tonsil#11	Inflamed non tumoral human tonsil#11	GSE15271	centrocyte, tonsil#11
B cell	GSM381340	centrocyte, tonsil#6	Inflamed non tumoral human tonsil#6	GSE15271	centrocyte, tonsil#6
B cell	GSM381342	centrocyte, tonsil#7	Inflamed non tumoral human tonsil#7	GSE15271	centrocyte, tonsil#7
B cell	GSM381344	centrocyte, tonsil#8	Inflamed non tumoral human tonsil#8	GSE15271	centrocyte, tonsil#8
B cell	GSM609256	HD06-C/C	CD19+CD10-CD21+CD27- conventional mature naive B cells, C/C alleles	GSE24736	Gene expression data from CD19+CD10-CD21+CD27- conventional mature naive B cells from C/C patients (non-carriers of the polymorphism).
B cell	GSM609253	HD07-C/C	CD19+CD10-CD21+CD27- conventional mature naive B cells, C/C alleles	GSE24736	Gene expression data from CD19+CD10-CD21+CD27- conventional mature naive B cells from C/C patients (non-carriers of the polymorphism).
B cell	GSM609255	HD10-C/C	CD19+CD10-CD21+CD27- conventional mature naive B cells, C/C alleles	GSE24736	Gene expression data from CD19+CD10-CD21+CD27- conventional mature naive B cells from C/C patients (non-carriers of the polymorphism).
B cell	GSM609257	HD1400-C/C	CD19+CD10-CD21+CD27- conventional mature naive B cells, C/C alleles	GSE24736	Gene expression data from CD19+CD10-CD21+CD27- conventional mature naive B cells from C/C patients (non-carriers of the polymorphism).
B cell	GSM609258	HD1424-C/C	CD19+CD10-CD21+CD27- conventional mature naive B cells, C/C alleles	GSE24736	Gene expression data from CD19+CD10-CD21+CD27- conventional mature naive B cells from C/C patients (non-carriers of the polymorphism).
B cell	GSM609259	HD1425-C/C	CD19+CD10-CD21+CD27- conventional mature naive B cells, C/C alleles	GSE24736	Gene expression data from CD19+CD10-CD21+CD27- conventional mature naive B cells from C/C patients (non-carriers of the polymorphism).
B cell	GSM609254	HD16-C/C	CD19+CD10-CD21+CD27- conventional mature naive B cells, C/C alleles	GSE24736	Gene expression data from CD19+CD10-CD21+CD27- conventional mature naive B cells from C/C patients (non-carriers of the polymorphism).
B cell	GSM609252	HD17-C/C	CD19+CD10-CD21+CD27- conventional mature naive B cells, C/C alleles	GSE24736	Gene expression data from CD19+CD10-CD21+CD27- conventional mature naive B cells from C/C patients (non-carriers of the polymorphism).
B cell	GSM609261	HD12-C/T	CD19+CD10-CD21+CD27- conventional mature naive B cells, C/T alleles	GSE24736	Gene expression data from CD19+CD10-CD21+CD27- conventional mature naive B cells from C/T patients (carriers of 1 allele of the polymorphism).
B cell	GSM609262	HD13-C/T	CD19+CD10-CD21+CD27- conventional mature naive B cells, C/T alleles	GSE24736	Gene expression data from CD19+CD10-CD21+CD27- conventional mature naive B cells from C/T patients (carriers of 1 allele of the polymorphism).
B cell	GSM609260	HD750-C/T	CD19+CD10-CD21+CD27- conventional mature naive B cells, C/T alleles	GSE24736	Gene expression data from CD19+CD10-CD21+CD27- conventional mature naive B cells from C/T patients (carriers of 1 allele of the polymorphism).
B cell	GSM609263	HD862-C/T	CD19+CD10-CD21+CD27- conventional mature naive B cells, C/T alleles	GSE24736	Gene expression data from CD19+CD10-CD21+CD27- conventional mature naive B cells from C/T patients (carriers of 1 allele of the polymorphism).
B cell	GSM609264	HD-CT2-C/T	CD19+CD10-CD21+CD27- conventional mature naive B cells, C/T alleles	GSE24736	Gene expression data from CD19+CD10-CD21+CD27- conventional mature naive B cells from C/T patients (carriers of 1 allele of the polymorphism).
B cell	GSM609267	HD138-T/T	CD19+CD10-CD21+CD27- conventional mature naive B cells, T/T alleles	GSE24736	Gene expression data from CD19+CD10-CD21+CD27- conventional mature naive B cells from T/T patients (carriers of 2 alleles of the polymorphism).
B cell	GSM609266	HD837-T/T	CD19+CD10-CD21+CD27- conventional mature naive B cells, T/T alleles	GSE24736	Gene expression data from CD19+CD10-CD21+CD27- conventional mature naive B cells from T/T patients (carriers of 2 alleles of the polymorphism).
B cell	GSM432528	CVID CD21low B cell, biological rep1	Peripheral blood ex vivo CD21low B cells of CVID patient	GSE17269	Gene expression data from ex vivo CD21low B cells of CVID///Ficoll gradient separated periphreal blood mononuclear cells were stained for the expression of CD19, CD21, CD27 and CD38 cell surface markers. The cells were sorted into CD19+CD27-CD38+CD21+ naive B cells and CD19hiCD27-CD38lowCD21low B cells.
B cell	GSM432529	CVID CD21low B cell, biological rep2	Peripheral blood ex vivo CD21low B cells of CVID patient	GSE17269	Gene expression data from ex vivo CD21low B cells of CVID///Ficoll gradient separated periphreal blood mononuclear cells were stained for the expression of CD19, CD21, CD27 and CD38 cell surface markers. The cells were sorted into CD19+CD27-CD38+CD21+ naive B cells and CD19hiCD27-CD38lowCD21low B cells.
B cell	GSM432530	CVID CD21low B cell, biological rep3	Peripheral blood ex vivo CD21low B cells of CVID patient	GSE17269	Gene expression data from ex vivo CD21low B cells of CVID///Ficoll gradient separated periphreal blood mononuclear cells were stained for the expression of CD19, CD21, CD27 and CD38 cell surface markers. The cells were sorted into CD19+CD27-CD38+CD21+ naive B cells and CD19hiCD27-CD38lowCD21low B cells.
B cell	GSM432531	CVID CD21low B cell, biological rep4	Peripheral blood ex vivo CD21low B cells of CVID patient	GSE17269	Gene expression data from ex vivo CD21low B cells of CVID///Ficoll gradient separated periphreal blood mononuclear cells were stained for the expression of CD19, CD21, CD27 and CD38 cell surface markers. The cells were sorted into CD19+CD27-CD38+CD21+ naive B cells and CD19hiCD27-CD38lowCD21low B cells.
B cell	GSM432525	CVID naive B cell, biological rep1	Peripheral blood ex vivo naive B cells of CVID patient	GSE17269	Gene expression data from ex vivo naive B cells of CVID///Ficoll gradient separated periphreal blood mononuclear cells were stained for the expression of CD19, CD21, CD27 and CD38 cell surface markers. The cells were sorted into CD19+CD27-CD38+CD21+ naive B cells and CD19hiCD27-CD38lowCD21low B cells.
B cell	GSM432526	CVID naive B cell, biological rep2	Peripheral blood ex vivo naive B cells of CVID patient	GSE17269	Gene expression data from ex vivo naive B cells of CVID///Ficoll gradient separated periphreal blood mononuclear cells were stained for the expression of CD19, CD21, CD27 and CD38 cell surface markers. The cells were sorted into CD19+CD27-CD38+CD21+ naive B cells and CD19hiCD27-CD38lowCD21low B cells.
B cell	GSM432521	HD naive B cell, biological rep1	Peripheral blood ex vivo naive B cells of HD	GSE17269	Gene expression data from ex vivo naive B cells of HD///Ficoll gradient separated periphreal blood mononuclear cells were stained for the expression of CD19, CD21, CD27 and CD38 cell surface markers. The cells were sorted into CD19+CD27-CD38+CD21+ naive B cells and CD19hiCD27-CD38lowCD21low B cells.
B cell	GSM432523	HD naive B cell, biological rep3	Peripheral blood ex vivo naive B cells of HD	GSE17269	Gene expression data from ex vivo naive B cells of HD///Ficoll gradient separated periphreal blood mononuclear cells were stained for the expression of CD19, CD21, CD27 and CD38 cell surface markers. The cells were sorted into CD19+CD27-CD38+CD21+ naive B cells and CD19hiCD27-CD38lowCD21low B cells.
B cell	GSM432524	HD naive B cell, biological rep4	Peripheral blood ex vivo naive B cells of HD	GSE17269	Gene expression data from ex vivo naive B cells of HD///Ficoll gradient separated periphreal blood mononuclear cells were stained for the expression of CD19, CD21, CD27 and CD38 cell surface markers. The cells were sorted into CD19+CD27-CD38+CD21+ naive B cells and CD19hiCD27-CD38lowCD21low B cells.
B cell	GSM775958	Tonsil_15_myc	Germinal center B-cells transfected with Myc expression vector	GSE31311	Gene expression data from germinal center B-cells transfected with a myc expression vector showing high Myc expression levels
B cell	GSM775960	Tonsil_16_myc	Germinal center B-cells transfected with Myc expression vector	GSE31311	Gene expression data from germinal center B-cells transfected with a myc expression vector showing high Myc expression levels
B cell	GSM775962	Tonsil_17_myc	Germinal center B-cells transfected with Myc expression vector	GSE31311	Gene expression data from germinal center B-cells transfected with a myc expression vector showing high Myc expression levels
B cell	GSM775964	Tonsil_21_myc	Germinal center B-cells transfected with Myc expression vector	GSE31311	Gene expression data from germinal center B-cells transfected with a myc expression vector showing high Myc expression levels
B cell	GSM775966	Tonsil_28_myc	Germinal center B-cells transfected with Myc expression vector	GSE31311	Gene expression data from germinal center B-cells transfected with a myc expression vector showing high Myc expression levels
B cell	GSM775970	Tonsil_51_myc_high	Germinal center B-cells transfected with Myc expression vector	GSE31311	Gene expression data from germinal center B-cells transfected with a myc expression vector showing high Myc expression levels
B cell	GSM775972	Tonsil_55_myc_high	Germinal center B-cells transfected with Myc expression vector	GSE31311	Gene expression data from germinal center B-cells transfected with a myc expression vector showing high Myc expression levels
B cell	GSM775974	Tonsil_56_myc-wt	Germinal center B-cells transfected with Myc expression vector	GSE31311	Gene expression data from germinal center B-cells transfected with a myc expression vector showing high Myc expression levels
B cell	GSM775976	Tonsil_57_myc-wt	Germinal center B-cells transfected with Myc expression vector	GSE31311	Gene expression data from germinal center B-cells transfected with a myc expression vector showing high Myc expression levels
B cell	GSM775978	Tonsil_58_myc_high	Germinal center B-cells transfected with Myc expression vector	GSE31311	Gene expression data from germinal center B-cells transfected with a myc expression vector showing high Myc expression levels
B cell	GSM775957	Tonsil_15_control	Germinal center B-cells transfected with control vector	GSE31311	Gene expression data from germinal center B-cells transfected with an empty control vector
B cell	GSM775961	Tonsil_17_control	Germinal center B-cells transfected with control vector	GSE31311	Gene expression data from germinal center B-cells transfected with an empty control vector
B cell	GSM775963	Tonsil_21_control	Germinal center B-cells transfected with control vector	GSE31311	Gene expression data from germinal center B-cells transfected with an empty control vector
B cell	GSM775965	Tonsil_28_control	Germinal center B-cells transfected with control vector	GSE31311	Gene expression data from germinal center B-cells transfected with an empty control vector
B cell	GSM775967	Tonsil_29_control	Germinal center B-cells transfected with control vector	GSE31311	Gene expression data from germinal center B-cells transfected with an empty control vector
B cell	GSM775969	Tonsil_51_control	Germinal center B-cells transfected with control vector	GSE31311	Gene expression data from germinal center B-cells transfected with an empty control vector
B cell	GSM775971	Tonsil_55_control	Germinal center B-cells transfected with control vector	GSE31311	Gene expression data from germinal center B-cells transfected with an empty control vector
B cell	GSM775973	Tonsil_56_control	Germinal center B-cells transfected with control vector	GSE31311	Gene expression data from germinal center B-cells transfected with an empty control vector
B cell	GSM775975	Tonsil_57_control	Germinal center B-cells transfected with control vector	GSE31311	Gene expression data from germinal center B-cells transfected with an empty control vector
B cell	GSM775977	Tonsil_58_control	Germinal center B-cells transfected with control vector	GSE31311	Gene expression data from germinal center B-cells transfected with an empty control vector
B cell	GSM476263	Memory B cells_M4-12	Memory B cells isolated from tonsil	GSE12195	Gene expression data from human memory B cells
B cell	GSM476264	Memory B cells_M4-14	Memory B cells isolated from tonsil	GSE12195	Gene expression data from human memory B cells
B cell	GSM476265	Memory B cells_M4-26	Memory B cells isolated from tonsil	GSE12195	Gene expression data from human memory B cells
B cell	GSM476266	Memory B cells_M512	Memory B cells isolated from tonsil	GSE12195	Gene expression data from human memory B cells
B cell	GSM476267	Memory B cells_M618	Memory B cells isolated from tonsil	GSE12195	Gene expression data from human memory B cells
B cell	GSM476258	Naive B cells_N1 4-21	Naive B cells isolated from tonsil	GSE12195	Gene expression data from human Naive B cells
B cell	GSM476259	Naive B cells_N1 4-23	Naive B cells isolated from tonsil	GSE12195	Gene expression data from human Naive B cells
B cell	GSM476260	Naive B cells_N1 4-7	Naive B cells isolated from tonsil	GSE12195	Gene expression data from human Naive B cells
B cell	GSM476261	Naive B cells_N4117	Naive B cells isolated from tonsil	GSE12195	Gene expression data from human Naive B cells
B cell	GSM476262	Naive B cells_N413	Naive B cells isolated from tonsil	GSE12195	Gene expression data from human Naive B cells
B cell	GSM746726	patient1	Human sorted B cells	GSE30153 Dataset: GDS4193	Gene expression data from human sorted B cells.///P01///JLP_P01_U133_2.CEL
B cell	GSM746727	patient2	Human sorted B cells	GSE30153 Dataset: GDS4193	Gene expression data from human sorted B cells.///P02///JLP_P02_U133_2.CEL
B cell	GSM746728	patient3	Human sorted B cells	GSE30153 Dataset: GDS4193	Gene expression data from human sorted B cells.///P03///JLP_P03_U133_2.CEL
B cell	GSM746729	patient4	Human sorted B cells	GSE30153 Dataset: GDS4193	Gene expression data from human sorted B cells.///P04///JLP_P04_U133_2.CEL
B cell	GSM746730	patient5	Human sorted B cells	GSE30153 Dataset: GDS4193	Gene expression data from human sorted B cells.///P05///JLP_P05_U133_2.CEL
B cell	GSM746731	patient6	Human sorted B cells	GSE30153 Dataset: GDS4193	Gene expression data from human sorted B cells.///P06///JLP_P06_U133_2.CEL
B cell	GSM746732	patient7	Human sorted B cells	GSE30153 Dataset: GDS4193	Gene expression data from human sorted B cells.///P07///JLP_P07_U133_2.CEL
B cell	GSM746733	patient8	Human sorted B cells	GSE30153 Dataset: GDS4193	Gene expression data from human sorted B cells.///P08///JLP_P08_U133_2.CEL
B cell	GSM746734	patient9	Human sorted B cells	GSE30153 Dataset: GDS4193	Gene expression data from human sorted B cells.///P09///JLP_P09_U133_2.CEL
B cell	GSM746735	patient10	Human sorted B cells	GSE30153 Dataset: GDS4193	Gene expression data from human sorted B cells.///P10///JLP_P10_U133_2.CEL
B cell	GSM746736	patient11	Human sorted B cells	GSE30153 Dataset: GDS4193	Gene expression data from human sorted B cells.///P11///JLP_P11_U133_2.CEL
B cell	GSM746737	patient12	Human sorted B cells	GSE30153 Dataset: GDS4193	Gene expression data from human sorted B cells.///P12///JLP_P12_U133_2.CEL
B cell	GSM746738	patient13	Human sorted B cells	GSE30153 Dataset: GDS4193	Gene expression data from human sorted B cells.///P13///JLP_P13_U133_2.CEL
B cell	GSM746739	patient14	Human sorted B cells	GSE30153 Dataset: GDS4193	Gene expression data from human sorted B cells.///P14///JLP_P14_U133_2.CEL
B cell	GSM746740	patient15	Human sorted B cells	GSE30153 Dataset: GDS4193	Gene expression data from human sorted B cells.///P15///JLP_P15_U133_2.CEL
B cell	GSM746741	patient16	Human sorted B cells	GSE30153 Dataset: GDS4193	Gene expression data from human sorted B cells.///P16///JLP_P16_U133_2.CEL
B cell	GSM746742	patient17	Human sorted B cells	GSE30153 Dataset: GDS4193	Gene expression data from human sorted B cells.///P17///JLP_P17_U133_2.CEL
B cell	GSM746743	Control1	Human sorted B cells	GSE30153 Dataset: GDS4193	Gene expression data from human sorted B cells.///T01///JLP_T01_U133_2.CEL
B cell	GSM746744	Control2	Human sorted B cells	GSE30153 Dataset: GDS4193	Gene expression data from human sorted B cells.///T02///JLP_T02_U133_2.CEL
B cell	GSM746745	Control3	Human sorted B cells	GSE30153 Dataset: GDS4193	Gene expression data from human sorted B cells.///T03///JLP_T03_U133_2_2.CEL
B cell	GSM746746	Control4	Human sorted B cells	GSE30153 Dataset: GDS4193	Gene expression data from human sorted B cells.///T04///JLP_T04_U133_2.CEL
B cell	GSM746747	Control5	Human sorted B cells	GSE30153 Dataset: GDS4193	Gene expression data from human sorted B cells.///T05///JLP_T05_U133_2.CEL
B cell	GSM746748	Control6	Human sorted B cells	GSE30153 Dataset: GDS4193	Gene expression data from human sorted B cells.///T06///JLP_T06_U133_2.CEL
B cell	GSM746750	Control8	Human sorted B cells	GSE30153 Dataset: GDS4193	Gene expression data from human sorted B cells.///T08///JLP_T08_U133_2.CEL
B cell	GSM746751	Control9	Human sorted B cells	GSE30153 Dataset: GDS4193	Gene expression data from human sorted B cells.///T09///JLP_T09_U133_2.CEL
B cell	GSM746752	Control10	Human sorted B cells	GSE30153 Dataset: GDS4193	Gene expression data from human sorted B cells.///T10///JLP_T10_U133_2.CEL
B cell	GSM956600	CD77+ centroblasts, specimen 1	Tonsil 1	GSE39132	Gene expression data from microdissected germinal centers (reactive lymph node tissue)
B cell	GSM956601	CD77+ centroblasts, specimen 2	Tonsil 2	GSE39132	Gene expression data from microdissected germinal centers (reactive lymph node tissue)
B cell	GSM956602	CD77+ centroblasts, specimen 3	Tonsil 3	GSE39132	Gene expression data from microdissected germinal centers (reactive lymph node tissue)
B cell	GSM956603	CD77+ centroblasts, specimen 4	Tonsil 4	GSE39132	Gene expression data from microdissected germinal centers (reactive lymph node tissue)
B cell	GSM956604	CD77+ centroblasts, specimen 5	Tonsil 5	GSE39132	Gene expression data from microdissected germinal centers (reactive lymph node tissue)
B cell	GSM947669	human dark zone, biological replicate 1	human tonsil dark zone cells	GSE38697 GSE38712	HUMAN_DZ1
B cell	GSM947670	human dark zone, biological replicate 2	human tonsil dark zone cells	GSE38697 GSE38712	HUMAN_DZ2
B cell	GSM947671	human dark zone, biological replicate 3	human tonsil dark zone cells	GSE38697 GSE38712	HUMAN_DZ3
B cell	GSM947672	human dark zone, biological replicate 4	human tonsil dark zone cells	GSE38697 GSE38712	HUMAN_DZ4
B cell	GSM947665	human light zone, biological replicate 1	human tonsil light zone cells	GSE38697 GSE38712	HUMAN_LZ1
B cell	GSM947666	human light zone, biological replicate 2	human tonsil light zone cells	GSE38697 GSE38712	HUMAN_LZ2
B cell	GSM947667	human light zone, biological replicate 3	human tonsil light zone cells	GSE38697 GSE38712	HUMAN_LZ3
B cell	GSM947668	human light zone, biological replicate 4	human tonsil light zone cells	GSE38697 GSE38712	HUMAN_LZ4
B cell	GSM705402	B cells rep1 mRNA (HUG)	CD19+ B cells	GSE28491 GSE28492	Isolated at University Hospital of Geneva (HUG)
B cell	GSM705403	B cells rep2 mRNA (HUG)	CD19+ B cells	GSE28491 GSE28492	Isolated at University Hospital of Geneva (HUG)
B cell	GSM705404	B cells rep3 mRNA (HUG)	CD19+ B cells	GSE28491 GSE28492	Isolated at University Hospital of Geneva (HUG)
B cell	GSM705405	B cells rep4 mRNA (HUG)	CD19+ B cells	GSE28491 GSE28492	Isolated at University Hospital of Geneva (HUG)
B cell	GSM705406	B cells rep5 mRNA (HUG)	CD19+ B cells	GSE28491 GSE28492	Isolated at University Hospital of Geneva (HUG)
B cell	GSM1083472	isolated human peripheral blood B-cells, biological replicate 1	isolated human peripheral blood B-cells	GSE44337	MACS庐-isolated
B cell	GSM1083473	isolated human peripheral blood B-cells, biological replicate 2	isolated human peripheral blood B-cells	GSE44337	MACS庐-isolated
B cell	GSM1083474	isolated human peripheral blood B-cells, biological replicate 3	isolated human peripheral blood B-cells	GSE44337	MACS庐-isolated
B cell	GSM230918	Primary peripheral blood B cell (resting) -repeat1 - mAdbID:68995	B cell - resting	GSE9119	mAdb experiment ID
B cell	GSM230915	Primary peripheral blood B cell (resting) -repeat2 - mAdbID:68978	B cell - resting	GSE9119	mAdb experiment ID
B cell	GSM230916	Primary peripheral blood B cell antiIgM -1hr - mAdbID:68979	B cell antiIgM - 1 hour	GSE9119	mAdb experiment ID
B cell	GSM230917	Primary peripheral blood B cell antiIgM -3hr - mAdbID:68980	B cell antiIgM - 3 hour	GSE9119	mAdb experiment ID
B cell	GSM422294	Human memory B cells unstimulated, rep1	memory B cell	GSE17186	Majority of human memory B cells is CD27+ and CD10- and thus the gating strategy is to isolate CD10- and CD27+ B cells.///CD20+CD10-CD27+ cells FACS sorted.///Sample taken from healthy donor.
B cell	GSM967671	Healthy B-cell, subject N1_stimulated cells_at 210min	Healthy B-cell_stimulated cells_210min	GSE39411	N1_S_T210
B cell	GSM967672	Healthy B-cell, subject N1_stimulated cells_at 390min	Healthy B-cell_stimulated cells_390min	GSE39411	N1_S_T390
B cell	GSM967669	Healthy B-cell, subject N1_stimulated cells_at 60min	Healthy B-cell_stimulated cells_60min	GSE39411	N1_S_T60
B cell	GSM967670	Healthy B-cell, subject N1_stimulated cells_at 90min	Healthy B-cell_stimulated cells_90min	GSE39411	N1_S_T90
B cell	GSM967667	Healthy B-cell, subject N1_unstimulated cells_at 210min	Healthy B-cell_unstimulated cells_210min	GSE39411	N1_US_T210
B cell	GSM967668	Healthy B-cell, subject N1_unstimulated cells_at 390min	Healthy B-cell_unstimulated cells_390min	GSE39411	N1_US_T390
B cell	GSM967665	Healthy B-cell, subject N1_unstimulated cells_at 60min	Healthy B-cell_unstimulated cells_60min	GSE39411	N1_US_T60
B cell	GSM967666	Healthy B-cell, subject N1_unstimulated cells_at 90min	Healthy B-cell_unstimulated cells_90min	GSE39411	N1_US_T90
B cell	GSM967679	Healthy B-cell, subject N2_stimulated cells_at 210min	Healthy B-cell_stimulated cells_210min	GSE39411	N2_S_T210
B cell	GSM967680	Healthy B-cell, subject N2_stimulated cells_at 390min	Healthy B-cell_stimulated cells_390min	GSE39411	N2_S_T390
B cell	GSM967678	Healthy B-cell, subject N2_stimulated cells_at 90min	Healthy B-cell_stimulated cells_90min	GSE39411	N2_S_T90
B cell	GSM967675	Healthy B-cell, subject N2_unstimulated cells_at 210min	Healthy B-cell_unstimulated cells_210min	GSE39411	N2_US_T210
B cell	GSM967676	Healthy B-cell, subject N2_unstimulated cells_at 390min	Healthy B-cell_unstimulated cells_390min	GSE39411	N2_US_T390
B cell	GSM967673	Healthy B-cell, subject N2_unstimulated cells_at 60min	Healthy B-cell_unstimulated cells_60min	GSE39411	N2_US_T60
B cell	GSM967674	Healthy B-cell, subject N2_unstimulated cells_at 90min	Healthy B-cell_unstimulated cells_90min	GSE39411	N2_US_T90
B cell	GSM967687	Healthy B-cell, subject N3_stimulated cells_at 210min	Healthy B-cell_stimulated cells_210min	GSE39411	N3_S_T210
B cell	GSM967688	Healthy B-cell, subject N3_stimulated cells_at 390min	Healthy B-cell_stimulated cells_390min	GSE39411	N3_S_T390
B cell	GSM967685	Healthy B-cell, subject N3_stimulated cells_at 60min	Healthy B-cell_stimulated cells_60min	GSE39411	N3_S_T60
B cell	GSM967686	Healthy B-cell, subject N3_stimulated cells_at 90min	Healthy B-cell_stimulated cells_90min	GSE39411	N3_S_T90
B cell	GSM967683	Healthy B-cell, subject N3_unstimulated cells_at 210min	Healthy B-cell_unstimulated cells_210min	GSE39411	N3_US_T210
B cell	GSM967684	Healthy B-cell, subject N3_unstimulated cells_at 390min	Healthy B-cell_unstimulated cells_390min	GSE39411	N3_US_T390
B cell	GSM967681	Healthy B-cell, subject N3_unstimulated cells_at 60min	Healthy B-cell_unstimulated cells_60min	GSE39411	N3_US_T60
B cell	GSM967682	Healthy B-cell, subject N3_unstimulated cells_at 90min	Healthy B-cell_unstimulated cells_90min	GSE39411	N3_US_T90
B cell	GSM967695	Healthy B-cell, subject N4_stimulated cells_at 210min	Healthy B-cell_stimulated cells_210min	GSE39411	N4_S_T210
B cell	GSM967696	Healthy B-cell, subject N4_stimulated cells_at 390min	Healthy B-cell_stimulated cells_390min	GSE39411	N4_S_T390
B cell	GSM967693	Healthy B-cell, subject N4_stimulated cells_at 60min	Healthy B-cell_stimulated cells_60min	GSE39411	N4_S_T60
B cell	GSM967694	Healthy B-cell, subject N4_stimulated cells_at 90min	Healthy B-cell_stimulated cells_90min	GSE39411	N4_S_T90
B cell	GSM967691	Healthy B-cell, subject N4_unstimulated cells_at 210min	Healthy B-cell_unstimulated cells_210min	GSE39411	N4_US_T210
B cell	GSM967692	Healthy B-cell, subject N4_unstimulated cells_at 390min	Healthy B-cell_unstimulated cells_390min	GSE39411	N4_US_T390
B cell	GSM967689	Healthy B-cell, subject N4_unstimulated cells_at 60min	Healthy B-cell_unstimulated cells_60min	GSE39411	N4_US_T60
B cell	GSM967690	Healthy B-cell, subject N4_unstimulated cells_at 90min	Healthy B-cell_unstimulated cells_90min	GSE39411	N4_US_T90
B cell	GSM967703	Healthy B-cell, subject N5_stimulated cells_at 210min	Healthy B-cell_stimulated cells_210min	GSE39411	N5_S_T210
B cell	GSM967704	Healthy B-cell, subject N5_stimulated cells_at 390min	Healthy B-cell_stimulated cells_390min	GSE39411	N5_S_T390
B cell	GSM967701	Healthy B-cell, subject N5_stimulated cells_at 60min	Healthy B-cell_stimulated cells_60min	GSE39411	N5_S_T60
B cell	GSM967702	Healthy B-cell, subject N5_stimulated cells_at 90min	Healthy B-cell_stimulated cells_90min	GSE39411	N5_S_T90
B cell	GSM967699	Healthy B-cell, subject N5_unstimulated cells_at 210min	Healthy B-cell_unstimulated cells_210min	GSE39411	N5_US_T210
B cell	GSM967700	Healthy B-cell, subject N5_unstimulated cells_at 390min	Healthy B-cell_unstimulated cells_390min	GSE39411	N5_US_T390
B cell	GSM967697	Healthy B-cell, subject N5_unstimulated cells_at 60min	Healthy B-cell_unstimulated cells_60min	GSE39411	N5_US_T60
B cell	GSM967698	Healthy B-cell, subject N5_unstimulated cells_at 90min	Healthy B-cell_unstimulated cells_90min	GSE39411	N5_US_T90
B cell	GSM967711	Healthy B-cell, subject N6_stimulated cells_at 210min	Healthy B-cell_stimulated cells_210min	GSE39411	N6_S_T210
B cell	GSM967712	Healthy B-cell, subject N6_stimulated cells_at 390min	Healthy B-cell_stimulated cells_390min	GSE39411	N6_S_T390
B cell	GSM967709	Healthy B-cell, subject N6_stimulated cells_at 60min	Healthy B-cell_stimulated cells_60min	GSE39411	N6_S_T60
B cell	GSM967710	Healthy B-cell, subject N6_stimulated cells_at 90min	Healthy B-cell_stimulated cells_90min	GSE39411	N6_S_T90
B cell	GSM967707	Healthy B-cell, subject N6_unstimulated cells_at 210min	Healthy B-cell_unstimulated cells_210min	GSE39411	N6_US_T210
B cell	GSM967708	Healthy B-cell, subject N6_unstimulated cells_at 390min	Healthy B-cell_unstimulated cells_390min	GSE39411	N6_US_T390
B cell	GSM967705	Healthy B-cell, subject N6_unstimulated cells_at 60min	Healthy B-cell_unstimulated cells_60min	GSE39411	N6_US_T60
B cell	GSM967706	Healthy B-cell, subject N6_unstimulated cells_at 90min	Healthy B-cell_unstimulated cells_90min	GSE39411	N6_US_T90
B cell	GSM388632	CD19_selected_B-cells_after_FC_rep10	CD19 selected B-cells	GSE15490 Dataset: GDS3829	no additional information
B cell	GSM388624	CD19_selected_B-cells_after_FC_rep2	CD19 selected B-cells	GSE15490 Dataset: GDS3829	no additional information
B cell	GSM388626	CD19_selected_B-cells_after_FC_rep4	CD19 selected B-cells	GSE15490 Dataset: GDS3829	no additional information
B cell	GSM388628	CD19_selected_B-cells_after_FC_rep6	CD19 selected B-cells	GSE15490 Dataset: GDS3829	no additional information
B cell	GSM388629	CD19_selected_B-cells_after_FC_rep7	CD19 selected B-cells	GSE15490 Dataset: GDS3829	no additional information
B cell	GSM388630	CD19_selected_B-cells_after_FC_rep8	CD19 selected B-cells	GSE15490 Dataset: GDS3829	no additional information
B cell	GSM388631	CD19_selected_B-cells_after_FC_rep9	CD19 selected B-cells	GSE15490 Dataset: GDS3829	no additional information
B cell	GSM388593	CD19_selected_B-cells_after_R_rep1	CD19 selected B-cells	GSE15490 Dataset: GDS3829	no additional information
B cell	GSM388602	CD19_selected_B-cells_after_R_rep10	CD19 selected B-cells	GSE15490 Dataset: GDS3829	no additional information
B cell	GSM388595	CD19_selected_B-cells_after_R_rep3	CD19 selected B-cells	GSE15490 Dataset: GDS3829	no additional information
B cell	GSM388597	CD19_selected_B-cells_after_R_rep5	CD19 selected B-cells	GSE15490 Dataset: GDS3829	no additional information
B cell	GSM388598	CD19_selected_B-cells_after_R_rep6	CD19 selected B-cells	GSE15490 Dataset: GDS3829	no additional information
B cell	GSM388599	CD19_selected_B-cells_after_R_rep7	CD19 selected B-cells	GSE15490 Dataset: GDS3829	no additional information
B cell	GSM388600	CD19_selected_B-cells_after_R_rep8	CD19 selected B-cells	GSE15490 Dataset: GDS3829	no additional information
B cell	GSM388601	CD19_selected_B-cells_after_R_rep9	CD19 selected B-cells	GSE15490 Dataset: GDS3829	no additional information
B cell	GSM388603	CD19_selected_B-cells_after_RFC_rep1	CD19 selected B-cells	GSE15490 Dataset: GDS3829	no additional information
B cell	GSM388612	CD19_selected_B-cells_after_RFC_rep10	CD19 selected B-cells	GSE15490 Dataset: GDS3829	no additional information
B cell	GSM388605	CD19_selected_B-cells_after_RFC_rep3	CD19 selected B-cells	GSE15490 Dataset: GDS3829	no additional information
B cell	GSM388606	CD19_selected_B-cells_after_RFC_rep4	CD19 selected B-cells	GSE15490 Dataset: GDS3829	no additional information
B cell	GSM388607	CD19_selected_B-cells_after_RFC_rep5	CD19 selected B-cells	GSE15490 Dataset: GDS3829	no additional information
B cell	GSM388608	CD19_selected_B-cells_after_RFC_rep6	CD19 selected B-cells	GSE15490 Dataset: GDS3829	no additional information
B cell	GSM388609	CD19_selected_B-cells_after_RFC_rep7	CD19 selected B-cells	GSE15490 Dataset: GDS3829	no additional information
B cell	GSM388610	CD19_selected_B-cells_after_RFC_rep8	CD19 selected B-cells	GSE15490 Dataset: GDS3829	no additional information
B cell	GSM388611	CD19_selected_B-cells_after_RFC_rep9	CD19 selected B-cells	GSE15490 Dataset: GDS3829	no additional information
B cell	GSM388613	CD19_selected_B-cells_before_FC_rep1	CD19 selected B-cells	GSE15490 Dataset: GDS3829	no additional information
B cell	GSM388622	CD19_selected_B-cells_before_FC_rep10	CD19 selected B-cells	GSE15490 Dataset: GDS3829	no additional information
B cell	GSM388614	CD19_selected_B-cells_before_FC_rep2	CD19 selected B-cells	GSE15490 Dataset: GDS3829	no additional information
B cell	GSM388615	CD19_selected_B-cells_before_FC_rep3	CD19 selected B-cells	GSE15490 Dataset: GDS3829	no additional information
B cell	GSM388616	CD19_selected_B-cells_before_FC_rep4	CD19 selected B-cells	GSE15490 Dataset: GDS3829	no additional information
B cell	GSM388617	CD19_selected_B-cells_before_FC_rep5	CD19 selected B-cells	GSE15490 Dataset: GDS3829	no additional information
B cell	GSM388618	CD19_selected_B-cells_before_FC_rep6	CD19 selected B-cells	GSE15490 Dataset: GDS3829	no additional information
B cell	GSM388619	CD19_selected_B-cells_before_FC_rep7	CD19 selected B-cells	GSE15490 Dataset: GDS3829	no additional information
B cell	GSM388620	CD19_selected_B-cells_before_FC_rep8	CD19 selected B-cells	GSE15490 Dataset: GDS3829	no additional information
B cell	GSM388621	CD19_selected_B-cells_before_FC_rep9	CD19 selected B-cells	GSE15490 Dataset: GDS3829	no additional information
B cell	GSM388583	CD19_selected_B-cells_before_R_rep1	CD19 selected B-cells	GSE15490 Dataset: GDS3829	no additional information
B cell	GSM388592	CD19_selected_B-cells_before_R_rep10	CD19 selected B-cells	GSE15490 Dataset: GDS3829	no additional information
B cell	GSM388584	CD19_selected_B-cells_before_R_rep2	CD19 selected B-cells	GSE15490 Dataset: GDS3829	no additional information
B cell	GSM388586	CD19_selected_B-cells_before_R_rep4	CD19 selected B-cells	GSE15490 Dataset: GDS3829	no additional information
B cell	GSM388587	CD19_selected_B-cells_before_R_rep5	CD19 selected B-cells	GSE15490 Dataset: GDS3829	no additional information
B cell	GSM388588	CD19_selected_B-cells_before_R_rep6	CD19 selected B-cells	GSE15490 Dataset: GDS3829	no additional information
B cell	GSM388589	CD19_selected_B-cells_before_R_rep7	CD19 selected B-cells	GSE15490 Dataset: GDS3829	no additional information
B cell	GSM388590	CD19_selected_B-cells_before_R_rep8	CD19 selected B-cells	GSE15490 Dataset: GDS3829	no additional information
B cell	GSM388591	CD19_selected_B-cells_before_R_rep9	CD19 selected B-cells	GSE15490 Dataset: GDS3829	no additional information
B cell	GSM176007	B Cells Resting 30h 2 Resting	Male/Female; Normal/Diseased	GSE7307	Resting
B cell	GSM422300	Cord blood CD21hi transitional B cells	Cord blood CD21hi transitional B cells	GSE17186	Sample pooled from 2 cord blood donors.
B cell	GSM422299	Cord blood CD21lo transitional B cells	Cord blood CD21lo transitional B cells	GSE17186	Sample pooled from 2 cord blood donors.
B cell	GSM422298	Cord blood naive B cells	Cord blood naive B cells	GSE17186	Sample pooled from 2 cord blood donors.
B cell	GSM422307	Human CD21hi transitional B cells unstimulated, rep2	CD21hi transitional B cells	GSE17186	Sample pooled from 2 healthy blood donors.
B cell	GSM422306	Human CD21lo transitional B cells unstimulated, rep2	CD21lo transitional B cells	GSE17186	Sample pooled from 2 healthy blood donors.
B cell	GSM422304	Human memory B cells unstimulated, rep2	memory B cell	GSE17186	Sample pooled from 2 healthy blood donors.
B cell	GSM422305	Human naive B cells unstimulated, rep2	naive B cell	GSE17186	Sample pooled from 2 healthy blood donors.
B cell	GSM422303	Cord blood CD21hi transitional B cells, rep2	Cord blood CD21hi transitional B cells	GSE17186	Sample pooled from 3 cord blood donors.
B cell	GSM422302	Cord blood CD21lo transitional B cells, rep2	Cord blood CD21lo transitional B cells	GSE17186	Sample pooled from 3 cord blood donors.
B cell	GSM422301	Cord blood naive B cells, rep2	Cord blood naive B cells	GSE17186	Sample pooled from 3 cord blood donors.
B cell	GSM422297	Human CD21hi transitional B cells unstimulated, rep1	CD21hi transitional B cells	GSE17186	Sample taken from healthy donor.
B cell	GSM422296	Human CD21lo transitional B cells unstimulated, rep1	CD21lo transitional B cells	GSE17186	Sample taken from healthy donor.
B cell	GSM422295	Human naive B cells unstimulated, rep1	naive B cell	GSE17186	Sample taken from healthy donor.
B cell	GSM724240	B Cell 1 (U133)	Purified B Cells from PBMCs	GSE29301	See Affy Hyb, wash, stain kit #900720
B cell	GSM724241	B Cell 2 (U133)	Purified B Cells from PBMCs	GSE29301	See Affy Hyb, wash, stain kit #900720
B cell	GSM724242	B Cell 3 (U133)	Purified B Cells from PBMCs	GSE29301	See Affy Hyb, wash, stain kit #900720
B cell	GSM724243	B Cell 4 (U133)	Purified B Cells from PBMCs	GSE29301	See Affy Hyb, wash, stain kit #900720
B cell	GSM335830	mature_naive_EG	mature naive B cells, non stimulated	GSE13300	The labelling, hybridizing, scanning and data processing steps were performed by the Cornell Microarray Core Facility, supervised by Dr. Jenny Xiang.
B cell	GSM335831	mature_naive_EM	mature naive B cells, non stimulated	GSE13300	The labelling, hybridizing, scanning and data processing steps were performed by the Cornell Microarray Core Facility, supervised by Dr. Jenny Xiang.
B cell	GSM335834	mature_naive_II	mature naive B cells, non stimulated	GSE13300	The labelling, hybridizing, scanning and data processing steps were performed by the Cornell Microarray Core Facility, supervised by Dr. Jenny Xiang.
B cell	GSM335835	mature_naive_JAS	mature naive B cells, non stimulated	GSE13300	The labelling, hybridizing, scanning and data processing steps were performed by the Cornell Microarray Core Facility, supervised by Dr. Jenny Xiang.
B cell	GSM335829	new_emigrant_EG	new emigrant B cells, non stimulated	GSE13300	The labelling, hybridizing, scanning and data processing steps were performed by the Cornell Microarray Core Facility, supervised by Dr. Jenny Xiang.
B cell	GSM350583	CVID214_anergic_CD21m_Bcells	anergic naive B cells from CVID214 patient, non stimulated	GSE13917	The labelling, hybridizing, scanning and data processing steps were performed by the Cornell Microarray Core Facility, supervised by Dr. Jenny Xiang.
B cell	GSM350589	CVID218_anergic_CD21m_Bcells	anergic naive B cells from CVID218 patient, non stimulated	GSE13917	The labelling, hybridizing, scanning and data processing steps were performed by the Cornell Microarray Core Facility, supervised by Dr. Jenny Xiang.
B cell	GSM350578	CVID321_anergic_CD21m_Bcells	anergic naive B cells from CVID321 patient, non stimulated	GSE13917	The labelling, hybridizing, scanning and data processing steps were performed by the Cornell Microarray Core Facility, supervised by Dr. Jenny Xiang.
B cell	GSM350575	RA01_anergic_CD21m_Bcells	anergic naive B cells from RA01 patient, non stimulated	GSE13917	The labelling, hybridizing, scanning and data processing steps were performed by the Cornell Microarray Core Facility, supervised by Dr. Jenny Xiang.
B cell	GSM350602	RA19_anergic_CD21m_Bcells	anergic naive B cells from RA19 patient, non stimulated	GSE13917	The labelling, hybridizing, scanning and data processing steps were performed by the Cornell Microarray Core Facility, supervised by Dr. Jenny Xiang.
B cell	GSM350581	CVID214_conventional_CD21p_Bcells	conventional mature naive B cells from CVID214 patient, non stimulated	GSE13917	The labelling, hybridizing, scanning and data processing steps were performed by the Cornell Microarray Core Facility, supervised by Dr. Jenny Xiang.
B cell	GSM350587	CVID218_conventional_CD21p_Bcells	conventional mature naive B cells from CVID218 patient, non stimulated	GSE13917	The labelling, hybridizing, scanning and data processing steps were performed by the Cornell Microarray Core Facility, supervised by Dr. Jenny Xiang.
B cell	GSM350577	CVID321_conventional_CD21p_Bcells	conventional mature naive B cells from CVID321 patient, non stimulated	GSE13917	The labelling, hybridizing, scanning and data processing steps were performed by the Cornell Microarray Core Facility, supervised by Dr. Jenny Xiang.
B cell	GSM350601	RA19_conventional_CD21p_Bcells	conventional mature naive B cells from RA19 patient, non stimulated	GSE13917	The labelling, hybridizing, scanning and data processing steps were performed by the Cornell Microarray Core Facility, supervised by Dr. Jenny Xiang.
B cell	GSM273221	GC B cell_rep1	GC B cell, rep1	GSE10831	total RNA from MACS sorted GC Bells
B cell	GSM273227	GC B cell_rep2	GC B cell, rep2	GSE10831	total RNA from MACS sorted GC Bells
B cell	GSM273228	GC B cell_rep3	GC B cell, rep3	GSE10831	total RNA from MACS sorted GC Bells
B cell	GSM591694	GC B cell_PCMV_rep1	GC B cell, control vector	GSE24044	Total RNA from MACS-sorted GC B cells.
B cell	GSM591695	GC B cell_PCMV_rep2	GC B cell, control vector	GSE24044	Total RNA from MACS-sorted GC B cells.
B cell	GSM591696	GC B cell_PCMV_rep3	GC B cell, control vector	GSE24044	Total RNA from MACS-sorted GC B cells.
B cell	GSM591697	GC B cell_KDM6B_rep1	GC B cell, KDM6B	GSE24044	Total RNA from MACS-sorted GC B cells.
B cell	GSM591698	GC B cell_KDM6B_rep2	GC B cell, KDM6B	GSE24044	Total RNA from MACS-sorted GC B cells.
B cell	GSM591699	GC B cell_KDM6B_rep3	GC B cell, KDM6B	GSE24044	Total RNA from MACS-sorted GC B cells.
B cell	GSM553889	ex vivo B lymphocytes (expression data)	ex vivo B lymphocytes	GSE20713 GSE22250
B cell	GSM595698	0103-CD19_	Peripheral Blood	GSE24223
B cell	GSM595708	0203-CD19_	Peripheral Blood	GSE24223
B cell	GSM595720	0303-CD19_	Peripheral Blood	GSE24223
B cell	GSM595778	0706 CD19	Peripheral Blood	GSE24223
B cell	GSM595787	1 CD19	Peripheral Blood	GSE24223
B cell	GSM595796	1003 CD19	Peripheral Blood	GSE24223
B cell	GSM595822	1203 CD19	Peripheral Blood	GSE24223
B cell	GSM595833	1206 CD19	Peripheral Blood	GSE24223
B cell	GSM595838	1206-CD19_	Peripheral Blood	GSE24223
B cell	GSM595853	2 CD19	Peripheral Blood	GSE24223
B cell	GSM595858	3 CD19	Peripheral Blood	GSE24223
B cell	GSM595863	4 CD19	Peripheral Blood	GSE24223
B cell	GSM595870	5 CD19	Peripheral Blood	GSE24223
B cell	GSM629980	Peripheral blood_CD19_1	Purified cells, blood, CD19+	GSE25638 GSE25639
B cell	GSM629981	Peripheral blood_CD19_2	Purified cells, blood, CD19+	GSE25638 GSE25639
B cell	GSM629982	Peripheral blood_CD19_activated_1	Purified cells, blood, CD19+, 伪IgM,伪CD40,IL4, 24h	GSE25638 GSE25639
B cell	GSM629983	Peripheral blood_CD19_activated_2	Purified cells, blood, CD19+, 伪IgM,伪CD40,IL4, 24h	GSE25638 GSE25639
B cell	GSM629984	Peripheral blood_Marginal_B_cell_1	Purified cells, blood, IgM+IgD+CD27+	GSE25638 GSE25639
B cell	GSM629985	Peripheral blood_Marginal_B_cell_2	Purified cells, blood, IgM+IgD+CD27+	GSE25638 GSE25639
B cell	GSM629986	Memory_B_cell_1	Purified cells, tonsil, memory B cells	GSE25638 GSE25639
B cell	GSM629987	Memory_B_cell_2	Purified cells, tonsil, memory B cells	GSE25638 GSE25639
B cell	GSM629988	Naive_B_cell_1	Purified cells, tonsil, naive B cells	GSE25638 GSE25639
B cell	GSM629989	Naive_B_cell_2	Purified cells, tonsil, naive B cells	GSE25638 GSE25639
B cell	GSM658011	Control PB C103	Control PB C103	GSE26725 Dataset: GDS3902
B cell	GSM658014	Control PB C104	Control PB C104	GSE26725 Dataset: GDS3902
B cell	GSM658013	Control PB C105	Control PB C105	GSE26725 Dataset: GDS3902
B cell	GSM658010	Control PB C106	Control PB C106	GSE26725 Dataset: GDS3902
B cell	GSM658012	Control PB C107	Control PB C107	GSE26725 Dataset: GDS3902
B cell	GSM787060	Wnt pathway gene expression in normal B cells (Normal1)	B cells	GSE31048	Wnt pathway genes.
B cell	GSM787069	Wnt pathway gene expression in normal B cells (Normal10)	B cells	GSE31048	Wnt pathway genes.
B cell	GSM787070	Wnt pathway gene expression in normal B cells (Normal11)	B cells	GSE31048	Wnt pathway genes.
B cell	GSM787071	Wnt pathway gene expression in normal B cells (Normal12)	B cells	GSE31048	Wnt pathway genes.
B cell	GSM787072	Wnt pathway gene expression in normal B cells (Normal13)	B cells	GSE31048	Wnt pathway genes.
B cell	GSM787073	Wnt pathway gene expression in normal B cells (Normal14)	B cells	GSE31048	Wnt pathway genes.
B cell	GSM787074	Wnt pathway gene expression in normal B cells (Normal15)	B cells	GSE31048	Wnt pathway genes.
B cell	GSM787075	Wnt pathway gene expression in normal B cells (Normal16)	B cells	GSE31048	Wnt pathway genes.
B cell	GSM787076	Wnt pathway gene expression in normal B cells (Normal17)	B cells	GSE31048	Wnt pathway genes.
B cell	GSM787077	Wnt pathway gene expression in normal B cells (Normal18)	B cells	GSE31048	Wnt pathway genes.
B cell	GSM787078	Wnt pathway gene expression in normal B cells (Normal19)	B cells	GSE31048	Wnt pathway genes.
B cell	GSM787061	Wnt pathway gene expression in normal B cells (Normal2)	B cells	GSE31048	Wnt pathway genes.
B cell	GSM787079	Wnt pathway gene expression in normal B cells (Normal20)	B cells	GSE31048	Wnt pathway genes.
B cell	GSM787080	Wnt pathway gene expression in normal B cells (Normal21)	B cells	GSE31048	Wnt pathway genes.
B cell	GSM787081	Wnt pathway gene expression in normal B cells (Normal22)	B cells	GSE31048	Wnt pathway genes.
B cell	GSM787082	Wnt pathway gene expression in normal B cells (Normal23)	B cells	GSE31048	Wnt pathway genes.
B cell	GSM787083	Wnt pathway gene expression in normal B cells (Normal24)	B cells	GSE31048	Wnt pathway genes.
B cell	GSM787062	Wnt pathway gene expression in normal B cells (Normal3)	B cells	GSE31048	Wnt pathway genes.
B cell	GSM787063	Wnt pathway gene expression in normal B cells (Normal4)	B cells	GSE31048	Wnt pathway genes.
B cell	GSM787064	Wnt pathway gene expression in normal B cells (Normal5)	B cells	GSE31048	Wnt pathway genes.
B cell	GSM787065	Wnt pathway gene expression in normal B cells (Normal6)	B cells	GSE31048	Wnt pathway genes.
B cell	GSM787066	Wnt pathway gene expression in normal B cells (Normal7)	B cells	GSE31048	Wnt pathway genes.
B cell	GSM787067	Wnt pathway gene expression in normal B cells (Normal8)	B cells	GSE31048	Wnt pathway genes.
B cell	GSM787068	Wnt pathway gene expression in normal B cells (Normal9)	B cells	GSE31048	Wnt pathway genes.
B cell	GSM787264	Wnt regulated gene expression in normal B cells (Normal1_treated1)	B cells	GSE31048	Wnt targets.
B cell	GSM787265	Wnt regulated gene expression in normal B cells (Normal1_treated2)	B cells	GSE31048	Wnt targets.
B cell	GSM787263	Wnt regulated gene expression in normal B cells (Normal1_untreated)	B cells	GSE31048	Wnt targets.
B cell	GSM787267	Wnt regulated gene expression in normal B cells (Normal2_treated1)	B cells	GSE31048	Wnt targets.
B cell	GSM787268	Wnt regulated gene expression in normal B cells (Normal2_treated2)	B cells	GSE31048	Wnt targets.
B cell	GSM787266	Wnt regulated gene expression in normal B cells (Normal2_untreated)	B cells	GSE31048	Wnt targets.
B cell	GSM787270	Wnt regulated gene expression in normal B cells (Normal3_treated1)	B cells	GSE31048	Wnt targets.
B cell	GSM787271	Wnt regulated gene expression in normal B cells (Normal3_treated2)	B cells	GSE31048	Wnt targets.
B cell	GSM787269	Wnt regulated gene expression in normal B cells (Normal3_untreated)	B cells	GSE31048	Wnt targets.
B cell	GSM879144	MCL_IGHV_MUT (02_201)	B cell lymphocytes from MCL patient	GSE36000 Dataset: GDS4984	02_201_M.CEL
B cell	GSM879128	MCL_IGHV_MUT (269-01-5TR)	B cell lymphocytes from MCL patient	GSE36000 Dataset: GDS4984	269-01-5TR_M.CEL
B cell	GSM879146	MCL_IGHV_MUT (R1301)	B cell lymphocytes from MCL patient	GSE36000 Dataset: GDS4984	R1301_M.CEL
B cell	GSM879130	MCL_IGHV_MUT (R1302)	B cell lymphocytes from MCL patient	GSE36000 Dataset: GDS4984	R1302_M.CEL
B cell	GSM879131	MCL_IGHV_MUT (R1304)	B cell lymphocytes from MCL patient	GSE36000 Dataset: GDS4984	R1304_M.CEL
B cell	GSM879132	MCL_IGHV_MUT (R1305)	B cell lymphocytes from MCL patient	GSE36000 Dataset: GDS4984	R1305_M.CEL
B cell	GSM879136	MCL_IGHV_MUT (R1333)	B cell lymphocytes from MCL patient	GSE36000 Dataset: GDS4984	R1333_M.CEL
B cell	GSM879145	MCL_IGHV_MUT (R1339)	B cell lymphocytes from MCL patient	GSE36000 Dataset: GDS4984	R1339_M.CEL
B cell	GSM879135	MCL_IGHV_MUT (R1341)	B cell lymphocytes from MCL patient	GSE36000 Dataset: GDS4984	R1341_M.CEL
B cell	GSM879123	MCL_IGHV_MUT (R1399_M)	B cell lymphocytes from MCL patient	GSE36000 Dataset: GDS4984	R1399_M.CEL
B cell	GSM879124	MCL_IGHV_MUT (R1400)	B cell lymphocytes from MCL patient	GSE36000 Dataset: GDS4984	R1400_M.CEL
B cell	GSM879137	MCL_IGHV_MUT (R1585)	B cell lymphocytes from MCL patient	GSE36000 Dataset: GDS4984	R1585_M.CEL
B cell	GSM879138	MCL_IGHV_MUT (R1589)	B cell lymphocytes from MCL patient	GSE36000 Dataset: GDS4984	R1589_M.CEL
B cell	GSM879139	MCL_IGHV_MUT (R1591)	B cell lymphocytes from MCL patient	GSE36000 Dataset: GDS4984	R1591_M.CEL
B cell	GSM879143	MCL_IGHV_MUT (R1610)	B cell lymphocytes from MCL patient	GSE36000 Dataset: GDS4984	R1610_M.CEL
B cell	GSM879142	MCL_IGHV_MUT (R1626)	B cell lymphocytes from MCL patient	GSE36000 Dataset: GDS4984	R1626_M.CEL
B cell	GSM879133	MCL_IGHV_MUT (R1628)	B cell lymphocytes from MCL patient	GSE36000 Dataset: GDS4984	R1628_M.CEL
B cell	GSM879134	MCL_IGHV_MUT (R1629)	B cell lymphocytes from MCL patient	GSE36000 Dataset: GDS4984	R1629_M.CEL
B cell	GSM879141	MCL_IGHV_MUT (R1640)	B cell lymphocytes from MCL patient	GSE36000 Dataset: GDS4984	R1640_M.CEL
B cell	GSM879149	MCL_IGHV_MUT (R1938)	B cell lymphocytes from MCL patient	GSE36000 Dataset: GDS4984	R1938_M.CEL
B cell	GSM879150	MCL_IGHV_MUT (R1940)	B cell lymphocytes from MCL patient	GSE36000 Dataset: GDS4984	R1940_M.CEL
B cell	GSM879152	MCL_IGHV_MUT (R1941)	B cell lymphocytes from MCL patient	GSE36000 Dataset: GDS4984	R1941_M.CEL
B cell	GSM879151	MCL_IGHV_MUT (R1942)	B cell lymphocytes from MCL patient	GSE36000 Dataset: GDS4984	R1942_M.CEL
B cell	GSM879153	MCL_IGHV_MUT (R1970)	B cell lymphocytes from MCL patient	GSE36000 Dataset: GDS4984	R1970_M.CEL
B cell	GSM879129	MCL_IGHV_UNMUT (043-01-4TR)	B cell lymphocytes from MCL patient	GSE36000 Dataset: GDS4984	043-01-4TR_U.CEL
B cell	GSM879127	MCL_IGHV_UNMUT (268-01-5TR)	B cell lymphocytes from MCL patient	GSE36000 Dataset: GDS4984	268-01-5TR_U.CEL
B cell	GSM879121	MCL_IGHV_UNMUT (R1306)	B cell lymphocytes from MCL patient	GSE36000 Dataset: GDS4984	R1306_U.CEL
B cell	GSM879119	MCL_IGHV_UNMUT (R1328)	B cell lymphocytes from MCL patient	GSE36000 Dataset: GDS4984	R1328_U.CEL
B cell	GSM879120	MCL_IGHV_UNMUT (R1329)	B cell lymphocytes from MCL patient	GSE36000 Dataset: GDS4984	R1329_U.CEL
B cell	GSM879122	MCL_IGHV_UNMUT (R1332)	B cell lymphocytes from MCL patient	GSE36000 Dataset: GDS4984	R1332_U.CEL
B cell	GSM879147	MCL_IGHV_UNMUT (R1338)	B cell lymphocytes from MCL patient	GSE36000 Dataset: GDS4984	R1338_U.CEL
B cell	GSM879155	MCL_IGHV_UNMUT (R1388)	B cell lymphocytes from MCL patient	GSE36000 Dataset: GDS4984	R1388_U.CEL
B cell	GSM879118	MCL_IGHV_UNMUT (R1394)	B cell lymphocytes from MCL patient	GSE36000 Dataset: GDS4984	R1394_U.CEL
B cell	GSM879125	MCL_IGHV_UNMUT (R1587)	B cell lymphocytes from MCL patient	GSE36000 Dataset: GDS4984	R1587_U.CEL
B cell	GSM879140	MCL_IGHV_UNMUT (R1595)	B cell lymphocytes from MCL patient	GSE36000 Dataset: GDS4984	R1595_U.CEL
B cell	GSM879126	MCL_IGHV_UNMUT (R1680)	B cell lymphocytes from MCL patient	GSE36000 Dataset: GDS4984	R1680_U.CEL
B cell	GSM879148	MCL_IGHV_UNMUT (R1762)	B cell lymphocytes from MCL patient	GSE36000 Dataset: GDS4984	R1762_U.CEL
B cell	GSM879154	MCL_IGHV_UNMUT (R1897)	B cell lymphocytes from MCL patient	GSE36000 Dataset: GDS4984	R1897_U.CEL
B cell	GSM1096999	CD27_high_rep1	CD27_high_proliferating B cells	GSE45113	CD27Hi_1
B cell	GSM1097002	CD27_high_rep2	CD27_high_proliferating B cells	GSE45113	CD27Hi_2
B cell	GSM1097005	CD27_high_rep3	CD27_high_proliferating B cells	GSE45113	CD27Hi_3
B cell	GSM1097008	CD27_high_rep4	CD27_high_proliferating B cells	GSE45113	CD27Hi_4
B cell	GSM1097011	CD27_high_rep5	CD27_high_proliferating B cells	GSE45113	CD27Hi_5
B cell	GSM1097014	CD27_high_rep6	CD27_high_proliferating B cells	GSE45113	CD27Hi_6
B cell	GSM1096998	CD27_low_rep1	CD27_low_proliferating B cells	GSE45113	CD27Lo_1
B cell	GSM1097001	CD27_low_rep2	CD27_low_proliferating B cells	GSE45113	CD27Lo_2
B cell	GSM1097004	CD27_low_rep3	CD27_low_proliferating B cells	GSE45113	CD27Lo_3
B cell	GSM1097007	CD27_low_rep4	CD27_low_proliferating B cells	GSE45113	CD27Lo_4
B cell	GSM1097010	CD27_low_rep5	CD27_low_proliferating B cells	GSE45113	CD27Lo_5
B cell	GSM1097013	CD27_low_rep6	CD27_low_proliferating B cells	GSE45113	CD27Lo_6
B cell	GSM1096997	undivided_rep1	undivided B cells	GSE45113	Un_1
B cell	GSM1097000	undivided_rep2	undivided B cells	GSE45113	Un_2
B cell	GSM1097003	undivided_rep3	undivided B cells	GSE45113	Un_3
B cell	GSM1097006	undivided_rep4	undivided B cells	GSE45113	Un_4
B cell	GSM1097009	undivided_rep5	undivided B cells	GSE45113	Un_5
B cell	GSM1097012	undivided_rep6	undivided B cells	GSE45113	Un_6
B cell	GSM1108139	Donor-1, B cells (CD19+CD20+)	B cells	GSE45535 GSE45537	HGU133 Plus array data
B cell	GSM1108145	Donor-2, B cells (CD19+CD20+)	B cells	GSE45535 GSE45537	HGU133 Plus array data
B cell	GSM1122702	B cell 1. donor	buffy coat	GSE46062
B cell	GSM1122703	B cell 2. donor	buffy coat	GSE46062
B cell	GSM1122704	B cell 3. donor	buffy coat	GSE46062
B cell	GSM1122705	B cell 4. donor	buffy coat	GSE46062
B cell	GSM1122706	B cell 5. donor	buffy coat	GSE46062
B cell	GSM1124967	GC B cell_pSG5_T73	Germinal centre (GC) B cells isolated from tonsils via CD10 enrichment, transfected with empty vector	GSE46143	Total RNA from FACS-sorted GC B cells
B cell	GSM1124968	GC B cell_pSG5_T75	Germinal centre (GC) B cells isolated from tonsils via CD10 enrichment, transfected with empty vector	GSE46143	Total RNA from FACS-sorted GC B cells
B cell	GSM1124969	GC B cell_pSG5_T78	Germinal centre (GC) B cells isolated from tonsils via CD10 enrichment, transfected with empty vector	GSE46143	Total RNA from FACS-sorted GC B cells
B cell	GSM1124970	GC B cell_LMP2A_T73	Germinal centre (GC) B cells isolated from tonsils via CD10 enrichment, transfected with LMP2A expression vector	GSE46143	Total RNA from FACS-sorted GC B cells
B cell	GSM1124971	GC B cell_LMP2A_T75	Germinal centre (GC) B cells isolated from tonsils via CD10 enrichment, transfected with LMP2A expression vector	GSE46143	Total RNA from FACS-sorted GC B cells
B cell	GSM1124972	GC B cell_LMP2A_T78	Germinal centre (GC) B cells isolated from tonsils via CD10 enrichment, transfected with LMP2A expression vector	GSE46143	Total RNA from FACS-sorted GC B cells
B cell	GSM1208282	Group 2 chip 1: Grp2_IL-10neg_B_cells_1	IL-10neg B cells	GSE49853	Gene-expression profiling of primary human B cells not secreting IL-10 following activation with anti-CD40, IL-4 and CpG for 2 days.
B cell	GSM1208283	Group 2 chip 2: Grp2_IL-10neg_B_cells_2	IL-10neg B cells	GSE49853	Gene-expression profiling of primary human B cells not secreting IL-10 following activation with anti-CD40, IL-4 and CpG for 2 days.
B cell	GSM1208280	Group 1 chip 1: Grp1_IL-10pos_B_cells_1	IL-10pos B cells	GSE49853	Gene-expression profiling of primary human B cells secreting IL-10 following activation with anti-CD40, IL-4 and CpG for 2 days.
B cell	GSM1208281	Group 1 chip 2: Grp1_IL-10pos_B_cells_2	IL-10pos B cells	GSE49853	Gene-expression profiling of primary human B cells secreting IL-10 following activation with anti-CD40, IL-4 and CpG for 2 days.
B cell	GSM1209554	B cell 1	B cell	GSE49910	Paul Lyons, CIMR, Cambridge///B cell
B cell	GSM1209555	B cell 2	B cell	GSE49910	Paul Lyons, CIMR, Cambridge///B cell
B cell	GSM1209556	B cell 3	B cell	GSE49910	Paul Lyons, CIMR, Cambridge///B cell
B cell	GSM1209557	B cell 4	B cell	GSE49910	Paul Lyons, CIMR, Cambridge///B cell
B cell	GSM1333019	Naive_B cell_ replicate1	Purified from normal reactive tonsil	GSE55267	Gene expression data from normal Na茂ve B cells
B cell	GSM1333020	Naive_B cell_ replicate2	Purified from normal reactive tonsil	GSE55267	Gene expression data from normal Na茂ve B cells
B cell	GSM1402764	CD19+ B-cells from peripheral blood (ND51)	purified CD19+ B-cells from peripheral blood of a healthy donor	GSE58173	Gene expression data of purified CD19+ B-cells from peripheral blood of a healthy donor
B cell	GSM1402765	CD19+ B-cells from peripheral blood (ND52)	purified CD19+ B-cells from peripheral blood of a healthy donor	GSE58173	Gene expression data of purified CD19+ B-cells from peripheral blood of a healthy donor
B cell	GSM1402766	CD19+ B-cells from peripheral blood (ND53)	purified CD19+ B-cells from peripheral blood of a healthy donor	GSE58173	Gene expression data of purified CD19+ B-cells from peripheral blood of a healthy donor
B cell (CLL)	GSM652229	CLL_del11q rep1_case22	flow-sorted CD19+ cells from peripheral blood of chronic lymphocytic leukemia patient; del11q present.	GSE26526 Dataset: GDS4212	50 ng total RNA amplified with Ovation RNA Amplification system (NuGen, Inc.)
B cell (CLL)	GSM652238	CLL_del11q rep10_case173	flow-sorted CD19+ cells from peripheral blood of chronic lymphocytic leukemia patient; del11q present.	GSE26526 Dataset: GDS4212	50 ng total RNA amplified with Ovation RNA Amplification system (NuGen, Inc.)
B cell (CLL)	GSM652230	CLL_del11q rep2_case24	flow-sorted CD19+ cells from peripheral blood of chronic lymphocytic leukemia patient; del11q present.	GSE26526 Dataset: GDS4212	50 ng total RNA amplified with Ovation RNA Amplification system (NuGen, Inc.)
B cell (CLL)	GSM652231	CLL_del11q rep3_case32	flow-sorted CD19+ cells from peripheral blood of chronic lymphocytic leukemia patient; del11q present.	GSE26526 Dataset: GDS4212	50 ng total RNA amplified with Ovation RNA Amplification system (NuGen, Inc.)
B cell (CLL)	GSM652232	CLL_del11q rep4_case52	flow-sorted CD19+ cells from peripheral blood of chronic lymphocytic leukemia patient; del11q present.	GSE26526 Dataset: GDS4212	50 ng total RNA amplified with Ovation RNA Amplification system (NuGen, Inc.)
B cell (CLL)	GSM652233	CLL_del11q rep5_case81	flow-sorted CD19+ cells from peripheral blood of chronic lymphocytic leukemia patient; del11q present.	GSE26526 Dataset: GDS4212	50 ng total RNA amplified with Ovation RNA Amplification system (NuGen, Inc.)
B cell (CLL)	GSM652234	CLL_del11q rep6_case101	flow-sorted CD19+ cells from peripheral blood of chronic lymphocytic leukemia patient; del11q present.	GSE26526 Dataset: GDS4212	50 ng total RNA amplified with Ovation RNA Amplification system (NuGen, Inc.)
B cell (CLL)	GSM652235	CLL_del11q rep7_case103	flow-sorted CD19+ cells from peripheral blood of chronic lymphocytic leukemia patient; del11q present.	GSE26526 Dataset: GDS4212	50 ng total RNA amplified with Ovation RNA Amplification system (NuGen, Inc.)
B cell (CLL)	GSM652236	CLL_del11q rep8_case155	flow-sorted CD19+ cells from peripheral blood of chronic lymphocytic leukemia patient; del11q present.	GSE26526 Dataset: GDS4212	50 ng total RNA amplified with Ovation RNA Amplification system (NuGen, Inc.)
B cell (CLL)	GSM652237	CLL_del11q rep9_case171	flow-sorted CD19+ cells from peripheral blood of chronic lymphocytic leukemia patient; del11q present.	GSE26526 Dataset: GDS4212	50 ng total RNA amplified with Ovation RNA Amplification system (NuGen, Inc.)
B cell (CLL)	GSM652239	CLL_non-del11q_rep1_case17	flow-sorted CD19+ cells from peripheral blood of chronic lymphocytic leukemia patient; non-del11q.	GSE26526 Dataset: GDS4212	50 ng total RNA amplified with Ovation RNA Amplification system (NuGen, Inc.)
B cell (CLL)	GSM652240	CLL_non-del11q_rep2_case19	flow-sorted CD19+ cells from peripheral blood of chronic lymphocytic leukemia patient; non-del11q.	GSE26526 Dataset: GDS4212	50 ng total RNA amplified with Ovation RNA Amplification system (NuGen, Inc.)
B cell (CLL)	GSM652241	CLL_non-del11q_rep3_case27	flow-sorted CD19+ cells from peripheral blood of chronic lymphocytic leukemia patient; non-del11q.	GSE26526 Dataset: GDS4212	50 ng total RNA amplified with Ovation RNA Amplification system (NuGen, Inc.)
B cell (CLL)	GSM652242	CLL_non-del11q_rep4_case55	flow-sorted CD19+ cells from peripheral blood of chronic lymphocytic leukemia patient; non-del11q.	GSE26526 Dataset: GDS4212	50 ng total RNA amplified with Ovation RNA Amplification system (NuGen, Inc.)
B cell (CLL)	GSM652243	CLL_non-del11q_rep5_case57	flow-sorted CD19+ cells from peripheral blood of chronic lymphocytic leukemia patient; non-del11q.	GSE26526 Dataset: GDS4212	50 ng total RNA amplified with Ovation RNA Amplification system (NuGen, Inc.)
B cell (CLL)	GSM652244	CLL_non-del11q_rep6_case59	flow-sorted CD19+ cells from peripheral blood of chronic lymphocytic leukemia patient; non-del11q.	GSE26526 Dataset: GDS4212	50 ng total RNA amplified with Ovation RNA Amplification system (NuGen, Inc.)
B cell (CLL)	GSM652245	CLL_non-del11q_rep7_case66	flow-sorted CD19+ cells from peripheral blood of chronic lymphocytic leukemia patient; non-del11q.	GSE26526 Dataset: GDS4212	50 ng total RNA amplified with Ovation RNA Amplification system (NuGen, Inc.)
B cell (CLL)	GSM652246	CLL_non-del11q_rep8_case77	flow-sorted CD19+ cells from peripheral blood of chronic lymphocytic leukemia patient; non-del11q.	GSE26526 Dataset: GDS4212	50 ng total RNA amplified with Ovation RNA Amplification system (NuGen, Inc.)
B cell (CLL)	GSM652247	CLL_non-del11q_rep9_case132	flow-sorted CD19+ cells from peripheral blood of chronic lymphocytic leukemia patient; non-del11q.	GSE26526 Dataset: GDS4212	50 ng total RNA amplified with Ovation RNA Amplification system (NuGen, Inc.)
B cell (CLL)	GSM234840	CLL_del13q_rep1	chronic lymphocytic leukemia (CLL) with del13q	GSE9250	50 ng total RNA amplified with Ovation RNA Amplification system (NuGen, Inc.)
B cell (CLL)	GSM234859	CLL_del13q_rep10	chronic lymphocytic leukemia (CLL) with del13q	GSE9250	50 ng total RNA amplified with Ovation RNA Amplification system (NuGen, Inc.)
B cell (CLL)	GSM234841	CLL_del13q_rep2	chronic lymphocytic leukemia (CLL) with del13q	GSE9250	50 ng total RNA amplified with Ovation RNA Amplification system (NuGen, Inc.)
B cell (CLL)	GSM234844	CLL_del13q_rep3	chronic lymphocytic leukemia (CLL) with del13q	GSE9250	50 ng total RNA amplified with Ovation RNA Amplification system (NuGen, Inc.)
B cell (CLL)	GSM234845	CLL_del13q_rep4	chronic lymphocytic leukemia (CLL) with del13q	GSE9250	50 ng total RNA amplified with Ovation RNA Amplification system (NuGen, Inc.)
B cell (CLL)	GSM234847	CLL_del13q_rep5	chronic lymphocytic leukemia (CLL) with del13q	GSE9250	50 ng total RNA amplified with Ovation RNA Amplification system (NuGen, Inc.)
B cell (CLL)	GSM234848	CLL_del13q_rep6	chronic lymphocytic leukemia (CLL) with del13q	GSE9250	50 ng total RNA amplified with Ovation RNA Amplification system (NuGen, Inc.)
B cell (CLL)	GSM234852	CLL_del13q_rep7	chronic lymphocytic leukemia (CLL) with del13q	GSE9250	50 ng total RNA amplified with Ovation RNA Amplification system (NuGen, Inc.)
B cell (CLL)	GSM234856	CLL_del13q_rep8	chronic lymphocytic leukemia (CLL) with del13q	GSE9250	50 ng total RNA amplified with Ovation RNA Amplification system (NuGen, Inc.)
B cell (CLL)	GSM234857	CLL_del13q_rep9	chronic lymphocytic leukemia (CLL) with del13q	GSE9250	50 ng total RNA amplified with Ovation RNA Amplification system (NuGen, Inc.)
B cell (CLL)	GSM234842	CLL_FISHnormal_rep1	chronic lymphocytic leukemia (CLL) with no del13q	GSE9250	50 ng total RNA amplified with Ovation RNA Amplification system (NuGen, Inc.)
B cell (CLL)	GSM234843	CLL_FISHnormal_rep2	chronic lymphocytic leukemia (CLL) with no del13q	GSE9250	50 ng total RNA amplified with Ovation RNA Amplification system (NuGen, Inc.)
B cell (CLL)	GSM234846	CLL_FISHnormal_rep3	chronic lymphocytic leukemia (CLL) with no del13q	GSE9250	50 ng total RNA amplified with Ovation RNA Amplification system (NuGen, Inc.)
B cell (CLL)	GSM234849	CLL_FISHnormal_rep4	chronic lymphocytic leukemia (CLL) with no del13q	GSE9250	50 ng total RNA amplified with Ovation RNA Amplification system (NuGen, Inc.)
B cell (CLL)	GSM234850	CLL_FISHnormal_rep5	chronic lymphocytic leukemia (CLL) with no del13q	GSE9250	50 ng total RNA amplified with Ovation RNA Amplification system (NuGen, Inc.)
B cell (CLL)	GSM234851	CLL_FISHnormal_rep6	chronic lymphocytic leukemia (CLL) with no del13q	GSE9250	50 ng total RNA amplified with Ovation RNA Amplification system (NuGen, Inc.)
B cell (CLL)	GSM234854	CLL_FISHnormal_rep8	chronic lymphocytic leukemia (CLL) with no del13q	GSE9250	50 ng total RNA amplified with Ovation RNA Amplification system (NuGen, Inc.)
B cell (CLL)	GSM234855	CLL_FISHnormal_rep9	chronic lymphocytic leukemia (CLL) with no del13q	GSE9250	50 ng total RNA amplified with Ovation RNA Amplification system (NuGen, Inc.)
B cell (CLL)	GSM658021	B-CLL PB P136	B-CLL PB P136	GSE26725 Dataset: GDS3902	Additional information and characteristics in the referred paper supplement xls table.
B cell (CLL)	GSM658018	B-CLL PB P137	B-CLL PB P137	GSE26725 Dataset: GDS3902	Additional information and characteristics in the referred paper supplement xls table.
B cell (CLL)	GSM658016	B-CLL PB P138	B-CLL PB P138	GSE26725 Dataset: GDS3902	Additional information and characteristics in the referred paper supplement xls table.
B cell (CLL)	GSM658019	B-CLL PB P143	B-CLL PB P143	GSE26725 Dataset: GDS3902	Additional information and characteristics in the referred paper supplement xls table.
B cell (CLL)	GSM658015	B-CLL PB P155	B-CLL PB P155	GSE26725 Dataset: GDS3902	Additional information and characteristics in the referred paper supplement xls table.
B cell (CLL)	GSM658022	B-CLL PB P249	B-CLL PB P249	GSE26725 Dataset: GDS3902	Additional information and characteristics in the referred paper supplement xls table.
B cell (CLL)	GSM658025	B-CLL PB P250	B-CLL PB P250	GSE26725 Dataset: GDS3902	Additional information and characteristics in the referred paper supplement xls table.
B cell (CLL)	GSM658023	B-CLL PB P254	B-CLL PB P254	GSE26725 Dataset: GDS3902	Additional information and characteristics in the referred paper supplement xls table.
B cell (CLL)	GSM658026	B-CLL PB P255	B-CLL PB P255	GSE26725 Dataset: GDS3902	Additional information and characteristics in the referred paper supplement xls table.
B cell (CLL)	GSM658020	B-CLL PB P271	B-CLL PB P271	GSE26725 Dataset: GDS3902	Additional information and characteristics in the referred paper supplement xls table.
B cell (CLL)	GSM658024	B-CLL PB P33	B-CLL PB P33	GSE26725 Dataset: GDS3902	Additional information and characteristics in the referred paper supplement xls table.
B cell (CLL)	GSM658017	B-CLL PB P86	B-CLL PB P86	GSE26725 Dataset: GDS3902	Additional information and characteristics in the referred paper supplement xls table.
B cell (CLL)	GSM967719	CLL B-cell, patient M1_stimulated cells_at 210min	CLL B-cell_stimulated cells_210min	GSE39411	CLL-M1_S_T210
B cell (CLL)	GSM967720	CLL B-cell, patient M1_stimulated cells_at 390min	CLL B-cell_stimulated cells_390min	GSE39411	CLL-M1_S_T390
B cell (CLL)	GSM967717	CLL B-cell, patient M1_stimulated cells_at 60min	CLL B-cell_stimulated cells_60min	GSE39411	CLL-M1_S_T60
B cell (CLL)	GSM967718	CLL B-cell, patient M1_stimulated cells_at 90min	CLL B-cell_stimulated cells_90min	GSE39411	CLL-M1_S_T90
B cell (CLL)	GSM967715	CLL B-cell, patient M1_unstimulated cells_at 210min	CLL B-cell_unstimulated cells_210min	GSE39411	CLL-M1_US_T210
B cell (CLL)	GSM967716	CLL B-cell, patient M1_unstimulated cells_at 390min	CLL B-cell_unstimulated cells_390min	GSE39411	CLL-M1_US_T390
B cell (CLL)	GSM967713	CLL B-cell, patient M1_unstimulated cells_at 60min	CLL B-cell_unstimulated cells_60min	GSE39411	CLL-M1_US_T60
B cell (CLL)	GSM967714	CLL B-cell, patient M1_unstimulated cells_at 90min	CLL B-cell_unstimulated cells_90min	GSE39411	CLL-M1_US_T90
B cell (CLL)	GSM967767	CLL B-cell, patient M2_stimulated cells_at 210min	CLL B-cell_stimulated cells_210min	GSE39411	CLL-M2_S_T210
B cell (CLL)	GSM967768	CLL B-cell, patient M2_stimulated cells_at 390min	CLL B-cell_stimulated cells_390min	GSE39411	CLL-M2_S_T390
B cell (CLL)	GSM967765	CLL B-cell, patient M2_stimulated cells_at 60min	CLL B-cell_stimulated cells_60min	GSE39411	CLL-M2_S_T60
B cell (CLL)	GSM967766	CLL B-cell, patient M2_stimulated cells_at 90min	CLL B-cell_stimulated cells_90min	GSE39411	CLL-M2_S_T90
B cell (CLL)	GSM967763	CLL B-cell, patient M2_unstimulated cells_at 210min	CLL B-cell_unstimulated cells_210min	GSE39411	CLL-M2_US_T210
B cell (CLL)	GSM967764	CLL B-cell, patient M2_unstimulated cells_at 390min	CLL B-cell_unstimulated cells_390min	GSE39411	CLL-M2_US_T-390
B cell (CLL)	GSM967761	CLL B-cell, patient M2_unstimulated cells_at 60min	CLL B-cell_unstimulated cells_60min	GSE39411	CLL-M2_US_T60
B cell (CLL)	GSM967762	CLL B-cell, patient M2_unstimulated cells_at 90min	CLL B-cell_unstimulated cells_90min	GSE39411	CLL-M2_US_T90
B cell (CLL)	GSM967727	CLL B-cell, patient M4_stimulated cells_at 210min	CLL B-cell_stimulated cells_210min	GSE39411	CLL-M4_S_T210
B cell (CLL)	GSM967728	CLL B-cell, patient M4_stimulated cells_at 390min	CLL B-cell_stimulated cells_390min	GSE39411	CLL-M4_S_T390
B cell (CLL)	GSM967725	CLL B-cell, patient M4_stimulated cells_at 60min	CLL B-cell_stimulated cells_60min	GSE39411	CLL-M4_S_T60
B cell (CLL)	GSM967726	CLL B-cell, patient M4_stimulated cells_at 90min	CLL B-cell_stimulated cells_90min	GSE39411	CLL-M4_S_T90
B cell (CLL)	GSM967723	CLL B-cell, patient M4_unstimulated cells_at 210min	CLL B-cell_unstimulated cells_210min	GSE39411	CLL-M4_US_T210
B cell (CLL)	GSM967724	CLL B-cell, patient M4_unstimulated cells_at 390min	CLL B-cell_unstimulated cells_390min	GSE39411	CLL-M4_US_T390
B cell (CLL)	GSM967721	CLL B-cell, patient M4_unstimulated cells_at 60min	CLL B-cell_unstimulated cells_60min	GSE39411	CLL-M4_US_T60
B cell (CLL)	GSM967722	CLL B-cell, patient M4_unstimulated cells_at 90min	CLL B-cell_unstimulated cells_90min	GSE39411	CLL-M4_US_T90
B cell (CLL)	GSM967735	CLL B-cell, patient M5_stimulated cells_at 210min	CLL B-cell_stimulated cells_210min	GSE39411	CLL-M5_S_T210
B cell (CLL)	GSM967736	CLL B-cell, patient M5_stimulated cells_at 390min	CLL B-cell_stimulated cells_390min	GSE39411	CLL-M5_S_T390
B cell (CLL)	GSM967733	CLL B-cell, patient M5_stimulated cells_at 60min	CLL B-cell_stimulated cells_60min	GSE39411	CLL-M5_S_T60
B cell (CLL)	GSM967734	CLL B-cell, patient M5_stimulated cells_at 90min	CLL B-cell_stimulated cells_90min	GSE39411	CLL-M5_S_T90
B cell (CLL)	GSM967731	CLL B-cell, patient M5_unstimulated cells_at 210min	CLL B-cell_unstimulated cells_210min	GSE39411	CLL-M5_US_T210
B cell (CLL)	GSM967732	CLL B-cell, patient M5_unstimulated cells_at 390min	CLL B-cell_unstimulated cells_390min	GSE39411	CLL-M5_US_T390
B cell (CLL)	GSM967729	CLL B-cell, patient M5_unstimulated cells_at 60min	CLL B-cell_unstimulated cells_60min	GSE39411	CLL-M5_US_T60
B cell (CLL)	GSM967730	CLL B-cell, patient M5_unstimulated cells_at 90min	CLL B-cell_unstimulated cells_90min	GSE39411	CLL-M5_US_T90
B cell (CLL)	GSM967743	CLL B-cell, patient M6_stimulated cells_at 210min	CLL B-cell_stimulated cells_210min	GSE39411	CLL-M6_S_T210
B cell (CLL)	GSM967744	CLL B-cell, patient M6_stimulated cells_at 390min	CLL B-cell_stimulated cells_390min	GSE39411	CLL-M6_S_T390
B cell (CLL)	GSM967741	CLL B-cell, patient M6_stimulated cells_at 60min	CLL B-cell_stimulated cells_60min	GSE39411	CLL-M6_S_T60
B cell (CLL)	GSM967742	CLL B-cell, patient M6_stimulated cells_at 90min	CLL B-cell_stimulated cells_90min	GSE39411	CLL-M6_S_T90
B cell (CLL)	GSM967739	CLL B-cell, patient M6_unstimulated cells_at 210min	CLL B-cell_unstimulated cells_210min	GSE39411	CLL-M6_US_T210
B cell (CLL)	GSM967740	CLL B-cell, patient M6_unstimulated cells_at 390min	CLL B-cell_unstimulated cells_390min	GSE39411	CLL-M6_US_T390
B cell (CLL)	GSM967737	CLL B-cell, patient M6_unstimulated cells_at 60min	CLL B-cell_unstimulated cells_60min	GSE39411	CLL-M6_US_T60
B cell (CLL)	GSM967738	CLL B-cell, patient M6_unstimulated cells_at 90min	CLL B-cell_unstimulated cells_90min	GSE39411	CLL-M6_US_T90
B cell (CLL)	GSM967751	CLL B-cell, patient M7_stimulated cells_at 210min	CLL B-cell_stimulated cells_210min	GSE39411	CLL-M7_S_T210
B cell (CLL)	GSM967752	CLL B-cell, patient M7_stimulated cells_at 390min	CLL B-cell_stimulated cells_390min	GSE39411	CLL-M7_S_T390
B cell (CLL)	GSM967749	CLL B-cell, patient M7_stimulated cells_at 60min	CLL B-cell_stimulated cells_60min	GSE39411	CLL-M7_S_T60
B cell (CLL)	GSM967750	CLL B-cell, patient M7_stimulated cells_at 90min	CLL B-cell_stimulated cells_90min	GSE39411	CLL-M7_S_T90
B cell (CLL)	GSM967747	CLL B-cell, patient M7_unstimulated cells_at 210min	CLL B-cell_unstimulated cells_210min	GSE39411	CLL-M7_US_T210
B cell (CLL)	GSM967748	CLL B-cell, patient M7_unstimulated cells_at 390min	CLL B-cell_unstimulated cells_390min	GSE39411	CLL-M7_US_T390
B cell (CLL)	GSM967745	CLL B-cell, patient M7_unstimulated cells_at 60min	CLL B-cell_unstimulated cells_60min	GSE39411	CLL-M7_US_T60
B cell (CLL)	GSM967746	CLL B-cell, patient M7_unstimulated cells_at 90min	CLL B-cell_unstimulated cells_90min	GSE39411	CLL-M7_US_T90
B cell (CLL)	GSM967759	CLL B-cell, patient M8_stimulated cells_at 210min	CLL B-cell_stimulated cells_210min	GSE39411	CLL-M8_S_T210
B cell (CLL)	GSM967760	CLL B-cell, patient M8_stimulated cells_at 390min	CLL B-cell_stimulated cells_390min	GSE39411	CLL-M8_S_T390
B cell (CLL)	GSM967757	CLL B-cell, patient M8_stimulated cells_at 60min	CLL B-cell_stimulated cells_60min	GSE39411	CLL-M8_S_T60
B cell (CLL)	GSM967758	CLL B-cell, patient M8_stimulated cells_at 90min	CLL B-cell_stimulated cells_90min	GSE39411	CLL-M8_S_T90
B cell (CLL)	GSM967755	CLL B-cell, patient M8_unstimulated cells_at 210min	CLL B-cell_unstimulated cells_210min	GSE39411	CLL-M8_US_T210
B cell (CLL)	GSM967756	CLL B-cell, patient M8_unstimulated cells_at 390min	CLL B-cell_unstimulated cells_390min	GSE39411	CLL-M8_US_T390
B cell (CLL)	GSM967753	CLL B-cell, patient M8_unstimulated cells_at 60min	CLL B-cell_unstimulated cells_60min	GSE39411	CLL-M8_US_T60
B cell (CLL)	GSM967754	CLL B-cell, patient M8_unstimulated cells_at 90min	CLL B-cell_unstimulated cells_90min	GSE39411	CLL-M8_US_T90
B cell (CLL)	GSM967775	CLL B-cell, patient UM1_stimulated cells_at 210min	CLL B-cell_stimulated cells_210min	GSE39411	CLL-UM1_S_T210
B cell (CLL)	GSM967776	CLL B-cell, patient UM1_stimulated cells_at 390min	CLL B-cell_stimulated cells_390min	GSE39411	CLL-UM1_S_T390
B cell (CLL)	GSM967773	CLL B-cell, patient UM1_stimulated cells_at 60min	CLL B-cell_stimulated cells_60min	GSE39411	CLL-UM1_S_T60
B cell (CLL)	GSM967774	CLL B-cell, patient UM1_stimulated cells_at 90min	CLL B-cell_stimulated cells_90min	GSE39411	CLL-UM1_S_T90
B cell (CLL)	GSM967771	CLL B-cell, patient UM1_unstimulated cells_at 210min	CLL B-cell_unstimulated cells_210min	GSE39411	CLL-UM1_US_T210
B cell (CLL)	GSM967772	CLL B-cell, patient UM1_unstimulated cells_at 390min	CLL B-cell_unstimulated cells_390min	GSE39411	CLL-UM1_US_T390
B cell (CLL)	GSM967769	CLL B-cell, patient UM1_unstimulated cells_at 60min	CLL B-cell_unstimulated cells_60min	GSE39411	CLL-UM1_US_T60
B cell (CLL)	GSM967770	CLL B-cell, patient UM1_unstimulated cells_at 90min	CLL B-cell_unstimulated cells_90min	GSE39411	CLL-UM1_US_T90
B cell (CLL)	GSM967783	CLL B-cell, patient UM2_stimulated cells_at 210min	CLL B-cell_stimulated cells_210min	GSE39411	CLL-UM2_S_T210
B cell (CLL)	GSM967784	CLL B-cell, patient UM2_stimulated cells_at 390min	CLL B-cell_stimulated cells_390min	GSE39411	CLL-UM2_S_T390
B cell (CLL)	GSM967781	CLL B-cell, patient UM2_stimulated cells_at 60min	CLL B-cell_stimulated cells_60min	GSE39411	CLL-UM2_S_T60
B cell (CLL)	GSM967782	CLL B-cell, patient UM2_stimulated cells_at 90min	CLL B-cell_stimulated cells_90min	GSE39411	CLL-UM2_S_T90
B cell (CLL)	GSM967779	CLL B-cell, patient UM2_unstimulated cells_at 210min	CLL B-cell_unstimulated cells_210min	GSE39411	CLL-UM2_US_T210
B cell (CLL)	GSM967780	CLL B-cell, patient UM2_unstimulated cells_at 390min	CLL B-cell_unstimulated cells_390min	GSE39411	CLL-UM2_US_T390
B cell (CLL)	GSM967777	CLL B-cell, patient UM2_unstimulated cells_at 60min	CLL B-cell_unstimulated cells_60min	GSE39411	CLL-UM2_US_T60
B cell (CLL)	GSM967778	CLL B-cell, patient UM2_unstimulated cells_at 90min	CLL B-cell_unstimulated cells_90min	GSE39411	CLL-UM2_US_T90
B cell (CLL)	GSM967791	CLL B-cell, patient UM3_stimulated cells_at 210min	CLL B-cell_stimulated cells_210min	GSE39411	CLL-UM3_S_T210
B cell (CLL)	GSM967792	CLL B-cell, patient UM3_stimulated cells_at 390min	CLL B-cell_stimulated cells_390min	GSE39411	CLL-UM3_S_T390
B cell (CLL)	GSM967789	CLL B-cell, patient UM3_stimulated cells_at 60min	CLL B-cell_stimulated cells_60min	GSE39411	CLL-UM3_S_T60
B cell (CLL)	GSM967790	CLL B-cell, patient UM3_stimulated cells_at 90min	CLL B-cell_stimulated cells_90min	GSE39411	CLL-UM3_S_T90
B cell (CLL)	GSM967787	CLL B-cell, patient UM3_unstimulated cells_at 210min	CLL B-cell_unstimulated cells_210min	GSE39411	CLL-UM3_US_T210
B cell (CLL)	GSM967788	CLL B-cell, patient UM3_unstimulated cells_at 390min	CLL B-cell_unstimulated cells_390min	GSE39411	CLL-UM3_US_T390
B cell (CLL)	GSM967785	CLL B-cell, patient UM3_unstimulated cells_at 60min	CLL B-cell_unstimulated cells_60min	GSE39411	CLL-UM3_US_T60
B cell (CLL)	GSM967786	CLL B-cell, patient UM3_unstimulated cells_at 90min	CLL B-cell_unstimulated cells_90min	GSE39411	CLL-UM3_US_T90
B cell (CLL)	GSM967799	CLL B-cell, patient UM4_stimulated cells_at 210min	CLL B-cell_stimulated cells_210min	GSE39411	CLL-UM4_S_T210
B cell (CLL)	GSM967800	CLL B-cell, patient UM4_stimulated cells_at 390min	CLL B-cell_stimulated cells_390min	GSE39411	CLL-UM4_S_T390
B cell (CLL)	GSM967797	CLL B-cell, patient UM4_stimulated cells_at 60min	CLL B-cell_stimulated cells_60min	GSE39411	CLL-UM4_S_T60
B cell (CLL)	GSM967798	CLL B-cell, patient UM4_stimulated cells_at 90min	CLL B-cell_stimulated cells_90min	GSE39411	CLL-UM4_S_T90
B cell (CLL)	GSM967807	CLL B-cell, patient UM4_transfected (DUSP1_RNAi)_stimulated cells_at 210min	CLL B-cell_transfected (DUSP1_RNAi)_stimulated cells_210min	GSE39411	CLL-UM4_Transfect-DUSP1i_S_T210
B cell (CLL)	GSM967805	CLL B-cell, patient UM4_transfected (DUSP1_RNAi)_stimulated cells_at 60min	CLL B-cell_transfected (DUSP1_RNAi)_stimulated cells_60min	GSE39411	CLL-UM4_Transfect-DUSP1i_S_T60
B cell (CLL)	GSM967806	CLL B-cell, patient UM4_transfected (DUSP1_RNAi)_stimulated cells_at 90min	CLL B-cell_transfected (DUSP1_RNAi)_stimulated cells_90min	GSE39411	CLL-UM4_Transfect-DUSP1i_S_T90
B cell (CLL)	GSM967803	CLL B-cell, patient UM4_transfected (DUSP1_RNAi)_unstimulated cells_at 210min	CLL B-cell_transfected (DUSP1_RNAi)_unstimulated cells_210min	GSE39411	CLL-UM4_Transfect-DUSP1i_US_T210
B cell (CLL)	GSM967804	CLL B-cell, patient UM4_transfected (DUSP1_RNAi)_unstimulated cells_at 390min	CLL B-cell_transfected (DUSP1_RNAi)_unstimulated cells_390min	GSE39411	CLL-UM4_Transfect-DUSP1i_US_T390
B cell (CLL)	GSM967801	CLL B-cell, patient UM4_transfected (DUSP1_RNAi)_unstimulated cells_at 60min	CLL B-cell_transfected (DUSP1_RNAi)_unstimulated cells_60min	GSE39411	CLL-UM4_Transfect-DUSP1i_US_T60
B cell (CLL)	GSM967802	CLL B-cell, patient UM4_transfected (DUSP1_RNAi)_unstimulated cells_at 90min	CLL B-cell_transfected (DUSP1_RNAi)_unstimulated cells_90min	GSE39411	CLL-UM4_Transfect-DUSP1i_US_T90
B cell (CLL)	GSM967815	CLL B-cell, patient UM4_transfected (non targeting_RNAi)_stimulated cells_at 210min	CLL B-cell_transfected (non targeting_RNAi)_stimulated cells_210min	GSE39411	CLL-UM4_Transfect-non target_S_T210
B cell (CLL)	GSM967816	CLL B-cell, patient UM4_transfected (non targeting_RNAi)_stimulated cells_at 390min	CLL B-cell_transfected (non targeting_RNAi)_stimulated cells_390min	GSE39411	CLL-UM4_Transfect-non target_S_T390
B cell (CLL)	GSM967813	CLL B-cell, patient UM4_transfected (non targeting_RNAi)_stimulated cells_at 60min	CLL B-cell_transfected (non targeting_RNAi)_stimulated cells_60min	GSE39411	CLL-UM4_Transfect-non target_S_T60
B cell (CLL)	GSM967814	CLL B-cell, patient UM4_transfected (non targeting_RNAi)_stimulated cells_at 90min	CLL B-cell_transfected (non targeting_RNAi)_stimulated cells_90min	GSE39411	CLL-UM4_Transfect-non target_S_T90
B cell (CLL)	GSM967811	CLL B-cell, patient UM4_transfected (non targeting_RNAi)_unstimulated cells_at 210min	CLL B-cell_transfected (non targeting_RNAi)_unstimulated cells_210min	GSE39411	CLL-UM4_Transfect-non target_US_T210
B cell (CLL)	GSM967812	CLL B-cell, patient UM4_transfected (non targeting_RNAi)_unstimulated cells_at 390min	CLL B-cell_transfected (non targeting_RNAi)_unstimulated cells_390min	GSE39411	CLL-UM4_Transfect-non target_US_T390
B cell (CLL)	GSM967809	CLL B-cell, patient UM4_transfected (non targeting_RNAi)_unstimulated cells_at 60min	CLL B-cell_transfected (non targeting_RNAi)_unstimulated cells_60min	GSE39411	CLL-UM4_Transfect-non target_US_T60
B cell (CLL)	GSM967810	CLL B-cell, patient UM4_transfected (non targeting_RNAi)_unstimulated cells_at 90min	CLL B-cell_transfected (non targeting_RNAi)_unstimulated cells_90min	GSE39411	CLL-UM4_Transfect-non target_US_T90
B cell (CLL)	GSM967795	CLL B-cell, patient UM4_unstimulated cells_at 210min	CLL B-cell_unstimulated cells_210min	GSE39411	CLL-UM4_US_T210
B cell (CLL)	GSM967796	CLL B-cell, patient UM4_unstimulated cells_at 390min	CLL B-cell_unstimulated cells_390min	GSE39411	CLL-UM4_US_T390
B cell (CLL)	GSM967793	CLL B-cell, patient UM4_unstimulated cells_at 60min	CLL B-cell_unstimulated cells_60min	GSE39411	CLL-UM4_US_T60
B cell (CLL)	GSM967794	CLL B-cell, patient UM4_unstimulated cells_at 90min	CLL B-cell_unstimulated cells_90min	GSE39411	CLL-UM4_US_T90
B cell (CLL)	GSM256312	Duke CLL 100-01	CLL_Progressive	GSE10138 GSE10139	gene expression data from CLL lymphocytes
B cell (CLL)	GSM256313	Duke CLL 102-01	CLL_Progressive	GSE10138 GSE10139	gene expression data from CLL lymphocytes
B cell (CLL)	GSM256314	Duke CLL 102-03	CLL_Progressive	GSE10138 GSE10139	gene expression data from CLL lymphocytes
B cell (CLL)	GSM256315	Duke CLL 109-01	CLL_Progressive	GSE10138 GSE10139	gene expression data from CLL lymphocytes
B cell (CLL)	GSM256316	Duke CLL 126-01	CLL_Progressive	GSE10138 GSE10139	gene expression data from CLL lymphocytes
B cell (CLL)	GSM256317	Duke CLL 126-02	CLL_Progressive	GSE10138 GSE10139	gene expression data from CLL lymphocytes
B cell (CLL)	GSM256318	Duke CLL 129-01	CLL_Progressive	GSE10138 GSE10139	gene expression data from CLL lymphocytes
B cell (CLL)	GSM256319	Duke CLL 132-01	CLL_Progressive	GSE10138 GSE10139	gene expression data from CLL lymphocytes
B cell (CLL)	GSM256320	Duke CLL 136-01	CLL_Progressive	GSE10138 GSE10139	gene expression data from CLL lymphocytes
B cell (CLL)	GSM256321	Duke CLL 152-01	CLL_Progressive	GSE10138 GSE10139	gene expression data from CLL lymphocytes
B cell (CLL)	GSM256322	Duke CLL 169-01	CLL_Progressive	GSE10138 GSE10139	gene expression data from CLL lymphocytes
B cell (CLL)	GSM256323	Duke CLL 172-01	CLL_Progressive	GSE10138 GSE10139	gene expression data from CLL lymphocytes
B cell (CLL)	GSM256324	Duke CLL 175-01	CLL_Progressive	GSE10138 GSE10139	gene expression data from CLL lymphocytes
B cell (CLL)	GSM256325	Duke CLL 200-01	CLL_Progressive	GSE10138 GSE10139	gene expression data from CLL lymphocytes
B cell (CLL)	GSM256326	Duke CLL 203-01	CLL_Progressive	GSE10138 GSE10139	gene expression data from CLL lymphocytes
B cell (CLL)	GSM256327	Duke CLL 205-01	CLL_Progressive	GSE10138 GSE10139	gene expression data from CLL lymphocytes
B cell (CLL)	GSM256328	Duke CLL 207-01	CLL_Progressive	GSE10138 GSE10139	gene expression data from CLL lymphocytes
B cell (CLL)	GSM256329	Duke CLL 218-01	CLL_Progressive	GSE10138 GSE10139	gene expression data from CLL lymphocytes
B cell (CLL)	GSM256330	Duke CLL 218-02	CLL_Progressive	GSE10138 GSE10139	gene expression data from CLL lymphocytes
B cell (CLL)	GSM256331	Duke CLL 220-01	CLL_Progressive	GSE10138 GSE10139	gene expression data from CLL lymphocytes
B cell (CLL)	GSM256300	Duke CLL 56-03	CLL_Progressive	GSE10138 GSE10139	gene expression data from CLL lymphocytes
B cell (CLL)	GSM256301	Duke CLL 56-04	CLL_Progressive	GSE10138 GSE10139	gene expression data from CLL lymphocytes
B cell (CLL)	GSM256302	Duke CLL 64-01	CLL_Progressive	GSE10138 GSE10139	gene expression data from CLL lymphocytes
B cell (CLL)	GSM256303	Duke CLL 68-02	CLL_Progressive	GSE10138 GSE10139	gene expression data from CLL lymphocytes
B cell (CLL)	GSM256304	Duke CLL 73-01	CLL_Progressive	GSE10138 GSE10139	gene expression data from CLL lymphocytes
B cell (CLL)	GSM256305	Duke CLL 76-01	CLL_Progressive	GSE10138 GSE10139	gene expression data from CLL lymphocytes
B cell (CLL)	GSM256307	Duke CLL 85-01	CLL_Progressive	GSE10138 GSE10139	gene expression data from CLL lymphocytes
B cell (CLL)	GSM256308	Duke CLL 88-01	CLL_Progressive	GSE10138 GSE10139	gene expression data from CLL lymphocytes
B cell (CLL)	GSM256309	Duke CLL 94-01	CLL_Progressive	GSE10138 GSE10139	gene expression data from CLL lymphocytes
B cell (CLL)	GSM256310	Duke CLL 95-01	CLL_Progressive	GSE10138 GSE10139	gene expression data from CLL lymphocytes
B cell (CLL)	GSM256311	Duke CLL 99-01	CLL_Progressive	GSE10138 GSE10139	gene expression data from CLL lymphocytes
B cell (CLL)	GSM256284	Duke CLL 106-01	CLL_Stable	GSE10138 GSE10139	gene expression data from CLL lymphocytes
B cell (CLL)	GSM256285	Duke CLL 107-01	CLL_Stable	GSE10138 GSE10139	gene expression data from CLL lymphocytes
B cell (CLL)	GSM256286	Duke CLL 111-06	CLL_Stable	GSE10138 GSE10139	gene expression data from CLL lymphocytes
B cell (CLL)	GSM256265	Duke CLL 11-11	CLL_Stable	GSE10138 GSE10139	gene expression data from CLL lymphocytes
B cell (CLL)	GSM256287	Duke CLL 125-01	CLL_Stable	GSE10138 GSE10139	gene expression data from CLL lymphocytes
B cell (CLL)	GSM256288	Duke CLL 128-01	CLL_Stable	GSE10138 GSE10139	gene expression data from CLL lymphocytes
B cell (CLL)	GSM256289	Duke CLL 133-01	CLL_Stable	GSE10138 GSE10139	gene expression data from CLL lymphocytes
B cell (CLL)	GSM256290	Duke CLL 134-01	CLL_Stable	GSE10138 GSE10139	gene expression data from CLL lymphocytes
B cell (CLL)	GSM256291	Duke CLL 134-03	CLL_Stable	GSE10138 GSE10139	gene expression data from CLL lymphocytes
B cell (CLL)	GSM256292	Duke CLL 141-04	CLL_Stable	GSE10138 GSE10139	gene expression data from CLL lymphocytes
B cell (CLL)	GSM256293	Duke CLL 153-02	CLL_Stable	GSE10138 GSE10139	gene expression data from CLL lymphocytes
B cell (CLL)	GSM256294	Duke CLL 154-01	CLL_Stable	GSE10138 GSE10139	gene expression data from CLL lymphocytes
B cell (CLL)	GSM256295	Duke CLL 156-03	CLL_Stable	GSE10138 GSE10139	gene expression data from CLL lymphocytes
B cell (CLL)	GSM256296	Duke CLL 160-01	CLL_Stable	GSE10138 GSE10139	gene expression data from CLL lymphocytes
B cell (CLL)	GSM256297	Duke CLL 165-04	CLL_Stable	GSE10138 GSE10139	gene expression data from CLL lymphocytes
B cell (CLL)	GSM256266	Duke CLL 20-06	CLL_Stable	GSE10138 GSE10139	gene expression data from CLL lymphocytes
B cell (CLL)	GSM256298	Duke CLL 224-01	CLL_Stable	GSE10138 GSE10139	gene expression data from CLL lymphocytes
B cell (CLL)	GSM256299	Duke CLL 233-01	CLL_Stable	GSE10138 GSE10139	gene expression data from CLL lymphocytes
B cell (CLL)	GSM256267	Duke CLL 30-13	CLL_Stable	GSE10138 GSE10139	gene expression data from CLL lymphocytes
B cell (CLL)	GSM256268	Duke CLL 44-05	CLL_Stable	GSE10138 GSE10139	gene expression data from CLL lymphocytes
B cell (CLL)	GSM256269	Duke CLL 44-08	CLL_Stable	GSE10138 GSE10139	gene expression data from CLL lymphocytes
B cell (CLL)	GSM256270	Duke CLL 50-01	CLL_Stable	GSE10138 GSE10139	gene expression data from CLL lymphocytes
B cell (CLL)	GSM256271	Duke CLL 52-13	CLL_Stable	GSE10138 GSE10139	gene expression data from CLL lymphocytes
B cell (CLL)	GSM256272	Duke CLL 55-11	CLL_Stable	GSE10138 GSE10139	gene expression data from CLL lymphocytes
B cell (CLL)	GSM256273	Duke CLL 63-03	CLL_Stable	GSE10138 GSE10139	gene expression data from CLL lymphocytes
B cell (CLL)	GSM256264	Duke CLL 7-03	CLL_Stable	GSE10138 GSE10139	gene expression data from CLL lymphocytes
B cell (CLL)	GSM256274	Duke CLL 77-01	CLL_Stable	GSE10138 GSE10139	gene expression data from CLL lymphocytes
B cell (CLL)	GSM256275	Duke CLL 81-03	CLL_Stable	GSE10138 GSE10139	gene expression data from CLL lymphocytes
B cell (CLL)	GSM256277	Duke CLL 84-01	CLL_Stable	GSE10138 GSE10139	gene expression data from CLL lymphocytes
B cell (CLL)	GSM256278	Duke CLL 87-05	CLL_Stable	GSE10138 GSE10139	gene expression data from CLL lymphocytes
B cell (CLL)	GSM256279	Duke CLL 89-04	CLL_Stable	GSE10138 GSE10139	gene expression data from CLL lymphocytes
B cell (CLL)	GSM256280	Duke CLL 92-01	CLL_Stable	GSE10138 GSE10139	gene expression data from CLL lymphocytes
B cell (CLL)	GSM256281	Duke CLL 93-01	CLL_Stable	GSE10138 GSE10139	gene expression data from CLL lymphocytes
B cell (CLL)	GSM256282	Duke CLL 96-01	CLL_Stable	GSE10138 GSE10139	gene expression data from CLL lymphocytes
B cell (CLL)	GSM256283	Duke CLL 97-01	CLL_Stable	GSE10138 GSE10139	gene expression data from CLL lymphocytes
B cell (CLL)	GSM319505	CLL patient ZAP70 high, biological rep1	CD19+ purified cells from CLL patient ZAP70 high, biological rep1	GSE12734	Gene expression data from CLL patient expressing high level of ZAP70 measured by real time PCR
B cell (CLL)	GSM319506	CLL patient ZAP70 high, biological rep2	CD19+ purified cells from CLL patient ZAP70 high, biological rep2	GSE12734	Gene expression data from CLL patient expressing high level of ZAP70 measured by real time PCR
B cell (CLL)	GSM319507	CLL patient ZAP70 high, biological rep3	CD19+ purified cells from CLL patient ZAP70 high, biological rep3	GSE12734	Gene expression data from CLL patient expressing high level of ZAP70 measured by real time PCR
B cell (CLL)	GSM319508	CLL patient ZAP70 high, biological rep4	CD19+ purified cells from CLL patient ZAP70 high, biological rep4	GSE12734	Gene expression data from CLL patient expressing high level of ZAP70 measured by real time PCR
B cell (CLL)	GSM319509	CLL patient ZAP70 high, biological rep5	CD19+ purified cells from CLL patient ZAP70 high, biological rep5	GSE12734	Gene expression data from CLL patient expressing high level of ZAP70 measured by real time PCR
B cell (CLL)	GSM319510	CLL patient ZAP70 high, biological rep6	CD19+ purified cells from CLL patient ZAP70 high, biological rep6	GSE12734	Gene expression data from CLL patient expressing high level of ZAP70 measured by real time PCR
B cell (CLL)	GSM319511	CLL patient ZAP70 high, biological rep7	CD19+ purified cells from CLL patient ZAP70 high, biological rep7	GSE12734	Gene expression data from CLL patient expressing high level of ZAP70 measured by real time PCR
B cell (CLL)	GSM319512	CLL patient ZAP70 low, biological rep1	CD19+ purified cells from CLL patient ZAP70 low, biological rep1	GSE12734	Gene expression data from CLL patient expressing low level of ZAP70 measured by real time PCR
B cell (CLL)	GSM319513	CLL patient ZAP70 low, biological rep2	CD19+ purified cells from CLL patient ZAP70 low, biological rep2	GSE12734	Gene expression data from CLL patient expressing low level of ZAP70 measured by real time PCR
B cell (CLL)	GSM319514	CLL patient ZAP70 low, biological rep3	CD19+ purified cells from CLL patient ZAP70 low, biological rep3	GSE12734	Gene expression data from CLL patient expressing low level of ZAP70 measured by real time PCR
B cell (CLL)	GSM319515	CLL patient ZAP70 low, biological rep4	CD19+ purified cells from CLL patient ZAP70 low, biological rep4	GSE12734	Gene expression data from CLL patient expressing low level of ZAP70 measured by real time PCR
B cell (CLL)	GSM319516	CLL patient ZAP70 low, biological rep5	CD19+ purified cells from CLL patient ZAP70 low, biological rep5	GSE12734	Gene expression data from CLL patient expressing low level of ZAP70 measured by real time PCR
B cell (CLL)	GSM319517	CLL patient ZAP70 low, biological rep6	CD19+ purified cells from CLL patient ZAP70 low, biological rep6	GSE12734	Gene expression data from CLL patient expressing low level of ZAP70 measured by real time PCR
B cell (CLL)	GSM319518	CLL patient ZAP70 low, biological rep7	CD19+ purified cells from CLL patient ZAP70 low, biological rep7	GSE12734	Gene expression data from CLL patient expressing low level of ZAP70 measured by real time PCR
B cell (CLL)	GSM373892	CLL with 1mM VPA, biological rep1	CLL with 1mM VPA, biological rep1	GSE14973	Gene expression data from CLL treated or not with 1mM VPA during 4hrs
B cell (CLL)	GSM373910	CLL with 1mM VPA, biological rep10	CLL with 1mM VPA, biological rep10	GSE14973	Gene expression data from CLL treated or not with 1mM VPA during 4hrs
B cell (CLL)	GSM373912	CLL with 1mM VPA, biological rep11	CLL with 1mM VPA, biological rep11	GSE14973	Gene expression data from CLL treated or not with 1mM VPA during 4hrs
B cell (CLL)	GSM373914	CLL with 1mM VPA, biological rep12	CLL with 1mM VPA, biological rep12	GSE14973	Gene expression data from CLL treated or not with 1mM VPA during 4hrs
B cell (CLL)	GSM373916	CLL with 1mM VPA, biological rep13	CLL with 1mM VPA, biological rep13	GSE14973	Gene expression data from CLL treated or not with 1mM VPA during 4hrs
B cell (CLL)	GSM373918	CLL with 1mM VPA, biological rep14	CLL with 1mM VPA, biological rep14	GSE14973	Gene expression data from CLL treated or not with 1mM VPA during 4hrs
B cell (CLL)	GSM373894	CLL with 1mM VPA, biological rep2	CLL with 1mM VPA, biological rep2	GSE14973	Gene expression data from CLL treated or not with 1mM VPA during 4hrs
B cell (CLL)	GSM373896	CLL with 1mM VPA, biological rep3	CLL with 1mM VPA, biological rep3	GSE14973	Gene expression data from CLL treated or not with 1mM VPA during 4hrs
B cell (CLL)	GSM373898	CLL with 1mM VPA, biological rep4	CLL with 1mM VPA, biological rep4	GSE14973	Gene expression data from CLL treated or not with 1mM VPA during 4hrs
B cell (CLL)	GSM373900	CLL with 1mM VPA, biological rep5	CLL with 1mM VPA, biological rep5	GSE14973	Gene expression data from CLL treated or not with 1mM VPA during 4hrs
B cell (CLL)	GSM373902	CLL with 1mM VPA, biological rep6	CLL with 1mM VPA, biological rep6	GSE14973	Gene expression data from CLL treated or not with 1mM VPA during 4hrs
B cell (CLL)	GSM373904	CLL with 1mM VPA, biological rep7	CLL with 1mM VPA, biological rep7	GSE14973	Gene expression data from CLL treated or not with 1mM VPA during 4hrs
B cell (CLL)	GSM373906	CLL with 1mM VPA, biological rep8	CLL with 1mM VPA, biological rep8	GSE14973	Gene expression data from CLL treated or not with 1mM VPA during 4hrs
B cell (CLL)	GSM373908	CLL with 1mM VPA, biological rep9	CLL with 1mM VPA, biological rep9	GSE14973	Gene expression data from CLL treated or not with 1mM VPA during 4hrs
B cell (CLL)	GSM373891	CLL without VPA, biological rep1	CLL without VPA, biological rep1	GSE14973	Gene expression data from CLL treated or not with 1mM VPA during 4hrs
B cell (CLL)	GSM373909	CLL without VPA, biological rep10	CLL without VPA, biological rep10	GSE14973	Gene expression data from CLL treated or not with 1mM VPA during 4hrs
B cell (CLL)	GSM373911	CLL without VPA, biological rep11	CLL without VPA, biological rep11	GSE14973	Gene expression data from CLL treated or not with 1mM VPA during 4hrs
B cell (CLL)	GSM373913	CLL without VPA, biological rep12	CLL without VPA, biological rep12	GSE14973	Gene expression data from CLL treated or not with 1mM VPA during 4hrs
B cell (CLL)	GSM373915	CLL without VPA, biological rep13	CLL without VPA, biological rep13	GSE14973	Gene expression data from CLL treated or not with 1mM VPA during 4hrs
B cell (CLL)	GSM373917	CLL without VPA, biological rep14	CLL without VPA, biological rep14	GSE14973	Gene expression data from CLL treated or not with 1mM VPA during 4hrs
B cell (CLL)	GSM373893	CLL without VPA, biological rep2	CLL without VPA, biological rep2	GSE14973	Gene expression data from CLL treated or not with 1mM VPA during 4hrs
B cell (CLL)	GSM373895	CLL without VPA, biological rep3	CLL without VPA, biological rep3	GSE14973	Gene expression data from CLL treated or not with 1mM VPA during 4hrs
B cell (CLL)	GSM373897	CLL without VPA, biological rep4	CLL without VPA, biological rep4	GSE14973	Gene expression data from CLL treated or not with 1mM VPA during 4hrs
B cell (CLL)	GSM373899	CLL without VPA, biological rep5	CLL without VPA, biological rep5	GSE14973	Gene expression data from CLL treated or not with 1mM VPA during 4hrs
B cell (CLL)	GSM373901	CLL without VPA, biological rep6	CLL without VPA, biological rep6	GSE14973	Gene expression data from CLL treated or not with 1mM VPA during 4hrs
B cell (CLL)	GSM373903	CLL without VPA, biological rep7	CLL without VPA, biological rep7	GSE14973	Gene expression data from CLL treated or not with 1mM VPA during 4hrs
B cell (CLL)	GSM373905	CLL without VPA, biological rep8	CLL without VPA, biological rep8	GSE14973	Gene expression data from CLL treated or not with 1mM VPA during 4hrs
B cell (CLL)	GSM373907	CLL without VPA, biological rep9	CLL without VPA, biological rep9	GSE14973	Gene expression data from CLL treated or not with 1mM VPA during 4hrs
B cell (CLL)	GSM977137	UCSD CLL patient #1	UCSD CLL patient #1	GSE39671	Gene expression data from UCSD CLL patient #1
B cell (CLL)	GSM977146	UCSD CLL patient #10	UCSD CLL patient #10	GSE39671	Gene expression data from UCSD CLL patient #10
B cell (CLL)	GSM977236	UCSD CLL patient #100	UCSD CLL patient #100	GSE39671	Gene expression data from UCSD CLL patient #100
B cell (CLL)	GSM977237	UCSD CLL patient #101	UCSD CLL patient #101	GSE39671	Gene expression data from UCSD CLL patient #101
B cell (CLL)	GSM977238	UCSD CLL patient #102	UCSD CLL patient #102	GSE39671	Gene expression data from UCSD CLL patient #102
B cell (CLL)	GSM977239	UCSD CLL patient #103	UCSD CLL patient #103	GSE39671	Gene expression data from UCSD CLL patient #103
B cell (CLL)	GSM977240	UCSD CLL patient #104	UCSD CLL patient #104	GSE39671	Gene expression data from UCSD CLL patient #104
B cell (CLL)	GSM977241	UCSD CLL patient #105	UCSD CLL patient #105	GSE39671	Gene expression data from UCSD CLL patient #105
B cell (CLL)	GSM977242	UCSD CLL patient #106	UCSD CLL patient #106	GSE39671	Gene expression data from UCSD CLL patient #106
B cell (CLL)	GSM977243	UCSD CLL patient #107	UCSD CLL patient #107	GSE39671	Gene expression data from UCSD CLL patient #107
B cell (CLL)	GSM977244	UCSD CLL patient #108	UCSD CLL patient #108	GSE39671	Gene expression data from UCSD CLL patient #108
B cell (CLL)	GSM977245	UCSD CLL patient #109	UCSD CLL patient #109	GSE39671	Gene expression data from UCSD CLL patient #109
B cell (CLL)	GSM977147	UCSD CLL patient #11	UCSD CLL patient #11	GSE39671	Gene expression data from UCSD CLL patient #11
B cell (CLL)	GSM977246	UCSD CLL patient #110	UCSD CLL patient #110	GSE39671	Gene expression data from UCSD CLL patient #110
B cell (CLL)	GSM977247	UCSD CLL patient #111	UCSD CLL patient #111	GSE39671	Gene expression data from UCSD CLL patient #111
B cell (CLL)	GSM977248	UCSD CLL patient #112	UCSD CLL patient #112	GSE39671	Gene expression data from UCSD CLL patient #112
B cell (CLL)	GSM977249	UCSD CLL patient #113	UCSD CLL patient #113	GSE39671	Gene expression data from UCSD CLL patient #113
B cell (CLL)	GSM977250	UCSD CLL patient #114	UCSD CLL patient #114	GSE39671	Gene expression data from UCSD CLL patient #114
B cell (CLL)	GSM977251	UCSD CLL patient #115	UCSD CLL patient #115	GSE39671	Gene expression data from UCSD CLL patient #115
B cell (CLL)	GSM977252	UCSD CLL patient #116	UCSD CLL patient #116	GSE39671	Gene expression data from UCSD CLL patient #116
B cell (CLL)	GSM977253	UCSD CLL patient #117	UCSD CLL patient #117	GSE39671	Gene expression data from UCSD CLL patient #117
B cell (CLL)	GSM977254	UCSD CLL patient #118	UCSD CLL patient #118	GSE39671	Gene expression data from UCSD CLL patient #118
B cell (CLL)	GSM977255	UCSD CLL patient #119	UCSD CLL patient #119	GSE39671	Gene expression data from UCSD CLL patient #119
B cell (CLL)	GSM977148	UCSD CLL patient #12	UCSD CLL patient #12	GSE39671	Gene expression data from UCSD CLL patient #12
B cell (CLL)	GSM977256	UCSD CLL patient #120	UCSD CLL patient #120	GSE39671	Gene expression data from UCSD CLL patient #120
B cell (CLL)	GSM977257	UCSD CLL patient #121	UCSD CLL patient #121	GSE39671	Gene expression data from UCSD CLL patient #121
B cell (CLL)	GSM977258	UCSD CLL patient #122	UCSD CLL patient #122	GSE39671	Gene expression data from UCSD CLL patient #122
B cell (CLL)	GSM977259	UCSD CLL patient #123	UCSD CLL patient #123	GSE39671	Gene expression data from UCSD CLL patient #123
B cell (CLL)	GSM977260	UCSD CLL patient #124	UCSD CLL patient #124	GSE39671	Gene expression data from UCSD CLL patient #124
B cell (CLL)	GSM977261	UCSD CLL patient #125	UCSD CLL patient #125	GSE39671	Gene expression data from UCSD CLL patient #125
B cell (CLL)	GSM977262	UCSD CLL patient #126	UCSD CLL patient #126	GSE39671	Gene expression data from UCSD CLL patient #126
B cell (CLL)	GSM977263	UCSD CLL patient #127	UCSD CLL patient #127	GSE39671	Gene expression data from UCSD CLL patient #127
B cell (CLL)	GSM977264	UCSD CLL patient #128	UCSD CLL patient #128	GSE39671	Gene expression data from UCSD CLL patient #128
B cell (CLL)	GSM977265	UCSD CLL patient #129	UCSD CLL patient #129	GSE39671	Gene expression data from UCSD CLL patient #129
B cell (CLL)	GSM977149	UCSD CLL patient #13	UCSD CLL patient #13	GSE39671	Gene expression data from UCSD CLL patient #13
B cell (CLL)	GSM977266	UCSD CLL patient #130	UCSD CLL patient #130	GSE39671	Gene expression data from UCSD CLL patient #130
B cell (CLL)	GSM977150	UCSD CLL patient #14	UCSD CLL patient #14	GSE39671	Gene expression data from UCSD CLL patient #14
B cell (CLL)	GSM977151	UCSD CLL patient #15	UCSD CLL patient #15	GSE39671	Gene expression data from UCSD CLL patient #15
B cell (CLL)	GSM977152	UCSD CLL patient #16	UCSD CLL patient #16	GSE39671	Gene expression data from UCSD CLL patient #16
B cell (CLL)	GSM977153	UCSD CLL patient #17	UCSD CLL patient #17	GSE39671	Gene expression data from UCSD CLL patient #17
B cell (CLL)	GSM977154	UCSD CLL patient #18	UCSD CLL patient #18	GSE39671	Gene expression data from UCSD CLL patient #18
B cell (CLL)	GSM977155	UCSD CLL patient #19	UCSD CLL patient #19	GSE39671	Gene expression data from UCSD CLL patient #19
B cell (CLL)	GSM977138	UCSD CLL patient #2	UCSD CLL patient #2	GSE39671	Gene expression data from UCSD CLL patient #2
B cell (CLL)	GSM977156	UCSD CLL patient #20	UCSD CLL patient #20	GSE39671	Gene expression data from UCSD CLL patient #20
B cell (CLL)	GSM977157	UCSD CLL patient #21	UCSD CLL patient #21	GSE39671	Gene expression data from UCSD CLL patient #21
B cell (CLL)	GSM977158	UCSD CLL patient #22	UCSD CLL patient #22	GSE39671	Gene expression data from UCSD CLL patient #22
B cell (CLL)	GSM977159	UCSD CLL patient #23	UCSD CLL patient #23	GSE39671	Gene expression data from UCSD CLL patient #23
B cell (CLL)	GSM977160	UCSD CLL patient #24	UCSD CLL patient #24	GSE39671	Gene expression data from UCSD CLL patient #24
B cell (CLL)	GSM977161	UCSD CLL patient #25	UCSD CLL patient #25	GSE39671	Gene expression data from UCSD CLL patient #25
B cell (CLL)	GSM977162	UCSD CLL patient #26	UCSD CLL patient #26	GSE39671	Gene expression data from UCSD CLL patient #26
B cell (CLL)	GSM977163	UCSD CLL patient #27	UCSD CLL patient #27	GSE39671	Gene expression data from UCSD CLL patient #27
B cell (CLL)	GSM977164	UCSD CLL patient #28	UCSD CLL patient #28	GSE39671	Gene expression data from UCSD CLL patient #28
B cell (CLL)	GSM977165	UCSD CLL patient #29	UCSD CLL patient #29	GSE39671	Gene expression data from UCSD CLL patient #29
B cell (CLL)	GSM977139	UCSD CLL patient #3	UCSD CLL patient #3	GSE39671	Gene expression data from UCSD CLL patient #3
B cell (CLL)	GSM977166	UCSD CLL patient #30	UCSD CLL patient #30	GSE39671	Gene expression data from UCSD CLL patient #30
B cell (CLL)	GSM977167	UCSD CLL patient #31	UCSD CLL patient #31	GSE39671	Gene expression data from UCSD CLL patient #31
B cell (CLL)	GSM977168	UCSD CLL patient #32	UCSD CLL patient #32	GSE39671	Gene expression data from UCSD CLL patient #32
B cell (CLL)	GSM977169	UCSD CLL patient #33	UCSD CLL patient #33	GSE39671	Gene expression data from UCSD CLL patient #33
B cell (CLL)	GSM977170	UCSD CLL patient #34	UCSD CLL patient #34	GSE39671	Gene expression data from UCSD CLL patient #34
B cell (CLL)	GSM977171	UCSD CLL patient #35	UCSD CLL patient #35	GSE39671	Gene expression data from UCSD CLL patient #35
B cell (CLL)	GSM977172	UCSD CLL patient #36	UCSD CLL patient #36	GSE39671	Gene expression data from UCSD CLL patient #36
B cell (CLL)	GSM977173	UCSD CLL patient #37	UCSD CLL patient #37	GSE39671	Gene expression data from UCSD CLL patient #37
B cell (CLL)	GSM977174	UCSD CLL patient #38	UCSD CLL patient #38	GSE39671	Gene expression data from UCSD CLL patient #38
B cell (CLL)	GSM977175	UCSD CLL patient #39	UCSD CLL patient #39	GSE39671	Gene expression data from UCSD CLL patient #39
B cell (CLL)	GSM977140	UCSD CLL patient #4	UCSD CLL patient #4	GSE39671	Gene expression data from UCSD CLL patient #4
B cell (CLL)	GSM977176	UCSD CLL patient #40	UCSD CLL patient #40	GSE39671	Gene expression data from UCSD CLL patient #40
B cell (CLL)	GSM977177	UCSD CLL patient #41	UCSD CLL patient #41	GSE39671	Gene expression data from UCSD CLL patient #41
B cell (CLL)	GSM977178	UCSD CLL patient #42	UCSD CLL patient #42	GSE39671	Gene expression data from UCSD CLL patient #42
B cell (CLL)	GSM977179	UCSD CLL patient #43	UCSD CLL patient #43	GSE39671	Gene expression data from UCSD CLL patient #43
B cell (CLL)	GSM977180	UCSD CLL patient #44	UCSD CLL patient #44	GSE39671	Gene expression data from UCSD CLL patient #44
B cell (CLL)	GSM977181	UCSD CLL patient #45	UCSD CLL patient #45	GSE39671	Gene expression data from UCSD CLL patient #45
B cell (CLL)	GSM977183	UCSD CLL patient #47	UCSD CLL patient #47	GSE39671	Gene expression data from UCSD CLL patient #47
B cell (CLL)	GSM977184	UCSD CLL patient #48	UCSD CLL patient #48	GSE39671	Gene expression data from UCSD CLL patient #48
B cell (CLL)	GSM977185	UCSD CLL patient #49	UCSD CLL patient #49	GSE39671	Gene expression data from UCSD CLL patient #49
B cell (CLL)	GSM977141	UCSD CLL patient #5	UCSD CLL patient #5	GSE39671	Gene expression data from UCSD CLL patient #5
B cell (CLL)	GSM977186	UCSD CLL patient #50	UCSD CLL patient #50	GSE39671	Gene expression data from UCSD CLL patient #50
B cell (CLL)	GSM977187	UCSD CLL patient #51	UCSD CLL patient #51	GSE39671	Gene expression data from UCSD CLL patient #51
B cell (CLL)	GSM977188	UCSD CLL patient #52	UCSD CLL patient #52	GSE39671	Gene expression data from UCSD CLL patient #52
B cell (CLL)	GSM977189	UCSD CLL patient #53	UCSD CLL patient #53	GSE39671	Gene expression data from UCSD CLL patient #53
B cell (CLL)	GSM977190	UCSD CLL patient #54	UCSD CLL patient #54	GSE39671	Gene expression data from UCSD CLL patient #54
B cell (CLL)	GSM977191	UCSD CLL patient #55	UCSD CLL patient #55	GSE39671	Gene expression data from UCSD CLL patient #55
B cell (CLL)	GSM977192	UCSD CLL patient #56	UCSD CLL patient #56	GSE39671	Gene expression data from UCSD CLL patient #56
B cell (CLL)	GSM977193	UCSD CLL patient #57	UCSD CLL patient #57	GSE39671	Gene expression data from UCSD CLL patient #57
B cell (CLL)	GSM977194	UCSD CLL patient #58	UCSD CLL patient #58	GSE39671	Gene expression data from UCSD CLL patient #58
B cell (CLL)	GSM977195	UCSD CLL patient #59	UCSD CLL patient #59	GSE39671	Gene expression data from UCSD CLL patient #59
B cell (CLL)	GSM977142	UCSD CLL patient #6	UCSD CLL patient #6	GSE39671	Gene expression data from UCSD CLL patient #6
B cell (CLL)	GSM977196	UCSD CLL patient #60	UCSD CLL patient #60	GSE39671	Gene expression data from UCSD CLL patient #60
B cell (CLL)	GSM977197	UCSD CLL patient #61	UCSD CLL patient #61	GSE39671	Gene expression data from UCSD CLL patient #61
B cell (CLL)	GSM977198	UCSD CLL patient #62	UCSD CLL patient #62	GSE39671	Gene expression data from UCSD CLL patient #62
B cell (CLL)	GSM977199	UCSD CLL patient #63	UCSD CLL patient #63	GSE39671	Gene expression data from UCSD CLL patient #63
B cell (CLL)	GSM977200	UCSD CLL patient #64	UCSD CLL patient #64	GSE39671	Gene expression data from UCSD CLL patient #64
B cell (CLL)	GSM977201	UCSD CLL patient #65	UCSD CLL patient #65	GSE39671	Gene expression data from UCSD CLL patient #65
B cell (CLL)	GSM977202	UCSD CLL patient #66	UCSD CLL patient #66	GSE39671	Gene expression data from UCSD CLL patient #66
B cell (CLL)	GSM977203	UCSD CLL patient #67	UCSD CLL patient #67	GSE39671	Gene expression data from UCSD CLL patient #67
B cell (CLL)	GSM977204	UCSD CLL patient #68	UCSD CLL patient #68	GSE39671	Gene expression data from UCSD CLL patient #68
B cell (CLL)	GSM977143	UCSD CLL patient #7	UCSD CLL patient #7	GSE39671	Gene expression data from UCSD CLL patient #7
B cell (CLL)	GSM977206	UCSD CLL patient #70	UCSD CLL patient #70	GSE39671	Gene expression data from UCSD CLL patient #70
B cell (CLL)	GSM977207	UCSD CLL patient #71	UCSD CLL patient #71	GSE39671	Gene expression data from UCSD CLL patient #71
B cell (CLL)	GSM977208	UCSD CLL patient #72	UCSD CLL patient #72	GSE39671	Gene expression data from UCSD CLL patient #72
B cell (CLL)	GSM977209	UCSD CLL patient #73	UCSD CLL patient #73	GSE39671	Gene expression data from UCSD CLL patient #73
B cell (CLL)	GSM977210	UCSD CLL patient #74	UCSD CLL patient #74	GSE39671	Gene expression data from UCSD CLL patient #74
B cell (CLL)	GSM977211	UCSD CLL patient #75	UCSD CLL patient #75	GSE39671	Gene expression data from UCSD CLL patient #75
B cell (CLL)	GSM977212	UCSD CLL patient #76	UCSD CLL patient #76	GSE39671	Gene expression data from UCSD CLL patient #76
B cell (CLL)	GSM977213	UCSD CLL patient #77	UCSD CLL patient #77	GSE39671	Gene expression data from UCSD CLL patient #77
B cell (CLL)	GSM977214	UCSD CLL patient #78	UCSD CLL patient #78	GSE39671	Gene expression data from UCSD CLL patient #78
B cell (CLL)	GSM977215	UCSD CLL patient #79	UCSD CLL patient #79	GSE39671	Gene expression data from UCSD CLL patient #79
B cell (CLL)	GSM977144	UCSD CLL patient #8	UCSD CLL patient #8	GSE39671	Gene expression data from UCSD CLL patient #8
B cell (CLL)	GSM977216	UCSD CLL patient #80	UCSD CLL patient #80	GSE39671	Gene expression data from UCSD CLL patient #80
B cell (CLL)	GSM977217	UCSD CLL patient #81	UCSD CLL patient #81	GSE39671	Gene expression data from UCSD CLL patient #81
B cell (CLL)	GSM977218	UCSD CLL patient #82	UCSD CLL patient #82	GSE39671	Gene expression data from UCSD CLL patient #82
B cell (CLL)	GSM977219	UCSD CLL patient #83	UCSD CLL patient #83	GSE39671	Gene expression data from UCSD CLL patient #83
B cell (CLL)	GSM977220	UCSD CLL patient #84	UCSD CLL patient #84	GSE39671	Gene expression data from UCSD CLL patient #84
B cell (CLL)	GSM977221	UCSD CLL patient #85	UCSD CLL patient #85	GSE39671	Gene expression data from UCSD CLL patient #85
B cell (CLL)	GSM977222	UCSD CLL patient #86	UCSD CLL patient #86	GSE39671	Gene expression data from UCSD CLL patient #86
B cell (CLL)	GSM977223	UCSD CLL patient #87	UCSD CLL patient #87	GSE39671	Gene expression data from UCSD CLL patient #87
B cell (CLL)	GSM977224	UCSD CLL patient #88	UCSD CLL patient #88	GSE39671	Gene expression data from UCSD CLL patient #88
B cell (CLL)	GSM977225	UCSD CLL patient #89	UCSD CLL patient #89	GSE39671	Gene expression data from UCSD CLL patient #89
B cell (CLL)	GSM977145	UCSD CLL patient #9	UCSD CLL patient #9	GSE39671	Gene expression data from UCSD CLL patient #9
B cell (CLL)	GSM977226	UCSD CLL patient #90	UCSD CLL patient #90	GSE39671	Gene expression data from UCSD CLL patient #90
B cell (CLL)	GSM977227	UCSD CLL patient #91	UCSD CLL patient #91	GSE39671	Gene expression data from UCSD CLL patient #91
B cell (CLL)	GSM977228	UCSD CLL patient #92	UCSD CLL patient #92	GSE39671	Gene expression data from UCSD CLL patient #92
B cell (CLL)	GSM977229	UCSD CLL patient #93	UCSD CLL patient #93	GSE39671	Gene expression data from UCSD CLL patient #93
B cell (CLL)	GSM977230	UCSD CLL patient #94	UCSD CLL patient #94	GSE39671	Gene expression data from UCSD CLL patient #94
B cell (CLL)	GSM977231	UCSD CLL patient #95	UCSD CLL patient #95	GSE39671	Gene expression data from UCSD CLL patient #95
B cell (CLL)	GSM977232	UCSD CLL patient #96	UCSD CLL patient #96	GSE39671	Gene expression data from UCSD CLL patient #96
B cell (CLL)	GSM977233	UCSD CLL patient #97	UCSD CLL patient #97	GSE39671	Gene expression data from UCSD CLL patient #97
B cell (CLL)	GSM977234	UCSD CLL patient #98	UCSD CLL patient #98	GSE39671	Gene expression data from UCSD CLL patient #98
B cell (CLL)	GSM977235	UCSD CLL patient #99	UCSD CLL patient #99	GSE39671	Gene expression data from UCSD CLL patient #99
B cell (CLL)	GSM413634	CLL-1	Peripheral blood cd19+ tumor cells	GSE16455	no additional information
B cell (CLL)	GSM413643	CLL-10	Peripheral blood cd19+ tumor cells	GSE16455	no additional information
B cell (CLL)	GSM413644	CLL-11	Peripheral blood cd19+ tumor cells	GSE16455	no additional information
B cell (CLL)	GSM413645	CLL-12	Peripheral blood cd19+ tumor cells	GSE16455	no additional information
B cell (CLL)	GSM413646	CLL-15	Peripheral blood cd19+ tumor cells	GSE16455	no additional information
B cell (CLL)	GSM413647	CLL-16	Peripheral blood cd19+ tumor cells	GSE16455	no additional information
B cell (CLL)	GSM413648	CLL-17	Peripheral blood cd19+ tumor cells	GSE16455	no additional information
B cell (CLL)	GSM413649	CLL-18	Peripheral blood cd19+ tumor cells	GSE16455	no additional information
B cell (CLL)	GSM413650	CLL-19	Peripheral blood cd19+ tumor cells	GSE16455	no additional information
B cell (CLL)	GSM413635	CLL-2	Peripheral blood cd19+ tumor cells	GSE16455	no additional information
B cell (CLL)	GSM413636	CLL-3	Peripheral blood cd19+ tumor cells	GSE16455	no additional information
B cell (CLL)	GSM413637	CLL-4	Peripheral blood cd19+ tumor cells	GSE16455	no additional information
B cell (CLL)	GSM413638	CLL-5	Peripheral blood cd19+ tumor cells	GSE16455	no additional information
B cell (CLL)	GSM413639	CLL-6	Peripheral blood cd19+ tumor cells	GSE16455	no additional information
B cell (CLL)	GSM413640	CLL-7	Peripheral blood cd19+ tumor cells	GSE16455	no additional information
B cell (CLL)	GSM413641	CLL-8	Peripheral blood cd19+ tumor cells	GSE16455	no additional information
B cell (CLL)	GSM413642	CLL-9	Peripheral blood cd19+ tumor cells	GSE16455	no additional information
B cell (CLL)	GSM525314	CLL cells PB patient #1	PB derived CLL cells	GSE21029 Dataset: GDS4176	primary CLL cells
B cell (CLL)	GSM525324	CLL cells PB patient #10	PB derived CLL cells	GSE21029 Dataset: GDS4176	primary CLL cells
B cell (CLL)	GSM525325	CLL cells PB patient #11	PB derived CLL cells	GSE21029 Dataset: GDS4176	primary CLL cells
B cell (CLL)	GSM525326	CLL cells PB patient #12	PB derived CLL cells	GSE21029 Dataset: GDS4176	primary CLL cells
B cell (CLL)	GSM525327	CLL cells PB patient #13 replicate1	PB derived CLL cells	GSE21029 Dataset: GDS4176	primary CLL cells
B cell (CLL)	GSM525328	CLL cells PB patient #13 replicate2	PB derived CLL cells	GSE21029 Dataset: GDS4176	primary CLL cells
B cell (CLL)	GSM525329	CLL cells PB patient #14	PB derived CLL cells	GSE21029 Dataset: GDS4176	primary CLL cells
B cell (CLL)	GSM525330	CLL cells PB patient #16	PB derived CLL cells	GSE21029 Dataset: GDS4176	primary CLL cells
B cell (CLL)	GSM525331	CLL cells PB patient #18	PB derived CLL cells	GSE21029 Dataset: GDS4176	primary CLL cells
B cell (CLL)	GSM525332	CLL cells PB patient #19	PB derived CLL cells	GSE21029 Dataset: GDS4176	primary CLL cells
B cell (CLL)	GSM525315	CLL cells PB patient #2	PB derived CLL cells	GSE21029 Dataset: GDS4176	primary CLL cells
B cell (CLL)	GSM525333	CLL cells PB patient #20	PB derived CLL cells	GSE21029 Dataset: GDS4176	primary CLL cells
B cell (CLL)	GSM525334	CLL cells PB patient #21	PB derived CLL cells	GSE21029 Dataset: GDS4176	primary CLL cells
B cell (CLL)	GSM525335	CLL cells PB patient #22	PB derived CLL cells	GSE21029 Dataset: GDS4176	primary CLL cells
B cell (CLL)	GSM525336	CLL cells PB patient #23	PB derived CLL cells	GSE21029 Dataset: GDS4176	primary CLL cells
B cell (CLL)	GSM525337	CLL cells PB patient #24	PB derived CLL cells	GSE21029 Dataset: GDS4176	primary CLL cells
B cell (CLL)	GSM525338	CLL cells PB patient #25	PB derived CLL cells	GSE21029 Dataset: GDS4176	primary CLL cells
B cell (CLL)	GSM525339	CLL cells PB patient #26	PB derived CLL cells	GSE21029 Dataset: GDS4176	primary CLL cells
B cell (CLL)	GSM525316	CLL cells PB patient #3	PB derived CLL cells	GSE21029 Dataset: GDS4176	primary CLL cells
B cell (CLL)	GSM525319	CLL cells PB patient #5	PB derived CLL cells	GSE21029 Dataset: GDS4176	primary CLL cells
B cell (CLL)	GSM525320	CLL cells PB patient #6	PB derived CLL cells	GSE21029 Dataset: GDS4176	primary CLL cells
B cell (CLL)	GSM525321	CLL cells PB patient #7	PB derived CLL cells	GSE21029 Dataset: GDS4176	primary CLL cells
B cell (CLL)	GSM525322	CLL cells PB patient #8	PB derived CLL cells	GSE21029 Dataset: GDS4176	primary CLL cells
B cell (CLL)	GSM525323	CLL cells PB patient #9	PB derived CLL cells	GSE21029 Dataset: GDS4176	primary CLL cells
B cell (CLL)	GSM525318	CLL cells PB patient #4 replicate2	PB derived CLL cells	GSE21029 Dataset: GDS4176	primary CLL cells
B cell (CLL)	GSM525317	CLL cells PB patient #4 replicate1	PB derived CLL cells	GSE21029 Dataset: GDS4176	primary CLL cells
B cell (CLL)	GSM347177	CLL_1_fresh	purified CLL cells, patient 1, fresh	GSE13811	purified CLL cells from peripheral blood
B cell (CLL)	GSM347179	CLL_2_fresh	purified CLL cells, patient 2, fresh	GSE13811	purified CLL cells from peripheral blood
B cell (CLL)	GSM347195	CLL_3_fresh	purified CLL cells, patient 3, fresh	GSE13811	purified CLL cells from peripheral blood
B cell (CLL)	GSM347331	CLL_4_fresh	purified CLL cells, patient 4, fresh	GSE13811	purified CLL cells from peripheral blood
B cell (CLL)	GSM347333	CLL_5_fresh	purified CLL cells, patient 5, fresh	GSE13811	purified CLL cells from peripheral blood
B cell (CLL)	GSM347336	CLL_6_fresh	purified CLL cells, patient 6, fresh	GSE13811	purified CLL cells from peripheral blood
B cell (CLL)	GSM347339	CLL_7_fresh	purified CLL cells, patient 7, fresh	GSE13811	purified CLL cells from peripheral blood
B cell (CLL)	GSM347343	CLL_8_fresh	purified CLL cells, patient 8, fresh	GSE13811	purified CLL cells from peripheral blood
B cell (CLL)	GSM347345	CLL_9_fresh	purified CLL cells, patient 9, fresh	GSE13811	purified CLL cells from peripheral blood
B cell (CLL)	GSM347178	CLL_1_14dNLC	purified CLL cells, patient 1 after 14 days co-culture with Nurse-like cells (NLC)	GSE13811	purified CLL cells from peripheral blood after 14 days co-culture with Nurse-like cells (NLC)
B cell (CLL)	GSM347190	CLL_2_14d_NLC	purified CLL cells, patient 2 after 14 days co-culture with Nurse-like cells (NLC)	GSE13811	purified CLL cells from peripheral blood after 14 days co-culture with Nurse-like cells (NLC)
B cell (CLL)	GSM347192	CLL_3_14dNLC	purified CLL cells, patient 3 after 14days co-culture with Nurse like cells (NLC)	GSE13811	purified CLL cells from peripheral blood after 14 days co-culture with Nurse-like cells (NLC)
B cell (CLL)	GSM347329	CLL_4_14dNLC	purified CLL cells, patient 4 after 14d co-culture with Nurse like cells (NLC)	GSE13811	purified CLL cells from peripheral blood after 14 days co-culture with Nurse-like cells (NLC)
B cell (CLL)	GSM347334	CLL_5_14dNLC	purified CLL cells, patient 5 after 14d co-culture with Nurse like cells (NLC)	GSE13811	purified CLL cells from peripheral blood after 14 days co-culture with Nurse-like cells (NLC)
B cell (CLL)	GSM347338	CLL_6_14dNLC	purified CLL cells, patient 6 after 14d co-culture with Nurse like cells (NLC)	GSE13811	purified CLL cells from peripheral blood after 14 days co-culture with Nurse-like cells (NLC)
B cell (CLL)	GSM347341	CLL_7_14dNLC	purified CLL cells, patient 7 after 14d co-culture with Nurse like cells (NLC)	GSE13811	purified CLL cells from peripheral blood after 14 days co-culture with Nurse-like cells (NLC)
B cell (CLL)	GSM347344	CLL_8_14dNLC	purified CLL cells, patient 8 after 14d co-culture with Nurse like cells (NLC)	GSE13811	purified CLL cells from peripheral blood after 14 days co-culture with Nurse-like cells (NLC)
B cell (CLL)	GSM347346	CLL_9_14dNLC	purified CLL cells, patient 9 after 14d co-culture with Nurse like cells (NLC)	GSE13811	purified CLL cells from peripheral blood after 14 days co-culture with Nurse-like cells (NLC)
B cell (CLL)	GSM733561	CLL B cells high miR-155 mutated IgVH CLL, CLL1	Chronic lymphocytic leukemia	GSE29605
B cell (CLL)	GSM733562	CLL B cells high miR-155 mutated IgVH CLL, CLL37	Chronic lymphocytic leukemia	GSE29605
B cell (CLL)	GSM733559	CLL B cells high miR-155 mutated IgVH CLL, CLL44	Chronic lymphocytic leukemia	GSE29605
B cell (CLL)	GSM733563	CLL B cells high miR-155 mutated IgVH CLL, CLL5	Chronic lymphocytic leukemia	GSE29605
B cell (CLL)	GSM733560	CLL B cells high miR-155 mutated IgVH CLL, CLL9	Chronic lymphocytic leukemia	GSE29605
B cell (CLL)	GSM733549	CLL B cells high miR-155 unmutated IgVH CLL, CLL20	Chronic lymphocytic leukemia	GSE29605
B cell (CLL)	GSM733551	CLL B cells high miR-155 unmutated IgVH CLL, CLL62	Chronic lymphocytic leukemia	GSE29605
B cell (CLL)	GSM733550	CLL B cells high miR-155 unmutated IgVH CLL, CLL7	Chronic lymphocytic leukemia	GSE29605
B cell (CLL)	GSM733547	CLL B cells high miR-155 unmutated IgVH CLL, I05-13	Chronic lymphocytic leukemia	GSE29605
B cell (CLL)	GSM733552	CLL B cells high miR-155 unmutated IgVH CLL, I08-130	Chronic lymphocytic leukemia	GSE29605
B cell (CLL)	GSM733548	CLL B cells high miR-155 unmutated IgVH CLL, I08-597	Chronic lymphocytic leukemia	GSE29605
B cell (CLL)	GSM733564	CLL B cells low miR-155 mutated IgVH CLL, CLL18	Chronic lymphocytic leukemia	GSE29605
B cell (CLL)	GSM733568	CLL B cells low miR-155 mutated IgVH CLL, CLL32	Chronic lymphocytic leukemia	GSE29605
B cell (CLL)	GSM733566	CLL B cells low miR-155 mutated IgVH CLL, CLL42	Chronic lymphocytic leukemia	GSE29605
B cell (CLL)	GSM733567	CLL B cells low miR-155 mutated IgVH CLL, CLL50	Chronic lymphocytic leukemia	GSE29605
B cell (CLL)	GSM733565	CLL B cells low miR-155 mutated IgVH CLL, CLL56	Chronic lymphocytic leukemia	GSE29605
B cell (CLL)	GSM733553	CLL B cells low miR-155 unmutated IgVH CLL, CLL15	Chronic lymphocytic leukemia	GSE29605
B cell (CLL)	GSM733555	CLL B cells low miR-155 unmutated IgVH CLL, CLL24	Chronic lymphocytic leukemia	GSE29605
B cell (CLL)	GSM733556	CLL B cells low miR-155 unmutated IgVH CLL, CLL3	Chronic lymphocytic leukemia	GSE29605
B cell (CLL)	GSM733558	CLL B cells low miR-155 unmutated IgVH CLL, CLL30	Chronic lymphocytic leukemia	GSE29605
B cell (CLL)	GSM733554	CLL B cells low miR-155 unmutated IgVH CLL, I07-4971	Chronic lymphocytic leukemia	GSE29605
B cell (CLL)	GSM733557	CLL B cells low miR-155 unmutated IgVH CLL, I08-108	Chronic lymphocytic leukemia	GSE29605
B cell (CLL)	GSM787084	Wnt pathway gene expression in CLL-B cells (CLL1)	leukemia cells	GSE31048	Wnt pathway genes.
B cell (CLL)	GSM787093	Wnt pathway gene expression in CLL-B cells (CLL10)	leukemia cells	GSE31048	Wnt pathway genes.
B cell (CLL)	GSM787183	Wnt pathway gene expression in CLL-B cells (CLL100)	leukemia cells	GSE31048	Wnt pathway genes.
B cell (CLL)	GSM787184	Wnt pathway gene expression in CLL-B cells (CLL101)	leukemia cells	GSE31048	Wnt pathway genes.
B cell (CLL)	GSM787185	Wnt pathway gene expression in CLL-B cells (CLL102)	leukemia cells	GSE31048	Wnt pathway genes.
B cell (CLL)	GSM787186	Wnt pathway gene expression in CLL-B cells (CLL103)	leukemia cells	GSE31048	Wnt pathway genes.
B cell (CLL)	GSM787187	Wnt pathway gene expression in CLL-B cells (CLL104)	leukemia cells	GSE31048	Wnt pathway genes.
B cell (CLL)	GSM787188	Wnt pathway gene expression in CLL-B cells (CLL105)	leukemia cells	GSE31048	Wnt pathway genes.
B cell (CLL)	GSM787189	Wnt pathway gene expression in CLL-B cells (CLL106)	leukemia cells	GSE31048	Wnt pathway genes.
B cell (CLL)	GSM787190	Wnt pathway gene expression in CLL-B cells (CLL107)	leukemia cells	GSE31048	Wnt pathway genes.
B cell (CLL)	GSM787191	Wnt pathway gene expression in CLL-B cells (CLL108)	leukemia cells	GSE31048	Wnt pathway genes.
B cell (CLL)	GSM787192	Wnt pathway gene expression in CLL-B cells (CLL109)	leukemia cells	GSE31048	Wnt pathway genes.
B cell (CLL)	GSM787094	Wnt pathway gene expression in CLL-B cells (CLL11)	leukemia cells	GSE31048	Wnt pathway genes.
B cell (CLL)	GSM787193	Wnt pathway gene expression in CLL-B cells (CLL110)	leukemia cells	GSE31048	Wnt pathway genes.
B cell (CLL)	GSM787194	Wnt pathway gene expression in CLL-B cells (CLL111)	leukemia cells	GSE31048	Wnt pathway genes.
B cell (CLL)	GSM787195	Wnt pathway gene expression in CLL-B cells (CLL112)	leukemia cells	GSE31048	Wnt pathway genes.
B cell (CLL)	GSM787196	Wnt pathway gene expression in CLL-B cells (CLL113)	leukemia cells	GSE31048	Wnt pathway genes.
B cell (CLL)	GSM787197	Wnt pathway gene expression in CLL-B cells (CLL114)	leukemia cells	GSE31048	Wnt pathway genes.
B cell (CLL)	GSM787198	Wnt pathway gene expression in CLL-B cells (CLL115)	leukemia cells	GSE31048	Wnt pathway genes.
B cell (CLL)	GSM787199	Wnt pathway gene expression in CLL-B cells (CLL116)	leukemia cells	GSE31048	Wnt pathway genes.
B cell (CLL)	GSM787200	Wnt pathway gene expression in CLL-B cells (CLL117)	leukemia cells	GSE31048	Wnt pathway genes.
B cell (CLL)	GSM787201	Wnt pathway gene expression in CLL-B cells (CLL118)	leukemia cells	GSE31048	Wnt pathway genes.
B cell (CLL)	GSM787202	Wnt pathway gene expression in CLL-B cells (CLL119)	leukemia cells	GSE31048	Wnt pathway genes.
B cell (CLL)	GSM787095	Wnt pathway gene expression in CLL-B cells (CLL12)	leukemia cells	GSE31048	Wnt pathway genes.
B cell (CLL)	GSM787203	Wnt pathway gene expression in CLL-B cells (CLL120)	leukemia cells	GSE31048	Wnt pathway genes.
B cell (CLL)	GSM787204	Wnt pathway gene expression in CLL-B cells (CLL121)	leukemia cells	GSE31048	Wnt pathway genes.
B cell (CLL)	GSM787205	Wnt pathway gene expression in CLL-B cells (CLL122)	leukemia cells	GSE31048	Wnt pathway genes.
B cell (CLL)	GSM787206	Wnt pathway gene expression in CLL-B cells (CLL123)	leukemia cells	GSE31048	Wnt pathway genes.
B cell (CLL)	GSM787207	Wnt pathway gene expression in CLL-B cells (CLL124)	leukemia cells	GSE31048	Wnt pathway genes.
B cell (CLL)	GSM787208	Wnt pathway gene expression in CLL-B cells (CLL125)	leukemia cells	GSE31048	Wnt pathway genes.
B cell (CLL)	GSM787209	Wnt pathway gene expression in CLL-B cells (CLL126)	leukemia cells	GSE31048	Wnt pathway genes.
B cell (CLL)	GSM787210	Wnt pathway gene expression in CLL-B cells (CLL127)	leukemia cells	GSE31048	Wnt pathway genes.
B cell (CLL)	GSM787211	Wnt pathway gene expression in CLL-B cells (CLL128)	leukemia cells	GSE31048	Wnt pathway genes.
B cell (CLL)	GSM787212	Wnt pathway gene expression in CLL-B cells (CLL129)	leukemia cells	GSE31048	Wnt pathway genes.
B cell (CLL)	GSM787096	Wnt pathway gene expression in CLL-B cells (CLL13)	leukemia cells	GSE31048	Wnt pathway genes.
B cell (CLL)	GSM787213	Wnt pathway gene expression in CLL-B cells (CLL130)	leukemia cells	GSE31048	Wnt pathway genes.
B cell (CLL)	GSM787215	Wnt pathway gene expression in CLL-B cells (CLL132)	leukemia cells	GSE31048	Wnt pathway genes.
B cell (CLL)	GSM787216	Wnt pathway gene expression in CLL-B cells (CLL133)	leukemia cells	GSE31048	Wnt pathway genes.
B cell (CLL)	GSM787217	Wnt pathway gene expression in CLL-B cells (CLL134)	leukemia cells	GSE31048	Wnt pathway genes.
B cell (CLL)	GSM787218	Wnt pathway gene expression in CLL-B cells (CLL135)	leukemia cells	GSE31048	Wnt pathway genes.
B cell (CLL)	GSM787219	Wnt pathway gene expression in CLL-B cells (CLL136)	leukemia cells	GSE31048	Wnt pathway genes.
B cell (CLL)	GSM787220	Wnt pathway gene expression in CLL-B cells (CLL137)	leukemia cells	GSE31048	Wnt pathway genes.
B cell (CLL)	GSM787221	Wnt pathway gene expression in CLL-B cells (CLL138)	leukemia cells	GSE31048	Wnt pathway genes.
B cell (CLL)	GSM787222	Wnt pathway gene expression in CLL-B cells (CLL139)	leukemia cells	GSE31048	Wnt pathway genes.
B cell (CLL)	GSM787097	Wnt pathway gene expression in CLL-B cells (CLL14)	leukemia cells	GSE31048	Wnt pathway genes.
B cell (CLL)	GSM787223	Wnt pathway gene expression in CLL-B cells (CLL140)	leukemia cells	GSE31048	Wnt pathway genes.
B cell (CLL)	GSM787224	Wnt pathway gene expression in CLL-B cells (CLL141)	leukemia cells	GSE31048	Wnt pathway genes.
B cell (CLL)	GSM787225	Wnt pathway gene expression in CLL-B cells (CLL142)	leukemia cells	GSE31048	Wnt pathway genes.
B cell (CLL)	GSM787226	Wnt pathway gene expression in CLL-B cells (CLL143)	leukemia cells	GSE31048	Wnt pathway genes.
B cell (CLL)	GSM787227	Wnt pathway gene expression in CLL-B cells (CLL144)	leukemia cells	GSE31048	Wnt pathway genes.
B cell (CLL)	GSM787228	Wnt pathway gene expression in CLL-B cells (CLL145)	leukemia cells	GSE31048	Wnt pathway genes.
B cell (CLL)	GSM787229	Wnt pathway gene expression in CLL-B cells (CLL146)	leukemia cells	GSE31048	Wnt pathway genes.
B cell (CLL)	GSM787230	Wnt pathway gene expression in CLL-B cells (CLL147)	leukemia cells	GSE31048	Wnt pathway genes.
B cell (CLL)	GSM787231	Wnt pathway gene expression in CLL-B cells (CLL148)	leukemia cells	GSE31048	Wnt pathway genes.
B cell (CLL)	GSM787232	Wnt pathway gene expression in CLL-B cells (CLL149)	leukemia cells	GSE31048	Wnt pathway genes.
B cell (CLL)	GSM787098	Wnt pathway gene expression in CLL-B cells (CLL15)	leukemia cells	GSE31048	Wnt pathway genes.
B cell (CLL)	GSM787233	Wnt pathway gene expression in CLL-B cells (CLL150)	leukemia cells	GSE31048	Wnt pathway genes.
B cell (CLL)	GSM787234	Wnt pathway gene expression in CLL-B cells (CLL151)	leukemia cells	GSE31048	Wnt pathway genes.
B cell (CLL)	GSM787235	Wnt pathway gene expression in CLL-B cells (CLL152)	leukemia cells	GSE31048	Wnt pathway genes.
B cell (CLL)	GSM787236	Wnt pathway gene expression in CLL-B cells (CLL153)	leukemia cells	GSE31048	Wnt pathway genes.
B cell (CLL)	GSM787237	Wnt pathway gene expression in CLL-B cells (CLL154)	leukemia cells	GSE31048	Wnt pathway genes.
B cell (CLL)	GSM787238	Wnt pathway gene expression in CLL-B cells (CLL155)	leukemia cells	GSE31048	Wnt pathway genes.
B cell (CLL)	GSM787239	Wnt pathway gene expression in CLL-B cells (CLL156)	leukemia cells	GSE31048	Wnt pathway genes.
B cell (CLL)	GSM787240	Wnt pathway gene expression in CLL-B cells (CLL157)	leukemia cells	GSE31048	Wnt pathway genes.
B cell (CLL)	GSM787241	Wnt pathway gene expression in CLL-B cells (CLL158)	leukemia cells	GSE31048	Wnt pathway genes.
B cell (CLL)	GSM787242	Wnt pathway gene expression in CLL-B cells (CLL159)	leukemia cells	GSE31048	Wnt pathway genes.
B cell (CLL)	GSM787099	Wnt pathway gene expression in CLL-B cells (CLL16)	leukemia cells	GSE31048	Wnt pathway genes.
B cell (CLL)	GSM787243	Wnt pathway gene expression in CLL-B cells (CLL160)	leukemia cells	GSE31048	Wnt pathway genes.
B cell (CLL)	GSM787244	Wnt pathway gene expression in CLL-B cells (CLL161)	leukemia cells	GSE31048	Wnt pathway genes.
B cell (CLL)	GSM787245	Wnt pathway gene expression in CLL-B cells (CLL162)	leukemia cells	GSE31048	Wnt pathway genes.
B cell (CLL)	GSM787246	Wnt pathway gene expression in CLL-B cells (CLL163)	leukemia cells	GSE31048	Wnt pathway genes.
B cell (CLL)	GSM787247	Wnt pathway gene expression in CLL-B cells (CLL164)	leukemia cells	GSE31048	Wnt pathway genes.
B cell (CLL)	GSM787248	Wnt pathway gene expression in CLL-B cells (CLL165)	leukemia cells	GSE31048	Wnt pathway genes.
B cell (CLL)	GSM787249	Wnt pathway gene expression in CLL-B cells (CLL166)	leukemia cells	GSE31048	Wnt pathway genes.
B cell (CLL)	GSM787250	Wnt pathway gene expression in CLL-B cells (CLL167)	leukemia cells	GSE31048	Wnt pathway genes.
B cell (CLL)	GSM787251	Wnt pathway gene expression in CLL-B cells (CLL168)	leukemia cells	GSE31048	Wnt pathway genes.
B cell (CLL)	GSM787252	Wnt pathway gene expression in CLL-B cells (CLL169)	leukemia cells	GSE31048	Wnt pathway genes.
B cell (CLL)	GSM787100	Wnt pathway gene expression in CLL-B cells (CLL17)	leukemia cells	GSE31048	Wnt pathway genes.
B cell (CLL)	GSM787253	Wnt pathway gene expression in CLL-B cells (CLL170)	leukemia cells	GSE31048	Wnt pathway genes.
B cell (CLL)	GSM787254	Wnt pathway gene expression in CLL-B cells (CLL171)	leukemia cells	GSE31048	Wnt pathway genes.
B cell (CLL)	GSM787255	Wnt pathway gene expression in CLL-B cells (CLL172)	leukemia cells	GSE31048	Wnt pathway genes.
B cell (CLL)	GSM787256	Wnt pathway gene expression in CLL-B cells (CLL173)	leukemia cells	GSE31048	Wnt pathway genes.
B cell (CLL)	GSM787257	Wnt pathway gene expression in CLL-B cells (CLL174)	leukemia cells	GSE31048	Wnt pathway genes.
B cell (CLL)	GSM787258	Wnt pathway gene expression in CLL-B cells (CLL175)	leukemia cells	GSE31048	Wnt pathway genes.
B cell (CLL)	GSM787259	Wnt pathway gene expression in CLL-B cells (CLL176)	leukemia cells	GSE31048	Wnt pathway genes.
B cell (CLL)	GSM787260	Wnt pathway gene expression in CLL-B cells (CLL177)	leukemia cells	GSE31048	Wnt pathway genes.
B cell (CLL)	GSM787261	Wnt pathway gene expression in CLL-B cells (CLL178)	leukemia cells	GSE31048	Wnt pathway genes.
B cell (CLL)	GSM787262	Wnt pathway gene expression in CLL-B cells (CLL179)	leukemia cells	GSE31048	Wnt pathway genes.
B cell (CLL)	GSM787101	Wnt pathway gene expression in CLL-B cells (CLL18)	leukemia cells	GSE31048	Wnt pathway genes.
B cell (CLL)	GSM787102	Wnt pathway gene expression in CLL-B cells (CLL19)	leukemia cells	GSE31048	Wnt pathway genes.
B cell (CLL)	GSM787103	Wnt pathway gene expression in CLL-B cells (CLL20)	leukemia cells	GSE31048	Wnt pathway genes.
B cell (CLL)	GSM787104	Wnt pathway gene expression in CLL-B cells (CLL21)	leukemia cells	GSE31048	Wnt pathway genes.
B cell (CLL)	GSM787105	Wnt pathway gene expression in CLL-B cells (CLL22)	leukemia cells	GSE31048	Wnt pathway genes.
B cell (CLL)	GSM787106	Wnt pathway gene expression in CLL-B cells (CLL23)	leukemia cells	GSE31048	Wnt pathway genes.
B cell (CLL)	GSM787107	Wnt pathway gene expression in CLL-B cells (CLL24)	leukemia cells	GSE31048	Wnt pathway genes.
B cell (CLL)	GSM787108	Wnt pathway gene expression in CLL-B cells (CLL25)	leukemia cells	GSE31048	Wnt pathway genes.
B cell (CLL)	GSM787109	Wnt pathway gene expression in CLL-B cells (CLL26)	leukemia cells	GSE31048	Wnt pathway genes.
B cell (CLL)	GSM787110	Wnt pathway gene expression in CLL-B cells (CLL27)	leukemia cells	GSE31048	Wnt pathway genes.
B cell (CLL)	GSM787111	Wnt pathway gene expression in CLL-B cells (CLL28)	leukemia cells	GSE31048	Wnt pathway genes.
B cell (CLL)	GSM787112	Wnt pathway gene expression in CLL-B cells (CLL29)	leukemia cells	GSE31048	Wnt pathway genes.
B cell (CLL)	GSM787086	Wnt pathway gene expression in CLL-B cells (CLL3)	leukemia cells	GSE31048	Wnt pathway genes.
B cell (CLL)	GSM787113	Wnt pathway gene expression in CLL-B cells (CLL30)	leukemia cells	GSE31048	Wnt pathway genes.
B cell (CLL)	GSM787114	Wnt pathway gene expression in CLL-B cells (CLL31)	leukemia cells	GSE31048	Wnt pathway genes.
B cell (CLL)	GSM787115	Wnt pathway gene expression in CLL-B cells (CLL32)	leukemia cells	GSE31048	Wnt pathway genes.
B cell (CLL)	GSM787116	Wnt pathway gene expression in CLL-B cells (CLL33)	leukemia cells	GSE31048	Wnt pathway genes.
B cell (CLL)	GSM787117	Wnt pathway gene expression in CLL-B cells (CLL34)	leukemia cells	GSE31048	Wnt pathway genes.
B cell (CLL)	GSM787118	Wnt pathway gene expression in CLL-B cells (CLL35)	leukemia cells	GSE31048	Wnt pathway genes.
B cell (CLL)	GSM787119	Wnt pathway gene expression in CLL-B cells (CLL36)	leukemia cells	GSE31048	Wnt pathway genes.
B cell (CLL)	GSM787120	Wnt pathway gene expression in CLL-B cells (CLL37)	leukemia cells	GSE31048	Wnt pathway genes.
B cell (CLL)	GSM787121	Wnt pathway gene expression in CLL-B cells (CLL38)	leukemia cells	GSE31048	Wnt pathway genes.
B cell (CLL)	GSM787122	Wnt pathway gene expression in CLL-B cells (CLL39)	leukemia cells	GSE31048	Wnt pathway genes.
B cell (CLL)	GSM787123	Wnt pathway gene expression in CLL-B cells (CLL40)	leukemia cells	GSE31048	Wnt pathway genes.
B cell (CLL)	GSM787124	Wnt pathway gene expression in CLL-B cells (CLL41)	leukemia cells	GSE31048	Wnt pathway genes.
B cell (CLL)	GSM787125	Wnt pathway gene expression in CLL-B cells (CLL42)	leukemia cells	GSE31048	Wnt pathway genes.
B cell (CLL)	GSM787126	Wnt pathway gene expression in CLL-B cells (CLL43)	leukemia cells	GSE31048	Wnt pathway genes.
B cell (CLL)	GSM787127	Wnt pathway gene expression in CLL-B cells (CLL44)	leukemia cells	GSE31048	Wnt pathway genes.
B cell (CLL)	GSM787128	Wnt pathway gene expression in CLL-B cells (CLL45)	leukemia cells	GSE31048	Wnt pathway genes.
B cell (CLL)	GSM787129	Wnt pathway gene expression in CLL-B cells (CLL46)	leukemia cells	GSE31048	Wnt pathway genes.
B cell (CLL)	GSM787130	Wnt pathway gene expression in CLL-B cells (CLL47)	leukemia cells	GSE31048	Wnt pathway genes.
B cell (CLL)	GSM787131	Wnt pathway gene expression in CLL-B cells (CLL48)	leukemia cells	GSE31048	Wnt pathway genes.
B cell (CLL)	GSM787132	Wnt pathway gene expression in CLL-B cells (CLL49)	leukemia cells	GSE31048	Wnt pathway genes.
B cell (CLL)	GSM787088	Wnt pathway gene expression in CLL-B cells (CLL5)	leukemia cells	GSE31048	Wnt pathway genes.
B cell (CLL)	GSM787133	Wnt pathway gene expression in CLL-B cells (CLL50)	leukemia cells	GSE31048	Wnt pathway genes.
B cell (CLL)	GSM787134	Wnt pathway gene expression in CLL-B cells (CLL51)	leukemia cells	GSE31048	Wnt pathway genes.
B cell (CLL)	GSM787135	Wnt pathway gene expression in CLL-B cells (CLL52)	leukemia cells	GSE31048	Wnt pathway genes.
B cell (CLL)	GSM787136	Wnt pathway gene expression in CLL-B cells (CLL53)	leukemia cells	GSE31048	Wnt pathway genes.
B cell (CLL)	GSM787137	Wnt pathway gene expression in CLL-B cells (CLL54)	leukemia cells	GSE31048	Wnt pathway genes.
B cell (CLL)	GSM787138	Wnt pathway gene expression in CLL-B cells (CLL55)	leukemia cells	GSE31048	Wnt pathway genes.
B cell (CLL)	GSM787139	Wnt pathway gene expression in CLL-B cells (CLL56)	leukemia cells	GSE31048	Wnt pathway genes.
B cell (CLL)	GSM787140	Wnt pathway gene expression in CLL-B cells (CLL57)	leukemia cells	GSE31048	Wnt pathway genes.
B cell (CLL)	GSM787141	Wnt pathway gene expression in CLL-B cells (CLL58)	leukemia cells	GSE31048	Wnt pathway genes.
B cell (CLL)	GSM787142	Wnt pathway gene expression in CLL-B cells (CLL59)	leukemia cells	GSE31048	Wnt pathway genes.
B cell (CLL)	GSM787089	Wnt pathway gene expression in CLL-B cells (CLL6)	leukemia cells	GSE31048	Wnt pathway genes.
B cell (CLL)	GSM787143	Wnt pathway gene expression in CLL-B cells (CLL60)	leukemia cells	GSE31048	Wnt pathway genes.
B cell (CLL)	GSM787144	Wnt pathway gene expression in CLL-B cells (CLL61)	leukemia cells	GSE31048	Wnt pathway genes.
B cell (CLL)	GSM787145	Wnt pathway gene expression in CLL-B cells (CLL62)	leukemia cells	GSE31048	Wnt pathway genes.
B cell (CLL)	GSM787146	Wnt pathway gene expression in CLL-B cells (CLL63)	leukemia cells	GSE31048	Wnt pathway genes.
B cell (CLL)	GSM787147	Wnt pathway gene expression in CLL-B cells (CLL64)	leukemia cells	GSE31048	Wnt pathway genes.
B cell (CLL)	GSM787148	Wnt pathway gene expression in CLL-B cells (CLL65)	leukemia cells	GSE31048	Wnt pathway genes.
B cell (CLL)	GSM787149	Wnt pathway gene expression in CLL-B cells (CLL66)	leukemia cells	GSE31048	Wnt pathway genes.
B cell (CLL)	GSM787150	Wnt pathway gene expression in CLL-B cells (CLL67)	leukemia cells	GSE31048	Wnt pathway genes.
B cell (CLL)	GSM787151	Wnt pathway gene expression in CLL-B cells (CLL68)	leukemia cells	GSE31048	Wnt pathway genes.
B cell (CLL)	GSM787152	Wnt pathway gene expression in CLL-B cells (CLL69)	leukemia cells	GSE31048	Wnt pathway genes.
B cell (CLL)	GSM787090	Wnt pathway gene expression in CLL-B cells (CLL7)	leukemia cells	GSE31048	Wnt pathway genes.
B cell (CLL)	GSM787153	Wnt pathway gene expression in CLL-B cells (CLL70)	leukemia cells	GSE31048	Wnt pathway genes.
B cell (CLL)	GSM787154	Wnt pathway gene expression in CLL-B cells (CLL71)	leukemia cells	GSE31048	Wnt pathway genes.
B cell (CLL)	GSM787155	Wnt pathway gene expression in CLL-B cells (CLL72)	leukemia cells	GSE31048	Wnt pathway genes.
B cell (CLL)	GSM787156	Wnt pathway gene expression in CLL-B cells (CLL73)	leukemia cells	GSE31048	Wnt pathway genes.
B cell (CLL)	GSM787157	Wnt pathway gene expression in CLL-B cells (CLL74)	leukemia cells	GSE31048	Wnt pathway genes.
B cell (CLL)	GSM787158	Wnt pathway gene expression in CLL-B cells (CLL75)	leukemia cells	GSE31048	Wnt pathway genes.
B cell (CLL)	GSM787159	Wnt pathway gene expression in CLL-B cells (CLL76)	leukemia cells	GSE31048	Wnt pathway genes.
B cell (CLL)	GSM787160	Wnt pathway gene expression in CLL-B cells (CLL77)	leukemia cells	GSE31048	Wnt pathway genes.
B cell (CLL)	GSM787161	Wnt pathway gene expression in CLL-B cells (CLL78)	leukemia cells	GSE31048	Wnt pathway genes.
B cell (CLL)	GSM787162	Wnt pathway gene expression in CLL-B cells (CLL79)	leukemia cells	GSE31048	Wnt pathway genes.
B cell (CLL)	GSM787091	Wnt pathway gene expression in CLL-B cells (CLL8)	leukemia cells	GSE31048	Wnt pathway genes.
B cell (CLL)	GSM787163	Wnt pathway gene expression in CLL-B cells (CLL80)	leukemia cells	GSE31048	Wnt pathway genes.
B cell (CLL)	GSM787164	Wnt pathway gene expression in CLL-B cells (CLL81)	leukemia cells	GSE31048	Wnt pathway genes.
B cell (CLL)	GSM787165	Wnt pathway gene expression in CLL-B cells (CLL82)	leukemia cells	GSE31048	Wnt pathway genes.
B cell (CLL)	GSM787166	Wnt pathway gene expression in CLL-B cells (CLL83)	leukemia cells	GSE31048	Wnt pathway genes.
B cell (CLL)	GSM787167	Wnt pathway gene expression in CLL-B cells (CLL84)	leukemia cells	GSE31048	Wnt pathway genes.
B cell (CLL)	GSM787168	Wnt pathway gene expression in CLL-B cells (CLL85)	leukemia cells	GSE31048	Wnt pathway genes.
B cell (CLL)	GSM787169	Wnt pathway gene expression in CLL-B cells (CLL86)	leukemia cells	GSE31048	Wnt pathway genes.
B cell (CLL)	GSM787170	Wnt pathway gene expression in CLL-B cells (CLL87)	leukemia cells	GSE31048	Wnt pathway genes.
B cell (CLL)	GSM787171	Wnt pathway gene expression in CLL-B cells (CLL88)	leukemia cells	GSE31048	Wnt pathway genes.
B cell (CLL)	GSM787172	Wnt pathway gene expression in CLL-B cells (CLL89)	leukemia cells	GSE31048	Wnt pathway genes.
B cell (CLL)	GSM787092	Wnt pathway gene expression in CLL-B cells (CLL9)	leukemia cells	GSE31048	Wnt pathway genes.
B cell (CLL)	GSM787173	Wnt pathway gene expression in CLL-B cells (CLL90)	leukemia cells	GSE31048	Wnt pathway genes.
B cell (CLL)	GSM787174	Wnt pathway gene expression in CLL-B cells (CLL91)	leukemia cells	GSE31048	Wnt pathway genes.
B cell (CLL)	GSM787175	Wnt pathway gene expression in CLL-B cells (CLL92)	leukemia cells	GSE31048	Wnt pathway genes.
B cell (CLL)	GSM787176	Wnt pathway gene expression in CLL-B cells (CLL93)	leukemia cells	GSE31048	Wnt pathway genes.
B cell (CLL)	GSM787177	Wnt pathway gene expression in CLL-B cells (CLL94)	leukemia cells	GSE31048	Wnt pathway genes.
B cell (CLL)	GSM787178	Wnt pathway gene expression in CLL-B cells (CLL95)	leukemia cells	GSE31048	Wnt pathway genes.
B cell (CLL)	GSM787179	Wnt pathway gene expression in CLL-B cells (CLL96)	leukemia cells	GSE31048	Wnt pathway genes.
B cell (CLL)	GSM787180	Wnt pathway gene expression in CLL-B cells (CLL97)	leukemia cells	GSE31048	Wnt pathway genes.
B cell (CLL)	GSM787182	Wnt pathway gene expression in CLL-B cells (CLL99)	leukemia cells	GSE31048	Wnt pathway genes.
B cell (CLL)	GSM787273	Wnt regulated gene expression in CLL-B cells (CLL1_treated1)	leukemia cells	GSE31048	Wnt targets.
B cell (CLL)	GSM787274	Wnt regulated gene expression in CLL-B cells (CLL1_treated2)	leukemia cells	GSE31048	Wnt targets.
B cell (CLL)	GSM787272	Wnt regulated gene expression in CLL-B cells (CLL1_untreated)	leukemia cells	GSE31048	Wnt targets.
B cell (CLL)	GSM787276	Wnt regulated gene expression in CLL-B cells (CLL2_treated1)	leukemia cells	GSE31048	Wnt targets.
B cell (CLL)	GSM787277	Wnt regulated gene expression in CLL-B cells (CLL2_treated2)	leukemia cells	GSE31048	Wnt targets.
B cell (CLL)	GSM787275	Wnt regulated gene expression in CLL-B cells (CLL2_untreated)	leukemia cells	GSE31048	Wnt targets.
B cell (CLL)	GSM787279	Wnt regulated gene expression in CLL-B cells (CLL3_treated1)	leukemia cells	GSE31048	Wnt targets.
B cell (CLL)	GSM787280	Wnt regulated gene expression in CLL-B cells (CLL3_treated2)	leukemia cells	GSE31048	Wnt targets.
B cell (CLL)	GSM787278	Wnt regulated gene expression in CLL-B cells (CLL3_untreated)	leukemia cells	GSE31048	Wnt targets.
B cell (CLL)	GSM1173426	CDKI-73 CLL1	Primary CLL cells (treated with 0.1 渭M CDKI-73 for 4h)	GSE48258
B cell (CLL)	GSM1173427	CDKI-73 CLL2	Primary CLL cells (treated with 0.1 渭M CDKI-73 for 4h)	GSE48258
B cell (CLL)	GSM1173428	CDKI-73 CLL3	Primary CLL cells (treated with 0.1 渭M CDKI-73 for 4h)	GSE48258
B cell (CLL)	GSM1173432	Combination CLL1	Primary CLL cells (treated with 0.1uM CDKI-73 and 10 渭M fludarabine for 4h)	GSE48258
B cell (CLL)	GSM1173433	Combination CLL2	Primary CLL cells (treated with 0.1uM CDKI-73 and 10 渭M fludarabine for 4h)	GSE48258
B cell (CLL)	GSM1173434	Combination CLL3	Primary CLL cells (treated with 0.1uM CDKI-73 and 10 渭M fludarabine for 4h)	GSE48258
B cell (CLL)	GSM1173429	Fludara CLL1	Primary CLL cells (treated with 10 渭M fludarabine for 4h)	GSE48258
B cell (CLL)	GSM1173430	Fludara CLL2	Primary CLL cells (treated with 10 渭M fludarabine for 4h)	GSE48258
B cell (CLL)	GSM1173431	Fludara CLL3	Primary CLL cells (treated with 10 渭M fludarabine for 4h)	GSE48258
B cell (CLL)	GSM1173423	Untreated CLL1	Primary CLL cells (untreated)	GSE48258
B cell (CLL)	GSM1173424	Untreated CLL2	Primary CLL cells (untreated)	GSE48258
B cell (CLL)	GSM1173425	Untreated CLL3	Primary CLL cells (untreated)	GSE48258
B cell (CLL)	GSM1209132	leukemiaRNA_CLL100	leukemiaRNA_high 1/3	GSE49896
B cell (CLL)	GSM1209101	leukemiaRNA_CLL69	leukemiaRNA_high 1/3	GSE49896
B cell (CLL)	GSM1209102	leukemiaRNA_CLL70	leukemiaRNA_high 1/3	GSE49896
B cell (CLL)	GSM1209103	leukemiaRNA_CLL71	leukemiaRNA_high 1/3	GSE49896
B cell (CLL)	GSM1209104	leukemiaRNA_CLL72	leukemiaRNA_high 1/3	GSE49896
B cell (CLL)	GSM1209105	leukemiaRNA_CLL73	leukemiaRNA_high 1/3	GSE49896
B cell (CLL)	GSM1209106	leukemiaRNA_CLL74	leukemiaRNA_high 1/3	GSE49896
B cell (CLL)	GSM1209107	leukemiaRNA_CLL75	leukemiaRNA_high 1/3	GSE49896
B cell (CLL)	GSM1209108	leukemiaRNA_CLL76	leukemiaRNA_high 1/3	GSE49896
B cell (CLL)	GSM1209109	leukemiaRNA_CLL77	leukemiaRNA_high 1/3	GSE49896
B cell (CLL)	GSM1209110	leukemiaRNA_CLL78	leukemiaRNA_high 1/3	GSE49896
B cell (CLL)	GSM1209111	leukemiaRNA_CLL79	leukemiaRNA_high 1/3	GSE49896
B cell (CLL)	GSM1209112	leukemiaRNA_CLL80	leukemiaRNA_high 1/3	GSE49896
B cell (CLL)	GSM1209113	leukemiaRNA_CLL81	leukemiaRNA_high 1/3	GSE49896
B cell (CLL)	GSM1209114	leukemiaRNA_CLL82	leukemiaRNA_high 1/3	GSE49896
B cell (CLL)	GSM1209115	leukemiaRNA_CLL83	leukemiaRNA_high 1/3	GSE49896
B cell (CLL)	GSM1209116	leukemiaRNA_CLL84	leukemiaRNA_high 1/3	GSE49896
B cell (CLL)	GSM1209117	leukemiaRNA_CLL85	leukemiaRNA_high 1/3	GSE49896
B cell (CLL)	GSM1209118	leukemiaRNA_CLL86	leukemiaRNA_high 1/3	GSE49896
B cell (CLL)	GSM1209119	leukemiaRNA_CLL87	leukemiaRNA_high 1/3	GSE49896
B cell (CLL)	GSM1209120	leukemiaRNA_CLL88	leukemiaRNA_high 1/3	GSE49896
B cell (CLL)	GSM1209121	leukemiaRNA_CLL89	leukemiaRNA_high 1/3	GSE49896
B cell (CLL)	GSM1209122	leukemiaRNA_CLL90	leukemiaRNA_high 1/3	GSE49896
B cell (CLL)	GSM1209123	leukemiaRNA_CLL91	leukemiaRNA_high 1/3	GSE49896
B cell (CLL)	GSM1209124	leukemiaRNA_CLL92	leukemiaRNA_high 1/3	GSE49896
B cell (CLL)	GSM1209125	leukemiaRNA_CLL93	leukemiaRNA_high 1/3	GSE49896
B cell (CLL)	GSM1209126	leukemiaRNA_CLL94	leukemiaRNA_high 1/3	GSE49896
B cell (CLL)	GSM1209127	leukemiaRNA_CLL95	leukemiaRNA_high 1/3	GSE49896
B cell (CLL)	GSM1209128	leukemiaRNA_CLL96	leukemiaRNA_high 1/3	GSE49896
B cell (CLL)	GSM1209129	leukemiaRNA_CLL97	leukemiaRNA_high 1/3	GSE49896
B cell (CLL)	GSM1209130	leukemiaRNA_CLL98	leukemiaRNA_high 1/3	GSE49896
B cell (CLL)	GSM1209131	leukemiaRNA_CLL99	leukemiaRNA_high 1/3	GSE49896
B cell (CLL)	GSM1209033	leukemiaRNA_CLL1	leukemiaRNA_low 1/3	GSE49896
B cell (CLL)	GSM1209042	leukemiaRNA_CLL10	leukemiaRNA_low 1/3	GSE49896
B cell (CLL)	GSM1209043	leukemiaRNA_CLL11	leukemiaRNA_low 1/3	GSE49896
B cell (CLL)	GSM1209044	leukemiaRNA_CLL12	leukemiaRNA_low 1/3	GSE49896
B cell (CLL)	GSM1209045	leukemiaRNA_CLL13	leukemiaRNA_low 1/3	GSE49896
B cell (CLL)	GSM1209046	leukemiaRNA_CLL14	leukemiaRNA_low 1/3	GSE49896
B cell (CLL)	GSM1209047	leukemiaRNA_CLL15	leukemiaRNA_low 1/3	GSE49896
B cell (CLL)	GSM1209048	leukemiaRNA_CLL16	leukemiaRNA_low 1/3	GSE49896
B cell (CLL)	GSM1209049	leukemiaRNA_CLL17	leukemiaRNA_low 1/3	GSE49896
B cell (CLL)	GSM1209050	leukemiaRNA_CLL18	leukemiaRNA_low 1/3	GSE49896
B cell (CLL)	GSM1209051	leukemiaRNA_CLL19	leukemiaRNA_low 1/3	GSE49896
B cell (CLL)	GSM1209034	leukemiaRNA_CLL2	leukemiaRNA_low 1/3	GSE49896
B cell (CLL)	GSM1209052	leukemiaRNA_CLL20	leukemiaRNA_low 1/3	GSE49896
B cell (CLL)	GSM1209053	leukemiaRNA_CLL21	leukemiaRNA_low 1/3	GSE49896
B cell (CLL)	GSM1209054	leukemiaRNA_CLL22	leukemiaRNA_low 1/3	GSE49896
B cell (CLL)	GSM1209055	leukemiaRNA_CLL23	leukemiaRNA_low 1/3	GSE49896
B cell (CLL)	GSM1209056	leukemiaRNA_CLL24	leukemiaRNA_low 1/3	GSE49896
B cell (CLL)	GSM1209057	leukemiaRNA_CLL25	leukemiaRNA_low 1/3	GSE49896
B cell (CLL)	GSM1209058	leukemiaRNA_CLL26	leukemiaRNA_low 1/3	GSE49896
B cell (CLL)	GSM1209059	leukemiaRNA_CLL27	leukemiaRNA_low 1/3	GSE49896
B cell (CLL)	GSM1209060	leukemiaRNA_CLL28	leukemiaRNA_low 1/3	GSE49896
B cell (CLL)	GSM1209061	leukemiaRNA_CLL29	leukemiaRNA_low 1/3	GSE49896
B cell (CLL)	GSM1209035	leukemiaRNA_CLL3	leukemiaRNA_low 1/3	GSE49896
B cell (CLL)	GSM1209062	leukemiaRNA_CLL30	leukemiaRNA_low 1/3	GSE49896
B cell (CLL)	GSM1209063	leukemiaRNA_CLL31	leukemiaRNA_low 1/3	GSE49896
B cell (CLL)	GSM1209064	leukemiaRNA_CLL32	leukemiaRNA_low 1/3	GSE49896
B cell (CLL)	GSM1209036	leukemiaRNA_CLL4	leukemiaRNA_low 1/3	GSE49896
B cell (CLL)	GSM1209037	leukemiaRNA_CLL5	leukemiaRNA_low 1/3	GSE49896
B cell (CLL)	GSM1209038	leukemiaRNA_CLL6	leukemiaRNA_low 1/3	GSE49896
B cell (CLL)	GSM1209039	leukemiaRNA_CLL7	leukemiaRNA_low 1/3	GSE49896
B cell (CLL)	GSM1209040	leukemiaRNA_CLL8	leukemiaRNA_low 1/3	GSE49896
B cell (CLL)	GSM1209041	leukemiaRNA_CLL9	leukemiaRNA_low 1/3	GSE49896
B cell (CLL)	GSM1209065	leukemiaRNA_CLL33	leukemiaRNA_middle 1/3	GSE49896
B cell (CLL)	GSM1209066	leukemiaRNA_CLL34	leukemiaRNA_middle 1/3	GSE49896
B cell (CLL)	GSM1209067	leukemiaRNA_CLL35	leukemiaRNA_middle 1/3	GSE49896
B cell (CLL)	GSM1209068	leukemiaRNA_CLL36	leukemiaRNA_middle 1/3	GSE49896
B cell (CLL)	GSM1209069	leukemiaRNA_CLL37	leukemiaRNA_middle 1/3	GSE49896
B cell (CLL)	GSM1209070	leukemiaRNA_CLL38	leukemiaRNA_middle 1/3	GSE49896
B cell (CLL)	GSM1209071	leukemiaRNA_CLL39	leukemiaRNA_middle 1/3	GSE49896
B cell (CLL)	GSM1209072	leukemiaRNA_CLL40	leukemiaRNA_middle 1/3	GSE49896
B cell (CLL)	GSM1209073	leukemiaRNA_CLL41	leukemiaRNA_middle 1/3	GSE49896
B cell (CLL)	GSM1209074	leukemiaRNA_CLL42	leukemiaRNA_middle 1/3	GSE49896
B cell (CLL)	GSM1209075	leukemiaRNA_CLL43	leukemiaRNA_middle 1/3	GSE49896
B cell (CLL)	GSM1209076	leukemiaRNA_CLL44	leukemiaRNA_middle 1/3	GSE49896
B cell (CLL)	GSM1209077	leukemiaRNA_CLL45	leukemiaRNA_middle 1/3	GSE49896
B cell (CLL)	GSM1209078	leukemiaRNA_CLL46	leukemiaRNA_middle 1/3	GSE49896
B cell (CLL)	GSM1209079	leukemiaRNA_CLL47	leukemiaRNA_middle 1/3	GSE49896
B cell (CLL)	GSM1209080	leukemiaRNA_CLL48	leukemiaRNA_middle 1/3	GSE49896
B cell (CLL)	GSM1209081	leukemiaRNA_CLL49	leukemiaRNA_middle 1/3	GSE49896
B cell (CLL)	GSM1209082	leukemiaRNA_CLL50	leukemiaRNA_middle 1/3	GSE49896
B cell (CLL)	GSM1209083	leukemiaRNA_CLL51	leukemiaRNA_middle 1/3	GSE49896
B cell (CLL)	GSM1209084	leukemiaRNA_CLL52	leukemiaRNA_middle 1/3	GSE49896
B cell (CLL)	GSM1209085	leukemiaRNA_CLL53	leukemiaRNA_middle 1/3	GSE49896
B cell (CLL)	GSM1209086	leukemiaRNA_CLL54	leukemiaRNA_middle 1/3	GSE49896
B cell (CLL)	GSM1209087	leukemiaRNA_CLL55	leukemiaRNA_middle 1/3	GSE49896
B cell (CLL)	GSM1209088	leukemiaRNA_CLL56	leukemiaRNA_middle 1/3	GSE49896
B cell (CLL)	GSM1209089	leukemiaRNA_CLL57	leukemiaRNA_middle 1/3	GSE49896
B cell (CLL)	GSM1209090	leukemiaRNA_CLL58	leukemiaRNA_middle 1/3	GSE49896
B cell (CLL)	GSM1209091	leukemiaRNA_CLL59	leukemiaRNA_middle 1/3	GSE49896
B cell (CLL)	GSM1209092	leukemiaRNA_CLL60	leukemiaRNA_middle 1/3	GSE49896
B cell (CLL)	GSM1209093	leukemiaRNA_CLL61	leukemiaRNA_middle 1/3	GSE49896
B cell (CLL)	GSM1209094	leukemiaRNA_CLL62	leukemiaRNA_middle 1/3	GSE49896
B cell (CLL)	GSM1209095	leukemiaRNA_CLL63	leukemiaRNA_middle 1/3	GSE49896
B cell (CLL)	GSM1209096	leukemiaRNA_CLL64	leukemiaRNA_middle 1/3	GSE49896
B cell (CLL)	GSM1209097	leukemiaRNA_CLL65	leukemiaRNA_middle 1/3	GSE49896
B cell (CLL)	GSM1209098	leukemiaRNA_CLL66	leukemiaRNA_middle 1/3	GSE49896
B cell (CLL)	GSM1209099	leukemiaRNA_CLL67	leukemiaRNA_middle 1/3	GSE49896
B cell (CLL)	GSM1209100	leukemiaRNA_CLL68	leukemiaRNA_middle 1/3	GSE49896
Bone marrow mononuclear cell (BMMC)	GSM768679	AML 1448	mononuclear cells from bone marrow	GSE6891	AML
Bone marrow mononuclear cell (BMMC)	GSM768680	AML 2704	mononuclear cells from bone marrow	GSE6891	AML
Bone marrow mononuclear cell (BMMC)	GSM768682	AML 3330	mononuclear cells from bone marrow	GSE6891	AML
Bone marrow mononuclear cell (BMMC)	GSM768683	AML 3331	mononuclear cells from bone marrow	GSE6891	AML
Bone marrow mononuclear cell (BMMC)	GSM768684	AML 3332	mononuclear cells from bone marrow	GSE6891	AML
Bone marrow mononuclear cell (BMMC)	GSM768685	AML 3485	mononuclear cells from bone marrow	GSE6891	AML
Bone marrow mononuclear cell (BMMC)	GSM768686	AML 3486	mononuclear cells from bone marrow	GSE6891	AML
Bone marrow mononuclear cell (BMMC)	GSM768687	AML 3487	mononuclear cells from bone marrow	GSE6891	AML
Bone marrow mononuclear cell (BMMC)	GSM768688	AML 3488	mononuclear cells from bone marrow	GSE6891	AML
Bone marrow mononuclear cell (BMMC)	GSM768689	AML 3489	mononuclear cells from bone marrow	GSE6891	AML
Bone marrow mononuclear cell (BMMC)	GSM768690	AML 3490	mononuclear cells from bone marrow	GSE6891	AML
Bone marrow mononuclear cell (BMMC)	GSM768692	AML 3492	mononuclear cells from bone marrow	GSE6891	AML
Bone marrow mononuclear cell (BMMC)	GSM768693	AML 3493	mononuclear cells from bone marrow	GSE6891	AML
Bone marrow mononuclear cell (BMMC)	GSM768694	AML 4342	mononuclear cells from bone marrow	GSE6891	AML
Bone marrow mononuclear cell (BMMC)	GSM768695	AML 5287	mononuclear cells from bone marrow	GSE6891	AML
Bone marrow mononuclear cell (BMMC)	GSM768696	AML 5288	mononuclear cells from bone marrow	GSE6891	AML
Bone marrow mononuclear cell (BMMC)	GSM768697	AML 5289	mononuclear cells from bone marrow	GSE6891	AML
Bone marrow mononuclear cell (BMMC)	GSM768698	AML 5290	mononuclear cells from bone marrow	GSE6891	AML
Bone marrow mononuclear cell (BMMC)	GSM768699	AML 5291	mononuclear cells from bone marrow	GSE6891	AML
Bone marrow mononuclear cell (BMMC)	GSM768700	AML 5292	mononuclear cells from bone marrow	GSE6891	AML
Bone marrow mononuclear cell (BMMC)	GSM768701	AML 5348	mononuclear cells from bone marrow	GSE6891	AML
Bone marrow mononuclear cell (BMMC)	GSM768702	AML 5349	mononuclear cells from bone marrow	GSE6891	AML
Bone marrow mononuclear cell (BMMC)	GSM768703	AML 5350	mononuclear cells from bone marrow	GSE6891	AML
Bone marrow mononuclear cell (BMMC)	GSM768704	AML 5351	mononuclear cells from bone marrow	GSE6891	AML
Bone marrow mononuclear cell (BMMC)	GSM768705	AML 5352	mononuclear cells from bone marrow	GSE6891	AML
Bone marrow mononuclear cell (BMMC)	GSM768706	AML 5353	mononuclear cells from bone marrow	GSE6891	AML
Bone marrow mononuclear cell (BMMC)	GSM768707	AML 5354	mononuclear cells from bone marrow	GSE6891	AML
Bone marrow mononuclear cell (BMMC)	GSM768708	AML 5355	mononuclear cells from bone marrow	GSE6891	AML
Bone marrow mononuclear cell (BMMC)	GSM768710	AML 6357	mononuclear cells from bone marrow	GSE6891	AML
Bone marrow mononuclear cell (BMMC)	GSM768711	AML 6449	mononuclear cells from bone marrow	GSE6891	AML
Bone marrow mononuclear cell (BMMC)	GSM768712	AML 6450	mononuclear cells from bone marrow	GSE6891	AML
Bone marrow mononuclear cell (BMMC)	GSM768713	AML 6451	mononuclear cells from bone marrow	GSE6891	AML
Bone marrow mononuclear cell (BMMC)	GSM768714	AML 6452	mononuclear cells from bone marrow	GSE6891	AML
Bone marrow mononuclear cell (BMMC)	GSM768715	AML 6453	mononuclear cells from bone marrow	GSE6891	AML
Bone marrow mononuclear cell (BMMC)	GSM768716	AML 6454	mononuclear cells from bone marrow	GSE6891	AML
Bone marrow mononuclear cell (BMMC)	GSM768717	AML 6455	mononuclear cells from bone marrow	GSE6891	AML
Bone marrow mononuclear cell (BMMC)	GSM768718	AML 6456	mononuclear cells from bone marrow	GSE6891	AML
Bone marrow mononuclear cell (BMMC)	GSM768719	AML 6457	mononuclear cells from bone marrow	GSE6891	AML
Bone marrow mononuclear cell (BMMC)	GSM768720	AML 6458	mononuclear cells from bone marrow	GSE6891	AML
Bone marrow mononuclear cell (BMMC)	GSM768721	AML 6459	mononuclear cells from bone marrow	GSE6891	AML
Bone marrow mononuclear cell (BMMC)	GSM768722	AML 6461	mononuclear cells from bone marrow	GSE6891	AML
Bone marrow mononuclear cell (BMMC)	GSM768723	AML 6462	mononuclear cells from bone marrow	GSE6891	AML
Bone marrow mononuclear cell (BMMC)	GSM768724	AML 6463	mononuclear cells from bone marrow	GSE6891	AML
Bone marrow mononuclear cell (BMMC)	GSM768725	AML 7066	mononuclear cells from bone marrow	GSE6891	AML
Bone marrow mononuclear cell (BMMC)	GSM768726	AML 7068	mononuclear cells from bone marrow	GSE6891	AML
Bone marrow mononuclear cell (BMMC)	GSM768727	AML 7084	mononuclear cells from bone marrow	GSE6891	AML
Bone marrow mononuclear cell (BMMC)	GSM768728	AML 7116	mononuclear cells from bone marrow	GSE6891	AML
Bone marrow mononuclear cell (BMMC)	GSM768729	AML 7117	mononuclear cells from bone marrow	GSE6891	AML
Bone marrow mononuclear cell (BMMC)	GSM768730	AML 7118	mononuclear cells from bone marrow	GSE6891	AML
Bone marrow mononuclear cell (BMMC)	GSM768731	AML 7129	mononuclear cells from bone marrow	GSE6891	AML
Bone marrow mononuclear cell (BMMC)	GSM768732	AML 7130	mononuclear cells from bone marrow	GSE6891	AML
Bone marrow mononuclear cell (BMMC)	GSM768733	AML 7132	mononuclear cells from bone marrow	GSE6891	AML
Bone marrow mononuclear cell (BMMC)	GSM768734	AML 7136	mononuclear cells from bone marrow	GSE6891	AML
Bone marrow mononuclear cell (BMMC)	GSM768735	AML 7146	mononuclear cells from bone marrow	GSE6891	AML
Bone marrow mononuclear cell (BMMC)	GSM768736	AML 7148	mononuclear cells from bone marrow	GSE6891	AML
Bone marrow mononuclear cell (BMMC)	GSM768737	AML 7161	mononuclear cells from bone marrow	GSE6891	AML
Bone marrow mononuclear cell (BMMC)	GSM768738	AML 7165	mononuclear cells from bone marrow	GSE6891	AML
Bone marrow mononuclear cell (BMMC)	GSM768739	AML 7167	mononuclear cells from bone marrow	GSE6891	AML
Bone marrow mononuclear cell (BMMC)	GSM768740	AML 7176	mononuclear cells from bone marrow	GSE6891	AML
Bone marrow mononuclear cell (BMMC)	GSM768741	AML 7179	mononuclear cells from bone marrow	GSE6891	AML
Bone marrow mononuclear cell (BMMC)	GSM768742	AML 7321	mononuclear cells from bone marrow	GSE6891	AML
Bone marrow mononuclear cell (BMMC)	GSM768747	AML 7326	mononuclear cells from bone marrow	GSE6891	AML
Bone marrow mononuclear cell (BMMC)	GSM768748	AML 7327	mononuclear cells from bone marrow	GSE6891	AML
Bone marrow mononuclear cell (BMMC)	GSM768749	AML 7328	mononuclear cells from bone marrow	GSE6891	AML
Bone marrow mononuclear cell (BMMC)	GSM768751	AML 7424	mononuclear cells from bone marrow	GSE6891	AML
Bone marrow mononuclear cell (BMMC)	GSM768752	AML 7425	mononuclear cells from bone marrow	GSE6891	AML
Bone marrow mononuclear cell (BMMC)	GSM768753	AML 7426	mononuclear cells from bone marrow	GSE6891	AML
Bone marrow mononuclear cell (BMMC)	GSM768754	AML 7427	mononuclear cells from bone marrow	GSE6891	AML
Bone marrow mononuclear cell (BMMC)	GSM740082	inv(16) [CBF#10]	mononuclear cells from peripheral blood	GSE29883 Dataset: GDS4285	CBF#10///UB_270706_05PB2554.CEL
Bone marrow mononuclear cell (BMMC)	GSM740083	t(8;21) [CBF#11]	mononuclear cells from bone marrow	GSE29883 Dataset: GDS4285	CBF#11///UB_110806_05KM4148.CEL
Bone marrow mononuclear cell (BMMC)	GSM740085	inv(16) [CBF#13]	mononuclear cells from bone marrow	GSE29883 Dataset: GDS4285	CBF#13///UB_110806_05KM4272.CEL
Bone marrow mononuclear cell (BMMC)	GSM740086	inv(16) [CBF#14]	mononuclear cells from bone marrow	GSE29883 Dataset: GDS4285	CBF#14///UB_06KM4240_10062008.CEL
Bone marrow mononuclear cell (BMMC)	GSM740087	t(8;21) [CBF#15]	mononuclear cells from bone marrow	GSE29883 Dataset: GDS4285	CBF#15///SH_02102008_06KM7146.CEL
Bone marrow mononuclear cell (BMMC)	GSM740088	t(8;21) [CBF#16]	mononuclear cells from bone marrow	GSE29883 Dataset: GDS4285	CBF#16///SH_02102008_06KM7333.CEL
Bone marrow mononuclear cell (BMMC)	GSM740089	inv(16) [CBF#17]	mononuclear cells from bone marrow	GSE29883 Dataset: GDS4285	CBF#17///SH_02102008_07KM2609.CEL
Bone marrow mononuclear cell (BMMC)	GSM740090	inv(16) [CBF#18]	mononuclear cells from bone marrow	GSE29883 Dataset: GDS4285	CBF#18///UB_14082008_07KM3381.CEL
Bone marrow mononuclear cell (BMMC)	GSM740091	inv(16) [CBF#19]	mononuclear cells from bone marrow	GSE29883 Dataset: GDS4285	CBF#19///UB_13012009_08KM3870.CEL
Bone marrow mononuclear cell (BMMC)	GSM740081	inv(16) [CBF#6]	mononuclear cells from bone marrow	GSE29883 Dataset: GDS4285	CBF#6///UB_SL_01072010_10KM2260.CEL
Bone marrow mononuclear cell (BMMC)	GSM564618	AML with normal karyotype #10	mononuclear cells from bone marrow	GSE22845 Dataset: GDS4278	CEBPAdm
Bone marrow mononuclear cell (BMMC)	GSM564620	AML with normal karyotype #12	mononuclear cells from bone marrow	GSE22845 Dataset: GDS4278	CEBPAdm
Bone marrow mononuclear cell (BMMC)	GSM564621	AML with normal karyotype #13	mononuclear cells from bone marrow	GSE22845 Dataset: GDS4278	CEBPAdm
Bone marrow mononuclear cell (BMMC)	GSM564622	AML with normal karyotype #14	mononuclear cells from bone marrow	GSE22845 Dataset: GDS4278	CEBPAdm
Bone marrow mononuclear cell (BMMC)	GSM564623	AML with normal karyotype #15	mononuclear cells from bone marrow	GSE22845 Dataset: GDS4278	CEBPAdm
Bone marrow mononuclear cell (BMMC)	GSM564624	AML with normal karyotype #16	mononuclear cells from bone marrow	GSE22845 Dataset: GDS4278	CEBPAdm
Bone marrow mononuclear cell (BMMC)	GSM564626	AML with normal karyotype #18	mononuclear cells from bone marrow	GSE22845 Dataset: GDS4278	CEBPAdm
Bone marrow mononuclear cell (BMMC)	GSM564627	AML with normal karyotype #19	mononuclear cells from bone marrow	GSE22845 Dataset: GDS4278	CEBPAdm
Bone marrow mononuclear cell (BMMC)	GSM564628	AML with normal karyotype #20	mononuclear cells from bone marrow	GSE22845 Dataset: GDS4278	CEBPAdm
Bone marrow mononuclear cell (BMMC)	GSM564629	AML with normal karyotype #21	mononuclear cells from bone marrow	GSE22845 Dataset: GDS4278	CEBPAdm
Bone marrow mononuclear cell (BMMC)	GSM564630	AML with normal karyotype #22	mononuclear cells from bone marrow	GSE22845 Dataset: GDS4278	CEBPAdm
Bone marrow mononuclear cell (BMMC)	GSM564616	AML with normal karyotype #8	mononuclear cells from bone marrow	GSE22845 Dataset: GDS4278	CEBPAdm
Bone marrow mononuclear cell (BMMC)	GSM564617	AML with normal karyotype #9	mononuclear cells from bone marrow	GSE22845 Dataset: GDS4278	CEBPAdm
Bone marrow mononuclear cell (BMMC)	GSM564610	AML with normal karyotype #2	mononuclear cells from bone marrow	GSE22845 Dataset: GDS4278	CEBPAsm
Bone marrow mononuclear cell (BMMC)	GSM564611	AML with normal karyotype #3	mononuclear cells from bone marrow	GSE22845 Dataset: GDS4278	CEBPAsm
Bone marrow mononuclear cell (BMMC)	GSM564612	AML with normal karyotype #4	mononuclear cells from bone marrow	GSE22845 Dataset: GDS4278	CEBPAsm
Bone marrow mononuclear cell (BMMC)	GSM564613	AML with normal karyotype #5	mononuclear cells from bone marrow	GSE22845 Dataset: GDS4278	CEBPAsm
Bone marrow mononuclear cell (BMMC)	GSM564681	AML 46,XY,9ph #73	mononuclear cells from bone marrow	GSE22845 Dataset: GDS4278	CEBPAwt
Bone marrow mononuclear cell (BMMC)	GSM564646	AML 46,XY,inv(9)(p13q22)c #38	mononuclear cells from bone marrow	GSE22845 Dataset: GDS4278	CEBPAwt
Bone marrow mononuclear cell (BMMC)	GSM564699	AML with 46,XY,inv(9)(p11q13)c #91	mononuclear cells from bone marrow	GSE22845 Dataset: GDS4278	CEBPAwt
Bone marrow mononuclear cell (BMMC)	GSM564709	AML with normal karyotype #101	mononuclear cells from bone marrow	GSE22845 Dataset: GDS4278	CEBPAwt
Bone marrow mononuclear cell (BMMC)	GSM564710	AML with normal karyotype #102	mononuclear cells from bone marrow	GSE22845 Dataset: GDS4278	CEBPAwt
Bone marrow mononuclear cell (BMMC)	GSM564712	AML with normal karyotype #104	mononuclear cells from bone marrow	GSE22845 Dataset: GDS4278	CEBPAwt
Bone marrow mononuclear cell (BMMC)	GSM564713	AML with normal karyotype #105	mononuclear cells from bone marrow	GSE22845 Dataset: GDS4278	CEBPAwt
Bone marrow mononuclear cell (BMMC)	GSM564714	AML with normal karyotype #106	mononuclear cells from bone marrow	GSE22845 Dataset: GDS4278	CEBPAwt
Bone marrow mononuclear cell (BMMC)	GSM564715	AML with normal karyotype #107	mononuclear cells from bone marrow	GSE22845 Dataset: GDS4278	CEBPAwt
Bone marrow mononuclear cell (BMMC)	GSM564716	AML with normal karyotype #108	mononuclear cells from bone marrow	GSE22845 Dataset: GDS4278	CEBPAwt
Bone marrow mononuclear cell (BMMC)	GSM564718	AML with normal karyotype #110	mononuclear cells from bone marrow	GSE22845 Dataset: GDS4278	CEBPAwt
Bone marrow mononuclear cell (BMMC)	GSM564719	AML with normal karyotype #111	mononuclear cells from bone marrow	GSE22845 Dataset: GDS4278	CEBPAwt
Bone marrow mononuclear cell (BMMC)	GSM564720	AML with normal karyotype #112	mononuclear cells from bone marrow	GSE22845 Dataset: GDS4278	CEBPAwt
Bone marrow mononuclear cell (BMMC)	GSM564722	AML with normal karyotype #114	mononuclear cells from bone marrow	GSE22845 Dataset: GDS4278	CEBPAwt
Bone marrow mononuclear cell (BMMC)	GSM564725	AML with normal karyotype #117	mononuclear cells from bone marrow	GSE22845 Dataset: GDS4278	CEBPAwt
Bone marrow mononuclear cell (BMMC)	GSM564727	AML with normal karyotype #119	mononuclear cells from bone marrow	GSE22845 Dataset: GDS4278	CEBPAwt
Bone marrow mononuclear cell (BMMC)	GSM564733	AML with normal karyotype #125	mononuclear cells from bone marrow	GSE22845 Dataset: GDS4278	CEBPAwt
Bone marrow mononuclear cell (BMMC)	GSM564734	AML with normal karyotype #126	mononuclear cells from bone marrow	GSE22845 Dataset: GDS4278	CEBPAwt
Bone marrow mononuclear cell (BMMC)	GSM564735	AML with normal karyotype #127	mononuclear cells from bone marrow	GSE22845 Dataset: GDS4278	CEBPAwt
Bone marrow mononuclear cell (BMMC)	GSM564736	AML with normal karyotype #128	mononuclear cells from bone marrow	GSE22845 Dataset: GDS4278	CEBPAwt
Bone marrow mononuclear cell (BMMC)	GSM564737	AML with normal karyotype #129	mononuclear cells from bone marrow	GSE22845 Dataset: GDS4278	CEBPAwt
Bone marrow mononuclear cell (BMMC)	GSM564738	AML with normal karyotype #130	mononuclear cells from bone marrow	GSE22845 Dataset: GDS4278	CEBPAwt
Bone marrow mononuclear cell (BMMC)	GSM564739	AML with normal karyotype #131	mononuclear cells from bone marrow	GSE22845 Dataset: GDS4278	CEBPAwt
Bone marrow mononuclear cell (BMMC)	GSM564740	AML with normal karyotype #132	mononuclear cells from bone marrow	GSE22845 Dataset: GDS4278	CEBPAwt
Bone marrow mononuclear cell (BMMC)	GSM564741	AML with normal karyotype #133	mononuclear cells from bone marrow	GSE22845 Dataset: GDS4278	CEBPAwt
Bone marrow mononuclear cell (BMMC)	GSM564742	AML with normal karyotype #134	mononuclear cells from bone marrow	GSE22845 Dataset: GDS4278	CEBPAwt
Bone marrow mononuclear cell (BMMC)	GSM564743	AML with normal karyotype #135	mononuclear cells from bone marrow	GSE22845 Dataset: GDS4278	CEBPAwt
Bone marrow mononuclear cell (BMMC)	GSM564744	AML with normal karyotype #136	mononuclear cells from bone marrow	GSE22845 Dataset: GDS4278	CEBPAwt
Bone marrow mononuclear cell (BMMC)	GSM564746	AML with normal karyotype #138	mononuclear cells from bone marrow	GSE22845 Dataset: GDS4278	CEBPAwt
Bone marrow mononuclear cell (BMMC)	GSM564747	AML with normal karyotype #139	mononuclear cells from bone marrow	GSE22845 Dataset: GDS4278	CEBPAwt
Bone marrow mononuclear cell (BMMC)	GSM564748	AML with normal karyotype #140	mononuclear cells from bone marrow	GSE22845 Dataset: GDS4278	CEBPAwt
Bone marrow mononuclear cell (BMMC)	GSM564749	AML with normal karyotype #141	mononuclear cells from bone marrow	GSE22845 Dataset: GDS4278	CEBPAwt
Bone marrow mononuclear cell (BMMC)	GSM564750	AML with normal karyotype #142	mononuclear cells from bone marrow	GSE22845 Dataset: GDS4278	CEBPAwt
Bone marrow mononuclear cell (BMMC)	GSM564752	AML with normal karyotype #144	mononuclear cells from bone marrow	GSE22845 Dataset: GDS4278	CEBPAwt
Bone marrow mononuclear cell (BMMC)	GSM564753	AML with normal karyotype #145	mononuclear cells from bone marrow	GSE22845 Dataset: GDS4278	CEBPAwt
Bone marrow mononuclear cell (BMMC)	GSM564755	AML with normal karyotype #147	mononuclear cells from bone marrow	GSE22845 Dataset: GDS4278	CEBPAwt
Bone marrow mononuclear cell (BMMC)	GSM564756	AML with normal karyotype #148	mononuclear cells from bone marrow	GSE22845 Dataset: GDS4278	CEBPAwt
Bone marrow mononuclear cell (BMMC)	GSM564758	AML with normal karyotype #150	mononuclear cells from bone marrow	GSE22845 Dataset: GDS4278	CEBPAwt
Bone marrow mononuclear cell (BMMC)	GSM564759	AML with normal karyotype #151	mononuclear cells from bone marrow	GSE22845 Dataset: GDS4278	CEBPAwt
Bone marrow mononuclear cell (BMMC)	GSM564760	AML with normal karyotype #152	mononuclear cells from bone marrow	GSE22845 Dataset: GDS4278	CEBPAwt
Bone marrow mononuclear cell (BMMC)	GSM564762	AML with normal karyotype #154	mononuclear cells from bone marrow	GSE22845 Dataset: GDS4278	CEBPAwt
Bone marrow mononuclear cell (BMMC)	GSM564631	AML with normal karyotype #23	mononuclear cells from bone marrow	GSE22845 Dataset: GDS4278	CEBPAwt
Bone marrow mononuclear cell (BMMC)	GSM564632	AML with normal karyotype #24	mononuclear cells from bone marrow	GSE22845 Dataset: GDS4278	CEBPAwt
Bone marrow mononuclear cell (BMMC)	GSM564633	AML with normal karyotype #25	mononuclear cells from bone marrow	GSE22845 Dataset: GDS4278	CEBPAwt
Bone marrow mononuclear cell (BMMC)	GSM564635	AML with normal karyotype #27	mononuclear cells from bone marrow	GSE22845 Dataset: GDS4278	CEBPAwt
Bone marrow mononuclear cell (BMMC)	GSM564636	AML with normal karyotype #28	mononuclear cells from bone marrow	GSE22845 Dataset: GDS4278	CEBPAwt
Bone marrow mononuclear cell (BMMC)	GSM564637	AML with normal karyotype #29	mononuclear cells from bone marrow	GSE22845 Dataset: GDS4278	CEBPAwt
Bone marrow mononuclear cell (BMMC)	GSM564638	AML with normal karyotype #30	mononuclear cells from bone marrow	GSE22845 Dataset: GDS4278	CEBPAwt
Bone marrow mononuclear cell (BMMC)	GSM564639	AML with normal karyotype #31	mononuclear cells from bone marrow	GSE22845 Dataset: GDS4278	CEBPAwt
Bone marrow mononuclear cell (BMMC)	GSM564640	AML with normal karyotype #32	mononuclear cells from bone marrow	GSE22845 Dataset: GDS4278	CEBPAwt
Bone marrow mononuclear cell (BMMC)	GSM564641	AML with normal karyotype #33	mononuclear cells from bone marrow	GSE22845 Dataset: GDS4278	CEBPAwt
Bone marrow mononuclear cell (BMMC)	GSM564642	AML with normal karyotype #34	mononuclear cells from bone marrow	GSE22845 Dataset: GDS4278	CEBPAwt
Bone marrow mononuclear cell (BMMC)	GSM564643	AML with normal karyotype #35	mononuclear cells from bone marrow	GSE22845 Dataset: GDS4278	CEBPAwt
Bone marrow mononuclear cell (BMMC)	GSM564644	AML with normal karyotype #36	mononuclear cells from bone marrow	GSE22845 Dataset: GDS4278	CEBPAwt
Bone marrow mononuclear cell (BMMC)	GSM564645	AML with normal karyotype #37	mononuclear cells from bone marrow	GSE22845 Dataset: GDS4278	CEBPAwt
Bone marrow mononuclear cell (BMMC)	GSM564647	AML with normal karyotype #39	mononuclear cells from bone marrow	GSE22845 Dataset: GDS4278	CEBPAwt
Bone marrow mononuclear cell (BMMC)	GSM564648	AML with normal karyotype #40	mononuclear cells from bone marrow	GSE22845 Dataset: GDS4278	CEBPAwt
Bone marrow mononuclear cell (BMMC)	GSM564649	AML with normal karyotype #41	mononuclear cells from bone marrow	GSE22845 Dataset: GDS4278	CEBPAwt
Bone marrow mononuclear cell (BMMC)	GSM564650	AML with normal karyotype #42	mononuclear cells from bone marrow	GSE22845 Dataset: GDS4278	CEBPAwt
Bone marrow mononuclear cell (BMMC)	GSM564651	AML with normal karyotype #43	mononuclear cells from bone marrow	GSE22845 Dataset: GDS4278	CEBPAwt
Bone marrow mononuclear cell (BMMC)	GSM564652	AML with normal karyotype #44	mononuclear cells from bone marrow	GSE22845 Dataset: GDS4278	CEBPAwt
Bone marrow mononuclear cell (BMMC)	GSM564653	AML with normal karyotype #45	mononuclear cells from bone marrow	GSE22845 Dataset: GDS4278	CEBPAwt
Bone marrow mononuclear cell (BMMC)	GSM564654	AML with normal karyotype #46	mononuclear cells from bone marrow	GSE22845 Dataset: GDS4278	CEBPAwt
Bone marrow mononuclear cell (BMMC)	GSM564655	AML with normal karyotype #47	mononuclear cells from bone marrow	GSE22845 Dataset: GDS4278	CEBPAwt
Bone marrow mononuclear cell (BMMC)	GSM564656	AML with normal karyotype #48	mononuclear cells from bone marrow	GSE22845 Dataset: GDS4278	CEBPAwt
Bone marrow mononuclear cell (BMMC)	GSM564658	AML with normal karyotype #50	mononuclear cells from bone marrow	GSE22845 Dataset: GDS4278	CEBPAwt
Bone marrow mononuclear cell (BMMC)	GSM564659	AML with normal karyotype #51	mononuclear cells from bone marrow	GSE22845 Dataset: GDS4278	CEBPAwt
Bone marrow mononuclear cell (BMMC)	GSM564660	AML with normal karyotype #52	mononuclear cells from bone marrow	GSE22845 Dataset: GDS4278	CEBPAwt
Bone marrow mononuclear cell (BMMC)	GSM564661	AML with normal karyotype #53	mononuclear cells from bone marrow	GSE22845 Dataset: GDS4278	CEBPAwt
Bone marrow mononuclear cell (BMMC)	GSM564663	AML with normal karyotype #55	mononuclear cells from bone marrow	GSE22845 Dataset: GDS4278	CEBPAwt
Bone marrow mononuclear cell (BMMC)	GSM564668	AML with normal karyotype #60	mononuclear cells from bone marrow	GSE22845 Dataset: GDS4278	CEBPAwt
Bone marrow mononuclear cell (BMMC)	GSM564669	AML with normal karyotype #61	mononuclear cells from bone marrow	GSE22845 Dataset: GDS4278	CEBPAwt
Bone marrow mononuclear cell (BMMC)	GSM564670	AML with normal karyotype #62	mononuclear cells from bone marrow	GSE22845 Dataset: GDS4278	CEBPAwt
Bone marrow mononuclear cell (BMMC)	GSM564672	AML with normal karyotype #64	mononuclear cells from bone marrow	GSE22845 Dataset: GDS4278	CEBPAwt
Bone marrow mononuclear cell (BMMC)	GSM564673	AML with normal karyotype #65	mononuclear cells from bone marrow	GSE22845 Dataset: GDS4278	CEBPAwt
Bone marrow mononuclear cell (BMMC)	GSM564674	AML with normal karyotype #66	mononuclear cells from bone marrow	GSE22845 Dataset: GDS4278	CEBPAwt
Bone marrow mononuclear cell (BMMC)	GSM564675	AML with normal karyotype #67	mononuclear cells from bone marrow	GSE22845 Dataset: GDS4278	CEBPAwt
Bone marrow mononuclear cell (BMMC)	GSM564677	AML with normal karyotype #69	mononuclear cells from bone marrow	GSE22845 Dataset: GDS4278	CEBPAwt
Bone marrow mononuclear cell (BMMC)	GSM564678	AML with normal karyotype #70	mononuclear cells from bone marrow	GSE22845 Dataset: GDS4278	CEBPAwt
Bone marrow mononuclear cell (BMMC)	GSM564679	AML with normal karyotype #71	mononuclear cells from bone marrow	GSE22845 Dataset: GDS4278	CEBPAwt
Bone marrow mononuclear cell (BMMC)	GSM564680	AML with normal karyotype #72	mononuclear cells from bone marrow	GSE22845 Dataset: GDS4278	CEBPAwt
Bone marrow mononuclear cell (BMMC)	GSM564685	AML with normal karyotype #77	mononuclear cells from bone marrow	GSE22845 Dataset: GDS4278	CEBPAwt
Bone marrow mononuclear cell (BMMC)	GSM564687	AML with normal karyotype #79	mononuclear cells from bone marrow	GSE22845 Dataset: GDS4278	CEBPAwt
Bone marrow mononuclear cell (BMMC)	GSM564688	AML with normal karyotype #80	mononuclear cells from bone marrow	GSE22845 Dataset: GDS4278	CEBPAwt
Bone marrow mononuclear cell (BMMC)	GSM564689	AML with normal karyotype #81	mononuclear cells from bone marrow	GSE22845 Dataset: GDS4278	CEBPAwt
Bone marrow mononuclear cell (BMMC)	GSM564690	AML with normal karyotype #82	mononuclear cells from bone marrow	GSE22845 Dataset: GDS4278	CEBPAwt
Bone marrow mononuclear cell (BMMC)	GSM564691	AML with normal karyotype #83	mononuclear cells from bone marrow	GSE22845 Dataset: GDS4278	CEBPAwt
Bone marrow mononuclear cell (BMMC)	GSM564692	AML with normal karyotype #84	mononuclear cells from bone marrow	GSE22845 Dataset: GDS4278	CEBPAwt
Bone marrow mononuclear cell (BMMC)	GSM564696	AML with normal karyotype #88	mononuclear cells from bone marrow	GSE22845 Dataset: GDS4278	CEBPAwt
Bone marrow mononuclear cell (BMMC)	GSM564697	AML with normal karyotype #89	mononuclear cells from bone marrow	GSE22845 Dataset: GDS4278	CEBPAwt
Bone marrow mononuclear cell (BMMC)	GSM564698	AML with normal karyotype #90	mononuclear cells from bone marrow	GSE22845 Dataset: GDS4278	CEBPAwt
Bone marrow mononuclear cell (BMMC)	GSM564700	AML with normal karyotype #92	mononuclear cells from bone marrow	GSE22845 Dataset: GDS4278	CEBPAwt
Bone marrow mononuclear cell (BMMC)	GSM564701	AML with normal karyotype #93	mononuclear cells from bone marrow	GSE22845 Dataset: GDS4278	CEBPAwt
Bone marrow mononuclear cell (BMMC)	GSM564702	AML with normal karyotype #94	mononuclear cells from bone marrow	GSE22845 Dataset: GDS4278	CEBPAwt
Bone marrow mononuclear cell (BMMC)	GSM564703	AML with normal karyotype #95	mononuclear cells from bone marrow	GSE22845 Dataset: GDS4278	CEBPAwt
Bone marrow mononuclear cell (BMMC)	GSM564704	AML with normal karyotype #96	mononuclear cells from bone marrow	GSE22845 Dataset: GDS4278	CEBPAwt
Bone marrow mononuclear cell (BMMC)	GSM564705	AML with normal karyotype #97	mononuclear cells from bone marrow	GSE22845 Dataset: GDS4278	CEBPAwt
Bone marrow mononuclear cell (BMMC)	GSM564706	AML with normal karyotype #98	mononuclear cells from bone marrow	GSE22845 Dataset: GDS4278	CEBPAwt
Bone marrow mononuclear cell (BMMC)	GSM564707	AML with normal karyotype #99	mononuclear cells from bone marrow	GSE22845 Dataset: GDS4278	CEBPAwt
Bone marrow mononuclear cell (BMMC)	GSM400730	AML sample #43	mononuclear cells after Ficoll purification	GSE16015	de novo AML, NPM1 mutated, normal karyotype
Bone marrow mononuclear cell (BMMC)	GSM400731	AML sample #44	mononuclear cells after Ficoll purification	GSE16015	de novo AML, NPM1 mutated, normal karyotype
Bone marrow mononuclear cell (BMMC)	GSM400732	AML sample #45	mononuclear cells after Ficoll purification	GSE16015	de novo AML, NPM1 mutated, normal karyotype
Bone marrow mononuclear cell (BMMC)	GSM400733	AML sample #46	mononuclear cells after Ficoll purification	GSE16015	de novo AML, NPM1 mutated, normal karyotype
Bone marrow mononuclear cell (BMMC)	GSM400734	AML sample #47	mononuclear cells after Ficoll purification	GSE16015	de novo AML, NPM1 mutated, normal karyotype
Bone marrow mononuclear cell (BMMC)	GSM400735	AML sample #48	mononuclear cells after Ficoll purification	GSE16015	de novo AML, NPM1 mutated, normal karyotype
Bone marrow mononuclear cell (BMMC)	GSM400736	AML sample #49	mononuclear cells after Ficoll purification	GSE16015	de novo AML, NPM1 mutated, normal karyotype
Bone marrow mononuclear cell (BMMC)	GSM400737	AML sample #50	mononuclear cells after Ficoll purification	GSE16015	de novo AML, NPM1 mutated, normal karyotype
Bone marrow mononuclear cell (BMMC)	GSM400738	AML sample #51	mononuclear cells after Ficoll purification	GSE16015	de novo AML, NPM1 mutated, normal karyotype
Bone marrow mononuclear cell (BMMC)	GSM400739	AML sample #52	mononuclear cells after Ficoll purification	GSE16015	de novo AML, NPM1 mutated, normal karyotype
Bone marrow mononuclear cell (BMMC)	GSM400740	AML sample #53	mononuclear cells after Ficoll purification	GSE16015	de novo AML, NPM1 mutated, normal karyotype
Bone marrow mononuclear cell (BMMC)	GSM400741	AML sample #54	mononuclear cells after Ficoll purification	GSE16015	de novo AML, NPM1 mutated, normal karyotype
Bone marrow mononuclear cell (BMMC)	GSM400742	AML sample #55	mononuclear cells after Ficoll purification	GSE16015	de novo AML, NPM1 mutated, normal karyotype
Bone marrow mononuclear cell (BMMC)	GSM400743	AML sample #56	mononuclear cells after Ficoll purification	GSE16015	de novo AML, NPM1 mutated, normal karyotype
Bone marrow mononuclear cell (BMMC)	GSM400744	AML sample #57	mononuclear cells after Ficoll purification	GSE16015	de novo AML, NPM1 mutated, normal karyotype
Bone marrow mononuclear cell (BMMC)	GSM400745	AML sample #58	mononuclear cells after Ficoll purification	GSE16015	de novo AML, NPM1 mutated, normal karyotype
Bone marrow mononuclear cell (BMMC)	GSM400746	AML sample #59	mononuclear cells after Ficoll purification	GSE16015	de novo AML, NPM1 mutated, normal karyotype
Bone marrow mononuclear cell (BMMC)	GSM400747	AML sample #60	mononuclear cells after Ficoll purification	GSE16015	de novo AML, NPM1 mutated, normal karyotype
Bone marrow mononuclear cell (BMMC)	GSM400748	AML sample #61	mononuclear cells after Ficoll purification	GSE16015	de novo AML, NPM1 mutated, normal karyotype
Bone marrow mononuclear cell (BMMC)	GSM400749	AML sample #62	mononuclear cells after Ficoll purification	GSE16015	de novo AML, NPM1 mutated, normal karyotype
Bone marrow mononuclear cell (BMMC)	GSM400750	AML sample #63	mononuclear cells after Ficoll purification	GSE16015	de novo AML, NPM1 mutated, normal karyotype
Bone marrow mononuclear cell (BMMC)	GSM400751	AML sample #64	mononuclear cells after Ficoll purification	GSE16015	de novo AML, NPM1 mutated, normal karyotype
Bone marrow mononuclear cell (BMMC)	GSM400752	AML sample #65	mononuclear cells after Ficoll purification	GSE16015	de novo AML, NPM1 mutated, normal karyotype
Bone marrow mononuclear cell (BMMC)	GSM400753	AML sample #66	mononuclear cells after Ficoll purification	GSE16015	de novo AML, NPM1 mutated, normal karyotype
Bone marrow mononuclear cell (BMMC)	GSM400754	AML sample #67	mononuclear cells after Ficoll purification	GSE16015	de novo AML, NPM1 mutated, normal karyotype
Bone marrow mononuclear cell (BMMC)	GSM400755	AML sample #68	mononuclear cells after Ficoll purification	GSE16015	de novo AML, NPM1 mutated, normal karyotype
Bone marrow mononuclear cell (BMMC)	GSM400756	AML sample #69	mononuclear cells after Ficoll purification	GSE16015	de novo AML, NPM1 mutated, normal karyotype
Bone marrow mononuclear cell (BMMC)	GSM400757	AML sample #70	mononuclear cells after Ficoll purification	GSE16015	de novo AML, NPM1 mutated, normal karyotype
Bone marrow mononuclear cell (BMMC)	GSM400758	AML sample #71	mononuclear cells after Ficoll purification	GSE16015	de novo AML, NPM1 mutated, normal karyotype
Bone marrow mononuclear cell (BMMC)	GSM400759	AML sample #72	mononuclear cells after Ficoll purification	GSE16015	de novo AML, NPM1 mutated, normal karyotype
Bone marrow mononuclear cell (BMMC)	GSM400760	AML sample #73	mononuclear cells after Ficoll purification	GSE16015	de novo AML, NPM1 mutated, normal karyotype
Bone marrow mononuclear cell (BMMC)	GSM400761	AML sample #74	mononuclear cells after Ficoll purification	GSE16015	de novo AML, NPM1 mutated, normal karyotype
Bone marrow mononuclear cell (BMMC)	GSM400763	AML sample #76	mononuclear cells after Ficoll purification	GSE16015	de novo AML, NPM1 mutated, normal karyotype
Bone marrow mononuclear cell (BMMC)	GSM400764	AML sample #77	mononuclear cells after Ficoll purification	GSE16015	de novo AML, NPM1 mutated, normal karyotype
Bone marrow mononuclear cell (BMMC)	GSM400765	AML sample #78	mononuclear cells after Ficoll purification	GSE16015	de novo AML, NPM1 mutated, normal karyotype
Bone marrow mononuclear cell (BMMC)	GSM400766	AML sample #79	mononuclear cells after Ficoll purification	GSE16015	de novo AML, NPM1 mutated, normal karyotype
Bone marrow mononuclear cell (BMMC)	GSM400767	AML sample #80	mononuclear cells after Ficoll purification	GSE16015	de novo AML, NPM1 mutated, normal karyotype
Bone marrow mononuclear cell (BMMC)	GSM400768	AML sample #81	mononuclear cells after Ficoll purification	GSE16015	de novo AML, NPM1 mutated, normal karyotype
Bone marrow mononuclear cell (BMMC)	GSM400769	AML sample #82	mononuclear cells after Ficoll purification	GSE16015	de novo AML, NPM1 mutated, normal karyotype
Bone marrow mononuclear cell (BMMC)	GSM400770	AML sample #83	mononuclear cells after Ficoll purification	GSE16015	de novo AML, NPM1 mutated, normal karyotype
Bone marrow mononuclear cell (BMMC)	GSM400771	AML sample #84	mononuclear cells after Ficoll purification	GSE16015	de novo AML, NPM1 mutated, normal karyotype
Bone marrow mononuclear cell (BMMC)	GSM400772	AML sample #85	mononuclear cells after Ficoll purification	GSE16015	de novo AML, NPM1 mutated, normal karyotype
Bone marrow mononuclear cell (BMMC)	GSM400773	AML sample #86	mononuclear cells after Ficoll purification	GSE16015	de novo AML, NPM1 mutated, normal karyotype
Bone marrow mononuclear cell (BMMC)	GSM400774	AML sample #87	mononuclear cells after Ficoll purification	GSE16015	de novo AML, NPM1 mutated, normal karyotype
Bone marrow mononuclear cell (BMMC)	GSM400775	AML sample #88	mononuclear cells after Ficoll purification	GSE16015	de novo AML, NPM1 mutated, normal karyotype
Bone marrow mononuclear cell (BMMC)	GSM400776	AML sample #89	mononuclear cells after Ficoll purification	GSE16015	de novo AML, NPM1 mutated, normal karyotype
Bone marrow mononuclear cell (BMMC)	GSM400777	AML sample #90	mononuclear cells after Ficoll purification	GSE16015	de novo AML, NPM1 mutated, normal karyotype
Bone marrow mononuclear cell (BMMC)	GSM400778	AML sample #91	mononuclear cells after Ficoll purification	GSE16015	de novo AML, NPM1 mutated, normal karyotype
Bone marrow mononuclear cell (BMMC)	GSM400779	AML sample #92	mononuclear cells after Ficoll purification	GSE16015	de novo AML, NPM1 mutated, normal karyotype
Bone marrow mononuclear cell (BMMC)	GSM400780	AML sample #93	mononuclear cells after Ficoll purification	GSE16015	de novo AML, NPM1 mutated, normal karyotype
Bone marrow mononuclear cell (BMMC)	GSM400781	AML sample #94	mononuclear cells after Ficoll purification	GSE16015	de novo AML, NPM1 mutated, normal karyotype
Bone marrow mononuclear cell (BMMC)	GSM400782	AML sample #95	mononuclear cells after Ficoll purification	GSE16015	de novo AML, NPM1 mutated, normal karyotype
Bone marrow mononuclear cell (BMMC)	GSM400783	AML sample #96	mononuclear cells after Ficoll purification	GSE16015	de novo AML, NPM1 mutated, normal karyotype
Bone marrow mononuclear cell (BMMC)	GSM400784	AML sample #97	mononuclear cells after Ficoll purification	GSE16015	de novo AML, NPM1 mutated, normal karyotype
Bone marrow mononuclear cell (BMMC)	GSM400787	AML sample #100	mononuclear cells after Ficoll purification	GSE16015	de novo AML, NPM1 mutated, other chromosomal aberrations
Bone marrow mononuclear cell (BMMC)	GSM400788	AML sample #101	mononuclear cells after Ficoll purification	GSE16015	de novo AML, NPM1 mutated, other chromosomal aberrations
Bone marrow mononuclear cell (BMMC)	GSM400789	AML sample #102	mononuclear cells after Ficoll purification	GSE16015	de novo AML, NPM1 mutated, other chromosomal aberrations
Bone marrow mononuclear cell (BMMC)	GSM400790	AML sample #103	mononuclear cells after Ficoll purification	GSE16015	de novo AML, NPM1 mutated, other chromosomal aberrations
Bone marrow mononuclear cell (BMMC)	GSM400791	AML sample #104	mononuclear cells after Ficoll purification	GSE16015	de novo AML, NPM1 mutated, other chromosomal aberrations
Bone marrow mononuclear cell (BMMC)	GSM400792	AML sample #105	mononuclear cells after Ficoll purification	GSE16015	de novo AML, NPM1 mutated, other chromosomal aberrations
Bone marrow mononuclear cell (BMMC)	GSM400794	AML sample #107	mononuclear cells after Ficoll purification	GSE16015	de novo AML, NPM1 mutated, other chromosomal aberrations
Bone marrow mononuclear cell (BMMC)	GSM400785	AML sample #98	mononuclear cells after Ficoll purification	GSE16015	de novo AML, NPM1 mutated, other chromosomal aberrations
Bone marrow mononuclear cell (BMMC)	GSM400786	AML sample #99	mononuclear cells after Ficoll purification	GSE16015	de novo AML, NPM1 mutated, other chromosomal aberrations
Bone marrow mononuclear cell (BMMC)	GSM400688	AML sample #1	mononuclear cells after Ficoll purification	GSE16015	de novo AML, NPM1 wild type, normal karyotype
Bone marrow mononuclear cell (BMMC)	GSM400697	AML sample #10	mononuclear cells after Ficoll purification	GSE16015	de novo AML, NPM1 wild type, normal karyotype
Bone marrow mononuclear cell (BMMC)	GSM400698	AML sample #11	mononuclear cells after Ficoll purification	GSE16015	de novo AML, NPM1 wild type, normal karyotype
Bone marrow mononuclear cell (BMMC)	GSM400699	AML sample #12	mononuclear cells after Ficoll purification	GSE16015	de novo AML, NPM1 wild type, normal karyotype
Bone marrow mononuclear cell (BMMC)	GSM400700	AML sample #13	mononuclear cells after Ficoll purification	GSE16015	de novo AML, NPM1 wild type, normal karyotype
Bone marrow mononuclear cell (BMMC)	GSM400701	AML sample #14	mononuclear cells after Ficoll purification	GSE16015	de novo AML, NPM1 wild type, normal karyotype
Bone marrow mononuclear cell (BMMC)	GSM400702	AML sample #15	mononuclear cells after Ficoll purification	GSE16015	de novo AML, NPM1 wild type, normal karyotype
Bone marrow mononuclear cell (BMMC)	GSM400703	AML sample #16	mononuclear cells after Ficoll purification	GSE16015	de novo AML, NPM1 wild type, normal karyotype
Bone marrow mononuclear cell (BMMC)	GSM400704	AML sample #17	mononuclear cells after Ficoll purification	GSE16015	de novo AML, NPM1 wild type, normal karyotype
Bone marrow mononuclear cell (BMMC)	GSM400705	AML sample #18	mononuclear cells after Ficoll purification	GSE16015	de novo AML, NPM1 wild type, normal karyotype
Bone marrow mononuclear cell (BMMC)	GSM400706	AML sample #19	mononuclear cells after Ficoll purification	GSE16015	de novo AML, NPM1 wild type, normal karyotype
Bone marrow mononuclear cell (BMMC)	GSM400689	AML sample #2	mononuclear cells after Ficoll purification	GSE16015	de novo AML, NPM1 wild type, normal karyotype
Bone marrow mononuclear cell (BMMC)	GSM400707	AML sample #20	mononuclear cells after Ficoll purification	GSE16015	de novo AML, NPM1 wild type, normal karyotype
Bone marrow mononuclear cell (BMMC)	GSM400708	AML sample #21	mononuclear cells after Ficoll purification	GSE16015	de novo AML, NPM1 wild type, normal karyotype
Bone marrow mononuclear cell (BMMC)	GSM400709	AML sample #22	mononuclear cells after Ficoll purification	GSE16015	de novo AML, NPM1 wild type, normal karyotype
Bone marrow mononuclear cell (BMMC)	GSM400710	AML sample #23	mononuclear cells after Ficoll purification	GSE16015	de novo AML, NPM1 wild type, normal karyotype
Bone marrow mononuclear cell (BMMC)	GSM400711	AML sample #24	mononuclear cells after Ficoll purification	GSE16015	de novo AML, NPM1 wild type, normal karyotype
Bone marrow mononuclear cell (BMMC)	GSM400712	AML sample #25	mononuclear cells after Ficoll purification	GSE16015	de novo AML, NPM1 wild type, normal karyotype
Bone marrow mononuclear cell (BMMC)	GSM400713	AML sample #26	mononuclear cells after Ficoll purification	GSE16015	de novo AML, NPM1 wild type, normal karyotype
Bone marrow mononuclear cell (BMMC)	GSM400714	AML sample #27	mononuclear cells after Ficoll purification	GSE16015	de novo AML, NPM1 wild type, normal karyotype
Bone marrow mononuclear cell (BMMC)	GSM400715	AML sample #28	mononuclear cells after Ficoll purification	GSE16015	de novo AML, NPM1 wild type, normal karyotype
Bone marrow mononuclear cell (BMMC)	GSM400716	AML sample #29	mononuclear cells after Ficoll purification	GSE16015	de novo AML, NPM1 wild type, normal karyotype
Bone marrow mononuclear cell (BMMC)	GSM400690	AML sample #3	mononuclear cells after Ficoll purification	GSE16015	de novo AML, NPM1 wild type, normal karyotype
Bone marrow mononuclear cell (BMMC)	GSM400717	AML sample #30	mononuclear cells after Ficoll purification	GSE16015	de novo AML, NPM1 wild type, normal karyotype
Bone marrow mononuclear cell (BMMC)	GSM400718	AML sample #31	mononuclear cells after Ficoll purification	GSE16015	de novo AML, NPM1 wild type, normal karyotype
Bone marrow mononuclear cell (BMMC)	GSM400719	AML sample #32	mononuclear cells after Ficoll purification	GSE16015	de novo AML, NPM1 wild type, normal karyotype
Bone marrow mononuclear cell (BMMC)	GSM400720	AML sample #33	mononuclear cells after Ficoll purification	GSE16015	de novo AML, NPM1 wild type, normal karyotype
Bone marrow mononuclear cell (BMMC)	GSM400723	AML sample #36	mononuclear cells after Ficoll purification	GSE16015	de novo AML, NPM1 wild type, normal karyotype
Bone marrow mononuclear cell (BMMC)	GSM400725	AML sample #38	mononuclear cells after Ficoll purification	GSE16015	de novo AML, NPM1 wild type, normal karyotype
Bone marrow mononuclear cell (BMMC)	GSM400726	AML sample #39	mononuclear cells after Ficoll purification	GSE16015	de novo AML, NPM1 wild type, normal karyotype
Bone marrow mononuclear cell (BMMC)	GSM400691	AML sample #4	mononuclear cells after Ficoll purification	GSE16015	de novo AML, NPM1 wild type, normal karyotype
Bone marrow mononuclear cell (BMMC)	GSM400727	AML sample #40	mononuclear cells after Ficoll purification	GSE16015	de novo AML, NPM1 wild type, normal karyotype
Bone marrow mononuclear cell (BMMC)	GSM400728	AML sample #41	mononuclear cells after Ficoll purification	GSE16015	de novo AML, NPM1 wild type, normal karyotype
Bone marrow mononuclear cell (BMMC)	GSM400729	AML sample #42	mononuclear cells after Ficoll purification	GSE16015	de novo AML, NPM1 wild type, normal karyotype
Bone marrow mononuclear cell (BMMC)	GSM400692	AML sample #5	mononuclear cells after Ficoll purification	GSE16015	de novo AML, NPM1 wild type, normal karyotype
Bone marrow mononuclear cell (BMMC)	GSM400693	AML sample #6	mononuclear cells after Ficoll purification	GSE16015	de novo AML, NPM1 wild type, normal karyotype
Bone marrow mononuclear cell (BMMC)	GSM400694	AML sample #7	mononuclear cells after Ficoll purification	GSE16015	de novo AML, NPM1 wild type, normal karyotype
Bone marrow mononuclear cell (BMMC)	GSM400695	AML sample #8	mononuclear cells after Ficoll purification	GSE16015	de novo AML, NPM1 wild type, normal karyotype
Bone marrow mononuclear cell (BMMC)	GSM400696	AML sample #9	mononuclear cells after Ficoll purification	GSE16015	de novo AML, NPM1 wild type, normal karyotype
Bone marrow mononuclear cell (BMMC)	GSM387060	AML with normal karyotype #1	mononuclear cells from bone marrow	GSE15434	DRE
Bone marrow mononuclear cell (BMMC)	GSM387069	AML with normal karyotype #10	mononuclear cells from bone marrow	GSE15434	DRE
Bone marrow mononuclear cell (BMMC)	GSM387070	AML with normal karyotype #11	mononuclear cells from bone marrow	GSE15434	DRE
Bone marrow mononuclear cell (BMMC)	GSM387071	AML with normal karyotype #12	mononuclear cells from bone marrow	GSE15434	DRE
Bone marrow mononuclear cell (BMMC)	GSM387072	AML with normal karyotype #13	mononuclear cells from bone marrow	GSE15434	DRE
Bone marrow mononuclear cell (BMMC)	GSM387073	AML with normal karyotype #14	mononuclear cells from bone marrow	GSE15434	DRE
Bone marrow mononuclear cell (BMMC)	GSM387074	AML with normal karyotype #15	mononuclear cells from bone marrow	GSE15434	DRE
Bone marrow mononuclear cell (BMMC)	GSM387075	AML with normal karyotype #16	mononuclear cells from bone marrow	GSE15434	DRE
Bone marrow mononuclear cell (BMMC)	GSM387076	AML with normal karyotype #17	mononuclear cells from bone marrow	GSE15434	DRE
Bone marrow mononuclear cell (BMMC)	GSM387077	AML with normal karyotype #18	mononuclear cells from bone marrow	GSE15434	DRE
Bone marrow mononuclear cell (BMMC)	GSM387078	AML with normal karyotype #19	mononuclear cells from bone marrow	GSE15434	DRE
Bone marrow mononuclear cell (BMMC)	GSM387061	AML with normal karyotype #2	mononuclear cells from bone marrow	GSE15434	DRE
Bone marrow mononuclear cell (BMMC)	GSM387079	AML with normal karyotype #20	mononuclear cells from bone marrow	GSE15434	DRE
Bone marrow mononuclear cell (BMMC)	GSM387080	AML with normal karyotype #21	mononuclear cells from bone marrow	GSE15434	DRE
Bone marrow mononuclear cell (BMMC)	GSM387081	AML with normal karyotype #22	mononuclear cells from bone marrow	GSE15434	DRE
Bone marrow mononuclear cell (BMMC)	GSM387082	AML with normal karyotype #23	mononuclear cells from bone marrow	GSE15434	DRE
Bone marrow mononuclear cell (BMMC)	GSM387083	AML with normal karyotype #24	mononuclear cells from bone marrow	GSE15434	DRE
Bone marrow mononuclear cell (BMMC)	GSM387085	AML with normal karyotype #26	mononuclear cells from bone marrow	GSE15434	DRE
Bone marrow mononuclear cell (BMMC)	GSM387086	AML with normal karyotype #27	mononuclear cells from bone marrow	GSE15434	DRE
Bone marrow mononuclear cell (BMMC)	GSM387087	AML with normal karyotype #28	mononuclear cells from bone marrow	GSE15434	DRE
Bone marrow mononuclear cell (BMMC)	GSM387088	AML with normal karyotype #29	mononuclear cells from bone marrow	GSE15434	DRE
Bone marrow mononuclear cell (BMMC)	GSM387089	AML with normal karyotype #30	mononuclear cells from bone marrow	GSE15434	DRE
Bone marrow mononuclear cell (BMMC)	GSM387090	AML with normal karyotype #31	mononuclear cells from bone marrow	GSE15434	DRE
Bone marrow mononuclear cell (BMMC)	GSM387091	AML with normal karyotype #32	mononuclear cells from bone marrow	GSE15434	DRE
Bone marrow mononuclear cell (BMMC)	GSM387092	AML with normal karyotype #33	mononuclear cells from bone marrow	GSE15434	DRE
Bone marrow mononuclear cell (BMMC)	GSM387093	AML with normal karyotype #34	mononuclear cells from bone marrow	GSE15434	DRE
Bone marrow mononuclear cell (BMMC)	GSM387094	AML with normal karyotype #35	mononuclear cells from bone marrow	GSE15434	DRE
Bone marrow mononuclear cell (BMMC)	GSM387095	AML with normal karyotype #36	mononuclear cells from bone marrow	GSE15434	DRE
Bone marrow mononuclear cell (BMMC)	GSM387096	AML with normal karyotype #37	mononuclear cells from bone marrow	GSE15434	DRE
Bone marrow mononuclear cell (BMMC)	GSM387097	AML with normal karyotype #38	mononuclear cells from bone marrow	GSE15434	DRE
Bone marrow mononuclear cell (BMMC)	GSM387098	AML with normal karyotype #39	mononuclear cells from bone marrow	GSE15434	DRE
Bone marrow mononuclear cell (BMMC)	GSM387099	AML with normal karyotype #40	mononuclear cells from bone marrow	GSE15434	DRE
Bone marrow mononuclear cell (BMMC)	GSM387100	AML with normal karyotype #41	mononuclear cells from bone marrow	GSE15434	DRE
Bone marrow mononuclear cell (BMMC)	GSM387101	AML with normal karyotype #42	mononuclear cells from bone marrow	GSE15434	DRE
Bone marrow mononuclear cell (BMMC)	GSM387102	AML with normal karyotype #43	mononuclear cells from bone marrow	GSE15434	DRE
Bone marrow mononuclear cell (BMMC)	GSM387103	AML with normal karyotype #44	mononuclear cells from bone marrow	GSE15434	DRE
Bone marrow mononuclear cell (BMMC)	GSM387104	AML with normal karyotype #45	mononuclear cells from bone marrow	GSE15434	DRE
Bone marrow mononuclear cell (BMMC)	GSM387105	AML with normal karyotype #46	mononuclear cells from bone marrow	GSE15434	DRE
Bone marrow mononuclear cell (BMMC)	GSM387106	AML with normal karyotype #47	mononuclear cells from bone marrow	GSE15434	DRE
Bone marrow mononuclear cell (BMMC)	GSM387107	AML with normal karyotype #48	mononuclear cells from bone marrow	GSE15434	DRE
Bone marrow mononuclear cell (BMMC)	GSM387108	AML with normal karyotype #49	mononuclear cells from bone marrow	GSE15434	DRE
Bone marrow mononuclear cell (BMMC)	GSM387064	AML with normal karyotype #5	mononuclear cells from bone marrow	GSE15434	DRE
Bone marrow mononuclear cell (BMMC)	GSM387109	AML with normal karyotype #50	mononuclear cells from bone marrow	GSE15434	DRE
Bone marrow mononuclear cell (BMMC)	GSM387110	AML with normal karyotype #51	mononuclear cells from bone marrow	GSE15434	DRE
Bone marrow mononuclear cell (BMMC)	GSM387111	AML with normal karyotype #52	mononuclear cells from bone marrow	GSE15434	DRE
Bone marrow mononuclear cell (BMMC)	GSM387112	AML with normal karyotype #53	mononuclear cells from bone marrow	GSE15434	DRE
Bone marrow mononuclear cell (BMMC)	GSM387113	AML with normal karyotype #54	mononuclear cells from bone marrow	GSE15434	DRE
Bone marrow mononuclear cell (BMMC)	GSM387114	AML with normal karyotype #55	mononuclear cells from bone marrow	GSE15434	DRE
Bone marrow mononuclear cell (BMMC)	GSM387115	AML with normal karyotype #56	mononuclear cells from bone marrow	GSE15434	DRE
Bone marrow mononuclear cell (BMMC)	GSM387116	AML with normal karyotype #57	mononuclear cells from bone marrow	GSE15434	DRE
Bone marrow mononuclear cell (BMMC)	GSM387117	AML with normal karyotype #58	mononuclear cells from bone marrow	GSE15434	DRE
Bone marrow mononuclear cell (BMMC)	GSM387118	AML with normal karyotype #59	mononuclear cells from bone marrow	GSE15434	DRE
Bone marrow mononuclear cell (BMMC)	GSM387065	AML with normal karyotype #6	mononuclear cells from bone marrow	GSE15434	DRE
Bone marrow mononuclear cell (BMMC)	GSM387119	AML with normal karyotype #60	mononuclear cells from bone marrow	GSE15434	DRE
Bone marrow mononuclear cell (BMMC)	GSM387120	AML with normal karyotype #61	mononuclear cells from bone marrow	GSE15434	DRE
Bone marrow mononuclear cell (BMMC)	GSM387121	AML with normal karyotype #62	mononuclear cells from bone marrow	GSE15434	DRE
Bone marrow mononuclear cell (BMMC)	GSM387122	AML with normal karyotype #63	mononuclear cells from bone marrow	GSE15434	DRE
Bone marrow mononuclear cell (BMMC)	GSM387123	AML with normal karyotype #64	mononuclear cells from bone marrow	GSE15434	DRE
Bone marrow mononuclear cell (BMMC)	GSM387124	AML with normal karyotype #65	mononuclear cells from bone marrow	GSE15434	DRE
Bone marrow mononuclear cell (BMMC)	GSM387125	AML with normal karyotype #66	mononuclear cells from bone marrow	GSE15434	DRE
Bone marrow mononuclear cell (BMMC)	GSM387126	AML with normal karyotype #67	mononuclear cells from bone marrow	GSE15434	DRE
Bone marrow mononuclear cell (BMMC)	GSM387127	AML with normal karyotype #68	mononuclear cells from bone marrow	GSE15434	DRE
Bone marrow mononuclear cell (BMMC)	GSM387128	AML with normal karyotype #69	mononuclear cells from bone marrow	GSE15434	DRE
Bone marrow mononuclear cell (BMMC)	GSM387066	AML with normal karyotype #7	mononuclear cells from bone marrow	GSE15434	DRE
Bone marrow mononuclear cell (BMMC)	GSM387129	AML with normal karyotype #70	mononuclear cells from bone marrow	GSE15434	DRE
Bone marrow mononuclear cell (BMMC)	GSM387130	AML with normal karyotype #71	mononuclear cells from bone marrow	GSE15434	DRE
Bone marrow mononuclear cell (BMMC)	GSM387131	AML with normal karyotype #72	mononuclear cells from bone marrow	GSE15434	DRE
Bone marrow mononuclear cell (BMMC)	GSM387132	AML with normal karyotype #73	mononuclear cells from bone marrow	GSE15434	DRE
Bone marrow mononuclear cell (BMMC)	GSM387133	AML with normal karyotype #74	mononuclear cells from bone marrow	GSE15434	DRE
Bone marrow mononuclear cell (BMMC)	GSM387134	AML with normal karyotype #75	mononuclear cells from bone marrow	GSE15434	DRE
Bone marrow mononuclear cell (BMMC)	GSM387135	AML with normal karyotype #76	mononuclear cells from bone marrow	GSE15434	DRE
Bone marrow mononuclear cell (BMMC)	GSM387136	AML with normal karyotype #77	mononuclear cells from bone marrow	GSE15434	DRE
Bone marrow mononuclear cell (BMMC)	GSM387137	AML with normal karyotype #78	mononuclear cells from bone marrow	GSE15434	DRE
Bone marrow mononuclear cell (BMMC)	GSM387067	AML with normal karyotype #8	mononuclear cells from bone marrow	GSE15434	DRE
Bone marrow mononuclear cell (BMMC)	GSM387068	AML with normal karyotype #9	mononuclear cells from bone marrow	GSE15434	DRE
Bone marrow mononuclear cell (BMMC)	GSM622280	Sample 2 -AML evolution of sample 1	stored, frozen Bone Marrow cells	GSE25300	Gene expression data from acute myeloid leukemia samples at evolution post MDS
Bone marrow mononuclear cell (BMMC)	GSM622282	Sample 4 -AML evolution of sample 3	stored, frozen Bone Marrow cells	GSE25300	Gene expression data from acute myeloid leukemia samples at evolution post MDS
Bone marrow mononuclear cell (BMMC)	GSM622284	Sample 6 - AML evolution of sample 5	stored, frozen Bone Marrow cells	GSE25300	Gene expression data from acute myeloid leukemia samples at evolution post MDS
Bone marrow mononuclear cell (BMMC)	GSM622286	Sample 8 - AML evolution of sample 7	stored, frozen Bone Marrow cells	GSE25300	Gene expression data from acute myeloid leukemia samples at evolution post MDS
Bone marrow mononuclear cell (BMMC)	GSM487954	Sample 23 - MLL/AF10	Bone Marrow cells	GSE19577 Dataset: GDS4210	Gene expression data from acute myeloid leukemia with MLL/AF10 translocations at diagnosis
Bone marrow mononuclear cell (BMMC)	GSM487955	Sample 24 - MLL/AF10	Bone Marrow cells	GSE19577 Dataset: GDS4210	Gene expression data from acute myeloid leukemia with MLL/AF10 translocations at diagnosis
Bone marrow mononuclear cell (BMMC)	GSM487961	Sample 30 - MLL/AF10	Bone Marrow cells	GSE19577 Dataset: GDS4210	Gene expression data from acute myeloid leukemia with MLL/AF10 translocations at diagnosis
Bone marrow mononuclear cell (BMMC)	GSM487962	Sample 31 - MLL/AF10	Bone Marrow cells	GSE19577 Dataset: GDS4210	Gene expression data from acute myeloid leukemia with MLL/AF10 translocations at diagnosis
Bone marrow mononuclear cell (BMMC)	GSM487935	Sample 4 - MLL/AF10	Bone Marrow cells	GSE19577 Dataset: GDS4210	Gene expression data from acute myeloid leukemia with MLL/AF10 translocations at diagnosis
Bone marrow mononuclear cell (BMMC)	GSM487939	Sample 8 - MLL/AF10	Bone Marrow cells	GSE19577 Dataset: GDS4210	Gene expression data from acute myeloid leukemia with MLL/AF10 translocations at diagnosis
Bone marrow mononuclear cell (BMMC)	GSM487963	Sample 32 - MLL/AF1q	Bone Marrow cells	GSE19577 Dataset: GDS4210	Gene expression data from acute myeloid leukemia with MLL/AF1q translocations at diagnosis
Bone marrow mononuclear cell (BMMC)	GSM487968	Sample 37 - MLL/AF1q	Bone Marrow cells	GSE19577 Dataset: GDS4210	Gene expression data from acute myeloid leukemia with MLL/AF1q translocations at diagnosis
Bone marrow mononuclear cell (BMMC)	GSM487945	Sample 14 - MLL/AF6	Bone Marrow cells	GSE19577 Dataset: GDS4210	Gene expression data from acute myeloid leukemia with MLL/AF6 translocations at diagnosis
Bone marrow mononuclear cell (BMMC)	GSM487946	Sample 15 - MLL/AF6	Bone Marrow cells	GSE19577 Dataset: GDS4210	Gene expression data from acute myeloid leukemia with MLL/AF6 translocations at diagnosis
Bone marrow mononuclear cell (BMMC)	GSM487947	Sample 16 - MLL/AF6	Bone Marrow cells	GSE19577 Dataset: GDS4210	Gene expression data from acute myeloid leukemia with MLL/AF6 translocations at diagnosis
Bone marrow mononuclear cell (BMMC)	GSM487948	Sample 17 - MLL/AF6	Bone Marrow cells	GSE19577 Dataset: GDS4210	Gene expression data from acute myeloid leukemia with MLL/AF6 translocations at diagnosis
Bone marrow mononuclear cell (BMMC)	GSM487949	Sample 18 - MLL/AF6	Bone Marrow cells	GSE19577 Dataset: GDS4210	Gene expression data from acute myeloid leukemia with MLL/AF6 translocations at diagnosis
Bone marrow mononuclear cell (BMMC)	GSM487950	Sample 19 - MLL/AF6	Bone Marrow cells	GSE19577 Dataset: GDS4210	Gene expression data from acute myeloid leukemia with MLL/AF6 translocations at diagnosis
Bone marrow mononuclear cell (BMMC)	GSM487951	Sample 20 - MLL/AF6	Bone Marrow cells	GSE19577 Dataset: GDS4210	Gene expression data from acute myeloid leukemia with MLL/AF6 translocations at diagnosis
Bone marrow mononuclear cell (BMMC)	GSM487952	Sample 21 - MLL/AF6	Bone Marrow cells	GSE19577 Dataset: GDS4210	Gene expression data from acute myeloid leukemia with MLL/AF6 translocations at diagnosis
Bone marrow mononuclear cell (BMMC)	GSM487936	Sample 5 - MLL/AF6	Bone Marrow cells	GSE19577 Dataset: GDS4210	Gene expression data from acute myeloid leukemia with MLL/AF6 translocations at diagnosis
Bone marrow mononuclear cell (BMMC)	GSM487937	Sample 6 - MLL/AF6	Bone Marrow cells	GSE19577 Dataset: GDS4210	Gene expression data from acute myeloid leukemia with MLL/AF6 translocations at diagnosis
Bone marrow mononuclear cell (BMMC)	GSM487943	Sample 12 - MLL/AF9	Bone Marrow cells	GSE19577 Dataset: GDS4210	Gene expression data from acute myeloid leukemia with MLL/AF9 translocations at diagnosis
Bone marrow mononuclear cell (BMMC)	GSM487944	Sample 13 - MLL/AF9	Bone Marrow cells	GSE19577 Dataset: GDS4210	Gene expression data from acute myeloid leukemia with MLL/AF9 translocations at diagnosis
Bone marrow mononuclear cell (BMMC)	GSM487953	Sample 22 - MLL/AF9	Bone Marrow cells	GSE19577 Dataset: GDS4210	Gene expression data from acute myeloid leukemia with MLL/AF9 translocations at diagnosis
Bone marrow mononuclear cell (BMMC)	GSM487956	Sample 25 - MLL/AF9	Bone Marrow cells	GSE19577 Dataset: GDS4210	Gene expression data from acute myeloid leukemia with MLL/AF9 translocations at diagnosis
Bone marrow mononuclear cell (BMMC)	GSM487957	Sample 26 - MLL/AF9	Bone Marrow cells	GSE19577 Dataset: GDS4210	Gene expression data from acute myeloid leukemia with MLL/AF9 translocations at diagnosis
Bone marrow mononuclear cell (BMMC)	GSM487958	Sample 27 - MLL/AF9	Bone Marrow cells	GSE19577 Dataset: GDS4210	Gene expression data from acute myeloid leukemia with MLL/AF9 translocations at diagnosis
Bone marrow mononuclear cell (BMMC)	GSM487959	Sample 28 - MLL/AF9	Bone Marrow cells	GSE19577 Dataset: GDS4210	Gene expression data from acute myeloid leukemia with MLL/AF9 translocations at diagnosis
Bone marrow mononuclear cell (BMMC)	GSM487960	Sample 29 - MLL/AF9	Bone Marrow cells	GSE19577 Dataset: GDS4210	Gene expression data from acute myeloid leukemia with MLL/AF9 translocations at diagnosis
Bone marrow mononuclear cell (BMMC)	GSM487934	Sample 3 - MLL/AF9	Bone Marrow cells	GSE19577 Dataset: GDS4210	Gene expression data from acute myeloid leukemia with MLL/AF9 translocations at diagnosis
Bone marrow mononuclear cell (BMMC)	GSM487969	Sample 38 - MLL/AF9	Bone Marrow cells	GSE19577 Dataset: GDS4210	Gene expression data from acute myeloid leukemia with MLL/AF9 translocations at diagnosis
Bone marrow mononuclear cell (BMMC)	GSM487940	Sample 9 - MLL/AF9	Bone Marrow cells	GSE19577 Dataset: GDS4210	Gene expression data from acute myeloid leukemia with MLL/AF9 translocations at diagnosis
Bone marrow mononuclear cell (BMMC)	GSM487965	Sample 34 - MLL/ELL	Bone Marrow cells	GSE19577 Dataset: GDS4210	Gene expression data from acute myeloid leukemia with MLL/ELL translocations at diagnosis
Bone marrow mononuclear cell (BMMC)	GSM487973	Sample 42 - MLL/ELL	Bone Marrow cells	GSE19577 Dataset: GDS4210	Gene expression data from acute myeloid leukemia with MLL/ELL translocations at diagnosis
Bone marrow mononuclear cell (BMMC)	GSM487941	Sample 10 - MLL/ENL	Bone Marrow cells	GSE19577 Dataset: GDS4210	Gene expression data from acute myeloid leukemia with MLL/ENL translocations at diagnosis
Bone marrow mononuclear cell (BMMC)	GSM487964	Sample 33 - MLL/ENL	Bone Marrow cells	GSE19577 Dataset: GDS4210	Gene expression data from acute myeloid leukemia with MLL/ENL translocations at diagnosis
Bone marrow mononuclear cell (BMMC)	GSM487972	Sample 41 - MLL/ENL	Bone Marrow cells	GSE19577 Dataset: GDS4210	Gene expression data from acute myeloid leukemia with MLL/ENL translocations at diagnosis
Bone marrow mononuclear cell (BMMC)	GSM487942	Sample 11 - MLL/SEPTIN6	Bone Marrow cells	GSE19577 Dataset: GDS4210	Gene expression data from acute myeloid leukemia with MLL/SEPTIN6 translocations at diagnosis
Bone marrow mononuclear cell (BMMC)	GSM487966	Sample 35 - MLL/SEPTIN6	Bone Marrow cells	GSE19577 Dataset: GDS4210	Gene expression data from acute myeloid leukemia with MLL/SEPTIN6 translocations at diagnosis
Bone marrow mononuclear cell (BMMC)	GSM487967	Sample 36 - MLL/SEPTIN6	Bone Marrow cells	GSE19577 Dataset: GDS4210	Gene expression data from acute myeloid leukemia with MLL/SEPTIN6 translocations at diagnosis
Bone marrow mononuclear cell (BMMC)	GSM671897	M5 Leukimia patient DAX of DNMT3a R882 wild type	Bone Marrow from DAX at diagnosis	GSE27187 GSE27244	Gene expression data from bone marrow of DAX at diagnosis
Bone marrow mononuclear cell (BMMC)	GSM671891	M5 Leukimia patient GXL with DNMT3a R882 mutant	Bone Marrow from GXL at diagnosis	GSE27187 GSE27244	Gene expression data from bone marrow of GXL at diagnosis
Bone marrow mononuclear cell (BMMC)	GSM671898	M5 Leukimia patient HLG of DNMT3a R882 wild type	Bone Marrow from HLG at diagnosis	GSE27187 GSE27244	Gene expression data from bone marrow of HLG at diagnosis
Bone marrow mononuclear cell (BMMC)	GSM671899	M5 Leukimia patient LJX of DNMT3a R882 wild type	Bone Marrow from LJX at diagnosis	GSE27187 GSE27244	Gene expression data from bone marrow of LJX at diagnosis
Bone marrow mononuclear cell (BMMC)	GSM671892	M5 Leukimia patient QYY with DNMT3a R882 mutant	Bone Marrow from QYY at diagnosis	GSE27187 GSE27244	Gene expression data from bone marrow of QYY at diagnosis
Bone marrow mononuclear cell (BMMC)	GSM671893	M5 Leukimia patient SQM with DNMT3a R882 mutant	Bone Marrow from SQM at diagnosis	GSE27187 GSE27244	Gene expression data from bone marrow of SQM at diagnosis
Bone marrow mononuclear cell (BMMC)	GSM671900	M5 Leukimia patient SXX of DNMT3a R882 wild type	Bone Marrow from SXX at diagnosis	GSE27187 GSE27244	Gene expression data from bone marrow of SXXL at diagnosis
Bone marrow mononuclear cell (BMMC)	GSM671894	M5 Leukimia patient WBL with DNMT3a R882 mutant	Bone Marrow from WBL at diagnosis	GSE27187 GSE27244	Gene expression data from bone marrow of WBL at diagnosis
Bone marrow mononuclear cell (BMMC)	GSM671895	M5 Leukimia patient WJH with DNMT3a R882 mutant	Bone Marrow from WJH at diagnosis	GSE27187 GSE27244	Gene expression data from bone marrow of WJH at diagnosis
Bone marrow mononuclear cell (BMMC)	GSM671896	M5 Leukimia patient YJF with DNMT3a R882 mutant	Bone Marrow from YJF at diagnosis	GSE27187 GSE27244	Gene expression data from bone marrow of YJF at diagnosis
Bone marrow mononuclear cell (BMMC)	GSM387159	AML with normal karyotype #100	mononuclear cells from bone marrow	GSE15434	MUC
Bone marrow mononuclear cell (BMMC)	GSM387160	AML with normal karyotype #101	mononuclear cells from bone marrow	GSE15434	MUC
Bone marrow mononuclear cell (BMMC)	GSM387161	AML with normal karyotype #102	mononuclear cells from bone marrow	GSE15434	MUC
Bone marrow mononuclear cell (BMMC)	GSM387162	AML with normal karyotype #103	mononuclear cells from bone marrow	GSE15434	MUC
Bone marrow mononuclear cell (BMMC)	GSM387163	AML with normal karyotype #104	mononuclear cells from bone marrow	GSE15434	MUC
Bone marrow mononuclear cell (BMMC)	GSM387164	AML with normal karyotype #105	mononuclear cells from bone marrow	GSE15434	MUC
Bone marrow mononuclear cell (BMMC)	GSM387165	AML with normal karyotype #106	mononuclear cells from bone marrow	GSE15434	MUC
Bone marrow mononuclear cell (BMMC)	GSM387166	AML with normal karyotype #107	mononuclear cells from bone marrow	GSE15434	MUC
Bone marrow mononuclear cell (BMMC)	GSM387167	AML with normal karyotype #108	mononuclear cells from bone marrow	GSE15434	MUC
Bone marrow mononuclear cell (BMMC)	GSM387168	AML with normal karyotype #109	mononuclear cells from bone marrow	GSE15434	MUC
Bone marrow mononuclear cell (BMMC)	GSM387169	AML with normal karyotype #110	mononuclear cells from bone marrow	GSE15434	MUC
Bone marrow mononuclear cell (BMMC)	GSM387170	AML with normal karyotype #111	mononuclear cells from bone marrow	GSE15434	MUC
Bone marrow mononuclear cell (BMMC)	GSM387171	AML with normal karyotype #112	mononuclear cells from bone marrow	GSE15434	MUC
Bone marrow mononuclear cell (BMMC)	GSM387172	AML with normal karyotype #113	mononuclear cells from bone marrow	GSE15434	MUC
Bone marrow mononuclear cell (BMMC)	GSM387173	AML with normal karyotype #114	mononuclear cells from bone marrow	GSE15434	MUC
Bone marrow mononuclear cell (BMMC)	GSM387174	AML with normal karyotype #115	mononuclear cells from bone marrow	GSE15434	MUC
Bone marrow mononuclear cell (BMMC)	GSM387175	AML with normal karyotype #116	mononuclear cells from bone marrow	GSE15434	MUC
Bone marrow mononuclear cell (BMMC)	GSM387176	AML with normal karyotype #117	mononuclear cells from bone marrow	GSE15434	MUC
Bone marrow mononuclear cell (BMMC)	GSM387177	AML with normal karyotype #118	mononuclear cells from bone marrow	GSE15434	MUC
Bone marrow mononuclear cell (BMMC)	GSM387178	AML with normal karyotype #119	mononuclear cells from bone marrow	GSE15434	MUC
Bone marrow mononuclear cell (BMMC)	GSM387179	AML with normal karyotype #120	mononuclear cells from bone marrow	GSE15434	MUC
Bone marrow mononuclear cell (BMMC)	GSM387180	AML with normal karyotype #121	mononuclear cells from bone marrow	GSE15434	MUC
Bone marrow mononuclear cell (BMMC)	GSM387181	AML with normal karyotype #122	mononuclear cells from bone marrow	GSE15434	MUC
Bone marrow mononuclear cell (BMMC)	GSM387182	AML with normal karyotype #123	mononuclear cells from bone marrow	GSE15434	MUC
Bone marrow mononuclear cell (BMMC)	GSM387183	AML with normal karyotype #124	mononuclear cells from bone marrow	GSE15434	MUC
Bone marrow mononuclear cell (BMMC)	GSM387184	AML with normal karyotype #125	mononuclear cells from bone marrow	GSE15434	MUC
Bone marrow mononuclear cell (BMMC)	GSM387185	AML with normal karyotype #126	mononuclear cells from bone marrow	GSE15434	MUC
Bone marrow mononuclear cell (BMMC)	GSM387186	AML with normal karyotype #127	mononuclear cells from bone marrow	GSE15434	MUC
Bone marrow mononuclear cell (BMMC)	GSM387187	AML with normal karyotype #128	mononuclear cells from bone marrow	GSE15434	MUC
Bone marrow mononuclear cell (BMMC)	GSM387188	AML with normal karyotype #129	mononuclear cells from bone marrow	GSE15434	MUC
Bone marrow mononuclear cell (BMMC)	GSM387189	AML with normal karyotype #130	mononuclear cells from bone marrow	GSE15434	MUC
Bone marrow mononuclear cell (BMMC)	GSM387190	AML with normal karyotype #131	mononuclear cells from bone marrow	GSE15434	MUC
[truncated: 8,423 more rows]
