# Supplementary material for: ImmuSort, a database on gene plasticity and electronic sorting for immune cells
Source: Sci Rep. 2015 May 19;5:10370. doi: 10.1038/srep10370 (PMC4437374; doi:10.1038/srep10370)
Supplement: Supplementary Table S2 [file srep10370-s3.xls]

## Sheet: Sheet1
ImmuSort category	GEO sample	Title	Source name	GEO series	Sample description
B cell	GSM1362254	In vivo B cell activation PF-303:598099	PBS + PF-303	GSE56483	0624P1B5_164286_geatp_3///D2 0d2h0m_B Lymphocytes;Spleen;CD23+
B cell	GSM1362255	In vivo B cell activation PF-303:598097	PBS + PF-303	GSE56483	0624P1B9_164290_geatp_3///D4 0d2h0m_B Lymphocytes;Spleen;CD23+
B cell	GSM1362256	In vivo B cell activation PF-303:597936	Anti-IgD + PF-303	GSE56483	0624P1C3_164328_geatp_3///C1 0d2h0m_B Lymphocytes;Spleen;CD23+
B cell	GSM1362257	In vivo B cell activation PF-303:597774	Anti-IgD + vehicle	GSE56483	0624P1C4_164292_geatp_3///B5 0d2h0m_B Lymphocytes;Spleen;CD23+
B cell	GSM1362258	In vivo B cell activation PF-303:597935	Anti-IgD + PF-303	GSE56483	0624P1C5_164293_geatp_3///C5 0d2h0m_B Lymphocytes;Spleen;CD23+
B cell	GSM1362259	In vivo B cell activation PF-303:597428	PBS + vehicle	GSE56483	0624P1C9_164296_geatp_3///A2 0d2h0m_B Lymphocytes;Spleen;CD23+
B cell	GSM1362260	In vivo B cell activation PF-303:597777	Anti-IgD + vehicle	GSE56483	0624P1D7_164300_geatp_3///B4 0d2h0m_B Lymphocytes;Spleen;CD23+
B cell	GSM1362261	In vivo B cell activation PF-303:598100	PBS + PF-303	GSE56483	0624P1E10_164310_geatp_3///D5 0d2h0m_B Lymphocytes;Spleen;CD23+
B cell	GSM1362262	In vivo B cell activation PF-303:597776	Anti-IgD + vehicle	GSE56483	0624P1E3_164303_geatp_3///B2 0d2h0m_B Lymphocytes;Spleen;CD23+
B cell	GSM1362263	In vivo B cell activation PF-303:597775	Anti-IgD + vehicle	GSE56483	0624P1E9_164309_geatp_3///B1 0d2h0m_B Lymphocytes;Spleen;CD23+
B cell	GSM1362264	In vivo B cell activation PF-303:597939	Anti-IgD + PF-303	GSE56483	0624P1F10_164318_geatp_3///C3 0d2h0m_B Lymphocytes;Spleen;CD23+
B cell	GSM1362265	In vivo B cell activation PF-303:598098	PBS + PF-303	GSE56483	0624P1F4_164312_geatp_3///D1 0d2h0m_B Lymphocytes;Spleen;CD23+
B cell	GSM1362266	In vivo B cell activation PF-303:597427	PBS + vehicle	GSE56483	0624P1F5_164313_geatp_3///A1 0d2h0m_B Lymphocytes;Spleen;CD23+
B cell	GSM1362267	In vivo B cell activation PF-303:597938	Anti-IgD + PF-303	GSE56483	0624P1F6_164314_geatp_3///C2 0d2h0m_B Lymphocytes;Spleen;CD23+
B cell	GSM1362268	In vivo B cell activation PF-303:598096	PBS + PF-303	GSE56483	0624P1G3_164319_geatp_3///D3 0d2h0m_B Lymphocytes;Spleen;CD23+
B cell	GSM1362269	In vivo B cell activation PF-303:597429	PBS + vehicle	GSE56483	0624P1G7_164323_geatp_3///A3 0d2h0m_B Lymphocytes;Spleen;CD23+
B cell	GSM1362270	In vivo B cell activation PF-303:597937	Anti-IgD + PF-303	GSE56483	0624P1G9_164325_geatp_3///C4 0d2h0m_B Lymphocytes;Spleen;CD23+
B cell	GSM275576	Activated B lymphocytes (replicate 1)	Adult peripheral blood	GSE10871	Activated B lymphocytes generated from chimeric mice generated from Nanog-GFP iPS cells with inducible lentivirus
B cell	GSM275577	Activated B lymphocytes (replicate 2)	Adult peripheral blood	GSE10871	Activated B lymphocytes generated from chimeric mice generated from Nanog-GFP iPS cells with inducible lentivirus
B cell	GSM341662	Aid-GFP negative LPS+IL4-stimulated splenic B cells (1)	Aid-GFP-Reporter Spleen	GSE13611 GSE13880	Aid-GFP-Reporter Spleen
B cell	GSM341664	Aid-GFP negative LPS+IL4-stimulated splenic B cells (2)	Aid-GFP-Reporter Spleen	GSE13611 GSE13880	Aid-GFP-Reporter Spleen
B cell	GSM341665	Aid-GFP positive LPS+IL4-stimulated splenic B cells (1)	Aid-GFP-Reporter Spleen	GSE13611 GSE13880	Aid-GFP-Reporter Spleen
B cell	GSM341668	Aid-GFP positive LPS+IL4-stimulated splenic B cells (2)	Aid-GFP-Reporter Spleen	GSE13611 GSE13880	Aid-GFP-Reporter Spleen
B cell	GSM154247	AM14 B cells, anti IgM treated, rep1	Murine AM-14 B cells	GSE6674	AM14 B cells treated with anti-IgM
B cell	GSM154248	AM14 B cells, anti IgM treated, rep2	Murine AM-14 B cells	GSE6674	AM14 B cells treated with anti-IgM
B cell	GSM154249	AM14 B cells, anti IgM treated, rep3	Murine AM-14 B cells	GSE6674	AM14 B cells treated with anti-IgM
B cell	GSM154256	AM14 B cells, anti-IgM+CpG, rep1	Murine AM-14 B cells	GSE6674	AM14 B cells, anti-IgM+CpG treated
B cell	GSM154257	AM14 B cells, anti-IgM+CpG, rep2	Murine AM-14 B cells	GSE6674	AM14 B cells, anti-IgM+CpG treated
B cell	GSM154258	AM14 B cells, anti-IgM+CpG, rep3	Murine AM-14 B cells	GSE6674	AM14 B cells, anti-IgM+CpG treated
B cell	GSM154250	AM14 B cells, CpG treated, rep1	Murine AM-14 B cells	GSE6674	AM14 B cells, CpG treated
B cell	GSM154251	AM14 B cells, CpG treated, rep2	Murine AM-14 B cells	GSE6674	AM14 B cells, CpG treated
B cell	GSM154252	AM14 B cells, CpG treated, rep3	Murine AM-14 B cells	GSE6674	AM14 B cells, CpG treated
B cell	GSM154244	AM14 B cells, Media alone, rep1	Murine AM-14 B cells	GSE6674	AM14 B cells, media alone
B cell	GSM154245	AM14 B cells, Media alone, rep2	Murine AM-14 B cells	GSE6674	AM14 B cells, media alone
B cell	GSM154246	AM14 B cells, Media alone, rep3	Murine AM-14 B cells	GSE6674	AM14 B cells, media alone
B cell	GSM154253	AM14 B cells, PL2-3, rep1	Murine AM-14 B cells	GSE6674	AM14 B cells, PL2-3 treated
B cell	GSM154254	AM14 B cells, PL2-3, rep2	Murine AM-14 B cells	GSE6674	AM14 B cells, PL2-3 treated
B cell	GSM154255	AM14 B cells, PL2-3, rep3	Murine AM-14 B cells	GSE6674	AM14 B cells, PL2-3 treated
B cell	GSM71992	FACS-purified B cells_wildtype_non-infected_rep1	B cells - wildtype mice - not infected	GSE3203 Dataset: GDS2762	B cells from control mice (uninfected wild type)///Array 15 - 15.N.B._467.CEL
B cell	GSM71993	FACS-purified B cells_wildtype_non-infected_rep2	B cells - wildtype mice - not infected	GSE3203 Dataset: GDS2762	B cells from control mice (uninfected wild type)///Array 16 - 16.N.B._473.CEL
B cell	GSM71994	FACS-purified B cells_129SV/EV_non-infected_rep3	B cells - wildtype mice - not infected	GSE3203 Dataset: GDS2762	B cells from control mice (uninfected wild type)///Array 17 - 17.N.B._478.CEL
B cell	GSM71995	FACS-purified B cells_129SV/EV_non-infected_rep4	B cells - wildtype mice - not infected	GSE3203 Dataset: GDS2762	B cells from control mice (uninfected wild type)///Array 18 - 18.N.B._482.CEL
B cell	GSM72003	FACS-purified B cells_IFNAR1-/-_influenza-infected_rep4	B cells - IFNAR1-/-mice - influenza-infected	GSE3203 Dataset: GDS2762	B cells from flu-infected mice (IFNR knockout)///Array 32 - 32.N.B._630.CEL
B cell	GSM71996	FACS-purified B cells_wildtype_influenza-infected_rep1	B cells - wildtype mice - influenza-infected	GSE3203 Dataset: GDS2762	B cells from flu-infected mice (wild type)///Array 19 - 19.N.B._493.CEL
B cell	GSM71997	FACS-purified B cells_129SV/EV_influenza-infected_rep2	B cells - wildtype mice - influenza-infected	GSE3203 Dataset: GDS2762	B cells from flu-infected mice (wild type)///Array 20 - 20.N.B._494.CEL
B cell	GSM71999	FACS-purified B cells_129SV/EV_influenza-infected_rep4	B cells - wildtype mice - influenza-infected	GSE3203 Dataset: GDS2762	B cells from flu-infected mice (wild type)///Array 33 - 33.N.B._633.CEL
B cell	GSM72006	FACS-purified B cells_129SV/EV_IFN-b-stimulated_rep3	B cells - wildtype mice - IFN-b stimulated	GSE3203 Dataset: GDS2762	B cells from wild type mice treated with IFN-b///Array 26 - 26.N.B._581_1.CEL
B cell	GSM72007	FACS-purified B cells_129SV/EV_IFN-b-stimulated_rep4	B cells - wildtype mice - IFN-b stimulated	GSE3203 Dataset: GDS2762	B cells from wild type mice treated with IFN-b///Array 34 - 34.N.B._638.CEL
B cell	GSM686644	B220(+) B lymphocytes, biological replicate 1	B220(+) B lymphocytes	GSE27786 GSE27787 Dataset: GDS3997	B220(+) B lymphocytes purified by cell sorting
B cell	GSM686645	B220(+) B lymphocytes, biological replicate 2	B220(+) B lymphocytes	GSE27786 GSE27787 Dataset: GDS3997	B220(+) B lymphocytes purified by cell sorting
B cell	GSM258621	B-cells_marginal_zone_4MJW06120889	B-cells_marginal_zone	GSE10246	B-cells_marginal_zone
B cell	GSM258622	B-cells_marginal_zone_4MJW06120890	B-cells_marginal_zone	GSE10246	B-cells_marginal_zone
B cell	GSM526700	WT 16h 1st replicate	splenic B-cells from Mus musculus	GSE21063	cells stimulated with anti-IgM for 16h
B cell	GSM526708	WT 16h 2nd replicate	splenic B-cells from Mus musculus	GSE21063	cells stimulated with anti-IgM for 16h
B cell	GSM526716	WT 16h 3rd replicate	splenic B-cells from Mus musculus	GSE21063	cells stimulated with anti-IgM for 16h
B cell	GSM526698	WT 3h 1st replicate	splenic B-cells from Mus musculus	GSE21063	cells stimulated with anti-IgM for 3h
B cell	GSM526706	WT 3h 2nd replicate	splenic B-cells from Mus musculus	GSE21063	cells stimulated with anti-IgM for 3h
B cell	GSM526714	WT 3h 3rd replicate	splenic B-cells from Mus musculus	GSE21063	cells stimulated with anti-IgM for 3h
B cell	GSM526699	WT 8h 1st replicate	splenic B-cells from Mus musculus	GSE21063	cells stimulated with anti-IgM for 8h
B cell	GSM526707	WT 8h 2nd replicate	splenic B-cells from Mus musculus	GSE21063	cells stimulated with anti-IgM for 8h
B cell	GSM526715	WT 8h 3rd replicate	splenic B-cells from Mus musculus	GSE21063	cells stimulated with anti-IgM for 8h
B cell	GSM713317	Marginal zone B cell, rep1	Splenic marginal zone B cells	GSE11961	Cells were negatively selected with MACS system using biotynilated Abs against CD5, CD11b, CD95, CD138, CD43, Gr-1, TER119, F4/80, CD3 and CD90, followed by sorted B220+AA4.1-CD21highCD23low fraction as marginal zone B cells.
B cell	GSM713318	Marginal zone B cell, rep2	Splenic marginal zone B cells	GSE11961	Cells were negatively selected with MACS system using biotynilated Abs against CD5, CD11b, CD95, CD138, CD43, Gr-1, TER119, F4/80, CD3 and CD90, followed by sorted B220+AA4.1-CD21highCD23low fraction as marginal zone B cells.
B cell	GSM713319	Marginal zone B cell, rep3	Splenic marginal zone B cells	GSE11961	Cells were negatively selected with MACS system using biotynilated Abs against CD5, CD11b, CD95, CD138, CD43, Gr-1, TER119, F4/80, CD3 and CD90, followed by sorted B220+AA4.1-CD21highCD23low fraction as marginal zone B cells.
B cell	GSM712006	Marginal Zone B cell from mb1-cre(+/-)Bcl6(+/+), rep1	Splenic marginal zone B cells	GSE28737	Cells were negatively selected with MACS system using biotynilated Abs against CD5, CD11b, CD95, CD138, CD43, Gr-1, TER119, F4/80, CD3 and CD90, followed by sorted B220+AA4.1-CD21highCD23low fraction as marginal zone B cells.
B cell	GSM712007	Marginal Zone B cell from mb1-cre(+/-)Bcl6(+/+), rep2	Splenic marginal zone B cells	GSE28737	Cells were negatively selected with MACS system using biotynilated Abs against CD5, CD11b, CD95, CD138, CD43, Gr-1, TER119, F4/80, CD3 and CD90, followed by sorted B220+AA4.1-CD21highCD23low fraction as marginal zone B cells.
B cell	GSM712008	Marginal Zone B cell from mb1-cre(+/-)Bcl6(+/flox), rep1	Splenic marginal zone B cells	GSE28737	Cells were negatively selected with MACS system using biotynilated Abs against CD5, CD11b, CD95, CD138, CD43, Gr-1, TER119, F4/80, CD3 and CD90, followed by sorted B220+AA4.1-CD21highCD23low fraction as marginal zone B cells.
B cell	GSM712009	Marginal Zone B cell from mb1-cre(+/-)Bcl6(+/flox), rep2	Splenic marginal zone B cells	GSE28737	Cells were negatively selected with MACS system using biotynilated Abs against CD5, CD11b, CD95, CD138, CD43, Gr-1, TER119, F4/80, CD3 and CD90, followed by sorted B220+AA4.1-CD21highCD23low fraction as marginal zone B cells.
B cell	GSM712010	Marginal Zone B cell from mb1-cre(+/-)Bcl6(flox/flox), rep1	Splenic marginal zone B cells	GSE28737	Cells were negatively selected with MACS system using biotynilated Abs against CD5, CD11b, CD95, CD138, CD43, Gr-1, TER119, F4/80, CD3 and CD90, followed by sorted B220+AA4.1-CD21highCD23low fraction as marginal zone B cells.
B cell	GSM712011	Marginal Zone B cell from mb1-cre(+/-)Bcl6(flox/flox), rep2	Splenic marginal zone B cells	GSE28737	Cells were negatively selected with MACS system using biotynilated Abs against CD5, CD11b, CD95, CD138, CD43, Gr-1, TER119, F4/80, CD3 and CD90, followed by sorted B220+AA4.1-CD21highCD23low fraction as marginal zone B cells.
B cell	GSM713314	Follicular B cell, rep1	Splenic follicular B cell	GSE11961	Cells were negatively selected with MACS system using biotynilated Abs against CD5, CD11b, CD95, CD138, CD43, Gr-1, TER119, F4/80, CD3 and CD90, followed by sorted B220+AA4.1-CD21intCD23+ fraction as follicular B cells.
B cell	GSM713315	Follicular B cell, rep2	Splenic follicular B cell	GSE11961	Cells were negatively selected with MACS system using biotynilated Abs against CD5, CD11b, CD95, CD138, CD43, Gr-1, TER119, F4/80, CD3 and CD90, followed by sorted B220+AA4.1-CD21intCD23+ fraction as follicular B cells.
B cell	GSM713316	Follicular B cell, rep3	Splenic follicular B cell	GSE11961	Cells were negatively selected with MACS system using biotynilated Abs against CD5, CD11b, CD95, CD138, CD43, Gr-1, TER119, F4/80, CD3 and CD90, followed by sorted B220+AA4.1-CD21intCD23+ fraction as follicular B cells.
B cell	GSM712000	Follicular B cell from mb1-cre(+/-)Bcl6(+/+), rep1	Splenic follicular B cell	GSE28737	Cells were negatively selected with MACS system using biotynilated Abs against CD5, CD11b, CD95, CD138, CD43, Gr-1, TER119, F4/80, CD3 and CD90, followed by sorted B220+AA4.1-CD21intCD23+ fraction as follicular B cells.
B cell	GSM712001	Follicular B cell from mb1-cre(+/-)Bcl6(+/+), rep2	Splenic follicular B cell	GSE28737	Cells were negatively selected with MACS system using biotynilated Abs against CD5, CD11b, CD95, CD138, CD43, Gr-1, TER119, F4/80, CD3 and CD90, followed by sorted B220+AA4.1-CD21intCD23+ fraction as follicular B cells.
B cell	GSM712002	Follicular B cell from mb1-cre(+/-)Bcl6(+/flox), rep1	Splenic follicular B cell	GSE28737	Cells were negatively selected with MACS system using biotynilated Abs against CD5, CD11b, CD95, CD138, CD43, Gr-1, TER119, F4/80, CD3 and CD90, followed by sorted B220+AA4.1-CD21intCD23+ fraction as follicular B cells.
B cell	GSM712003	Follicular B cell from mb1-cre(+/-)Bcl6(+/flox), rep2	Splenic follicular B cell	GSE28737	Cells were negatively selected with MACS system using biotynilated Abs against CD5, CD11b, CD95, CD138, CD43, Gr-1, TER119, F4/80, CD3 and CD90, followed by sorted B220+AA4.1-CD21intCD23+ fraction as follicular B cells.
B cell	GSM712004	Follicular B cell from mb1-cre(+/-)Bcl6(flox/flox), rep1	Splenic follicular B cell	GSE28737	Cells were negatively selected with MACS system using biotynilated Abs against CD5, CD11b, CD95, CD138, CD43, Gr-1, TER119, F4/80, CD3 and CD90, followed by sorted B220+AA4.1-CD21intCD23+ fraction as follicular B cells.
B cell	GSM712005	Follicular B cell from mb1-cre(+/-)Bcl6(flox/flox), rep2	Splenic follicular B cell	GSE28737	Cells were negatively selected with MACS system using biotynilated Abs against CD5, CD11b, CD95, CD138, CD43, Gr-1, TER119, F4/80, CD3 and CD90, followed by sorted B220+AA4.1-CD21intCD23+ fraction as follicular B cells.
B cell	GSM526693	K0 0h 1st replicate	splenic B-cells from Mus musculus	GSE21063	Conditional alleles of Nfatc1 (Nfatc1flx ) were generated by flanking exon 3 of the murine Nfatc1 gene with loxP sites. These mice were crossed with mb1-cre mice (Hobeika et al., 2006)
B cell	GSM526701	K0 0h 2nd replicate	splenic B-cells from Mus musculus	GSE21063	Conditional alleles of Nfatc1 (Nfatc1flx ) were generated by flanking exon 3 of the murine Nfatc1 gene with loxP sites. These mice were crossed with mb1-cre mice (Hobeika et al., 2006)
B cell	GSM526709	K0 0h 3rd replicate	splenic B-cells from Mus musculus	GSE21063	Conditional alleles of Nfatc1 (Nfatc1flx ) were generated by flanking exon 3 of the murine Nfatc1 gene with loxP sites. These mice were crossed with mb1-cre mice (Hobeika et al., 2006)
B cell	GSM526696	K0 16h 1st replicate	splenic B-cells from Mus musculus	GSE21063	Conditional alleles of Nfatc1 (Nfatc1flx ) were generated by flanking exon 3 of the murine Nfatc1 gene with loxP sites. These mice were crossed with mb1-cre mice (Hobeika et al., 2006)
B cell	GSM526704	K0 16h 2nd replicate	splenic B-cells from Mus musculus	GSE21063	Conditional alleles of Nfatc1 (Nfatc1flx ) were generated by flanking exon 3 of the murine Nfatc1 gene with loxP sites. These mice were crossed with mb1-cre mice (Hobeika et al., 2006)
B cell	GSM526712	K0 16h 3rd replicate	splenic B-cells from Mus musculus	GSE21063	Conditional alleles of Nfatc1 (Nfatc1flx ) were generated by flanking exon 3 of the murine Nfatc1 gene with loxP sites. These mice were crossed with mb1-cre mice (Hobeika et al., 2006)
B cell	GSM526694	K0 3h 1st replicate	splenic B-cells from Mus musculus	GSE21063	Conditional alleles of Nfatc1 (Nfatc1flx ) were generated by flanking exon 3 of the murine Nfatc1 gene with loxP sites. These mice were crossed with mb1-cre mice (Hobeika et al., 2006)
B cell	GSM526702	K0 3h 2nd replicate	splenic B-cells from Mus musculus	GSE21063	Conditional alleles of Nfatc1 (Nfatc1flx ) were generated by flanking exon 3 of the murine Nfatc1 gene with loxP sites. These mice were crossed with mb1-cre mice (Hobeika et al., 2006)
B cell	GSM526710	K0 3h 3rd replicate	splenic B-cells from Mus musculus	GSE21063	Conditional alleles of Nfatc1 (Nfatc1flx ) were generated by flanking exon 3 of the murine Nfatc1 gene with loxP sites. These mice were crossed with mb1-cre mice (Hobeika et al., 2006)
B cell	GSM526695	K0 8h 1st replicate	splenic B-cells from Mus musculus	GSE21063	Conditional alleles of Nfatc1 (Nfatc1flx ) were generated by flanking exon 3 of the murine Nfatc1 gene with loxP sites. These mice were crossed with mb1-cre mice (Hobeika et al., 2006)
B cell	GSM526703	K0 8h 2nd replicate	splenic B-cells from Mus musculus	GSE21063	Conditional alleles of Nfatc1 (Nfatc1flx ) were generated by flanking exon 3 of the murine Nfatc1 gene with loxP sites. These mice were crossed with mb1-cre mice (Hobeika et al., 2006)
B cell	GSM526711	K0 8h 3rd replicate	splenic B-cells from Mus musculus	GSE21063	Conditional alleles of Nfatc1 (Nfatc1flx ) were generated by flanking exon 3 of the murine Nfatc1 gene with loxP sites. These mice were crossed with mb1-cre mice (Hobeika et al., 2006)
B cell	GSM569451	B6 Bs r1	Bs cells from B6 mice	GSE23114 Dataset: GDS4191	control Bs replicate 1
B cell	GSM569452	B6 Bs r2	Bs cells from B6 mice	GSE23114 Dataset: GDS4191	control Bs replicate 2
B cell	GSM258663	follicular_B-cells_4MJW06120849	follicular_B-cells	GSE10246	follicular_B-cells
B cell	GSM258664	follicular_B-cells_4MJW06120850	follicular_B-cells	GSE10246	follicular_B-cells
B cell	GSM465515	GC B cells from pLN	mouse germinal center B cells from immunized peripheral lymph nodes	GSE18746	from C57BL6/J wild type mice, immunized with TNP-KLH with incomplete Freund's adjuvant
B cell	GSM465516	naive B cells from pLN	mouse naive B cells from immunized peripheral lymph nodes	GSE18746	from C57BL6/J wild type mice, immunized with TNP-KLH with incomplete Freund's adjuvant
B cell	GSM465517	GC B cells from PP	mouse germinal center B cells from Peyer's patches	GSE18746	from C57BL6/J wild type mice, without any treatment
B cell	GSM1255459	IRF4_1	B lymphocytes	GSE51932	Gene expression data
B cell	GSM1255460	IRF4_2	B lymphocytes	GSE51932	Gene expression data
B cell	GSM1255461	IRF4_3	B lymphocytes	GSE51932	Gene expression data
B cell	GSM1255462	IRF4_4	B lymphocytes	GSE51932	Gene expression data
B cell	GSM1255455	WT_1	B lymphocytes	GSE51932	Gene expression data
B cell	GSM1255456	WT_2	B lymphocytes	GSE51932	Gene expression data
B cell	GSM1255457	WT_3	B lymphocytes	GSE51932	Gene expression data
B cell	GSM1255458	WT_4	B lymphocytes	GSE51932	Gene expression data
B cell	GSM981274	B cells spleen 1	mouse spleen B cells	GSE39916	Gene expression data from B220+ CD23+ spleen B cells
B cell	GSM981275	B cells spleen 2	mouse spleen B cells	GSE39916	Gene expression data from B220+ CD23+ spleen B cells
B cell	GSM981276	B cells spleen 3	mouse spleen B cells	GSE39916	Gene expression data from B220+ CD23+ spleen B cells
B cell	GSM1081392	d14 GC B1-8_rep1	d14 GC B1-8	GSE44260	Gene expression data from d14 GC B1-8
B cell	GSM1081393	d14 GC B1-8_rep2	d14 GC B1-8	GSE44260	Gene expression data from d14 GC B1-8
B cell	GSM1081394	d14 GC B1-8_rep3	d14 GC B1-8	GSE44260	Gene expression data from d14 GC B1-8
B cell	GSM1081395	d14 GC V23_rep1	d14 GC V23	GSE44260	Gene expression data from d14 GC V23
B cell	GSM1081396	d14 GC V23_rep2	d14 GC V23	GSE44260	Gene expression data from d14 GC V23
B cell	GSM1081397	d14 GC V23_rep3	d14 GC V23	GSE44260	Gene expression data from d14 GC V23
B cell	GSM616665	ID4+/+TCL1-tg spleen CD19+ B cells collected from 3 mice 1	ID4+/+TCL1-tg spleen CD19+ B cells	GSE25100 Dataset: GDS4178	Gene expression data from ID4+/+ TCL1-tg spleen CD19+ B cells
B cell	GSM616666	ID4+/+TCL1-tg spleen CD19+ B cells collected from 3 mice 2	ID4+/+TCL1-tg spleen CD19+ B cells	GSE25100 Dataset: GDS4178	Gene expression data from ID4+/+ TCL1-tg spleen CD19+ B cells
B cell	GSM616667	ID4+/+TCL1-tg spleen CD19+ B cells collected from 3 mice 3	ID4+/+TCL1-tg spleen CD19+ B cells	GSE25100 Dataset: GDS4178	Gene expression data from ID4+/+ TCL1-tg spleen CD19+ B cells
B cell	GSM616662	ID4+/-TCL1-tg spleen CD19+ B cells collected from 3 mice 1	ID4+/-TCL1-tg spleen CD19+ B cells	GSE25100 Dataset: GDS4178	Gene expression data from ID4+/-TCL1-tg spleen CD19+ B cells
B cell	GSM616663	ID4+/-TCL1-tg spleen CD19+ B cells collected from 3 mice 2	ID4+/-TCL1-tg spleen CD19+ B cells	GSE25100 Dataset: GDS4178	Gene expression data from ID4+/-TCL1-tg spleen CD19+ B cells
B cell	GSM616664	ID4+/-TCL1-tg spleen CD19+ B cells collected from 3 mice 3	ID4+/-TCL1-tg spleen CD19+ B cells	GSE25100 Dataset: GDS4178	Gene expression data from ID4+/-TCL1-tg spleen CD19+ B cells
B cell	GSM913987	B-cell-4h-r1	Quiescent B cells, lipopolysaccharide (LPS) treatment for 4hrs	GSE37222 GSE37230	Gene expression data from LPS stimulated 4hrs B cells
B cell	GSM913988	B-cell-4h-r2	Quiescent B cells, lipopolysaccharide (LPS) treatment for 4hrs	GSE37222 GSE37230	Gene expression data from LPS stimulated 4hrs B cells
B cell	GSM913989	B-cell-4h-r3	Quiescent B cells, lipopolysaccharide (LPS) treatment for 4hrs	GSE37222 GSE37230	Gene expression data from LPS stimulated 4hrs B cells
B cell	GSM280475	Adult murine spleen, Mature B cells (CD19+IgM+) #1	Adult murine spleen from 10-15 weeks old mice	GSE11110	Gene expression data from LSKCD34-Flt3- cells FACS sorted from adult BM
B cell	GSM1278372	mir155KO_Bcell	B Cells in wildtype mouse	GSE52940	Gene expression data from mouse Bcells
B cell	GSM1278373	mir155WT_Bcell	B Cells in mir155 KO mouse	GSE52940	Gene expression data from mouse Bcells
B cell	GSM589877	naive, biological replicate 2	Naive splenic B cells	GSE23925	Gene expression data from Naive (IgD+) B cells from spleen
B cell	GSM913984	B-cell-0h-r1	Quiescent B cells	GSE37222 GSE37230	Gene expression data from Naive resting B cells
B cell	GSM913985	B-cell-0h-r2	Quiescent B cells	GSE37222 GSE37230	Gene expression data from Naive resting B cells
B cell	GSM913986	B-cell-0h-r3	Quiescent B cells	GSE37222 GSE37230	Gene expression data from Naive resting B cells
B cell	GSM1081388	Navie_rep1	Navie	GSE44260	Gene expression data from navie sample
B cell	GSM1081389	Navie_rep2	Navie	GSE44260	Gene expression data from navie sample
B cell	GSM1081390	Navie_rep3	Navie	GSE44260	Gene expression data from navie sample
B cell	GSM1081391	Navie_rep4	Navie	GSE44260	Gene expression data from navie sample
B cell	GSM247595	B lymphocytes, replicate 1	MD_LBq_430_2	GSE9810	Gene expression data from purified splenic B lymphocytes from 3 WT C57BL6 mice
B cell	GSM144161	B_cells_1	B_cells_1	GSE6259	Gene expression data from purified splenic DCs from 5-8 WT C57BL6 mice
B cell	GSM144162	B_cells_2	B_cells_2	GSE6259	Gene expression data from purified splenic DCs from 5-8 WT C57BL6 mice
B cell	GSM144163	B_cells_3	B_cells_3	GSE6259	Gene expression data from purified splenic DCs from 5-8 WT C57BL6 mice
B cell	GSM247597	B lymphocytes, replicate 3	PK_LB_7MC_430_2	GSE9810	Gene expression data from purified splenic follicular B lymphocytes from 1 WT C57BL6 mouse
B cell	GSM247596	B lymphocytes, replicate 2	PK_LB_1_430_2	GSE9810	Gene expression data from purified splenic follicular B lymphocytes from 2 WT C57BL6 mice
B cell	GSM589874	dark zone, biological replicate 1	day 7 germinal center dark zone cells	GSE23925	Gene expression data from sorted B cells photoactivated in the GC dark zone
B cell	GSM589875	dark zone, biological replicate 2	day 7 germinal center dark zone cells	GSE23925	Gene expression data from sorted B cells photoactivated in the GC dark zone
B cell	GSM589872	light zone, biological replicate 1	day 7 germinal center light zone cells	GSE23925	Gene expression data from sorted B cells photoactivated in the GC light zone
B cell	GSM589873	light zone, biological replicate 2	day 7 germinal center light zone cells	GSE23925	Gene expression data from sorted B cells photoactivated in the GC light zone
B cell	GSM492811	MatureB cells biological rep1	Mouse Spleen	GSE19729	Gene expression data from Sorted Cells CD43-CD19+B220+IgM+
B cell	GSM492812	MatureB cells biological rep2	Mouse Spleen	GSE19729	Gene expression data from Sorted Cells CD43-CD19+B220+IgM+
B cell	GSM1061913	B6 FO B cells, biological replicate 1	Splenic B6 FO B cells	GSE43396	Gene expression data from splenic B6 FO B cells
B cell	GSM1061914	B6 FO B cells, biological replicate 2	Splenic B6 FO B cells	GSE43396	Gene expression data from splenic B6 FO B cells
B cell	GSM1061917	B6 MZ B cells, biological replicate 1	Splenic B6 MZ B cells	GSE43396	Gene expression data from splenic B6 MZ B cells
B cell	GSM1061918	B6 MZ B cells, biological replicate 2	Splenic B6 MZ B cells	GSE43396	Gene expression data from splenic B6 MZ B cells
B cell	GSM1061907	B6 T1 B cells, biological replicate 1	Splenic B6 T1 B cells	GSE43396	Gene expression data from splenic B6 T1 B cells
B cell	GSM1061908	B6 T1 B cells, biological replicate 2	Splenic B6 T1 B cells	GSE43396	Gene expression data from splenic B6 T1 B cells
B cell	GSM1061909	B6 T2FO B cells, biological replicate 1	Splenic B6 T2FO B cells	GSE43396	Gene expression data from splenic B6 T2FO B cells
B cell	GSM1061915	B6 T2MZ B cells, biological replicate 1	Splenic B6 T2MZ B cells	GSE43396	Gene expression data from splenic B6 T2MZ B cells
B cell	GSM1061911	B6 T3 B cells, biological replicate 1	Splenic B6 T3 B cells	GSE43396	Gene expression data from splenic B6 T3 B cells
B cell	GSM1061912	B6 T3 B cells, biological replicate 2	Splenic B6 T3 B cells	GSE43396	Gene expression data from splenic B6 T3 B cells
B cell	GSM915685	NOD B cells, 2h anti-IgM stimulation, biological replicate 1	Splenic NOD B cells, 2h culture with anti-IgM stimulation	GSE37294 Dataset: GDS4340	Gene expression data from splenic NOD B cells cultured for 2h with anti-IgM stimulation
B cell	GSM915686	NOD B cells, 2h anti-IgM stimulation, biological replicate 2	Splenic NOD B cells, 2h culture with anti-IgM stimulation	GSE37294 Dataset: GDS4340	Gene expression data from splenic NOD B cells cultured for 2h with anti-IgM stimulation
B cell	GSM915682	NOD B cells, 2h unstimulated, biological replicate 1	Splenic NOD B cells, 2h culture without stimulation	GSE37294 Dataset: GDS4340	Gene expression data from splenic NOD B cells cultured for 2h without stimulation
B cell	GSM915683	NOD B cells, 2h unstimulated, biological replicate 2	Splenic NOD B cells, 2h culture without stimulation	GSE37294 Dataset: GDS4340	Gene expression data from splenic NOD B cells cultured for 2h without stimulation
B cell	GSM915684	NOD B cells, 2h unstimulated, biological replicate 3	Splenic NOD B cells, 2h culture without stimulation	GSE37294 Dataset: GDS4340	Gene expression data from splenic NOD B cells cultured for 2h without stimulation
B cell	GSM1061925	NOD FO B cells, biological replicate 1	Splenic NOD FO B cells	GSE43396	Gene expression data from splenic NOD FO B cells
B cell	GSM1061926	NOD FO B cells, biological replicate 2	Splenic NOD FO B cells	GSE43396	Gene expression data from splenic NOD FO B cells
B cell	GSM1061929	NOD MZ B cells, biological replicate 1	Splenic NOD MZ B cells	GSE43396	Gene expression data from splenic NOD MZ B cells
B cell	GSM1061930	NOD MZ B cells, biological replicate 2	Splenic NOD MZ B cells	GSE43396	Gene expression data from splenic NOD MZ B cells
B cell	GSM1061919	NOD T1 B cells, biological replicate 1	Splenic NOD T1 B cells	GSE43396	Gene expression data from splenic NOD T1 B cells
B cell	GSM1061920	NOD T1 B cells, biological replicate 2	Splenic NOD T1 B cells	GSE43396	Gene expression data from splenic NOD T1 B cells
B cell	GSM1061921	NOD T2FO B cells, biological replicate 1	Splenic NOD T2FO B cells	GSE43396	Gene expression data from splenic NOD T2FO B cells
B cell	GSM1061922	NOD T2FO B cells, biological replicate 2	Splenic NOD T2FO B cells	GSE43396	Gene expression data from splenic NOD T2FO B cells
B cell	GSM1061927	NOD T2MZ B cells, biological replicate 1	Splenic NOD T2MZ B cells	GSE43396	Gene expression data from splenic NOD T2MZ B cells
B cell	GSM1061928	NOD T2MZ B cells, biological replicate 2	Splenic NOD T2MZ B cells	GSE43396	Gene expression data from splenic NOD T2MZ B cells
B cell	GSM1061923	NOD T3 B cells, biological replicate 1	Splenic NOD T3 B cells	GSE43396	Gene expression data from splenic NOD T3 B cells
B cell	GSM1061924	NOD T3 B cells, biological replicate 2	Splenic NOD T3 B cells	GSE43396	Gene expression data from splenic NOD T3 B cells
B cell	GSM915690	NR4 B cells, 2h anti-IgM stimulation, biological replicate 1	Splenic NR4 B cells, 2h culture with anti-IgM stimulation	GSE37294 Dataset: GDS4340	Gene expression data from splenic NR4 B cells cultured for 2h with anti-IgM stimulation
B cell	GSM915691	NR4 B cells, 2h anti-IgM stimulation, biological replicate 2	Splenic NR4 B cells, 2h culture with anti-IgM stimulation	GSE37294 Dataset: GDS4340	Gene expression data from splenic NR4 B cells cultured for 2h with anti-IgM stimulation
B cell	GSM915692	NR4 B cells, 2h anti-IgM stimulation, biological replicate 3	Splenic NR4 B cells, 2h culture with anti-IgM stimulation	GSE37294 Dataset: GDS4340	Gene expression data from splenic NR4 B cells cultured for 2h with anti-IgM stimulation
B cell	GSM915687	NR4 B cells, 2h unstimulated, biological replicate 1	Splenic NR4 B cells, 2h culture without stimulation	GSE37294 Dataset: GDS4340	Gene expression data from splenic NR4 B cells cultured for 2h without stimulation
B cell	GSM915688	NR4 B cells, 2h unstimulated, biological replicate 2	Splenic NR4 B cells, 2h culture without stimulation	GSE37294 Dataset: GDS4340	Gene expression data from splenic NR4 B cells cultured for 2h without stimulation
B cell	GSM915689	NR4 B cells, 2h unstimulated, biological replicate 3	Splenic NR4 B cells, 2h culture without stimulation	GSE37294 Dataset: GDS4340	Gene expression data from splenic NR4 B cells cultured for 2h without stimulation
B cell	GSM422922	BCells_Transgenic_day2_REP1	B cells, transgenic, stimulated	GSE16874	Gene expression data from stimulated, transgenic B cells
B cell	GSM422923	BCells_Transgenic_day2_REP2	B cells, transgenic, stimulated	GSE16874	Gene expression data from stimulated, transgenic B cells
B cell	GSM422924	BCells_Transgenic_day2_REP3	B cells, transgenic, stimulated	GSE16874	Gene expression data from stimulated, transgenic B cells
B cell	GSM422919	BCells_WildType_day2_REP1	B cells, wild type, stimulated	GSE16874	Gene expression data from stimulated, wild type B cells
B cell	GSM422920	BCells_WildType_day2_REP2	B cells, wild type, stimulated	GSE16874	Gene expression data from stimulated, wild type B cells
B cell	GSM422921	BCells_WildType_day2_REP3	B cells, wild type, stimulated	GSE16874	Gene expression data from stimulated, wild type B cells
B cell	GSM749438	TG, Rep1	Eu-miR-155 Transgenic mouse spleen B-cells	GSE30248	Gene expression data from TG FVB mouse B-cells
B cell	GSM749439	TG, Rep2	Eu-miR-155 Transgenic mouse spleen B-cells	GSE30248	Gene expression data from TG FVB mouse B-cells
B cell	GSM749440	TG, Rep3	Eu-miR-155 Transgenic mouse spleen B-cells	GSE30248	Gene expression data from TG FVB mouse B-cells
B cell	GSM1009614	mU50_null_splenoB	Splenic B-cells from DmU50(HG-b) mice	GSE41164	Gene expression data from three mice
B cell	GSM1009613	mU50_wildtype_splenoB	Splenic B-cells from C57BL/6J wildtype mice	GSE41164	Gene expression data from three mice
B cell	GSM422916	BCells_Transgenic_day0_REP1	B cells, transgenic, unstimulated	GSE16874	Gene expression data from unstimulated, transgenic B cells
B cell	GSM422917	BCells_Transgenic_day0_REP2	B cells, transgenic, unstimulated	GSE16874	Gene expression data from unstimulated, transgenic B cells
B cell	GSM422918	BCells_Transgenic_day0_REP3	B cells, transgenic, unstimulated	GSE16874	Gene expression data from unstimulated, transgenic B cells
B cell	GSM422913	BCells_WildType_day0_REP1	B cells, wild type, unstimulated	GSE16874	Gene expression data from unstimulated, wild type B cells
B cell	GSM422914	BCells_WildType_day0_REP2	B cells, wild type, unstimulated	GSE16874	Gene expression data from unstimulated, wild type B cells
B cell	GSM422915	BCells_WildType_day0_REP3	B cells, wild type, unstimulated	GSE16874	Gene expression data from unstimulated, wild type B cells
B cell	GSM749434	WT, Rep1	Wild Type mouse spleen B-cells	GSE30248	Gene expression data from WT FVB mouse B-cells
B cell	GSM749435	WT, Rep2	Wild Type mouse spleen B-cells	GSE30248	Gene expression data from WT FVB mouse B-cells
B cell	GSM749436	WT, Rep3	Wild Type mouse spleen B-cells	GSE30248	Gene expression data from WT FVB mouse B-cells
B cell	GSM749437	WT, Rep4	Wild Type mouse spleen B-cells	GSE30248	Gene expression data from WT FVB mouse B-cells
B cell	GSM828149	EμTTP-1 bone marrow B220+, biological replicate 1	Eμ-TTP-1 bone marrow B220+	GSE33474 GSE37792	Gene expression data of bone marrow B220+ cells from 4-6 weeks old Eμ-Myc;Eμ-TTP-1 littermates.
B cell	GSM828150	EμTTP-1 bone marrow B220+, biological replicate 2	Eμ-TTP-1 bone marrow B220+	GSE33474 GSE37792	Gene expression data of bone marrow B220+ cells from 4-6 weeks old Eμ-Myc;Eμ-TTP-1 littermates.
B cell	GSM828151	EμTTP-1 bone marrow B220+, biological replicate 3	Eμ-TTP-1 bone marrow B220+	GSE33474 GSE37792	Gene expression data of bone marrow B220+ cells from 4-6 weeks old Eμ-Myc;Eμ-TTP-1 littermates.
B cell	GSM828152	EμMyc bone marrow B220+, biological replicate 1	Eμ-Myc bone marrow B220+	GSE33474 GSE37792	Gene expression data of bone marrow B220+ cells from 4-6 weeks old Eμ-Myc;Eμ-TTP-1 littermates.
B cell	GSM828153	EμMyc bone marrow B220+, biological replicate 2	Eμ-Myc bone marrow B220+	GSE33474 GSE37792	Gene expression data of bone marrow B220+ cells from 4-6 weeks old Eμ-Myc;Eμ-TTP-1 littermates.
B cell	GSM828154	EμMyc bone marrow B220+, biological replicate 3	Eμ-Myc bone marrow B220+	GSE33474 GSE37792	Gene expression data of bone marrow B220+ cells from 4-6 weeks old Eμ-Myc;Eμ-TTP-1 littermates.
B cell	GSM828155	EμMyc;EμTTP-1 bone marrow B220+, biological replicate 1	Eμ-Myc;Eμ-TTP-1 bone marrow B220+	GSE33474 GSE37792	Gene expression data of bone marrow B220+ cells from 4-6 weeks old Eμ-Myc;Eμ-TTP-1 littermates.
B cell	GSM828156	EμMyc;EμTTP-1 bone marrow B220+, biological replicate 2	Eμ-Myc;Eμ-TTP-1 bone marrow B220+	GSE33474 GSE37792	Gene expression data of bone marrow B220+ cells from 4-6 weeks old Eμ-Myc;Eμ-TTP-1 littermates.
B cell	GSM828157	EμMyc;EμTTP-1 bone marrow B220+, biological replicate 3	Eμ-Myc;Eμ-TTP-1 bone marrow B220+	GSE33474 GSE37792	Gene expression data of bone marrow B220+ cells from 4-6 weeks old Eμ-Myc;Eμ-TTP-1 littermates.
B cell	GSM828146	Wild Type bone marrow B220+, biological replicate 1	Wild Type bone marrow B220+	GSE33474 GSE37792	Gene expression data of bone marrow B220+ cells from 4-6 weeks old Eμ-Myc;Eμ-TTP-1 littermates.
B cell	GSM828147	Wild Type bone marrow B220+, biological replicate 2	Wild Type bone marrow B220+	GSE33474 GSE37792	Gene expression data of bone marrow B220+ cells from 4-6 weeks old Eμ-Myc;Eμ-TTP-1 littermates.
B cell	GSM828148	Wild Type bone marrow B220+, biological replicate 3	Wild Type bone marrow B220+	GSE33474 GSE37792	Gene expression data of bone marrow B220+ cells from 4-6 weeks old Eμ-Myc;Eμ-TTP-1 littermates.
B cell	GSM715821	old-B6-ABC-spl-1	mouse spleen	GSE28887	Gene expression profile of different B cell populations in old mice
B cell	GSM715825	old-B6-ABC-spl-2	mouse spleen	GSE28887	Gene expression profile of different B cell populations in old mice
B cell	GSM715829	old-B6-ABC-spl-3	mouse spleen	GSE28887	Gene expression profile of different B cell populations in old mice
B cell	GSM715818	old-B6-B1a-PEC-1	mouse peritoneal cavity	GSE28887	Gene expression profile of different B cell populations in old mice
B cell	GSM715822	old-B6-B1a-PEC-2	mouse peritoneal cavity	GSE28887	Gene expression profile of different B cell populations in old mice
B cell	GSM715826	old-B6-B1a-PEC-3	mouse peritoneal cavity	GSE28887	Gene expression profile of different B cell populations in old mice
B cell	GSM715819	old-B6-FO-spl-1	mouse spleen	GSE28887	Gene expression profile of different B cell populations in old mice
B cell	GSM715823	old-B6-FO-spl-2	mouse spleen	GSE28887	Gene expression profile of different B cell populations in old mice
B cell	GSM715827	old-B6-FO-spl-3	mouse spleen	GSE28887	Gene expression profile of different B cell populations in old mice
B cell	GSM715820	young-B6-B1a-PEC-1	mouse peritoneal cavity	GSE28887	Gene expression profile of different B cell populations in old mice
B cell	GSM715824	young-B6-B1a-PEC-2	mouse peritoneal cavity	GSE28887	Gene expression profile of different B cell populations in old mice
B cell	GSM715828	young-B6-B1a-PEC-3	mouse peritoneal cavity	GSE28887	Gene expression profile of different B cell populations in old mice
B cell	GSM699073	T cell dependent immune responses: B cell activation and differentiation Group3 late germinal center B cell (GC2) Chip2	B cell subsets	GSE28237	Gene expression profiles of (a) Fo, (b) GC1, and (c) GC2 B cells prepared from the spleen of BALB/c mice were compared using Affymetrix MG430Av2 GeneChip arrays. After total RNA extraction, reverse transcription, cDNA extraction, the biotinylated cRNA was transcribed, fragmented, and 15 碌g cRNA hybridized in duplicates for each of the three groups to the GeneChip arrays. Group1
B cell	GSM699072	T cell dependent immune responses: B cell activation and differentiation Group3 late germinal center B cell (GC2) Chip1	B cell subsets	GSE28237	Gene expression profiles of (a) Fo, (b) GC1, and (c) GC2 B cells prepared from the spleen of BALB/c mice were compared using Affymetrix MG430Av2 GeneChip arrays. After total RNA extraction, reverse transcription, cDNA extraction, the biotinylated cRNA was transcribed, fragmented, and 15 碌g cRNA hybridized in duplicates for each of the three groups to the GeneChip arrays. Group1
B cell	GSM699068	T cell dependent immune responses: B cell activation and differentiation Group1 follicular B cells (Fo), Chip 2	B cell subsets	GSE28237	Gene expression profiles of (a) Fo, (b) GC1, and (c) GC2 B cells prepared from the spleen of BALB/c mice were compared using Affymetrix MG430Av2 GeneChip arrays. After total RNA extraction, reverse transcription, cDNA extraction, the biotinylated cRNA was transcribed, fragmented, and 15 碌g cRNA hybridized in duplicates for each of the three groups to the GeneChip arrays. Group1
B cell	GSM879034	Group1-2 naive murine B cells	Naive splenic B cells	GSE35998	Gene expression profiles of Naive, LPS or LPS + anti-CD40 activated B cells prepared from the spleens of C57BL/6 mice were compared using Affymetrix MG430Av2 GeneChip arrays. After total RNA extraction, reverse transcription, cDNA extraction, the biotinylated cRNA was transcribed, fragmented, and 15 碌g cRNA hybridized in quadruplicates for each of the five groups to the GeneChip arrays. Twenty ch…
B cell	GSM879035	Group1-3 naive murine B cells	Naive splenic B cells	GSE35998	Gene expression profiles of Naive, LPS or LPS + anti-CD40 activated B cells prepared from the spleens of C57BL/6 mice were compared using Affymetrix MG430Av2 GeneChip arrays. After total RNA extraction, reverse transcription, cDNA extraction, the biotinylated cRNA was transcribed, fragmented, and 15 碌g cRNA hybridized in quadruplicates for each of the five groups to the GeneChip arrays. Twenty ch…
B cell	GSM879036	Group1-6 naive murine B cells	Naive splenic B cells	GSE35998	Gene expression profiles of Naive, LPS or LPS + anti-CD40 activated B cells prepared from the spleens of C57BL/6 mice were compared using Affymetrix MG430Av2 GeneChip arrays. After total RNA extraction, reverse transcription, cDNA extraction, the biotinylated cRNA was transcribed, fragmented, and 15 碌g cRNA hybridized in quadruplicates for each of the five groups to the GeneChip arrays. Twenty ch…
B cell	GSM879037	Group1-7 naive murine B cells	Naive splenic B cells	GSE35998	Gene expression profiles of Naive, LPS or LPS + anti-CD40 activated B cells prepared from the spleens of C57BL/6 mice were compared using Affymetrix MG430Av2 GeneChip arrays. After total RNA extraction, reverse transcription, cDNA extraction, the biotinylated cRNA was transcribed, fragmented, and 15 碌g cRNA hybridized in quadruplicates for each of the five groups to the GeneChip arrays. Twenty ch…
B cell	GSM879038	Group2-1 LPS activated murine B cells 24h	LPS 24h activated splenic B cells	GSE35998	Gene expression profiles of Naive, LPS or LPS + anti-CD40 activated B cells prepared from the spleens of C57BL/6 mice were compared using Affymetrix MG430Av2 GeneChip arrays. After total RNA extraction, reverse transcription, cDNA extraction, the biotinylated cRNA was transcribed, fragmented, and 15 碌g cRNA hybridized in quadruplicates for each of the five groups to the GeneChip arrays. Twenty ch…
B cell	GSM879039	Group2-2 LPS activated murine B cells 24h	LPS 24h activated splenic B cells	GSE35998	Gene expression profiles of Naive, LPS or LPS + anti-CD40 activated B cells prepared from the spleens of C57BL/6 mice were compared using Affymetrix MG430Av2 GeneChip arrays. After total RNA extraction, reverse transcription, cDNA extraction, the biotinylated cRNA was transcribed, fragmented, and 15 碌g cRNA hybridized in quadruplicates for each of the five groups to the GeneChip arrays. Twenty ch…
B cell	GSM879041	Group2-6 LPS activated murine B cells 24h	LPS 24h activated splenic B cells	GSE35998	Gene expression profiles of Naive, LPS or LPS + anti-CD40 activated B cells prepared from the spleens of C57BL/6 mice were compared using Affymetrix MG430Av2 GeneChip arrays. After total RNA extraction, reverse transcription, cDNA extraction, the biotinylated cRNA was transcribed, fragmented, and 15 碌g cRNA hybridized in quadruplicates for each of the five groups to the GeneChip arrays. Twenty ch…
B cell	GSM879042	Group3-4 LPS + anti-CD40 activated murine B cells 24h	LPS + anti-CD40 24h activated splenic B cells	GSE35998	Gene expression profiles of Naive, LPS or LPS + anti-CD40 activated B cells prepared from the spleens of C57BL/6 mice were compared using Affymetrix MG430Av2 GeneChip arrays. After total RNA extraction, reverse transcription, cDNA extraction, the biotinylated cRNA was transcribed, fragmented, and 15 碌g cRNA hybridized in quadruplicates for each of the five groups to the GeneChip arrays. Twenty ch…
B cell	GSM879043	Group3-5 LPS + anti-CD40 activated murine B cells 24h	LPS + anti-CD40 24h activated splenic B cells	GSE35998	Gene expression profiles of Naive, LPS or LPS + anti-CD40 activated B cells prepared from the spleens of C57BL/6 mice were compared using Affymetrix MG430Av2 GeneChip arrays. After total RNA extraction, reverse transcription, cDNA extraction, the biotinylated cRNA was transcribed, fragmented, and 15 碌g cRNA hybridized in quadruplicates for each of the five groups to the GeneChip arrays. Twenty ch…
B cell	GSM879044	Group3-6 LPS + anti-CD40 activated murine B cells 24h	LPS + anti-CD40 24h activated splenic B cells	GSE35998	Gene expression profiles of Naive, LPS or LPS + anti-CD40 activated B cells prepared from the spleens of C57BL/6 mice were compared using Affymetrix MG430Av2 GeneChip arrays. After total RNA extraction, reverse transcription, cDNA extraction, the biotinylated cRNA was transcribed, fragmented, and 15 碌g cRNA hybridized in quadruplicates for each of the five groups to the GeneChip arrays. Twenty ch…
B cell	GSM879045	Group3-7 LPS + anti-CD40 activated murine B cells 24h	LPS + anti-CD40 24h activated splenic B cells	GSE35998	Gene expression profiles of Naive, LPS or LPS + anti-CD40 activated B cells prepared from the spleens of C57BL/6 mice were compared using Affymetrix MG430Av2 GeneChip arrays. After total RNA extraction, reverse transcription, cDNA extraction, the biotinylated cRNA was transcribed, fragmented, and 15 碌g cRNA hybridized in quadruplicates for each of the five groups to the GeneChip arrays. Twenty ch…
B cell	GSM879048	Group4-3 LPS activated murine B cells 72h	LPS 72h activated splenic B cells	GSE35998	Gene expression profiles of Naive, LPS or LPS + anti-CD40 activated B cells prepared from the spleens of C57BL/6 mice were compared using Affymetrix MG430Av2 GeneChip arrays. After total RNA extraction, reverse transcription, cDNA extraction, the biotinylated cRNA was transcribed, fragmented, and 15 碌g cRNA hybridized in quadruplicates for each of the five groups to the GeneChip arrays. Twenty ch…
B cell	GSM879049	Group4-6 LPS activated murine B cells 72h	LPS 72h activated splenic B cells	GSE35998	Gene expression profiles of Naive, LPS or LPS + anti-CD40 activated B cells prepared from the spleens of C57BL/6 mice were compared using Affymetrix MG430Av2 GeneChip arrays. After total RNA extraction, reverse transcription, cDNA extraction, the biotinylated cRNA was transcribed, fragmented, and 15 碌g cRNA hybridized in quadruplicates for each of the five groups to the GeneChip arrays. Twenty ch…
B cell	GSM879050	Group5-44 LPS + anti-CD40 activated murine B cells 72h	LPS + anti-CD40 72h activated splenic B cells	GSE35998	Gene expression profiles of Naive, LPS or LPS + anti-CD40 activated B cells prepared from the spleens of C57BL/6 mice were compared using Affymetrix MG430Av2 GeneChip arrays. After total RNA extraction, reverse transcription, cDNA extraction, the biotinylated cRNA was transcribed, fragmented, and 15 碌g cRNA hybridized in quadruplicates for each of the five groups to the GeneChip arrays. Twenty ch…
B cell	GSM879061	Group5-45 LPS + anti-CD40 activated murine B cells 72h	LPS + anti-CD40 72h activated splenic B cells	GSE35998	Gene expression profiles of Naive, LPS or LPS + anti-CD40 activated B cells prepared from the spleens of C57BL/6 mice were compared using Affymetrix MG430Av2 GeneChip arrays. After total RNA extraction, reverse transcription, cDNA extraction, the biotinylated cRNA was transcribed, fragmented, and 15 碌g cRNA hybridized in quadruplicates for each of the five groups to the GeneChip arrays. Twenty ch…
B cell	GSM879051	Group5-6A LPS + anti-CD40 activated murine B cells 72h	LPS + anti-CD40 72h activated splenic B cells	GSE35998	Gene expression profiles of Naive, LPS or LPS + anti-CD40 activated B cells prepared from the spleens of C57BL/6 mice were compared using Affymetrix MG430Av2 GeneChip arrays. After total RNA extraction, reverse transcription, cDNA extraction, the biotinylated cRNA was transcribed, fragmented, and 15 碌g cRNA hybridized in quadruplicates for each of the five groups to the GeneChip arrays. Twenty ch…
B cell	GSM879052	Group5-7 LPS + anti-CD40 activated murine B cells 72h	LPS + anti-CD40 72h activated splenic B cells	GSE35998	Gene expression profiles of Naive, LPS or LPS + anti-CD40 activated B cells prepared from the spleens of C57BL/6 mice were compared using Affymetrix MG430Av2 GeneChip arrays. After total RNA extraction, reverse transcription, cDNA extraction, the biotinylated cRNA was transcribed, fragmented, and 15 碌g cRNA hybridized in quadruplicates for each of the five groups to the GeneChip arrays. Twenty ch…
B cell	GSM315400	Gfi1 ko	Gfi1-/- splenic B cells	GSE12545	Gfi1 ko
B cell	GSM315399	Gfi1 wt	Gfi1+/+ splenic B cells	GSE12545	Gfi1 wt
B cell	GSM315603	B-cell sample 1	B-cell leukemia	GSE12581	inoculation of Graffi GV-1.4 virus in NFS mice
B cell	GSM315604	B-cell sample 2	B-cell leukemia	GSE12581	inoculation of Graffi GV-1.4 virus in NFS mice
B cell	GSM315605	B-cell sample 3	B-cell leukemia	GSE12581	inoculation of Graffi GV-1.4 virus in NFS mice
B cell	GSM1133205	4KO-zeroD0 rep1	purified primary B cells from Irf4-inducible mice on the Irf4-/- background; stimulated for 0 Days; 0ng/mL DOX	GSE46606 GSE46608	Irf4-/-; Day0, zero DOX, rep1
B cell	GSM1133212	4KO-zeroD0 rep2	purified primary B cells from Irf4-inducible mice on the Irf4-/- background; stimulated for 0 Days; 0ng/mL DOX	GSE46606 GSE46608	Irf4-/-; Day0, zero DOX, rep2
B cell	GSM1133219	4KO-zeroD0 rep3	purified primary B cells from Irf4-inducible mice on the Irf4-/- background; stimulated for 0 Days; 0ng/mL DOX	GSE46606 GSE46608	Irf4-/-; Day0, zero DOX, rep3
B cell	GSM1133201	4KO-hiD1 rep1	purified primary B cells from Irf4-inducible mice on the Irf4-/- background; stimulated for 1 Days; 100ng/mL DOX	GSE46606 GSE46608	Irf4-/-; Day1, high DOX, rep1
B cell	GSM1133208	4KO-hiD1 rep2	purified primary B cells from Irf4-inducible mice on the Irf4-/- background; stimulated for 1 Days; 100ng/mL DOX	GSE46606 GSE46608	Irf4-/-; Day1, high DOX, rep2
B cell	GSM1133215	4KO-hiD1 rep3	purified primary B cells from Irf4-inducible mice on the Irf4-/- background; stimulated for 1 Days; 100ng/mL DOX	GSE46606 GSE46608	Irf4-/-; Day1, high DOX, rep3
B cell	GSM1133203	4KO-loD1 rep1	purified primary B cells from Irf4-inducible mice on the Irf4-/- background; stimulated for 1 Days; 16ng/mL DOX	GSE46606 GSE46608	Irf4-/-; Day1, low DOX, rep1
B cell	GSM1133210	4KO-loD1 rep2	purified primary B cells from Irf4-inducible mice on the Irf4-/- background; stimulated for 1 Days; 16ng/mL DOX	GSE46606 GSE46608	Irf4-/-; Day1, low DOX, rep2
B cell	GSM1133217	4KO-loD1 rep3	purified primary B cells from Irf4-inducible mice on the Irf4-/- background; stimulated for 1 Days; 16ng/mL DOX	GSE46606 GSE46608	Irf4-/-; Day1, low DOX, rep3
B cell	GSM1133206	4KO-zeroD1 rep1	purified primary B cells from Irf4-inducible mice on the Irf4-/- background; stimulated for 1 Days; 0ng/mL DOX	GSE46606 GSE46608	Irf4-/-; Day1, zero DOX, rep1
B cell	GSM1133213	4KO-zeroD1 rep2	purified primary B cells from Irf4-inducible mice on the Irf4-/- background; stimulated for 1 Days; 0ng/mL DOX	GSE46606 GSE46608	Irf4-/-; Day1, zero DOX, rep2
B cell	GSM1133220	4KO-zeroD1 rep3	purified primary B cells from Irf4-inducible mice on the Irf4-/- background; stimulated for 1 Days; 0ng/mL DOX	GSE46606 GSE46608	Irf4-/-; Day1, zero DOX, rep3
B cell	GSM1133202	4KO-hiD3 rep1	purified primary B cells from Irf4-inducible mice on the Irf4-/- background; stimulated for 3 Days; 100ng/mL DOX	GSE46606 GSE46608	Irf4-/-; Day3, high DOX, rep1
B cell	GSM1133209	4KO-hiD3 rep2	purified primary B cells from Irf4-inducible mice on the Irf4-/- background; stimulated for 3 Days; 100ng/mL DOX	GSE46606 GSE46608	Irf4-/-; Day3, high DOX, rep2
B cell	GSM1133216	4KO-hiD3 rep3	purified primary B cells from Irf4-inducible mice on the Irf4-/- background; stimulated for 3 Days; 100ng/mL DOX	GSE46606 GSE46608	Irf4-/-; Day3, high DOX, rep3
B cell	GSM1133204	4KO-loD3 rep1	purified primary B cells from Irf4-inducible mice on the Irf4-/- background; stimulated for 3 Days; 16ng/mL DOX	GSE46606 GSE46608	Irf4-/-; Day3, low DOX, rep1
B cell	GSM1133211	4KO-loD3 rep2	purified primary B cells from Irf4-inducible mice on the Irf4-/- background; stimulated for 3 Days; 16ng/mL DOX	GSE46606 GSE46608	Irf4-/-; Day3, low DOX, rep2
B cell	GSM1133218	4KO-loD3 rep3	purified primary B cells from Irf4-inducible mice on the Irf4-/- background; stimulated for 3 Days; 16ng/mL DOX	GSE46606 GSE46608	Irf4-/-; Day3, low DOX, rep3
B cell	GSM1133207	4KO-zeroD3 rep1	purified primary B cells from Irf4-inducible mice on the Irf4-/- background; stimulated for 3 Days; 0ng/mL DOX	GSE46606 GSE46608	Irf4-/-; Day3, zero DOX, rep1
B cell	GSM1133214	4KO-zeroD3 rep2	purified primary B cells from Irf4-inducible mice on the Irf4-/- background; stimulated for 3 Days; 0ng/mL DOX	GSE46606 GSE46608	Irf4-/-; Day3, zero DOX, rep2
B cell	GSM1133221	4KO-zeroD3 rep3	purified primary B cells from Irf4-inducible mice on the Irf4-/- background; stimulated for 3 Days; 0ng/mL DOX	GSE46606 GSE46608	Irf4-/-; Day3, zero DOX, rep3
B cell	GSM1133222	WT-D0 rep1	purified primary B cells from Irf4+/+ mice; stimulated for 0 Days	GSE46606 GSE46608	Irf4+/+; Day0, rep1
B cell	GSM1133225	WT-D0 rep2	purified primary B cells from Irf4+/+ mice; stimulated for 0 Days	GSE46606 GSE46608	Irf4+/+; Day0, rep2
B cell	GSM1133228	WT-D0 rep3	purified primary B cells from Irf4+/+ mice; stimulated for 0 Days	GSE46606 GSE46608	Irf4+/+; Day0, rep3
B cell	GSM1133223	WT-D1 rep1	purified primary B cells from Irf4+/+ mice; stimulated for 1 Days	GSE46606 GSE46608	Irf4+/+; Day1, rep1
B cell	GSM1133226	WT-D1 rep2	purified primary B cells from Irf4+/+ mice; stimulated for 1 Days	GSE46606 GSE46608	Irf4+/+; Day1, rep2
B cell	GSM1133229	WT-D1 rep3	purified primary B cells from Irf4+/+ mice; stimulated for 1 Days	GSE46606 GSE46608	Irf4+/+; Day1, rep3
B cell	GSM1133224	WT-D3 rep1	purified primary B cells from Irf4+/+ mice; stimulated for 3 Days	GSE46606 GSE46608	Irf4+/+; Day3, rep1
B cell	GSM1133227	WT-D3 rep2	purified primary B cells from Irf4+/+ mice; stimulated for 3 Days	GSE46606 GSE46608	Irf4+/+; Day3, rep2
B cell	GSM1133230	WT-D3 rep3	purified primary B cells from Irf4+/+ mice; stimulated for 3 Days	GSE46606 GSE46608	Irf4+/+; Day3, rep3
B cell	GSM753490	Bone marrow B220+ cells isolated from kinase dead knockin IKK浼狵44A/K44A mice 1	Bone marrow B220+ cells	GSE30363	KAFv (IKK alpha kinase knockin FVB mice)///Bone marrow B220+ cells isolated from kinase dead knockin IKK伪K44A/K44A mice
B cell	GSM753493	Bone marrow B220+ cells isolated from kinase dead knockin IKK浼狵44A/K44A mice 3	Bone marrow B220+ cells	GSE30363	KAFv (IKK alpha kinase knockin FVB mice)///Bone marrow B220+ cells isolated from kinase dead knockin IKK伪K44A/K44A mice
B cell	GSM753491	Bone marrow B220+ cells isolated from WT littermate control mice 1	Bone marrow B220+ cells	GSE30363	KAFv (IKK alpha kinase knockin FVB mice)///Bone marrow B220+ cells isolated from WT littermate control mice
B cell	GSM753494	Bone marrow B220+ cells isolated from WT littermate control mice 2	Bone marrow B220+ cells	GSE30363	KAFv (IKK alpha kinase knockin FVB mice)///Bone marrow B220+ cells isolated from WT littermate control mice
B cell	GSM263652	lymph node B cell - Baff-tg - Tg1 - Day3	Lymph node B cell ex vivo purified - Baff-tg - Tg1 - Day3	GSE10422	lymph node B cell - Baff-tg - Tg1 - Day3
B cell	GSM263653	lymph node B cell - Baff-tg - Tg2 - Day3	Lymph node B cell ex vivo purified - Baff-tg - Tg2 - Day3	GSE10422	lymph node B cell - Baff-tg - Tg2 - Day3
B cell	GSM263654	lymph node B cell - Baff-tg - Tg3 - Day3	Lymph node B cell ex vivo purified - Baff-tg - Tg3 - Day3	GSE10422	lymph node B cell - Baff-tg - Tg3 - Day3
B cell	GSM263643	lymph node B cell - CD19-cretg - control1 - Day1	Lymph node B cell ex vivo purified - CD19-cretg - control1 - Day1	GSE10422	lymph node B cell - CD19-cretg - control1 - Day1
B cell	GSM263645	lymph node B cell - Traf2DB/DB - T2KO - Day1	Lymph node B cell ex vivo purified - Traf2DB/DB - T2KO - Day1	GSE10422	lymph node B cell - Traf2DB/DB - T2KO - Day1
B cell	GSM263646	lymph node B cell - Traf2DB/DB - T2KO - Day2	Lymph node B cell ex vivo purified - Traf2DB/DB - T2KO - Day2	GSE10422	lymph node B cell - Traf2DB/DB - T2KO - Day2
B cell	GSM263642	lymph node B cell - Traf2lox/lox - control1 - Day1	Lymph node B cell ex vivo purified - Traf2lox/lox - control1 - Day1	GSE10422	lymph node B cell - Traf2lox/lox - control1 - Day1
B cell	GSM263640	lymph node B cell - Traf2lox/lox - control1 - Day2	Lymph node B cell ex vivo purified - Traf2lox/lox - control1 - Day2	GSE10422	lymph node B cell - Traf2lox/lox - control1 - Day2
B cell	GSM263641	lymph node B cell - Traf2lox/lox - control2 - Day2	Lymph node B cell ex vivo purified - Traf2lox/lox - control2 - Day2	GSE10422	lymph node B cell - Traf2lox/lox - control2 - Day2
B cell	GSM263647	lymph node B cell - Traf3DB/DB - T3KO - Day1	Lymph node B cell ex vivo purified - Traf3DB/DB - T3KO - Day1	GSE10422	lymph node B cell - Traf3DB/DB - T3KO - Day1
B cell	GSM263648	lymph node B cell - Traf3DB/DB - T3KO - Day2	Lymph node B cell ex vivo purified - Traf3DB/DB - T3KO - Day2	GSE10422	lymph node B cell - Traf3DB/DB - T3KO - Day2
B cell	GSM263649	lymph node B cell - wildtype - control1 - Day3	Lymph node B cell ex vivo purified - wildtype - control1 - Day3	GSE10422	lymph node B cell - wildtype - control1 - Day3
B cell	GSM263650	lymph node B cell - wildtype - control2 - Day3	Lymph node B cell ex vivo purified - wildtype - control2 - Day3	GSE10422	lymph node B cell - wildtype - control2 - Day3
B cell	GSM263651	lymph node B cell - wildtype - control3 - Day3	Lymph node B cell ex vivo purified - wildtype - control3 - Day3	GSE10422	lymph node B cell - wildtype - control3 - Day3
B cell	GSM459907	Mature Bcells, biological replicate 1	Spleen	GSE15808	mature B-cells (B220+ fraction from spleen of normal C57BL/6J mice, sorted by FACS)
B cell	GSM459908	Mature Bcells, biological replicate 2	Spleen	GSE15808	mature B-cells (B220+ fraction from spleen of normal C57BL/6J mice, sorted by FACS)
B cell	GSM459909	Mature Bcells, biological replicate 3	Spleen	GSE15808	mature B-cells (B220+ fraction from spleen of normal C57BL/6J mice, sorted by FACS)
B cell	GSM459910	Mature Bcells, biological replicate 4	Spleen	GSE15808	mature B-cells (B220+ fraction from spleen of normal C57BL/6J mice, sorted by FACS)
B cell	GSM537088	activated B lymphocytes, replicate 1	activated B lymphocytes, replicate 1	GSE21491	MD_22_430_2///Gene expression data from purified splenic B lymphocytes from 3 WT C57BL6 mice
B cell	GSM287570	Memory B cell (D)_1st generation screen	mVh186.2 transgenic splenic B lymphocyte	GSE11386	Memory NP-specific splenic B cells
B cell	GSM287571	Memory B cell (E)_1st generation screen	mVh186.2 transgenic splenic B lymphocyte	GSE11386	Memory NP-specific splenic B cells
B cell	GSM287572	Memory B cell (F)_1st generation screen	mVh186.2 transgenic splenic B lymphocyte	GSE11386	Memory NP-specific splenic B cells
B cell	GSM287573	Memory B cell (G)_1st generation screen	mVh186.2 transgenic splenic B lymphocyte	GSE11386	Memory NP-specific splenic B cells
B cell	GSM287579	Memory Tx B cell (EK)_2nd generation screen	Donor mVh186.2 Tg splenocytes adoptively transferred into AM14/Vk8R transgenic recipients	GSE11386	Memory NP-specific splenic B cells generated in an adoptive transfer system
B cell	GSM287580	Memory Tx B cell (FG)_2nd generation screen	Donor mVh186.2 Tg splenocytes adoptively transferred into AM14/Vk8R transgenic recipients	GSE11386	Memory NP-specific splenic B cells generated in an adoptive transfer system
B cell	GSM287581	Memory Tx B cell (HJ)_2nd generation screen	Donor mVh186.2 Tg splenocytes adoptively transferred into AM14/Vk8R transgenic recipients	GSE11386	Memory NP-specific splenic B cells generated in an adoptive transfer system
B cell	GSM287582	Memory Tx B cell (I)_2nd generation screen	Donor mVh186.2 Tg splenocytes adoptively transferred into AM14/Vk8R transgenic recipients	GSE11386	Memory NP-specific splenic B cells generated in an adoptive transfer system
B cell	GSM540904	Cdk4-/-:Eμ-Myc B-lymphoma	Cdk4-/-:Eμ-Myc B-lymphoma	GSE21683	mice lymph nodes///Gene expression data from Cdk4-/-
B cell	GSM540903	Cdk4+/+:Eμ-Myc B-lymphoma	Cdk4+/+:Eμ-Myc B-lymphoma	GSE21683	mice lymph nodes///Gene expression data from Cdk4+/+
B cell	GSM713335	Memory B cell (day 40), rep1	IgG1 memory B cells (day40)	GSE11961	Mice were immunized with NP-CG/alum. On day 40 postimmunization, splenocytes were negatively selected with MACS system using biotinylated Abs against IgM, IgD, CD5, Gr1, NK1.1, DX5, TER119, F4/80, CD3 and CD90, followed by sorted NIP-binding B220+IgG1+CD38+PNA- fraction as memory B cells.
B cell	GSM713336	Memory B cell (day 40), rep2	IgG1 memory B cells (day40)	GSE11961	Mice were immunized with NP-CG/alum. On day 40 postimmunization, splenocytes were negatively selected with MACS system using biotinylated Abs against IgM, IgD, CD5, Gr1, NK1.1, DX5, TER119, F4/80, CD3 and CD90, followed by sorted NIP-binding B220+IgG1+CD38+PNA- fraction as memory B cells.
B cell	GSM713337	Memory B cell (day 40), rep3	IgG1 memory B cells (day40)	GSE11961	Mice were immunized with NP-CG/alum. On day 40 postimmunization, splenocytes were negatively selected with MACS system using biotinylated Abs against IgM, IgD, CD5, Gr1, NK1.1, DX5, TER119, F4/80, CD3 and CD90, followed by sorted NIP-binding B220+IgG1+CD38+PNA- fraction as memory B cells.
B cell	GSM713338	Germinal center B cell (day 40), rep1	IgG1 germinal center B cells (day40)	GSE11961	Mice were immunized with NP-CG/alum. On day 40 postimmunization, splenocytes were negatively selected with MACS system using biotinylated Abs against IgM, IgD, CD5, Gr1, NK1.1, DX5, TER119, F4/80, CD3 and CD90, followed by sorted NIP-binding B220+IgG1+CD38dullPNA+ fraction as germinal center B cells.
B cell	GSM713339	Germinal center B cell (day 40), rep2	IgG1 germinal center B cells (day40)	GSE11961	Mice were immunized with NP-CG/alum. On day 40 postimmunization, splenocytes were negatively selected with MACS system using biotinylated Abs against IgM, IgD, CD5, Gr1, NK1.1, DX5, TER119, F4/80, CD3 and CD90, followed by sorted NIP-binding B220+IgG1+CD38dullPNA+ fraction as germinal center B cells.
B cell	GSM713340	Germinal center B cell (day 40), rep3	IgG1 germinal center B cells (day40)	GSE11961	Mice were immunized with NP-CG/alum. On day 40 postimmunization, splenocytes were negatively selected with MACS system using biotinylated Abs against IgM, IgD, CD5, Gr1, NK1.1, DX5, TER119, F4/80, CD3 and CD90, followed by sorted NIP-binding B220+IgG1+CD38dullPNA+ fraction as germinal center B cells.
B cell	GSM713320	Memory B cell (day 7), rep1	IgG1 memory B cells (day7)	GSE11961	Mice were immunized with NP-CG/alum. On day 7 postimmunization, splenocytes were negatively selected with MACS system using biotinylated Abs against IgM, IgD, CD5, Gr1, NK1.1, DX5, TER119, F4/80, CD3 and CD90, followed by sorted NIP-binding B220+IgG1+CD38+PNA- fraction as memory B cells.
B cell	GSM713321	Memory B cell (day 7), rep2	IgG1 memory B cells (day7)	GSE11961	Mice were immunized with NP-CG/alum. On day 7 postimmunization, splenocytes were negatively selected with MACS system using biotinylated Abs against IgM, IgD, CD5, Gr1, NK1.1, DX5, TER119, F4/80, CD3 and CD90, followed by sorted NIP-binding B220+IgG1+CD38+PNA- fraction as memory B cells.
B cell	GSM713323	Memory B cell (day 7), rep3	IgG1 memory B cells (day7)	GSE11961	Mice were immunized with NP-CG/alum. On day 7 postimmunization, splenocytes were negatively selected with MACS system using biotinylated Abs against IgM, IgD, CD5, Gr1, NK1.1, DX5, TER119, F4/80, CD3 and CD90, followed by sorted NIP-binding B220+IgG1+CD38+PNA- fraction as memory B cells.
B cell	GSM713325	Germinal center B cell (day 7), rep1	IgG1 germinal center B cells (day7)	GSE11961	Mice were immunized with NP-CG/alum. On day 7 postimmunization, splenocytes were negatively selected with MACS system using biotinylated Abs against IgM, IgD, CD5, Gr1, NK1.1, DX5, TER119, F4/80, CD3 and CD90, followed by sorted NIP-binding B220+IgG1+CD38dullPNA+ fraction as germinal center B cells.
B cell	GSM713328	Germinal center B cell (day 7), rep2	IgG1 germinal center B cells (day7)	GSE11961	Mice were immunized with NP-CG/alum. On day 7 postimmunization, splenocytes were negatively selected with MACS system using biotinylated Abs against IgM, IgD, CD5, Gr1, NK1.1, DX5, TER119, F4/80, CD3 and CD90, followed by sorted NIP-binding B220+IgG1+CD38dullPNA+ fraction as germinal center B cells.
B cell	GSM713329	Germinal center B cell (day 7), rep3	IgG1 germinal center B cells (day7)	GSE11961	Mice were immunized with NP-CG/alum. On day 7 postimmunization, splenocytes were negatively selected with MACS system using biotinylated Abs against IgM, IgD, CD5, Gr1, NK1.1, DX5, TER119, F4/80, CD3 and CD90, followed by sorted NIP-binding B220+IgG1+CD38dullPNA+ fraction as germinal center B cells.
B cell	GSM947661	Mouse dark zone, biological replicate 1	Mouse lymph node dark zone cells	GSE38696 GSE38712	MOUSE_DZ1
B cell	GSM947662	Mouse dark zone, biological replicate 2	Mouse lymph node dark zone cells	GSE38696 GSE38712	MOUSE_DZ2
B cell	GSM947663	Mouse dark zone, biological replicate 3	Mouse lymph node dark zone cells	GSE38696 GSE38712	MOUSE_DZ3
B cell	GSM947664	Mouse dark zone, biological replicate 4	Mouse lymph node dark zone cells	GSE38696 GSE38712	MOUSE_DZ4
B cell	GSM947657	Mouse light zone, biological replicate 1	Mouse lymph node light zone cells	GSE38696 GSE38712	MOUSE_LZ1
B cell	GSM947658	Mouse light zone, biological replicate 2	Mouse lymph node light zone cells	GSE38696 GSE38712	MOUSE_LZ2
B cell	GSM947659	Mouse light zone, biological replicate 3	Mouse lymph node light zone cells	GSE38696 GSE38712	MOUSE_LZ3
B cell	GSM947660	Mouse light zone, biological replicate 4	Mouse lymph node light zone cells	GSE38696 GSE38712	MOUSE_LZ4
B cell	GSM160731	Wild Type B cells Spleen 2	non-transgenic spleen B cells	GSE6980 Dataset: GDS2640	NA
B cell	GSM160739	Wild Type B cells Spleen 3	non-transgenic spleen B cells	GSE6980 Dataset: GDS2640	NA
B cell	GSM160860	Wild Type B cells Spleen 4	non-transgenic spleen B cells	GSE6980 Dataset: GDS2640	NA
B cell	GSM160861	Wild Type B cells Spleen 5	non-transgenic spleen B cells	GSE6980 Dataset: GDS2640	NA
B cell	GSM160730	WildType B cells Spleen 1	non-transgenic spleen B cells	GSE6980 Dataset: GDS2640	NA
B cell	GSM160864	XBP1s B cells 1	XBP1s_B_cells_spleen	GSE6980 Dataset: GDS2640	NA
B cell	GSM160865	XBP1s B cells 2	XBP1s_B_cells_spleen	GSE6980 Dataset: GDS2640	NA
B cell	GSM160867	XBP1s B cells 4	XBP1s_B_cells_spleen	GSE6980 Dataset: GDS2640	NA
B cell	GSM160868	XBP1s B cells 5	XBP1s_B_cells_spleen	GSE6980 Dataset: GDS2640	NA
B cell	GSM287567	Naive B cell (A)_1st generation screen	mVh186.2 transgenic splenic B lymphocyte	GSE11386	Naive NP-specific splenic B cells
B cell	GSM287568	Naive B cell (B)_1st generation screen	mVh186.2 transgenic splenic B lymphocyte	GSE11386	Naive NP-specific splenic B cells
B cell	GSM287569	Naive B cell (C)_1st generation screen	mVh186.2 transgenic splenic B lymphocyte	GSE11386	Naive NP-specific splenic B cells
B cell	GSM287575	Naive AA4.1- B cell (A)_2nd generation screen	mVh186.2 transgenic Jk KO splenic B lymphocyte	GSE11386	Naive NP-specific AA4.1neg splenic B cells
B cell	GSM287576	Naive AA4.1- B cell (B)_2nd generation screen	mVh186.2 transgenic Jk KO splenic B lymphocyte	GSE11386	Naive NP-specific AA4.1neg splenic B cells
B cell	GSM287577	Naive AA4.1- B cell (C)_2nd generation screen	mVh186.2 transgenic Jk KO splenic B lymphocyte	GSE11386	Naive NP-specific AA4.1neg splenic B cells
B cell	GSM287578	Naive AA4.1- B cell (D)_2nd generation screen	mVh186.2 transgenic Jk KO splenic B lymphocyte	GSE11386	Naive NP-specific AA4.1neg splenic B cells
B cell	GSM341384	ZFXcko_B cell_12hr_rep1	ZFXcko B cell, a-IgM, 12 hr	GSE13547	none
B cell	GSM341385	ZFXcko_B cell_12hr_rep2	ZFXcko B cell, a-IgM, 12 hr	GSE13547	none
B cell	GSM341382	ZFXcko_B cell_2hr_rep1	ZFXcko B cell, a-IgM, 2 hr	GSE13547	none
B cell	GSM341383	ZFXcko_B cell_2hr_rep2	ZFXcko B cell, a-IgM, 2 hr	GSE13547	none
B cell	GSM341374	ZFXwt_B cell_0hr_rep1	ZFXwt B cell, a-IgM, 0 hr	GSE13547	none
B cell	GSM341375	ZFXwt_B cell_0hr_rep2	ZFXwt B cell, a-IgM, 0 hr	GSE13547	none
B cell	GSM341376	ZFXwt_B cell_2hr_rep1	ZFXwt B cell, a-IgM, 2 hr	GSE13547	none
B cell	GSM341377	ZFXwt_B cell_2hr_rep2	ZFXwt B cell, a-IgM, 2 hr	GSE13547	none
B cell	GSM315614	B-cell control sample	spleen	GSE12581	non-infected NFS mice (n=12)
B cell	GSM149592	B-Cell 2	B-Cells isolated via Flow cytometry	GSE6506	not applicable
B cell	GSM854088	T1B_rep1	Spleen	GSE34723	p31_s140.cel///Sample name
B cell	GSM854089	T1B_rep2	Spleen	GSE34723	p31_s141.cel///Sample name
B cell	GSM854090	T2B_rep1	Spleen	GSE34723	p32_s142.cel///Sample name
B cell	GSM854091	T2B_rep2	Spleen	GSE34723	p32_s143.cel///Sample name
B cell	GSM854092	MzB_rep1	Spleen	GSE34723	p33_s144.cel///Sample name
B cell	GSM854093	MzB_rep2	Spleen	GSE34723	p33_s145.cel///Sample name
B cell	GSM854094	FoB_rep1	Spleen	GSE34723	p34_s146.cel///Sample name
B cell	GSM854095	FoB_rep2	Spleen	GSE34723	p34_s147.cel///Sample name
B cell	GSM139084	Polysome_plus	total RNA	GSE5985 Dataset: GDS2408	Polysomal RNA was isolated from B cells, which had been stimulated with BAFF for 36 hours, as described (Patke et. al., 2006).
B cell	GSM139079	Polysome_minus	total RNA	GSE5985 Dataset: GDS2408	Polysomal RNA was isolated from unstimulated B cells as described (Patke et. al., 2006).
B cell	GSM938418	GFPMYC negative GC B cells, Biological replicate 2	Spleen, SRBC immunized mouse, 12 days post-immunization	GSE38304	Sample name///Gene expression data from MYC negative GC B cell subpopulation, paired to 11G
B cell	GSM938420	GFPMYC negative GC B cells, Biological replicate 4	Spleen, SRBC immunized mouse, 12 days post-immunization	GSE38304	Sample name///Gene expression data from MYC negative GC B cell subpopulation, paired to 1G
B cell	GSM938417	GFPMYC negative GC B cells, Biological replicate 1	Spleen, SRBC immunized mouse, 12 days post-immunization	GSE38304	Sample name///Gene expression data from MYC negative GC B cell subpopulation, paired to 7G
B cell	GSM938419	GFPMYC negative GC B cells, Biological replicate 3	Spleen, SRBC immunized mouse, 12 days post-immunization	GSE38304	Sample name///Gene expression data from MYC negative GC B cell subpopulation, paired to 9G
B cell	GSM938423	GFPMYC positive GC B cells, Biological replicate 6	Spleen, SRBC immunized mouse, 12 days post-immunization	GSE38304	Sample name///Gene expression data from MYC positive GC B cell subpopulation, paired to 10G
B cell	GSM938422	GFPMYC positive GC B cells, Biological replicate 5	Spleen, SRBC immunized mouse, 12 days post-immunization	GSE38304	Sample name///Gene expression data from MYC positive GC B cell subpopulation, paired to 12G
B cell	GSM938424	GFPMYC positive GC B cells, Biological replicate 7	Spleen, SRBC immunized mouse, 12 days post-immunization	GSE38304	Sample name///Gene expression data from MYC positive GC B cell subpopulation, paired to 2G
B cell	GSM938421	GFPMYC positive GC B cells, Biological replicate 4	Spleen, SRBC immunized mouse, 12 days post-immunization	GSE38304	Sample name///Gene expression data from MYC positive GC B cell subpopulation, paired to 8G
B cell	GSM1103168	WT B, steady-state, replicate 1	MDD_A1_430_2	GSE45365	Sample name///WT spleen B lymphocytes from d1.5 MCMV-infected [CD45.1 WT / CD45.2 IFNAR-KO] mixed bone marrow chimera mice, FACS sorted as
B cell	GSM1103172	WT B, steady-state, replicate 2	MDD_C34_430_2	GSE45365	Sample name///WT spleen B lymphocytes from d1.5 MCMV-infected [CD45.1 WT / CD45.2 IFNAR-KO] mixed bone marrow chimera mice, FACS sorted as
B cell	GSM1103169	WT B, MCMV, replicate 1	MDD_B18_430_2	GSE45365	Sample name///WT spleen B lymphocytes from uninfected [CD45.1 WT / CD45.2 IFNAR-KO] mixed bone marrow chimera mice, FACS sorted as
B cell	GSM1103173	WT B, MCMV, replicate 2	MDD_A11_430_2	GSE45365	Sample name///WT spleen B lymphocytes from uninfected [CD45.1 WT / CD45.2 IFNAR-KO] mixed bone marrow chimera mice, FACS sorted as
B cell	GSM713341	Follicular B cell,anti-IgM+CD40 stimulation, 6h, rep1	Splenic follicular B cell stimulated with anti-IgM and CD40 for 6h	GSE11961	Sorted follicular B cells were stimulated with 10 渭g/ml anti-mouse IgM F(ab鈥?2 and 2 渭g/ml rat anti-mouse CD40 mAb for 6h.
B cell	GSM713342	Follicular B cell,anti-IgM+CD40 stimulation, 6h, rep2	Splenic follicular B cell stimulated with anti-IgM and CD40 for 6h	GSE11961	Sorted follicular B cells were stimulated with 10 渭g/ml anti-mouse IgM F(ab鈥?2 and 2 渭g/ml rat anti-mouse CD40 mAb for 6h.
B cell	GSM713343	Follicular B cell,anti-IgM+CD40 stimulation, 6h, rep3	Splenic follicular B cell stimulated with anti-IgM and CD40 for 6h	GSE11961	Sorted follicular B cells were stimulated with 10 渭g/ml anti-mouse IgM F(ab鈥?2 and 2 渭g/ml rat anti-mouse CD40 mAb for 6h.
B cell	GSM139091	Total_plus	total RNA	GSE5985 Dataset: GDS2408	Total RNA was isolated from B cells, which had been stimulated with BAFF for 36 hours, as described (Patke et. al., 2006).
B cell	GSM139087	Total_minus	total RNA	GSE5985 Dataset: GDS2408	Total RNA was isolated from unstimulated B cells as described (Patke et. al., 2006).
B cell	GSM526697	WT 0h 1st replictae	splenic B-cells from Mus musculus	GSE21063	unstimulated cells
B cell	GSM526705	WT 0h 2nd replicate	splenic B-cells from Mus musculus	GSE21063	unstimulated cells
B cell	GSM526713	WT 0h 3rd replicate	splenic B-cells from Mus musculus	GSE21063	unstimulated cells
B cell	GSM711995	batf KO B cells treated with LPS for 1 day	mRNA from B cells	GSE28736
B cell	GSM711996	batf KO B cells treated with LPS for 2 days	mRNA from B cells	GSE28736
B cell	GSM711994	batf KO B cells unacivated	mRNA from B cells	GSE28736
B cell	GSM711998	wild type B cells treated with LPS for 1 day	mRNA from B cells	GSE28736
B cell	GSM711999	wild type B cells treated with LPS for 2 days	mRNA from B cells	GSE28736
B cell	GSM711997	wild type B cells unactivated	mRNA from B cells	GSE28736
B cell	GSM1126977	CD19+CD5+CD1dhigh Splenocytes	CD5+CD1dhigh B cells	GSE46245
B cell	GSM1126978	CD19+CD5-CD1dhigh Splenocytes	CD5-CD1dhigh B cells	GSE46245
B cell	GSM1420637	REL 1	REL_Germinal center B lymphocytes	GSE58839
B cell	GSM1420638	REL 2	REL_Germinal center B lymphocytes	GSE58839
B cell	GSM1420634	WT 1	WT_Germinal center B lymphocytes	GSE58839
B cell	GSM1420635	WT 2	WT_Germinal center B lymphocytes	GSE58839
B cell	GSM1420636	WT 3	WT_Germinal center B lymphocytes	GSE58839
B cell	GSM1494815	B cell KO	primary b cell	GSE60976 GSE61073
B cell	GSM1494814	B cell WT	primary b cell	GSE60976 GSE61073
B cell precursor	GSM932887	Rag Replicate 1	RAG-2-deficient v-abl-transformed pre-B cells	GSE38044	7433_420_Rag_rep_1///Mouse ID///Gene expression from RAG-2-deficient v-abl-transformed pre-B cells.
B cell precursor	GSM932888	Rag Replicate 2	RAG-2-deficient v-abl-transformed pre-B cells	GSE38044	7434_420_Rag_rep_2///Mouse ID///Gene expression from RAG-2-deficient v-abl-transformed pre-B cells.
B cell precursor	GSM932889	Rag Replicate 3	RAG-2-deficient v-abl-transformed pre-B cells	GSE38044	7435_Rag_rep3///Mouse ID///Gene expression from RAG-2-deficient v-abl-transformed pre-B cells.
B cell precursor	GSM932890	Art Replicate 1	Artemis-deficient v-abl-transformed pre-B cells	GSE38044	7436_Art 1///Mouse ID///Gene expression from Artemis-deficient v-abl-transformed pre-B cells.
B cell precursor	GSM932891	Art Replicate 2	Artemis-deficient v-abl-transformed pre-B cells	GSE38044	7437_Art 2///Mouse ID///Gene expression from Artemis-deficient v-abl-transformed pre-B cells.
B cell precursor	GSM932892	Art Replicate 3	Artemis-deficient v-abl-transformed pre-B cells	GSE38044	7438_Art 3///Mouse ID///Gene expression from Artemis-deficient v-abl-transformed pre-B cells.
B cell precursor	GSM275579	Activated B lymphocytes expressing Oct4, Sox2, Klf4, c-Myc (replicate 2)	Adult peripheral blood	GSE10871	Activated B lymphocytes generated from chimeric mice generated from Nanog-GFP iPS cells with inducible lentivirus
B cell precursor	GSM524639	Bcl6 -/- BCR-ABL1-transformed B cell precursors - untreated 1	Extracted bone marrow cells of Bcl6 knockout mouse	GSE20987	BCR-ABL1-transformed Bcl6 knockout B cell precursors were cultured without STI571 (Imatinib)
B cell precursor	GSM524640	Bcl6 -/- BCR-ABL1-transformed B cell precursors - untreated 2	Extracted bone marrow cells of Bcl6 knockout mouse	GSE20987	BCR-ABL1-transformed Bcl6 knockout B cell precursors were cultured without STI571 (Imatinib)
B cell precursor	GSM524641	Bcl6 -/- BCR-ABL1-transformed B cell precursors - untreated 3	Extracted bone marrow cells of Bcl6 knockout mouse	GSE20987	BCR-ABL1-transformed Bcl6 knockout B cell precursors were cultured without STI571 (Imatinib)
B cell precursor	GSM524642	Bcl6 -/- BCR-ABL1-transformed B cell precursors - STI571 treated 1	Extracted bone marrow cells of Bcl6 knockout mouse	GSE20987	BCR-ABL1-transformed Bcl6 knockout B cell precursors were incubated with 10 碌M STI571 (Imatinib) for 16 hours
B cell precursor	GSM524643	Bcl6 -/- BCR-ABL1-transformed B cell precursors - STI571 treated 2	Extracted bone marrow cells of Bcl6 knockout mouse	GSE20987	BCR-ABL1-transformed Bcl6 knockout B cell precursors were incubated with 10 碌M STI571 (Imatinib) for 16 hours
B cell precursor	GSM524644	Bcl6 -/- BCR-ABL1-transformed B cell precursors - STI571 treated 3	Extracted bone marrow cells from Bcl6 knockout mouse	GSE20987	BCR-ABL1-transformed Bcl6 knockout B cell precursors were incubated with 10 碌M STI571 (Imatinib) for 16 hours
B cell precursor	GSM523989	Bcl6 +/+ BCR-ABL1-transformed B cell precursors - untreated 1	Extracted bone marrow cells from Bcl6 wildtype mouse	GSE20987	BCR-ABL1-transformed Bcl6 wildtype B cell precursors were cultured without STI571 (Imatinib)
B cell precursor	GSM523990	Bcl6 +/+ BCR-ABL1-transformed B cell precursors - untreated 2	Extracted bone marrow cells from Bcl6 wildtype mouse	GSE20987	BCR-ABL1-transformed Bcl6 wildtype B cell precursors were cultured without STI571 (Imatinib)
B cell precursor	GSM523991	Bcl6 +/+ BCR-ABL1-transformed B cell precursors - untreated 3	Extracted bone marrow cells from Bcl6 wildtype mouse	GSE20987	BCR-ABL1-transformed Bcl6 wildtype B cell precursors were cultured without STI571 (Imatinib)
B cell precursor	GSM523992	Bcl6 +/+ BCR-ABL1-transformed B cell precursors - STI571 treated 1	Extracted bone marrow cells of Bcl6 wildtype mouse	GSE20987	BCR-ABL1-transformed Bcl6 wildtype B cell precursors were incubated with 10 碌M STI571 (Imatinib) for 16 hours
B cell precursor	GSM524637	Bcl6 +/+ BCR-ABL1-transformed B cell precursors - STI571 treated 2	Extracted bone marrow cells of Bcl6 wildtype mouse	GSE20987	BCR-ABL1-transformed Bcl6 wildtype B cell precursors were incubated with 10 碌M STI571 (Imatinib) for 16 hours
B cell precursor	GSM524638	Bcl6 +/+ BCR-ABL1-transformed B cell precursors - STI571 treated 3	Extracted bone marrow cells of Bcl6 wildtype mouse	GSE20987	BCR-ABL1-transformed Bcl6 wildtype B cell precursors were incubated with 10 碌M STI571 (Imatinib) for 16 hours
B cell precursor	GSM630054	Stat5b-CA preB #1	Sorted preB cells from a Stat5b-CA mouse	GSE25645	CD19+ B220+ dump- IgM- CD43- Bone marrow cells
B cell precursor	GSM630055	Stat5b-CA preB #2	Sorted preB cells from Stat5b-CA mouse #3819	GSE25645	CD19+ B220+ dump- IgM- CD43- Bone marrow cells
B cell precursor	GSM630056	Stat5b-CA preB #3	Sorted preB cells from Stat5b-CA mouse #6213	GSE25645	CD19+ B220+ dump- IgM- CD43- Bone marrow cells
B cell precursor	GSM630057	Stat5b-CA preB #4	Sorted preB cells from Stat5b-CA mouse #3288	GSE25645	CD19+ B220+ dump- IgM- CD43- Bone marrow cells
B cell precursor	GSM630049	WT preB #1	Sorted preB cells from 3 C57BL/6 pooled	GSE25645	CD19+ B220+ dump- IgM- CD43- Bone marrow cells
B cell precursor	GSM630050	WT preB #2	Sorted preB cells from 3 C57BL/6 pooled	GSE25645	CD19+ B220+ dump- IgM- CD43- Bone marrow cells
B cell precursor	GSM630051	WT preB #3	Sorted preB cells from C57BL/6 mouse #5680	GSE25645	CD19+ B220+ dump- IgM- CD43- Bone marrow cells
B cell precursor	GSM630052	WT preB #4	Sorted preB cells from C57BL/6 mouse #3820	GSE25645	CD19+ B220+ dump- IgM- CD43- Bone marrow cells
B cell precursor	GSM630053	WT preB #5	Sorted preB cells from C57BL/6 mouse #6212	GSE25645	CD19+ B220+ dump- IgM- CD43- Bone marrow cells
B cell precursor	GSM312246	Artemis-IgH_143	Pre-B cells from Artemis-deficient mice with an IgH transgene	GSE9024	Gene expression analysis was conducted using Mouse 430v2 Genechip脝 arrays (Affymetrix, Santa Clara, CA). Starting with 1ug of total RNA, biotin-labeled cRNA was produced using the Affymetrix 3铆 Amplification One-Cycle Target labeling kit according to manufacturer铆s protocol. For each array, 15ug of amplified cRNAs were fragmented and hybridized to the array for 16 hours in a rotating hybridizatio…
B cell precursor	GSM312247	Artemis-IgH_186	Pre-B cells from Artemis-deficient mice with an IgH transgene	GSE9024	Gene expression analysis was conducted using Mouse 430v2 Genechip脝 arrays (Affymetrix, Santa Clara, CA). Starting with 1ug of total RNA, biotin-labeled cRNA was produced using the Affymetrix 3铆 Amplification One-Cycle Target labeling kit according to manufacturer铆s protocol. For each array, 15ug of amplified cRNAs were fragmented and hybridized to the array for 16 hours in a rotating hybridizatio…
B cell precursor	GSM312248	Rag-IgH_224	Pre-B cells from RAG-1-deficient mice with an IgH transgene	GSE9024	Gene expression analysis was conducted using Mouse 430v2 Genechip脝 arrays (Affymetrix, Santa Clara, CA). Starting with 1ug of total RNA, biotin-labeled cRNA was produced using the Affymetrix 3铆 Amplification One-Cycle Target labeling kit according to manufacturer铆s protocol. For each array, 15ug of amplified cRNAs were fragmented and hybridized to the array for 16 hours in a rotating hybridizatio…
B cell precursor	GSM312249	Rag-IgH_232	Pre-B cells from RAG-1-deficient mice with an IgH transgene	GSE9024	Gene expression analysis was conducted using Mouse 430v2 Genechip脝 arrays (Affymetrix, Santa Clara, CA). Starting with 1ug of total RNA, biotin-labeled cRNA was produced using the Affymetrix 3铆 Amplification One-Cycle Target labeling kit according to manufacturer铆s protocol. For each array, 15ug of amplified cRNAs were fragmented and hybridized to the array for 16 hours in a rotating hybridizatio…
B cell precursor	GSM217375	A70.1 b	Wild type v-abl-transformed pre-B cell	GSE9024	Gene expression analysis was conducted using Mouse 430v2 Genechip庐 arrays (Affymetrix, Santa Clara, CA). Starting with 1ug of total RNA, biotin-labeled cRNA was produced using the Affymetrix 3鈥?Amplification One-Cycle Target labeling kit according to manufacturer鈥檚 protocol. For each array, 15ug of amplified cRNAs were fragmented and hybridized to the array for 16 hours in a rotating hybridizatio…
B cell precursor	GSM217376	A70.2	Wild type v-abl-transformed pre-B cell	GSE9024	Gene expression analysis was conducted using Mouse 430v2 Genechip庐 arrays (Affymetrix, Santa Clara, CA). Starting with 1ug of total RNA, biotin-labeled cRNA was produced using the Affymetrix 3鈥?Amplification One-Cycle Target labeling kit according to manufacturer鈥檚 protocol. For each array, 15ug of amplified cRNAs were fragmented and hybridized to the array for 16 hours in a rotating hybridizatio…
B cell precursor	GSM217384	AA1 CJ 46a	Artemis- and ATM- deficient v-abl-transformed pre-B cell	GSE9024	Gene expression analysis was conducted using Mouse 430v2 Genechip庐 arrays (Affymetrix, Santa Clara, CA). Starting with 1ug of total RNA, biotin-labeled cRNA was produced using the Affymetrix 3鈥?Amplification One-Cycle Target labeling kit according to manufacturer鈥檚 protocol. For each array, 15ug of amplified cRNAs were fragmented and hybridized to the array for 16 hours in a rotating hybridizatio…
B cell precursor	GSM217385	AA1 CJ46 b	Artemis- and ATM- deficient v-abl-transformed pre-B cell	GSE9024	Gene expression analysis was conducted using Mouse 430v2 Genechip庐 arrays (Affymetrix, Santa Clara, CA). Starting with 1ug of total RNA, biotin-labeled cRNA was produced using the Affymetrix 3鈥?Amplification One-Cycle Target labeling kit according to manufacturer鈥檚 protocol. For each array, 15ug of amplified cRNAs were fragmented and hybridized to the array for 16 hours in a rotating hybridizatio…
B cell precursor	GSM217386	AA2 CJ31	Artemis- and ATM- deficient v-abl-transformed pre-B cell	GSE9024	Gene expression analysis was conducted using Mouse 430v2 Genechip庐 arrays (Affymetrix, Santa Clara, CA). Starting with 1ug of total RNA, biotin-labeled cRNA was produced using the Affymetrix 3鈥?Amplification One-Cycle Target labeling kit according to manufacturer鈥檚 protocol. For each array, 15ug of amplified cRNAs were fragmented and hybridized to the array for 16 hours in a rotating hybridizatio…
B cell precursor	GSM217387	AA2 CJ31 b	Artemis- and ATM- deficient v-abl-transformed pre-B cell	GSE9024	Gene expression analysis was conducted using Mouse 430v2 Genechip庐 arrays (Affymetrix, Santa Clara, CA). Starting with 1ug of total RNA, biotin-labeled cRNA was produced using the Affymetrix 3鈥?Amplification One-Cycle Target labeling kit according to manufacturer鈥檚 protocol. For each array, 15ug of amplified cRNAs were fragmented and hybridized to the array for 16 hours in a rotating hybridizatio…
B cell precursor	GSM217382	Art 2.1	Artemis-deficient v-abl-transformed pre-B cell	GSE9024	Gene expression analysis was conducted using Mouse 430v2 Genechip庐 arrays (Affymetrix, Santa Clara, CA). Starting with 1ug of total RNA, biotin-labeled cRNA was produced using the Affymetrix 3鈥?Amplification One-Cycle Target labeling kit according to manufacturer鈥檚 protocol. For each array, 15ug of amplified cRNAs were fragmented and hybridized to the array for 16 hours in a rotating hybridizatio…
B cell precursor	GSM217381	Art 5.1	Artemis-deficient v-abl-transformed pre-B cell	GSE9024	Gene expression analysis was conducted using Mouse 430v2 Genechip庐 arrays (Affymetrix, Santa Clara, CA). Starting with 1ug of total RNA, biotin-labeled cRNA was produced using the Affymetrix 3鈥?Amplification One-Cycle Target labeling kit according to manufacturer鈥檚 protocol. For each array, 15ug of amplified cRNAs were fragmented and hybridized to the array for 16 hours in a rotating hybridizatio…
B cell precursor	GSM217383	Art.1 INV4	Artemis-deficient v-abl-transformed pre-B cell	GSE9024	Gene expression analysis was conducted using Mouse 430v2 Genechip庐 arrays (Affymetrix, Santa Clara, CA). Starting with 1ug of total RNA, biotin-labeled cRNA was produced using the Affymetrix 3鈥?Amplification One-Cycle Target labeling kit according to manufacturer鈥檚 protocol. For each array, 15ug of amplified cRNAs were fragmented and hybridized to the array for 16 hours in a rotating hybridizatio…
B cell precursor	GSM217377	ATM-2A	Wild type v-abl-transformed pre-B cell	GSE9024	Gene expression analysis was conducted using Mouse 430v2 Genechip庐 arrays (Affymetrix, Santa Clara, CA). Starting with 1ug of total RNA, biotin-labeled cRNA was produced using the Affymetrix 3鈥?Amplification One-Cycle Target labeling kit according to manufacturer鈥檚 protocol. For each array, 15ug of amplified cRNAs were fragmented and hybridized to the array for 16 hours in a rotating hybridizatio…
B cell precursor	GSM217388	IkB DN #3	Artemis-deficient v-abl-transformed pre-B cells expressing dominant negative IkB	GSE9024	Gene expression analysis was conducted using Mouse 430v2 Genechip庐 arrays (Affymetrix, Santa Clara, CA). Starting with 1ug of total RNA, biotin-labeled cRNA was produced using the Affymetrix 3鈥?Amplification One-Cycle Target labeling kit according to manufacturer鈥檚 protocol. For each array, 15ug of amplified cRNAs were fragmented and hybridized to the array for 16 hours in a rotating hybridizatio…
B cell precursor	GSM217389	IkB DN #4 b	Artemis-deficient v-abl-transformed pre-B cells expressing dominant negative IkB	GSE9024	Gene expression analysis was conducted using Mouse 430v2 Genechip庐 arrays (Affymetrix, Santa Clara, CA). Starting with 1ug of total RNA, biotin-labeled cRNA was produced using the Affymetrix 3鈥?Amplification One-Cycle Target labeling kit according to manufacturer鈥檚 protocol. For each array, 15ug of amplified cRNAs were fragmented and hybridized to the array for 16 hours in a rotating hybridizatio…
B cell precursor	GSM217390	IkB DN #6	Artemis-deficient v-abl-transformed pre-B cells expressing dominant negative IkB	GSE9024	Gene expression analysis was conducted using Mouse 430v2 Genechip庐 arrays (Affymetrix, Santa Clara, CA). Starting with 1ug of total RNA, biotin-labeled cRNA was produced using the Affymetrix 3鈥?Amplification One-Cycle Target labeling kit according to manufacturer鈥檚 protocol. For each array, 15ug of amplified cRNAs were fragmented and hybridized to the array for 16 hours in a rotating hybridizatio…
B cell precursor	GSM217378	R2K Bcl.1	RAG-2-deficient v-abl-transformed pre-B cell	GSE9024	Gene expression analysis was conducted using Mouse 430v2 Genechip庐 arrays (Affymetrix, Santa Clara, CA). Starting with 1ug of total RNA, biotin-labeled cRNA was produced using the Affymetrix 3鈥?Amplification One-Cycle Target labeling kit according to manufacturer鈥檚 protocol. For each array, 15ug of amplified cRNAs were fragmented and hybridized to the array for 16 hours in a rotating hybridizatio…
B cell precursor	GSM217379	R2K Bcl.2	RAG-2-deficient v-abl-transformed pre-B cell	GSE9024	Gene expression analysis was conducted using Mouse 430v2 Genechip庐 arrays (Affymetrix, Santa Clara, CA). Starting with 1ug of total RNA, biotin-labeled cRNA was produced using the Affymetrix 3鈥?Amplification One-Cycle Target labeling kit according to manufacturer鈥檚 protocol. For each array, 15ug of amplified cRNAs were fragmented and hybridized to the array for 16 hours in a rotating hybridizatio…
B cell precursor	GSM217380	R2K Bcl.3	RAG-2-deficient v-abl-transformed pre-B cell	GSE9024	Gene expression analysis was conducted using Mouse 430v2 Genechip庐 arrays (Affymetrix, Santa Clara, CA). Starting with 1ug of total RNA, biotin-labeled cRNA was produced using the Affymetrix 3鈥?Amplification One-Cycle Target labeling kit according to manufacturer鈥檚 protocol. For each array, 15ug of amplified cRNAs were fragmented and hybridized to the array for 16 hours in a rotating hybridizatio…
B cell precursor	GSM800839	pre-B_3h_EtOH_rep1	B to M transdifferentiation sample	GSE32330	Gene expression data from B to M transdifferentiation///2337_aER_3h_EtOH_1.CEL
B cell precursor	GSM800841	pre-B_3h_b-Est_rep1	B to M transdifferentiation sample	GSE32330	Gene expression data from B to M transdifferentiation///2338_aER_3h_bEST_1.CEL
B cell precursor	GSM800843	pre-B_12h_b-Est_rep1	B to M transdifferentiation sample	GSE32330	Gene expression data from B to M transdifferentiation///2339_aER_12h_bEST_1.CEL
B cell precursor	GSM800845	pre-B_48h_b-Est_rep1	B to M transdifferentiation sample	GSE32330	Gene expression data from B to M transdifferentiation///2341_aER_48h_bEST_1.CEL
B cell precursor	GSM800840	pre-B_3h_EtOH_rep2	B to M transdifferentiation sample	GSE32330	Gene expression data from B to M transdifferentiation///2390_aER_3h_EtOH_2.CEL
B cell precursor	GSM800842	pre-B_3h_b-Est_rep2	B to M transdifferentiation sample	GSE32330	Gene expression data from B to M transdifferentiation///2391_aER_3h_bEST_2.CEL
B cell precursor	GSM800844	pre-B_12h_b-Est_rep2	B to M transdifferentiation sample	GSE32330	Gene expression data from B to M transdifferentiation///2392_aER_12h_bEST_2.CEL
B cell precursor	GSM800846	pre-B_48h_b-Est_rep2	B to M transdifferentiation sample	GSE32330	Gene expression data from B to M transdifferentiation///2394_aER_48h_bEST_2.CEL
B cell precursor	GSM1194004	pro-B_wt_rep1	control pro-B	GSE49120	Gene expression data from BM Fraction B cells B220+CD43+HSA+BP-1-///control pro-B biological replicate 1
B cell precursor	GSM1194005	pro-B_wt_rep2	control pro-B	GSE49120	Gene expression data from BM Fraction B cells B220+CD43+HSA+BP-1-///control pro-B biological replicate 2
B cell precursor	GSM1194006	pro-B_wt_rep3	control pro-B	GSE49120	Gene expression data from BM Fraction B cells B220+CD43+HSA+BP-1-///control pro-B biological replicate 3
B cell precursor	GSM1194007	pro-B_wt_rep4	control pro-B	GSE49120	Gene expression data from BM Fraction B cells B220+CD43+HSA+BP-1-///control pro-B biological replicate 4
B cell precursor	GSM1194008	pro-B_meninko_rep1	Menin-deficient pro-B	GSE49120	Gene expression data from BM Fraction B cells B220+CD43+HSA+BP-1-///Menin-deficient pro-B biological replicate 1
B cell precursor	GSM1194009	pro-B_meninko_rep2	Menin-deficient pro-B	GSE49120	Gene expression data from BM Fraction B cells B220+CD43+HSA+BP-1-///Menin-deficient pro-B biological replicate 2
B cell precursor	GSM1194010	pro-B_meninko_rep3	Menin-deficient pro-B	GSE49120	Gene expression data from BM Fraction B cells B220+CD43+HSA+BP-1-///Menin-deficient pro-B biological replicate 3
B cell precursor	GSM1194011	pro-B_meninko_rep4	Menin-deficient pro-B	GSE49120	Gene expression data from BM Fraction B cells B220+CD43+HSA+BP-1-///Menin-deficient pro-B biological replicate 4
B cell precursor	GSM371244	PreB Adult bone marrow, biological replicate 1	PreB Mouse bone marrow	GSE14833	Gene expression data from bone marrow of adult mice
B cell precursor	GSM371245	PreB Adult bone marrow, biological replicate 2	PreB Mouse bone marrow	GSE14833	Gene expression data from bone marrow of adult mice
B cell precursor	GSM385202	WT ProB, biological rep1	proB from bone marrow	GSE15330	Gene expression data from mouse hematopoietic cells.///proB cells
B cell precursor	GSM385203	WT ProB, biological rep2	proB from bone marrow	GSE15330	Gene expression data from mouse hematopoietic cells.///proB cells
B cell precursor	GSM385204	WT ProB, biological rep3	proB from bone marrow	GSE15330	Gene expression data from mouse hematopoietic cells.///proB cells
B cell precursor	GSM492809	ProB cells biological rep1	Mouse Bone marrow	GSE19729	Gene expression data from Sorted Cells AA4.1+IgM-CD19+CD43+HAS+B220+
B cell precursor	GSM492807	PreB cells biological rep1	Mouse Bone marrow	GSE19729	Gene expression data from Sorted Cells AA4.1+IgM-CD19+CD43-HAS+B220+
B cell precursor	GSM492808	PreB cells biological rep2	Mouse Bone marrow	GSE19729	Gene expression data from Sorted Cells AA4.1+IgM-CD19+CD43-HAS+B220+
B cell precursor	GSM443769	B cell progenitors wildtype rep.1 (RMA set 1)	mouse bone marrow	GSE17765	gene expression data of B cell progenitors from Dnmt1 wildtype mice
B cell precursor	GSM443770	B cell progenitors wildtype rep.2 (RMA set 1)	mouse bone marrow	GSE17765	gene expression data of B cell progenitors from Dnmt1 wildtype mice
B cell precursor	GSM971620	ProB cell sorted from BM of B57Bl6 mice, biological rep1	Bone marrow of C57Bl6 mice	GSE39554	Gene expression data///ProB_Rep1
B cell precursor	GSM896200	WT_STI_0Gy_Rep_1	Wild type v-abl-transformed pre-B cell	GSE36530	Gene expression from G1-phase pre-B cells
B cell precursor	GSM896202	WT_STI_0Gy_Rep_2	Wild type v-abl-transformed pre-B cell	GSE36530	Gene expression from G1-phase pre-B cells
B cell precursor	GSM896204	WT_STI_0Gy_Rep_3	Wild type v-abl-transformed pre-B cell	GSE36530	Gene expression from G1-phase pre-B cells
B cell precursor	GSM896201	WT_STI_1Gy_Rep_1	Irradiated wild type v-abl-transformed pre-B cell	GSE36530	Gene expression from irradiated G1-phase pre-B cells
B cell precursor	GSM896203	WT_STI_1Gy_Rep_2	Irradiated wild type v-abl-transformed pre-B cell	GSE36530	Gene expression from irradiated G1-phase pre-B cells
B cell precursor	GSM896205	WT_STI_1Gy_Rep_3	Irradiated wild type v-abl-transformed pre-B cell	GSE36530	Gene expression from irradiated G1-phase pre-B cells
B cell precursor	GSM1153941	Group1: preB cells without induction_4	Grp1-4: preB cells without induction	GSE47643	Grp1_C57B6_4_SCfl_mir221_0h_430_2///Gene expression profiles of un-induced preB cells prepared from tissue culture were compared using Affymetrix MG430Av2 GeneChip arrays. After total RNA extraction, reverse transcription, cDNA extraction, the biotinylated cRNA was transcribed, fragmented, and 15 碌g cRNA hybridized in triplicates for each of the four groups to the GeneChip arrays. Twelve chips in…
B cell precursor	GSM1153942	Group1: preB cells without induction_5	Grp1-5: preB cells without induction	GSE47643	Grp1_C57B6_5_SCfl_mir221_0h_430_2///Gene expression profiles of un-induced preB cells prepared from tissue culture were compared using Affymetrix MG430Av2 GeneChip arrays. After total RNA extraction, reverse transcription, cDNA extraction, the biotinylated cRNA was transcribed, fragmented, and 15 碌g cRNA hybridized in triplicates for each of the four groups to the GeneChip arrays. Twelve chips in…
B cell precursor	GSM1153943	Group1: preB cells without induction_6	Grp1-6: preB cells without induction	GSE47643	Grp1_C57B6_6_SCfl_mir221_0h_430_2///Gene expression profiles of un-induced preB cells prepared from tissue culture were compared using Affymetrix MG430Av2 GeneChip arrays. After total RNA extraction, reverse transcription, cDNA extraction, the biotinylated cRNA was transcribed, fragmented, and 15 碌g cRNA hybridized in triplicates for each of the four groups to the GeneChip arrays. Twelve chips in…
B cell precursor	GSM1153944	Group2: preB cells after 8h induction with doxycycline_4	Grp2-4: preB cells after 8h induction for miR-221 expression with doxycycline	GSE47643	Grp2_C57B6_4_SCfl_mir221_8h_430_2///Gene expression profiles of un-induced preB cells prepared from tissue culture were compared using Affymetrix MG430Av2 GeneChip arrays. After total RNA extraction, reverse transcription, cDNA extraction, the biotinylated cRNA was transcribed, fragmented, and 15 碌g cRNA hybridized in triplicates for each of the four groups to the GeneChip arrays. Twelve chips in…
B cell precursor	GSM1153945	Group2: preB cells after 8h induction with doxycycline_5	Grp2-5: preB cells after 8h induction for miR-221 expression with doxycycline	GSE47643	Grp2_C57B6_5_SCfl_mir221_8h_430_2///Gene expression profiles of un-induced preB cells prepared from tissue culture were compared using Affymetrix MG430Av2 GeneChip arrays. After total RNA extraction, reverse transcription, cDNA extraction, the biotinylated cRNA was transcribed, fragmented, and 15 碌g cRNA hybridized in triplicates for each of the four groups to the GeneChip arrays. Twelve chips in…
B cell precursor	GSM1153946	Group2: preB cells after 8h induction with doxycycline_6	Grp2-6: preB cells after 8h induction for miR-221 expression with doxycycline	GSE47643	Grp2_C57B6_6_SCfl_mir221_8h_430_2///Gene expression profiles of un-induced preB cells prepared from tissue culture were compared using Affymetrix MG430Av2 GeneChip arrays. After total RNA extraction, reverse transcription, cDNA extraction, the biotinylated cRNA was transcribed, fragmented, and 15 碌g cRNA hybridized in triplicates for each of the four groups to the GeneChip arrays. Twelve chips in…
B cell precursor	GSM1153947	Group3: preB cells after 16h induction with doxycycline; not used in this publication_4	Grp3-4 preB cells after 16h induction for miR-221 expression with doxycycline	GSE47643	Grp3_C57B6_4_SCfl_mir221_16h_430_2///Gene expression profiles of un-induced preB cells prepared from tissue culture were compared using Affymetrix MG430Av2 GeneChip arrays. After total RNA extraction, reverse transcription, cDNA extraction, the biotinylated cRNA was transcribed, fragmented, and 15 碌g cRNA hybridized in triplicates for each of the four groups to the GeneChip arrays. Twelve chips i…
B cell precursor	GSM1153948	Group3: preB cells after 16h induction with doxycycline; not used in this publication_5	Grp3-5 preB cells after 16h induction for miR-221 expression with doxycycline	GSE47643	Grp3_C57B6_5_SCfl_mir221_16h_430_2///Gene expression profiles of un-induced preB cells prepared from tissue culture were compared using Affymetrix MG430Av2 GeneChip arrays. After total RNA extraction, reverse transcription, cDNA extraction, the biotinylated cRNA was transcribed, fragmented, and 15 碌g cRNA hybridized in triplicates for each of the four groups to the GeneChip arrays. Twelve chips i…
B cell precursor	GSM1153949	Group3: preB cells after 16h induction with doxycycline; not used in this publication_6	Grp3-6 preB cells after 16h induction for miR-221 expression with doxycycline	GSE47643	Grp3_C57B6_6_SCfl_mir221_16h_430_2///Gene expression profiles of un-induced preB cells prepared from tissue culture were compared using Affymetrix MG430Av2 GeneChip arrays. After total RNA extraction, reverse transcription, cDNA extraction, the biotinylated cRNA was transcribed, fragmented, and 15 碌g cRNA hybridized in triplicates for each of the four groups to the GeneChip arrays. Twelve chips i…
B cell precursor	GSM1153950	Group4: preB cells after 24h induction with doxycycline_4	Grp4-4 preB cells after 24h induction for miR-221 expression with doxycycline	GSE47643	Grp4_C57B6_4_SCfl_mir221_24h_430_2///Gene expression profiles of un-induced preB cells prepared from tissue culture were compared using Affymetrix MG430Av2 GeneChip arrays. After total RNA extraction, reverse transcription, cDNA extraction, the biotinylated cRNA was transcribed, fragmented, and 15 碌g cRNA hybridized in triplicates for each of the four groups to the GeneChip arrays. Twelve chips i…
B cell precursor	GSM1153951	Group4: preB cells after 24h induction with doxycycline_5	Grp4-5 preB cells after 24h induction for miR-221 expression with doxycycline	GSE47643	Grp4_C57B6_5_SCfl_mir221_24h_430_2///Gene expression profiles of un-induced preB cells prepared from tissue culture were compared using Affymetrix MG430Av2 GeneChip arrays. After total RNA extraction, reverse transcription, cDNA extraction, the biotinylated cRNA was transcribed, fragmented, and 15 碌g cRNA hybridized in triplicates for each of the four groups to the GeneChip arrays. Twelve chips i…
B cell precursor	GSM1153952	Group4: preB cells after 24h induction with doxycycline_6	Grp4-6 preB cells after 24h induction for miR-221 expression with doxycycline	GSE47643	Grp4_C57B6_6_SCfl_mir221_24h_430_2///Gene expression profiles of un-induced preB cells prepared from tissue culture were compared using Affymetrix MG430Av2 GeneChip arrays. After total RNA extraction, reverse transcription, cDNA extraction, the biotinylated cRNA was transcribed, fragmented, and 15 碌g cRNA hybridized in triplicates for each of the four groups to the GeneChip arrays. Twelve chips i…
B cell precursor	GSM259433	IRF4,8 null_+IRF4_rep1	IRF4,8 null pre-B cells, IRF4 reintroduced to cells and cultured in 5ng/ul IL-7	GSE10273	IRF4,8 null_+IRF4_rep1, gene expression data
B cell precursor	GSM259436	IRF4,8 null_+IRF4_rep2	IRF4,8 null pre-B cells, IRF4 reintroduced to cells and cultured in 5ng/ul IL-7	GSE10273	IRF4,8 null_+IRF4_rep2, gene expression data
B cell precursor	GSM259439	IRF4,8 null_+IRF4_rep3	IRF4,8 null pre-B cells, IRF4 reintroduced to cells and cultured in 5ng/ul IL-7	GSE10273	IRF4,8 null_+IRF4_rep3, gene expression data
B cell precursor	GSM259431	IRF4,8 null_IL7hi_rep1	IRF4,8 null pre-B cells, cultured in 5ng/ul IL-7	GSE10273	IRF4,8 null_IL7hi_rep1, gene expression data
B cell precursor	GSM259434	IRF4,8 null_IL7hi_rep2	IRF4,8 null pre-B cells, cultured in 5ng/ul IL-7	GSE10273	IRF4,8 null_IL7hi_rep2, gene expression data
B cell precursor	GSM259437	IRF4,8 null_IL7hi_rep3	IRF4,8 null pre-B cells, cultured in 5ng/ul IL-7	GSE10273	IRF4,8 null_IL7hi_rep3, gene expression data
B cell precursor	GSM259432	IRF4,8 null_IL7lo_rep1	IRF4,8 null pre-B cells, cultured in 0.25ng/ul IL-7	GSE10273	IRF4,8 null_IL7lo_rep1, gene expression data
B cell precursor	GSM259435	IRF4,8 null_IL7lo_rep2	IRF4,8 null pre-B cells, cultured in 0.25ng/ul IL-7	GSE10273	IRF4,8 null_IL7lo_rep2, gene expression data
B cell precursor	GSM259438	IRF4,8 null_IL7lo_rep3	IRF4,8 null pre-B cells, cultured in 0.25ng/ul IL-7	GSE10273	IRF4,8 null_IL7lo_rep3, gene expression data
B cell precursor	GSM1359552	double_mutant_leukemia_lymph_node_1	p53 -/-; Prkdc scid/scid double-mutant pre-B lymph node cells	GSE56345	Leukemic blasts from double-knockout p53/PRKDC mice.
B cell precursor	GSM1359553	double_mutant_leukemia_lymph_node_2	p53 -/-; Prkdc scid/scid double-mutant pre-B lymph node cells	GSE56345	Leukemic blasts from double-knockout p53/PRKDC mice.
B cell precursor	GSM1359554	double_mutant_leukemia_lymph_node_3	p53 -/-; Prkdc scid/scid double-mutant pre-B lymph node cells	GSE56345	Leukemic blasts from double-knockout p53/PRKDC mice.
B cell precursor	GSM459883	Normal progenitor B-cells from wild type mice rep 2	Bone marrow	GSE15808	Normal pro-B-cells (B220+ CD43+ IgM- cells from bone marrow of normal C57BL/6J mice)
B cell precursor	GSM459882	Normal progenitor B-cells from wild type mice rep1	Bone marrow	GSE15808	Normal pro-B-cells (B220+ CD43+ IgM- cells from bone marrow of normal C57BL/6J mice)
B cell precursor	GSM942349	Hardy Fraction A cell, rep 1	Hardy Fraction A cell	GSE38463	Pax5WT_FractionA1
B cell precursor	GSM942350	Hardy Fraction A cell, rep 2	Hardy Fraction A cell	GSE38463	Pax5WT_FractionA2
B cell precursor	GSM942351	Hardy Fraction A cell, rep 3	Hardy Fraction A cell	GSE38463	Pax5WT_FractionA3
B cell precursor	GSM942352	Hardy Fraction A cell, rep 4	Hardy Fraction A cell	GSE38463	Pax5WT_FractionA4
B cell precursor	GSM942355	Hardy Fraction A cell, rep 7	Hardy Fraction A cell	GSE38463	Pax5WT_FractionA7
B cell precursor	GSM942356	Hardy Fraction B cell, rep 1	Hardy Fraction B cell	GSE38463	Pax5WT_FractionB1
B cell precursor	GSM942357	Hardy Fraction B cell, rep 2	Hardy Fraction B cell	GSE38463	Pax5WT_FractionB2
B cell precursor	GSM942358	Hardy Fraction B cell, rep 3	Hardy Fraction B cell	GSE38463	Pax5WT_FractionB3
B cell precursor	GSM942359	Hardy Fraction B cell, rep 4	Hardy Fraction B cell	GSE38463	Pax5WT_FractionB4
B cell precursor	GSM942360	Hardy Fraction B cell, rep 5	Hardy Fraction B cell	GSE38463	Pax5WT_FractionB5
B cell precursor	GSM942361	Hardy Fraction B cell, rep 6	Hardy Fraction B cell	GSE38463	Pax5WT_FractionB6
B cell precursor	GSM942362	Hardy Fraction B cell, rep 7	Hardy Fraction B cell	GSE38463	Pax5WT_FractionB7
B cell precursor	GSM942363	Hardy Fraction C cell, rep 1	Hardy Fraction C cell	GSE38463	Pax5WT_FractionC1
B cell precursor	GSM942364	Hardy Fraction C cell, rep 2	Hardy Fraction C cell	GSE38463	Pax5WT_FractionC2
B cell precursor	GSM942365	Hardy Fraction C cell, rep 3	Hardy Fraction C cell	GSE38463	Pax5WT_FractionC3
B cell precursor	GSM942366	Hardy Fraction C cell, rep 4	Hardy Fraction C cell	GSE38463	Pax5WT_FractionC4
B cell precursor	GSM942367	Hardy Fraction C cell, rep 5	Hardy Fraction C cell	GSE38463	Pax5WT_FractionC5
B cell precursor	GSM942368	Hardy Fraction D cell, rep 1	Hardy Fraction D cell	GSE38463	Pax5WT_FractionD1
B cell precursor	GSM942369	Hardy Fraction D cell, rep 2	Hardy Fraction D cell	GSE38463	Pax5WT_FractionD2
B cell precursor	GSM942370	Hardy Fraction D cell, rep 3	Hardy Fraction D cell	GSE38463	Pax5WT_FractionD3
B cell precursor	GSM942371	Hardy Fraction D cell, rep 4	Hardy Fraction D cell	GSE38463	Pax5WT_FractionD4
B cell precursor	GSM942372	Hardy Fraction D cell, rep 5	Hardy Fraction D cell	GSE38463	Pax5WT_FractionD5
B cell precursor	GSM942373	Hardy Fraction E cell, rep 1	Hardy Fraction E cell	GSE38463	Pax5WT_FractionE1
B cell precursor	GSM942374	Hardy Fraction E cell, rep 2	Hardy Fraction E cell	GSE38463	Pax5WT_FractionE2
B cell precursor	GSM942375	Hardy Fraction E cell, rep 3	Hardy Fraction E cell	GSE38463	Pax5WT_FractionE3
B cell precursor	GSM942376	Hardy Fraction E cell, rep 4	Hardy Fraction E cell	GSE38463	Pax5WT_FractionE4
B cell precursor	GSM942377	Hardy Fraction E cell, rep 5	Hardy Fraction E cell	GSE38463	Pax5WT_FractionE5
B cell precursor	GSM942378	Hardy Fraction F cell, rep 1	Hardy Fraction F cell	GSE38463	Pax5WT_FractionF1
B cell precursor	GSM942379	Hardy Fraction F cell, rep 2	Hardy Fraction F cell	GSE38463	Pax5WT_FractionF2
B cell precursor	GSM942380	Hardy Fraction F cell, rep 3	Hardy Fraction F cell	GSE38463	Pax5WT_FractionF3
B cell precursor	GSM942381	Hardy Fraction F cell, rep 4	Hardy Fraction F cell	GSE38463	Pax5WT_FractionF4
B cell precursor	GSM942382	Hardy Fraction F cell, rep 5	Hardy Fraction F cell	GSE38463	Pax5WT_FractionF5
B cell precursor	GSM1359549	wt_mouse_preBcells_sorted_1	wild type pre-B cells	GSE56345	Pre-B cells from wild type mice.
B cell precursor	GSM1359550	wt_mouse_preBcells_sorted_2	wild type pre-B cells	GSE56345	Pre-B cells from wild type mice.
B cell precursor	GSM1359551	wt_mouse_preBcells_sorted_3	wild type pre-B cells	GSE56345	Pre-B cells from wild type mice.
B cell precursor	GSM1359555	wt_mouse_proBcells_cultured_1	wild type pro-B cells	GSE56345	Pro-B cells from wild type mice.
B cell precursor	GSM1359556	wt_mouse_proBcells_cultured_2	wild type pro-B cells	GSE56345	Pro-B cells from wild type mice.
B cell precursor	GSM1359557	wt_mouse_proBcells_cultured_3	wild type pro-B cells	GSE56345	Pro-B cells from wild type mice.
B cell precursor	GSM915707	Pro B cell replicate 1	Murine BM from C57bl/6 mice	GSE37301	ProB replicate 1
B cell precursor	GSM866830	Pro_B_1	Pro_B	GSE29382
B cell precursor	GSM866831	Pro_B_2	Pro_B	GSE29382
B cell precursor	GSM866832	Pro_B_3	Pro_B	GSE29382
CD4+ T cell	GSM237098	IFNg_1	CD4+ T lymphocyte	GSE9316	-
CD4+ T cell	GSM237099	IFNg_2	CD4+ T lymphocyte	GSE9316	-
CD4+ T cell	GSM237096	IL-6_1	CD4+ T lymphocyte	GSE9316	-
CD4+ T cell	GSM237097	IL-6_2	CD4+ T lymphocyte	GSE9316	-
CD4+ T cell	GSM237095	IL-6_3	CD4+ T lymphocyte	GSE9316	-
CD4+ T cell	GSM118665	AND T cells-no dox, PBS-rep1	lymph node AND T cells, no dox, PBS	GSE5245	AND CD4+ T cells, no antigen expression, no DC activation. jos3044
CD4+ T cell	GSM118667	AND T cells-no dox, PBS-rep3	lymph node AND T cells, no dox, PBS	GSE5245	AND CD4+ T cells, no antigen expression, no DC activation. jos3058
CD4+ T cell	GSM118668	AND T cells-no dox, FGK-rep1	lymph node AND T cells, no dox, FGK	GSE5245	AND CD4+ T cells, no antigen expression, with DC activation. jos3045
CD4+ T cell	GSM118681	AND T cells-long dox, PBS-rep1	lymph node AND T cells, long dox, PBS	GSE5245	AND CD4+ T cells, persistent antigen expression, no DC activation. jos3048
CD4+ T cell	GSM118686	AND T cells-long dox, FGK-rep1	lymph node AND T cells, long dox, FGK	GSE5245	AND CD4+ T cells, persistent antigen expression, with DC activation. jos3049
CD4+ T cell	GSM118689	AND T cells-long dox, FGK-rep3	lymph node AND T cells, long dox, FGK	GSE5245	AND CD4+ T cells, persistent antigen expression, with DC activation. jos3061
CD4+ T cell	GSM118671	AND T cells-short dox, PBS-rep1	lymph node AND T cells, short dox, PBS	GSE5245	AND CD4+ T cells, transient antigen expression, no DC activation. jos3046
CD4+ T cell	GSM118674	AND T cells-short dox, PBS-rep3	lymph node AND T cells, short dox, PBS	GSE5245	AND CD4+ T cells, transient antigen expression, no DC activation. jos3059
CD4+ T cell	GSM118677	AND T cells-short dox, FGK-rep1	lymph node AND T cells, short dox, FGK	GSE5245	AND CD4+ T cells, transient antigen expression, with DC activation. jos3047
CD4+ T cell	GSM358715	C57BL/6 CD4+ CD25+ T effector cells #1	mouse spleen anti-CD3 48 hr	GSE14350	B6 #1 EA21751
CD4+ T cell	GSM358741	C57BL/6 CD4+ CD25+ T effector cells #3	mouse spleen anti-CD3 48 hr	GSE14350	B6 #1 EA21753
CD4+ T cell	GSM358740	C57BL/6 CD4+ CD25+ T effector cells #2	mouse spleen anti-CD3 48 hr	GSE14350	B6 #2 EA21752
CD4+ T cell	GSM979846	B623_60hr, rep2	Primary CD4 T cells, IL-1beta/IL-6/IL-23	GSE39820	B623-2_yjl38_1702J
CD4+ T cell	GSM1177839	mouse, spleen and lymph nodes, Th17 cells	IL-17+Foxp3- T cells from Naive CD4+T cells under Th17 conditions	GSE48428	C57BL/6 8-10 week-old diffetentiated T cells from spleen and lymph nodes///IL-17(GFP)+Foxp3(APC)- cells were sorted after the culture///02_Th17
CD4+ T cell	GSM1177840	mouse, spleen and lymph nodes, exFoxp3Th17 cells	IL-17+Foxp3- T cells from Foxp3+CD4+T cells under Th17 conditions	GSE48428	C57BL/6 8-10 week-old diffetentiated T cells from spleen and lymph nodes///IL-17(GFP)+Foxp3(APC)- cells were sorted after the culture///03_exFoxp3Th17
CD4+ T cell	GSM1177838	mouse, spleen and lymph nodes, Th0 cells	IL-17-Foxp3- T cells from Naive CD4+T cells under Th0 conditions	GSE48428	C57BL/6 8-10 week-old diffetentiated T cells from spleen and lymph nodes///IL-17(GFP)-Foxp3(APC)- cells were sorted after the culture///01_Th0
CD4+ T cell	GSM358742	C57BL/6-2Rbeta-WT/thymus transgenic CD4+ CD25+ T effector cells #1	mouse spleen anti-CD3 48 hr	GSE14350	C57BL/6-2Rbeta-WT/thymus transgenic #1 EA21754
CD4+ T cell	GSM358743	C57BL/6-2Rbeta-WT/thymus transgenic CD4+ CD25+ T effector cells #2	mouse spleen anti-CD3 48 hr	GSE14350	C57BL/6-2Rbeta-WT/thymus transgenic #1 EA21755
CD4+ T cell	GSM358744	C57BL/6-2Rbeta-WT/thymus transgenic CD4+ CD25+ T effector cells #3	mouse spleen anti-CD3 48 hr	GSE14350	C57BL/6-2Rbeta-WT/thymus transgenic EA21756
CD4+ T cell	GSM1012276	CD4	Sorted from RAG knockout, recipients of Naive CD4 cells	GSE41257	CD4 IEL
CD4+ T cell	GSM915709	CD4 T cell replicate 1	Murine BM from C57bl/6 mice	GSE37301	CD4 T replicate 1
CD4+ T cell	GSM915710	CD4 T cell replicate 2	Murine BM from C57bl/6 mice	GSE37301	CD4 T replicate 2
CD4+ T cell	GSM686646	CD4(+) T lymphocytes, biological replicate 1	CD4(+) T lymphocytes	GSE27786 GSE27787 Dataset: GDS3997	CD4(+) T lymphocytes purified by cell sorting
CD4+ T cell	GSM686647	CD4(+) T lymphocytes, biological replicate 2	CD4(+) T lymphocytes	GSE27786 GSE27787 Dataset: GDS3997	CD4(+) T lymphocytes purified by cell sorting
CD4+ T cell	GSM463721	CD4+ T cell rep1	spleen derived CD4+ T cell	GSE18669 GSE18737	CD4+ T cell replicate 1
CD4+ T cell	GSM463722	CD4+ T cell rep2	spleen derived CD4+ T cell	GSE18669 GSE18737	CD4+ T cell replicate 2
CD4+ T cell	GSM1010164	T conventional cjw186	bone marrow	GSE41185	CD4+/CD45RBhi/GFP- cells were purified by FACS and cultured without stimulation for 48 hours
CD4+ T cell	GSM1010166	T conventional cjw196	bone marrow	GSE41185	CD4+/CD45RBhi/GFP- cells were purified by FACS and cultured without stimulation for 48 hours
CD4+ T cell	GSM375636	CD4+CD25- T cells_IL-6/IL-23	Spleen and lymph node CD4+CD25- T cells	GSE15029	CD4+CD25- T cells_IL-6/IL-23
CD4+ T cell	GSM375637	CD4+CD25- T cells_IL-6/TGFbeta	Spleen and lymph node CD4+CD25- T cells	GSE15029	CD4+CD25- T cells_IL-6/TGFbeta
CD4+ T cell	GSM375635	CD4+CD25- T cells_TGFbeta	Spleen and lymph node CD4+CD25- T cells	GSE15029	CD4+CD25- T cells_TGFbeta
CD4+ T cell	GSM458592	CD4+GFP+FoxP3+	CD4+GFP+FoxP3+	GSE18387	CD4+GFP+FoxP3+
CD4+ T cell	GSM458593	CD4+GFPnegFoxP3neg	CD4+GFPnegFoxP3neg	GSE18387	CD4+GFPnegFoxP3neg
CD4+ T cell	GSM155600	CD4+CD25- Tconv, B6.H2g7, rep1	CD4+CD25- Tconv cells from B6.H2g7 mouse spleens	GSE6813 Dataset: GDS4032	CEL File
CD4+ T cell	GSM155632	CD4+CD25- Tconv, B6.H2g7, rep2	CD4+CD25- Tconv cells from B6.H2g7 mouse spleens	GSE6813 Dataset: GDS4032	CEL File
CD4+ T cell	GSM155633	CD4+CD25- Tconv, B6.H2g7, rep3	CD4+CD25- Tconv cells from B6.H2g7 mouse spleens	GSE6813 Dataset: GDS4032	CEL File
CD4+ T cell	GSM155634	CD4+CD25- Tconv, NOD, rep1	CD4+CD25- Tconv cells from NOD mouse spleens	GSE6813 Dataset: GDS4032	CEL File
CD4+ T cell	GSM155635	CD4+CD25- Tconv, NOD, rep2	CD4+CD25- Tconv cells from NOD mouse spleens	GSE6813 Dataset: GDS4032	CEL File
CD4+ T cell	GSM155636	CD4+CD25- Tconv, NOD, rep3	CD4+CD25- Tconv cells from NOD mouse spleens	GSE6813 Dataset: GDS4032	CEL File
CD4+ T cell	GSM673627	digoxin, KO, biological replicate 1	Digoxin treated RORγt-deficient CD4 T cells	GSE27241	cells cultured under Th17 condition for 48 hours
CD4+ T cell	GSM673629	digoxin, KO, biological replicate 2	Digoxin treated RORγt-deficient CD4 T cells	GSE27241	cells cultured under Th17 condition for 48 hours
CD4+ T cell	GSM673626	digoxin, WT, biological replicate 1	Digoxin treated wildtype CD4 T cells	GSE27241	cells cultured under Th17 condition for 48 hours
CD4+ T cell	GSM673628	digoxin, WT, biological replicate 2	Digoxin treated wildtype CD4 T cells	GSE27241	cells cultured under Th17 condition for 48 hours
CD4+ T cell	GSM673623	DMSO, KO, biological replicate 1	DMSO treated RORγt-deficient CD4 T cells	GSE27241	cells cultured under Th17 condition for 48 hours
CD4+ T cell	GSM673625	DMSO, KO, biological replicate 2	DMSO treated RORγt-deficient CD4 T cells	GSE27241	cells cultured under Th17 condition for 48 hours
CD4+ T cell	GSM673622	DMSO, WT, biological replicate 1	DMSO treated wildtype CD4 T cells	GSE27241	cells cultured under Th17 condition for 48 hours
CD4+ T cell	GSM673624	DMSO, WT, biological replicate 2	DMSO treated wildtype CD4 T cells	GSE27241	cells cultured under Th17 condition for 48 hours
CD4+ T cell	GSM1382333	1: IL-10-secreting Th1 cells with activation of Notch signaling pathway derived from in vitro polarized TH1 cells	IL-10-positive Th1 cells with activation of the Notch signaling pathway	GSE57417	Chip1_C57Bl6_CD4CD62L_TH1notch_IL10pos_430_2///Primary Naive T helper cells were isolated from lymph nodes and spleens of C57BL/6 wildtype mice. Cells were enriched using the Multisort Kit from Miltenyi Biotec for CD25-CD4+CD62L+, and afterwards cultured under Th1 polarizing conditions (10 ng/ml rmIL-12, 10 碌g/ml anti-IL-4 (11B11). For activation, 0.25E06 Naive T cells were co-cultured with 0.75E…
CD4+ T cell	GSM1382334	2: IL-10-non-secreting Th1 cells with activation of Notch signaling pathway derived from in vitro polarized TH1 cells	IL-10-negative Th1 cells with activation of the Notch signaling pathway	GSE57417	Chip2_C57Bl6_CD4CD62L_TH1notch_IL10neg_430_2///Primary Naive T helper cells were isolated from lymph nodes and spleens of C57BL/6 wildtype mice. Cells were enriched using the Multisort Kit from Miltenyi Biotec for CD25-CD4+CD62L+, and afterwards cultured under Th1 polarizing conditions (10 ng/ml rmIL-12, 10 碌g/ml anti-IL-4 (11B11). For activation, 0.25E06 Naive T cells were co-cultured with 0.75E…
CD4+ T cell	GSM1382335	3: IL-10-secreting Th1 cells without activation of Notch signaling pathway derived from in vitro polarized TH1 cells	IL-10-positive Th1 cells without activation of the Notch signaling pathway	GSE57417	Chip3_C57Bl6_CD4CD62L_TH1control_IL10pos_430_2///Primary Naive T helper cells were isolated from lymph nodes and spleens of C57BL/6 wildtype mice. Cells were enriched using the Multisort Kit from Miltenyi Biotec for CD25-CD4+CD62L+, and afterwards cultured under Th1 polarizing conditions (10 ng/ml rmIL-12, 10 碌g/ml anti-IL-4 (11B11). For activation, 0.25E06 Naive T cells were co-cultured with 0.7…
CD4+ T cell	GSM1382336	4: IL-10-non-secreting Th1 cells without activation of Notch signaling pathway derived from in vitro polarized TH1 cells	IL-10-negative Th1 cells without activation of the Notch signaling pathway	GSE57417	Chip4_C57Bl6_CD4CD62L_TH1control_IL10neg_430_2///Primary Naive T helper cells were isolated from lymph nodes and spleens of C57BL/6 wildtype mice. Cells were enriched using the Multisort Kit from Miltenyi Biotec for CD25-CD4+CD62L+, and afterwards cultured under Th1 polarizing conditions (10 ng/ml rmIL-12, 10 碌g/ml anti-IL-4 (11B11). For activation, 0.25E06 Naive T cells were co-cultured with 0.7…
CD4+ T cell	GSM595510	T conventional replicate 1	bone marrow, Tconv	GSE24210	cjw186///CD4+/CD45RBhi/GFP- cells were purified by FACS and cultured without stimulation for 48 hours.
CD4+ T cell	GSM595511	T conventional replicate 2	bone marrow, Tconv	GSE24210	cjw196///CD4+/CD45RBhi/GFP- cells were purified by FACS and cultured without stimulation for 48 hours.
CD4+ T cell	GSM595512	T conventional replicate 3	bone marrow, Tconv	GSE24210	cjw216///CD4+/CD45RBhi/GFP- cells were purified by FACS and cultured without stimulation for 48 hours.
CD4+ T cell	GSM555382	B6 Control R2	CD4+ T cells from B6 mice	GSE22313 Dataset: GDS4050	control B1a replicate 2
CD4+ T cell	GSM555383	B6 Control R3	CD4+ T cells from B6 mice	GSE22313 Dataset: GDS4050	control B1a replicate 3
CD4+ T cell	GSM555384	B6 Control R4	CD4+ T cells from B6 mice	GSE22313 Dataset: GDS4050	control B1a replicate 4
CD4+ T cell	GSM1130579	Activated tumor-specific CD4+ T cells, biological rep1	mouse tumor-specific CD4+ T cells, activated	GSE46453	Day +8 in vivo activated
CD4+ T cell	GSM1130580	Activated tumor-specific CD4+ T cells, biological rep2	mouse tumor-specific CD4+ T cells, activated	GSE46453	Day +8 in vivo activated
CD4+ T cell	GSM1130581	Activated tumor-specific CD4+ T cells, biological rep3	mouse tumor-specific CD4+ T cells, activated	GSE46453	Day +8 in vivo activated
CD4+ T cell	GSM555385	Sle1a R1	CD4+ T cells from B6.Sle1a.1 mice	GSE22313 Dataset: GDS4050	exp B1a replicate 1
CD4+ T cell	GSM555386	Sle1a R2	CD4+ T cells from B6.Sle1a.1 mice	GSE22313 Dataset: GDS4050	exp B1a replicate 2
CD4+ T cell	GSM555388	Sle1a R4	CD4+ T cells from B6.Sle1a.1 mice	GSE22313 Dataset: GDS4050	exp B1a replicate 4
CD4+ T cell	GSM393943	CD44highCD62L-CD25- CD4+ T cells from C57BL/6 murine spleen_rep2	CD44highCD62L-CD25- CD4+ T cells from C57BL/6 murine spleen	GSE15733	FACSAria sorted CD44highCD62L-CD25- CD4+ T cells of murine (C57BL/6 mice) bone marrow were compared to those of the spleen using Affymetrix GeneChip Mouse Genome 430A 2.0 Array. After total RNA extraction, reverse transcription, cDNA extraction, the biotinylated cRNA was transcribed, fragmented, and 15 碌g cRNA hybridized in triplicates for each of the two groups to the GeneChip arrays.///Group of…
CD4+ T cell	GSM154499	GFP- CD25- CD4+ cells from Foxp3(gfp/gfp) mice	pooled lymph node and spleen	GSE7280 GSE7773	Foxp3(gfp/gfp) homozygous female mice bear a GFP-Foxp3 fusion protein knockin allele, allowing for the visualization of regulatory T cells due to GFP-Foxp3 protein fluorescence.
CD4+ T cell	GSM154500	GFP- CD25+ CD4+ cells from Foxp3(gfp/gfp) mice	pooled lymph node and spleen	GSE7280 GSE7773	Foxp3(gfp/gfp) homozygous female mice bear a GFP-Foxp3 fusion protein knockin allele, allowing for the visualization of regulatory T cells due to GFP-Foxp3 protein fluorescence.
CD4+ T cell	GSM154726	GFP- CD25+ CD4+ cells from Foxp3(gfp/gfp) mice treated with IL-2	pooled lymph node and spleen	GSE7280 GSE7773	Foxp3(gfp/gfp) homozygous female mice bear a GFP-Foxp3 fusion protein knockin allele, allowing for the visualization of regulatory T cells due to GFP-Foxp3 protein fluorescence.
CD4+ T cell	GSM154502	GFP+ CD4+ cells from Foxp3(gfp/gfp) mice	pooled lymph node and spleen	GSE7280 GSE7773	Foxp3(gfp/gfp) homozygous female mice bear a GFP-Foxp3 fusion protein knockin allele, allowing for the visualization of regulatory T cells due to GFP-Foxp3 protein fluorescence.
CD4+ T cell	GSM154725	GFP+ CD4+ cells from Foxp3(gfp/gfp) mice treated with IL-2	pooled lymph node and spleen	GSE7280 GSE7773	Foxp3(gfp/gfp) homozygous female mice bear a GFP-Foxp3 fusion protein knockin allele, allowing for the visualization of regulatory T cells due to GFP-Foxp3 protein fluorescence.
CD4+ T cell	GSM154501	GFP+ CD4+ cells from Foxp3(gfpko/wt) mice	pooled lymph node and spleen	GSE7280 GSE7773	Foxp3(gfpko/wt) hemizygous female mice express GFP in place of Foxp3 from the gfpko allele, allowing for the visualization of cells transcribing a mutant Foxp3 locus. Foxp3 is X-linked, thus cells have inactivated either the Foxp3(wt) or the Foxp3(gfpko) locus.
CD4+ T cell	GSM154727	GFP+ CD4+ cells from Foxp3(gfpko/wt) mice treated with IL-2	pooled lymph node and spleen	GSE7280 GSE7773	Foxp3(gfpko/wt) hemizygous female mice express GFP in place of Foxp3 from the gfpko allele, allowing for the visualization of cells transcribing a mutant Foxp3 locus. Foxp3 is X-linked, thus cells have inactivated either the Foxp3(wt) or the Foxp3(gfpko) locus.
CD4+ T cell	GSM605713	Naive CD4+ T cells	Sorted cells from unimmunized mice	GSE24574	freshly isolated T cells from Naive mouse
CD4+ T cell	GSM687185	Naive CD4+ T cells_2	Sorted cells from unimmunized mice	GSE24574	freshly isolated T cells from Naive mouse
CD4+ T cell	GSM298707	T cells_FoxP3-GFP-hCre x ROSA26R-YFP Dicerlox/lox (KO)_A	CD4+YFP+ T cells from FoxP3-GFP-hCre x ROSA26R-YFP Dicerlox/lox (KO) mice	GSE11818	GCRMA Normalized data
CD4+ T cell	GSM298708	T cells_FoxP3-GFP-hCre x ROSA26R-YFP Dicerlox/lox (KO)_B	CD4+YFP+ T cells from FoxP3-GFP-hCre x ROSA26R-YFP Dicerlox/lox (KO) mice	GSE11818	GCRMA Normalized data
CD4+ T cell	GSM298709	T cells_FoxP3-GFP-hCre x ROSA26R-YFP Dicerlox/lox (KO)_C	CD4+YFP+ T cells from FoxP3-GFP-hCre x ROSA26R-YFP Dicerlox/lox (KO) mice	GSE11818	GCRMA Normalized data
CD4+ T cell	GSM298702	T cells_FoxP3-GFP-hCre x ROSA26R-YFP Dicerwt/lox (Het)_A	CD4+YFP+ T cells from FoxP3-GFP-hCre x ROSA26R-YFP Dicerwt/lox (Het) mice	GSE11818	GCRMA Normalized data
CD4+ T cell	GSM298705	T cells_FoxP3-GFP-hCre x ROSA26R-YFP Dicerwt/lox (Het)_B	CD4+YFP+ T cells from FoxP3-GFP-hCre x ROSA26R-YFP Dicerwt/lox (Het) mice	GSE11818	GCRMA Normalized data
CD4+ T cell	GSM298706	T cells_FoxP3-GFP-hCre x ROSA26R-YFP Dicerwt/lox (Het)_C	CD4+YFP+ T cells from FoxP3-GFP-hCre x ROSA26R-YFP Dicerwt/lox (Het) mice	GSE11818	GCRMA Normalized data
CD4+ T cell	GSM186523	CD4+ cells IL1RN knockout 1 month rep1	Mouse spleen at 1 month	GSE7705	Gene expression data
CD4+ T cell	GSM186524	CD4+ cells IL1RN knockout 1 month rep2	Mouse spleen at 1 month	GSE7705	Gene expression data
CD4+ T cell	GSM186525	CD4+ cells IL1RN knockout 4 month rep1	Mouse spleen at 4 month	GSE7705	Gene expression data
CD4+ T cell	GSM186551	CD4+ cells IL1RN knockout 4 month rep2	Mouse spleen at 4 month	GSE7705	Gene expression data
CD4+ T cell	GSM186552	CD4+ cells IL1RN wild type 1 month rep1	Mouse spleen at 1 month	GSE7705	Gene expression data
CD4+ T cell	GSM186553	CD4+ cells IL1RN wild type 1 month rep2	Mouse spleen at 1 month	GSE7705	Gene expression data
CD4+ T cell	GSM186554	CD4+ cells IL1RN wild type 1 month rep3	Mouse spleen at 1 month	GSE7705	Gene expression data
CD4+ T cell	GSM186582	CD4+ cells IL1RN wild type 4 month rep1	Mouse spleen at 4 month	GSE7705	Gene expression data
CD4+ T cell	GSM186583	CD4+ cells IL1RN wild type 4 month rep2	Mouse spleen at 4 month	GSE7705	Gene expression data
CD4+ T cell	GSM186584	CD4+ cells IL1RN wild type 4 month rep3	Mouse spleen at 4 month	GSE7705	Gene expression data
CD4+ T cell	GSM375665	Foxo1KO CD4 T cell	mouse spleen and lymph nodes	GSE15037	Gene expression data for Foxo1-deficient T cells
CD4+ T cell	GSM375664	Wild-type CD4 T cell	mouse spleen and lymph nodes	GSE15037	Gene expression data for Foxo1-deficient T cells
CD4+ T cell	GSM1126965	Anergic Cre rep1	Anergic Egr2-deleted Th1 T cells	GSE46242 GSE46243	Gene expression data from anergic Egr2-deleted Th1 T cells///An Cre 01
CD4+ T cell	GSM1126969	Anergic Cre rep2	Anergic Egr2-deleted Th1 T cells	GSE46242 GSE46243	Gene expression data from anergic Egr2-deleted Th1 T cells///An Cre 02
CD4+ T cell	GSM1126973	Anergic Cre rep3	Anergic Egr2-deleted Th1 T cells	GSE46242 GSE46243	Gene expression data from anergic Egr2-deleted Th1 T cells///An Cre 03
CD4+ T cell	GSM1126964	Anergic EV rep1	Anergic wild-type Th1 T cells	GSE46242 GSE46243	Gene expression data from anergic wild-type Th1 T cells///An EV 01
CD4+ T cell	GSM1126968	Anergic EV rep2	Anergic wild-type Th1 T cells	GSE46242 GSE46243	Gene expression data from anergic wild-type Th1 T cells///An EV 02
CD4+ T cell	GSM1126972	Anergic EV rep3	Anergic wild-type Th1 T cells	GSE46242 GSE46243	Gene expression data from anergic wild-type Th1 T cells///An EV 03
CD4+ T cell	GSM786802	B6-1	CD4+ T cells from B6 mice	GSE31702	Gene expression data from B6 CD4+ T cells
CD4+ T cell	GSM786803	B6-2	CD4+ T cells from B6 mice	GSE31702	Gene expression data from B6 CD4+ T cells
CD4+ T cell	GSM786804	B6-3	CD4+ T cells from B6 mice	GSE31702	Gene expression data from B6 CD4+ T cells
CD4+ T cell	GSM786805	B6-4	CD4+ T cells from B6 mice	GSE31702	Gene expression data from B6 CD4+ T cells
CD4+ T cell	GSM786806	B6-5	CD4+ T cells from B6 mice	GSE31702	Gene expression data from B6 CD4+ T cells
CD4+ T cell	GSM573825	B6-CD4-LN-Biological replicate 1	FACS sorted CD4+ T cells	GSE23398 Dataset: GDS4333	Gene expression data from B6 mice
CD4+ T cell	GSM786807	REC5-1	CD4+ T cells from B6.Sle1c2 mice	GSE31702	Gene expression data from B6.Sle1c2 CD4+ T cells
CD4+ T cell	GSM786808	REC5-2	CD4+ T cells from B6.Sle1c2 mice	GSE31702	Gene expression data from B6.Sle1c2 CD4+ T cells
CD4+ T cell	GSM786809	REC5-3	CD4+ T cells from B6.Sle1c2 mice	GSE31702	Gene expression data from B6.Sle1c2 CD4+ T cells
CD4+ T cell	GSM786810	REC5-4	CD4+ T cells from B6.Sle1c2 mice	GSE31702	Gene expression data from B6.Sle1c2 CD4+ T cells
CD4+ T cell	GSM786811	REC5-5	CD4+ T cells from B6.Sle1c2 mice	GSE31702	Gene expression data from B6.Sle1c2 CD4+ T cells
CD4+ T cell	GSM337470	CD4 Naive	BWF1 mice spleenocytes	GSE13364	Gene expression data from BWF1 mice (10-15 weeks) spleenocytes
CD4+ T cell	GSM337471	CD4 pCONS	BWF1 mice spleenocytes	GSE13364	Gene expression data from BWF1 mice (10-15 weeks) spleenocytes
CD4+ T cell	GSM656409	CD4 T-Cell Costimulatory blockade treated #1	CD4 T-cells isolated from the MLR with anti-LFA-1, CTLA4Ig, anti-CD40-ligand antibodies added to the media	GSE26669	Gene expression data from CD4 T-cells isolated from the MLR with anti-LFA-1, CTLA4Ig, anti-CD40-ligand antibodies added to the media
CD4+ T cell	GSM656410	CD4 T-Cell Costimulatory blockade treated #2	CD4 T-cells isolated from the MLR with anti-LFA-1, CTLA4Ig, anti-CD40-ligand antibodies added to the media	GSE26669	Gene expression data from CD4 T-cells isolated from the MLR with anti-LFA-1, CTLA4Ig, anti-CD40-ligand antibodies added to the media
CD4+ T cell	GSM656411	CD4 T-Cell no treatment #1	CD4 T-cells isolated from the MLR with nothing additional added to the media	GSE26669	Gene expression data from CD4 T-cells isolated from the MLR with nothing additional added to the media
CD4+ T cell	GSM656412	CD4 T-Cell no treatment #2	CD4 T-cells isolated from the MLR with nothing additional added to the media	GSE26669	Gene expression data from CD4 T-cells isolated from the MLR with nothing additional added to the media
CD4+ T cell	GSM540724	STAT3-deficient T cells, cultured 3 days with IL-6 and TGFb, replicate 1	STAT3-deficient T cells activated with Th17-polarizing cytokines IL-6 and TGFb.	GSE21670 GSE21671	Gene expression data from CD4+ T cells activated for three days
CD4+ T cell	GSM540732	STAT3-deficient T cells, cultured 3 days with IL-6 and TGFb, replicate 2	STAT3-deficient T cells activated with Th17-polarizing cytokines IL-6 and TGFb.	GSE21670 GSE21671	Gene expression data from CD4+ T cells activated for three days
CD4+ T cell	GSM540723	STAT3-deficient T cells, cultured 3 days with IL-6, replicate 1	STAT3-deficient T cells activated in with a STAT3-activating cytokine IL-6	GSE21670 GSE21671	Gene expression data from CD4+ T cells activated for three days
CD4+ T cell	GSM540731	STAT3-deficient T cells, cultured 3 days with IL-6, replicate 2	STAT3-deficient T cells activated in with a STAT3-activating cytokine IL-6	GSE21670 GSE21671	Gene expression data from CD4+ T cells activated for three days
CD4+ T cell	GSM540726	STAT3-deficient T cells, cultured 3 days with medium, replicate 1	STAT3-deficient T cells activated in neutral conditions	GSE21670 GSE21671	Gene expression data from CD4+ T cells activated for three days
CD4+ T cell	GSM540734	STAT3-deficient T cells, cultured 3 days with medium, replicate 2	STAT3-deficient T cells activated in neutral conditions	GSE21670 GSE21671	Gene expression data from CD4+ T cells activated for three days
CD4+ T cell	GSM540725	STAT3-deficient T cells, cultured 3 days with TGFb, replicate 1	STAT3-deficient T cells activated with a non-STAT3-activating cytokine TGFb	GSE21670 GSE21671	Gene expression data from CD4+ T cells activated for three days
CD4+ T cell	GSM540733	STAT3-deficient T cells, cultured 3 days with TGFb, replicate 2	STAT3-deficient T cells activated with a non-STAT3-activating cytokine TGFb	GSE21670 GSE21671	Gene expression data from CD4+ T cells activated for three days
CD4+ T cell	GSM540728	WT T cells, cultured 3 days with IL-6 and TGFb, replicate 1	WT T cells activated with Th17-polarizing cytokines IL-6 and TGFb.	GSE21670 GSE21671	Gene expression data from CD4+ T cells activated for three days
CD4+ T cell	GSM540736	WT T cells, cultured 3 days with IL-6 and TGFb, replicate 2	WT T cells activated with Th17-polarizing cytokines IL-6 and TGFb.	GSE21670 GSE21671	Gene expression data from CD4+ T cells activated for three days
CD4+ T cell	GSM540727	WT T cells, cultured 3 days with IL-6, replicate 1	WT T cells activated in with a STAT3-activating cytokine IL-6	GSE21670 GSE21671	Gene expression data from CD4+ T cells activated for three days
CD4+ T cell	GSM540735	WT T cells, cultured 3 days with IL-6, replicate 2	WT T cells activated in with a STAT3-activating cytokine IL-6	GSE21670 GSE21671	Gene expression data from CD4+ T cells activated for three days
CD4+ T cell	GSM540730	WT T cells, cultured 3 days with medium, replicate 1	WT T cells activated in neutral conditions	GSE21670 GSE21671	Gene expression data from CD4+ T cells activated for three days
CD4+ T cell	GSM540738	WT T cells, cultured 3 days with medium, replicate 2	WT T cells activated in neutral conditions	GSE21670 GSE21671	Gene expression data from CD4+ T cells activated for three days
CD4+ T cell	GSM540729	WT T cells, cultured 3 days with TGFb, replicate 1	WT T cells activated with a non-STAT3-activating cytokine TGFb	GSE21670 GSE21671	Gene expression data from CD4+ T cells activated for three days
CD4+ T cell	GSM540737	WT T cells, cultured 3 days with TGFb, replicate 2	WT T cells activated with a non-STAT3-activating cytokine TGFb	GSE21670 GSE21671	Gene expression data from CD4+ T cells activated for three days
CD4+ T cell	GSM1118040	CD45Rb Hi	CD45Rb hi Naive T cells isolated from spleen	GSE45881	Gene expression data from CD45Rb Hi T cells isolated from lamina proopria of healthy mice
CD4+ T cell	GSM520509	CD62Lhi PSGL1hi, technical replicate 1	TCRb+ CD4+ B220- CD44+ splenocytes isolated from aged mice	GSE20735 Dataset: GDS4190	Gene expression data from CD62Lhi PSGL1hi effector (CD44hi) CD4 T cells
CD4+ T cell	GSM520512	CD62Lhi PSGL1hi, technical replicate 2	TCRb+ CD4+ B220- CD44+ splenocytes isolated from aged mice	GSE20735 Dataset: GDS4190	Gene expression data from CD62Lhi PSGL1hi effector (CD44hi) CD4 T cells
CD4+ T cell	GSM520515	CD62Lhi PSGL1hi, technical replicate 3	TCRb+ CD4+ B220- CD44+ splenocytes isolated from aged mice	GSE20735 Dataset: GDS4190	Gene expression data from CD62Lhi PSGL1hi effector (CD44hi) CD4 T cells
CD4+ T cell	GSM520510	CD62Llo PSGL1hi, technical replicate 1	TCRb+ CD4+ B220- CD44+ splenocytes isolated from aged mice	GSE20735 Dataset: GDS4190	Gene expression data from CD62Lhi PSGL1lo effector (CD44hi) CD4 T cells
CD4+ T cell	GSM520513	CD62Llo PSGL1hi, technical replicate 2	TCRb+ CD4+ B220- CD44+ splenocytes isolated from aged mice	GSE20735 Dataset: GDS4190	Gene expression data from CD62Lhi PSGL1lo effector (CD44hi) CD4 T cells
CD4+ T cell	GSM520516	CD62Llo PSGL1hi, technical replicate 3	TCRb+ CD4+ B220- CD44+ splenocytes isolated from aged mice	GSE20735 Dataset: GDS4190	Gene expression data from CD62Lhi PSGL1lo effector (CD44hi) CD4 T cells
CD4+ T cell	GSM520511	CD62Llo PSGL1lo, technical replicate 1	TCRb+ CD4+ B220- CD44+ splenocytes isolated from aged mice	GSE20735 Dataset: GDS4190	Gene expression data from CD62Llo PSGL1lo effector (CD44hi) CD4 T cells
CD4+ T cell	GSM520514	CD62Llo PSGL1lo, technical replicate 2	TCRb+ CD4+ B220- CD44+ splenocytes isolated from aged mice	GSE20735 Dataset: GDS4190	Gene expression data from CD62Llo PSGL1lo effector (CD44hi) CD4 T cells
CD4+ T cell	GSM520517	CD62Llo PSGL1lo, technical replicate 3	TCRb+ CD4+ B220- CD44+ splenocytes isolated from aged mice	GSE20735 Dataset: GDS4190	Gene expression data from CD62Llo PSGL1lo effector (CD44hi) CD4 T cells
CD4+ T cell	GSM1126962	Control EV rep1	Control wild-type Th1 T cells	GSE46242 GSE46243	Gene expression data from control wild-type Th1 T cells///Ctrl EV 01
CD4+ T cell	GSM1126966	Control EV rep2	Control wild-type Th1 T cells	GSE46242 GSE46243	Gene expression data from control wild-type Th1 T cells///Ctrl EV 02
CD4+ T cell	GSM1126970	Control EV rep3	Control wild-type Th1 T cells	GSE46242 GSE46243	Gene expression data from control wild-type Th1 T cells///Ctrl EV 03
CD4+ T cell	GSM534250	NonTFH_Rep1	mouse CXCR5- CD4 T cells	GSE21380 GSE21381	Gene expression data from CXCR5- CD4+ CD44high T cells
CD4+ T cell	GSM534251	NonTFH_Rep2	mouse CXCR5- CD4 T cells	GSE21380 GSE21381	Gene expression data from CXCR5- CD4+ CD44high T cells
CD4+ T cell	GSM534252	TFH_Rep1	mouse CXCR5+ GL7- CD4 T cells	GSE21380 GSE21381	Gene expression data from CXCR5+ GL7- CD4+ CD44high T follicular helper cells
CD4+ T cell	GSM534253	TFH_Rep2	mouse CXCR5+ GL7- CD4 T cells	GSE21380 GSE21381	Gene expression data from CXCR5+ GL7- CD4+ CD44high T follicular helper cells
CD4+ T cell	GSM534254	GCTFH_Rep1	mouse CXCR5+ GL7+ CD4 T cells	GSE21380 GSE21381	Gene expression data from CXCR5+ GL7+ CD4+ CD44high germinal center T follicular helper cells
CD4+ T cell	GSM534255	GCTFH_Rep2	mouse CXCR5+ GL7+ CD4 T cells	GSE21380 GSE21381	Gene expression data from CXCR5+ GL7+ CD4+ CD44high germinal center T follicular helper cells
CD4+ T cell	GSM418235	CXCR5_Negative_Rep1	mouse CXCR5+ CD4 T cells	GSE16697 GSE21379 GSE21381	Gene expression data from CXCR5+CD4+ T follicular helper cells
CD4+ T cell	GSM418237	CXCR5_Negative_Rep2	mouse CXCR5+ CD4 T cells	GSE16697 GSE21379 GSE21381	Gene expression data from CXCR5+CD4+ T follicular helper cells
CD4+ T cell	GSM418236	CXCR5_Positive_Rep1	mouse CXCR5- CD4 T cells	GSE16697 GSE21379 GSE21381	Gene expression data from CXCR5-CD4+ T cells
CD4+ T cell	GSM418238	CXCR5_Positive_Rep2	mouse CXCR5- CD4 T cells	GSE16697 GSE21379 GSE21381	Gene expression data from CXCR5-CD4+ T follicular helper cells
CD4+ T cell	GSM1118036	CXCR6 Hi biological rep.1	CXCR6 Hi T cells isolated from colonic lamina propria	GSE45881	Gene expression data from CXCR6 Hi T cells isolated from lamina proopria of CD45Rb hi transfer model
CD4+ T cell	GSM1118037	CXCR6 Hi biological rep.2	CXCR6 Hi T cells isolated from colonic lamina propria	GSE45881	Gene expression data from CXCR6 Hi T cells isolated from lamina proopria of CD45Rb hi transfer model
CD4+ T cell	GSM1118038	CXCR6 Lo biological rep.1	CXCR6 Lo T cells isolated from colonic lamina propria	GSE45881	Gene expression data from CXCR6 Lo T cells isolated from lamina proopria of CD45Rb hi transfer model
CD4+ T cell	GSM1118039	CXCR6 Lo biological rep.2	CXCR6 Lo T cells isolated from colonic lamina propria	GSE45881	Gene expression data from CXCR6 Lo T cells isolated from lamina proopria of CD45Rb hi transfer model
CD4+ T cell	GSM829372	IL-5+ memory Th2	primary CD4 T cells from spleen	GSE33516	Gene expression data from DO11.10 TCR Tg CD4+ T cells cultured 6 days in Th2 conditions and transferred into syngenic mice for 30 days.///EA690_01.CEL
CD4+ T cell	GSM829373	IL-5- memory Th2	primary CD4 T cells from spleen	GSE33516	Gene expression data from DO11.10 TCR Tg CD4+ T cells cultured 6 days in Th2 conditions and transferred into syngenic mice for 30 days.///EA690_02.CEL
CD4+ T cell	GSM1072438	Day6 Ly6c int Cxcr5 pos 1	Effector Ly6c int Cxcr5 pos CD4 T cells	GSE43863	Gene expression data from FACS isolated effector Ly6c int Cxcr5 pos CD4 T cells
CD4+ T cell	GSM1072437	Day6 Ly6c int Cxcr5 pos 2	Effector Ly6c int Cxcr5 pos CD4 T cells	GSE43863	Gene expression data from FACS isolated effector Ly6c int Cxcr5 pos CD4 T cells
CD4+ T cell	GSM1072440	Day6 Ly6c lo Cxcr5 neg 1	Effector Ly6c lo Cxcr5 neg CD4 T cells	GSE43863	Gene expression data from FACS isolated effector Ly6c lo Cxcr5 neg CD4 T cells
CD4+ T cell	GSM1072439	Day6 Ly6c lo Cxcr5 neg 2	Effector Ly6c lo Cxcr5 neg CD4 T cells	GSE43863	Gene expression data from FACS isolated effector Ly6c lo Cxcr5 neg CD4 T cells
CD4+ T cell	GSM1072435	Day6 Ly6c lo Cxcr5 pos 1	Effector Tfh	GSE43863	Gene expression data from FACS isolated effector Tfh
CD4+ T cell	GSM1072436	Day6 Ly6c lo Cxcr5 pos 2	Effector Tfh	GSE43863	Gene expression data from FACS isolated effector Tfh
CD4+ T cell	GSM1072433	Day6 Ly6c hi Cxcr5 neg 1	Effector Th1	GSE43863	Gene expression data from FACS isolated effector Th1
CD4+ T cell	GSM1072434	Day6 Ly6c hi Cxcr5 neg 2	Effector Th1	GSE43863	Gene expression data from FACS isolated effector Th1
CD4+ T cell	GSM1072449	Memory Ly6c Int Cxcr5 pos 1	Memory Lyc6c nt Cxcr5 pos	GSE43863	Gene expression data from FACS isolated memory Lyc6c nt Cxcr5 pos
CD4+ T cell	GSM1072450	Memory Ly6c Int Cxcr5 pos 2	Memory Lyc6c nt Cxcr5 pos	GSE43863	Gene expression data from FACS isolated memory Lyc6c nt Cxcr5 pos
CD4+ T cell	GSM1072451	Memory Ly6c Int Cxcr5 pos 3	Memory Lyc6c nt Cxcr5 pos	GSE43863	Gene expression data from FACS isolated memory Lyc6c nt Cxcr5 pos
CD4+ T cell	GSM1072445	Memory Ly6c lo Cxcr5 pos 1	Memory Tfh	GSE43863	Gene expression data from FACS isolated memory Tfh
CD4+ T cell	GSM1072446	Memory Ly6c lo Cxcr5 pos 2	Memory Tfh	GSE43863	Gene expression data from FACS isolated memory Tfh
CD4+ T cell	GSM1072447	Memory Ly6c lo Cxcr5 pos 3	Memory Tfh	GSE43863	Gene expression data from FACS isolated memory Tfh
CD4+ T cell	GSM1072448	Memory Ly6c lo Cxcr5 pos 4	Memory Tfh	GSE43863	Gene expression data from FACS isolated memory Tfh
CD4+ T cell	GSM1072441	Memory Ly6c hi Cxcr5 neg 1	Memory Th1	GSE43863	Gene expression data from FACS isolated memory Th1
CD4+ T cell	GSM1072442	Memory Ly6c hi Cxcr5 neg 2	Memory Th1	GSE43863	Gene expression data from FACS isolated memory Th1
CD4+ T cell	GSM1072443	Memory Ly6c hi Cxcr5 neg 3	Memory Th1	GSE43863	Gene expression data from FACS isolated memory Th1
CD4+ T cell	GSM1072444	Memory Ly6c hi Cxcr5 neg 4	Memory Th1	GSE43863	Gene expression data from FACS isolated memory Th1
CD4+ T cell	GSM1072430	Naive Smarta1	Naive SMARTA CD4 T cells	GSE43863	Gene expression data from FACS isolated naive SMARTA CD4 T cells
CD4+ T cell	GSM1072431	Naive Smarta2	Naive SMARTA CD4 T cells	GSE43863	Gene expression data from FACS isolated naive SMARTA CD4 T cells
CD4+ T cell	GSM1072432	Naive Smarta3	Naive SMARTA CD4 T cells	GSE43863	Gene expression data from FACS isolated naive SMARTA CD4 T cells
CD4+ T cell	GSM573826	Scurfy-CD4-LN-Biological replicate 1	FACS sorted CD4+ T cells	GSE23398 Dataset: GDS4333	Gene expression data from Foxp3 mutant Scurfy (Sf) mice
CD4+ T cell	GSM573827	Scurfy-CD4-LN-Biological replicate 2	FACS sorted CD4+ T cells	GSE23398 Dataset: GDS4333	Gene expression data from Foxp3 mutant Scurfy (Sf) mice
CD4+ T cell	GSM573828	Scurfy-CD4-LN-Biological replicate 3	FACS sorted CD4+ T cells	GSE23398 Dataset: GDS4333	Gene expression data from Foxp3 mutant Scurfy (Sf) mice
CD4+ T cell	GSM573829	Sf.Il2-/--CD4-LN-Biological replicate 1	FACS sorted CD4+ T cells	GSE23398 Dataset: GDS4333	Gene expression data from IL-2 deficienct Scurfy (Sf.Il2-/-) mice
CD4+ T cell	GSM573830	Sf.Il2-/--CD4-LN-Biological replicate 2	FACS sorted CD4+ T cells	GSE23398 Dataset: GDS4333	Gene expression data from IL-2 deficienct Scurfy (Sf.Il2-/-) mice
CD4+ T cell	GSM573831	Sf.Il2-/--CD4-LN-Biological replicate 3	FACS sorted CD4+ T cells	GSE23398 Dataset: GDS4333	Gene expression data from IL-2 deficienct Scurfy (Sf.Il2-/-) mice
CD4+ T cell	GSM491757	Th2 KO	Th2 cell from ECM1 Ko mice	GSE19707	gene expression data from liver of ECM1 Ko mice
CD4+ T cell	GSM491758	Th2 WT	Th2 cell from WT mice	GSE19707	gene expression data from liver of wildtype mice
CD4+ T cell	GSM1125857	Th2 (control siRNA)	primary CD4 T cells from spleen cultured for 5 days in Th2 condition	GSE46185	Gene expression data from mock-transfected Th2 cells
CD4+ T cell	GSM1125860	Th2-4th (control siRNA)	Four-week cultured Th2 cells generated from primary splenic CD4 T cells	GSE46185	Gene expression data from mock-transfected Th2-4th cells
CD4+ T cell	GSM313199	Itk knockout CD4+ CD3-stimulated 1	CD3-stimulated CD4+ T-cells from Itk knockout C57BL/6 mice	GSE12465 GSE12466	Gene expression data from mouse CD4+ Itk knockout T-cells with anti-CD3 stimulation
CD4+ T cell	GSM313200	Itk knockout CD4+ CD3-stimulated 2	CD3-stimulated CD4+ T-cells from Itk knockout C57BL/6 mice	GSE12465 GSE12466	Gene expression data from mouse CD4+ Itk knockout T-cells with anti-CD3 stimulation
CD4+ T cell	GSM313191	Itk knockout CD4+ unstimulated 1	unstimulated CD4+ T-cells from Itk knockout C57BL/6 mice	GSE12465 GSE12466	Gene expression data from mouse CD4+ Itk knockout T-cells without stimulation
CD4+ T cell	GSM313192	Itk knockout CD4+ unstimulated 2	unstimulated CD4+ T-cells from Itk knockout C57BL/6 mice	GSE12465 GSE12466	Gene expression data from mouse CD4+ Itk knockout T-cells without stimulation
CD4+ T cell	GSM313193	Itk knockout CD4+ unstimulated 3	unstimulated CD4+ T-cells from Itk knockout C57BL/6 mice	GSE12465 GSE12466	Gene expression data from mouse CD4+ Itk knockout T-cells without stimulation
CD4+ T cell	GSM313197	Wild type CD4+ CD3-stimulated 1	CD3-stimulated CD4+ T-cells from Wt C57BL/6 mice	GSE12465 GSE12466	Gene expression data from mouse CD4+ Wt T-cells with anti-CD3 stimulation
CD4+ T cell	GSM313198	Wild type CD4+ CD3-stimulated 2	CD3-stimulated CD4+ T-cells from Wt C57BL/6 mice	GSE12465 GSE12466	Gene expression data from mouse CD4+ Wt T-cells with anti-CD3 stimulation
CD4+ T cell	GSM313189	Wild type CD4+ unstimulated 1	unstimulated CD4+ T-cells from Wt C57BL/6 mice	GSE12465 GSE12466	Gene expression data from mouse CD4+ Wt T-cells without stimulation
CD4+ T cell	GSM313190	Wild type CD4+ unstimulated 2	unstimulated CD4+ T-cells from Wt C57BL/6 mice	GSE12465 GSE12466	Gene expression data from mouse CD4+ Wt T-cells without stimulation
CD4+ T cell	GSM520518	CD62Lhi, CD44lo technical replicate 1	TCRb+ CD4+ B220- splenocytes isolated from young mice	GSE20735 Dataset: GDS4190	Gene expression data from Naive (CD62Lhi CD44lo) CD4 T cells
CD4+ T cell	GSM520519	CD62Lhi, CD44lo technical replicate 2	TCRb+ CD4+ B220- splenocytes isolated from young mice	GSE20735 Dataset: GDS4190	Gene expression data from Naive (CD62Lhi CD44lo) CD4 T cells
CD4+ T cell	GSM520520	CD62Lhi, CD44lo technical replicate 3	TCRb+ CD4+ B220- splenocytes isolated from young mice	GSE20735 Dataset: GDS4190	Gene expression data from Naive (CD62Lhi CD44lo) CD4 T cells
CD4+ T cell	GSM418234	Naive	mouse naive CD4 T cells	GSE16697 GSE21379 GSE21381	Gene expression data from Naive CD4+ T Cells. (CD44low CD62Lhigh CD4 T cells from uninfected mice)
CD4+ T cell	GSM534256	Naive CD4 T cells	mouse Naive CD4 T cells	GSE21380 GSE21381	Gene expression data from Naive CD4+ T Cells. (CD44low CD62Lhigh CD4 T cells from uninfected mice)
CD4+ T cell	GSM988644	Primary dLN, biological replicate 1	Primary HNT CD4 T cell effectors from the dLN on day 7 post influenza infection	GSE40230	Gene expression data from primary HNT CD4 T cell effectors from the dLN on day 7 post influenza infection
CD4+ T cell	GSM988645	Primary dLN, biological replicate 2	Primary HNT CD4 T cell effectors from the dLN on day 7 post influenza infection	GSE40230	Gene expression data from primary HNT CD4 T cell effectors from the dLN on day 7 post influenza infection
CD4+ T cell	GSM988647	Primary Lung, biological replicate 1	Primary HNT CD4 T cell effectors from the lung on day 7 post influenza infection	GSE40230	Gene expression data from primary HNT CD4 T cell effectors from the lung on day 7 post influenza infection
CD4+ T cell	GSM988648	Primary Lung, biological replicate 2	Primary HNT CD4 T cell effectors from the lung on day 7 post influenza infection	GSE40230	Gene expression data from primary HNT CD4 T cell effectors from the lung on day 7 post influenza infection
CD4+ T cell	GSM988641	Primary Spleen, biological replicate 1	Primary HNT CD4 T cell effectors from the spleen on day 7 post influenza infection	GSE40230	Gene expression data from primary HNT CD4 T cell effectors from the spleen on day 7 post influenza infection
CD4+ T cell	GSM988642	Primary Spleen, biological replicate 2	Primary HNT CD4 T cell effectors from the spleen on day 7 post influenza infection	GSE40230	Gene expression data from primary HNT CD4 T cell effectors from the spleen on day 7 post influenza infection
CD4+ T cell	GSM144164	CD4_T_cells_1	CD4_T_cells_1	GSE6259	Gene expression data from purified splenic DCs from 5-8 WT C57BL6 mice
CD4+ T cell	GSM144165	CD4_T_cells_2	CD4_T_cells_2	GSE6259	Gene expression data from purified splenic DCs from 5-8 WT C57BL6 mice
CD4+ T cell	GSM144166	CD4_T_cells_3	CD4_T_cells_3	GSE6259	Gene expression data from purified splenic DCs from 5-8 WT C57BL6 mice
CD4+ T cell	GSM534246	SAPKO_CXCR5_Negative_Rep1	mouse SAP-/- CXCR5- CD4 T cells	GSE21379 GSE21381	Gene expression data from SAP-/- CXCR5- CD4+ virus specific T cells
CD4+ T cell	GSM534248	SAPKO_CXCR5_Negative_Rep2	mouse SAP-/- CXCR5- CD4 T cells	GSE21379 GSE21381	Gene expression data from SAP-/- CXCR5- CD4+ virus specific T cells
CD4+ T cell	GSM534247	SAPKO_CXCR5_Positive_Rep1	mouse SAP-/- CXCR5+ CD4 T cells	GSE21379 GSE21381	Gene expression data from SAP-/- CXCR5+ CD4+ virus specific T follicular helper cells
CD4+ T cell	GSM534249	SAPKO_CXCR5_Positive_Rep2	mouse SAP-/- CXCR5+ CD4 T cells	GSE21379 GSE21381	Gene expression data from SAP-/- CXCR5+ CD4+ virus specific T follicular helper cells
CD4+ T cell	GSM534245	SAPKO Naive	mouse SAP-/- naive CD4 T cells	GSE21379 GSE21381	Gene expression data from SAP-/- Naive CD4+ T Cells. (CD44low CD62Lhigh CD4 T cells from uninfected mice)
CD4+ T cell	GSM988652	Secondary dLN, biological replicate 1	Secondary HNT CD4 T cell effectors from the dLN on day 7 post influenza infection	GSE40230	Gene expression data from secondary HNT CD4 T cell effectors from the dLN on day 7 post influenza infection
CD4+ T cell	GSM988654	Secondary Lung, biological replicate 1	Secondary HNT CD4 T cell effectors from the lung on day 7 post influenza infection	GSE40230	Gene expression data from secondary HNT CD4 T cell effectors from the lung on day 7 post influenza infection
CD4+ T cell	GSM488997	CD4T_S2_TGF(+)	Murine purified Smad2-deficient CD4+ T cells stimulated with TGF-b for 24hr	GSE19601	Gene expression data from Smad2-deficient CD4+ T cells cultured with TGF-b for 24hr.
CD4+ T cell	GSM488996	CD4T_S2_TGF(-)	Murine purified Smad2-deficient CD4+ T cells stimulated without TGF-b for 24hr	GSE19601	Gene expression data from Smad2-deficient CD4+ T cells cultured without TGF-b for 24hr.
CD4+ T cell	GSM488999	CD4T_S3_TGF(+)	Murine purified Smad3-deficient CD4+ T cells stimulated with TGF-b for 24hr	GSE19601	Gene expression data from Smad3-deficient CD4+ T cells cultured with TGF-b for 24hr.
CD4+ T cell	GSM488998	CD4T_S3_TGF(-)	Murine purified Smad3-deficient CD4+ T cells stimulated without TGF-b for 24hr	GSE19601	Gene expression data from Smad3-deficient CD4+ T cells cultured without TGF-b for 24hr.
CD4+ T cell	GSM821056	Stimulated Gli2A Tg CD4 T cells, rep1	Stimulated, splenic CD4 T cells from Gli2A Tg mice	GSE33156	Gene expression data from splenic CD4+ T cells with stimulation by anti-CD3 and -CD28 for 6h from Gli2A Tg mice
CD4+ T cell	GSM821057	Stimulated Gli2A Tg CD4 T cells, rep2	Stimulated, splenic CD4 T cells from Gli2A Tg mice	GSE33156	Gene expression data from splenic CD4+ T cells with stimulation by anti-CD3 and -CD28 for 6h from Gli2A Tg mice
CD4+ T cell	GSM821058	Stimulated Gli2A Tg CD4 T cells, rep3	Stimulated, splenic CD4 T cells from Gli2A Tg mice	GSE33156	Gene expression data from splenic CD4+ T cells with stimulation by anti-CD3 and -CD28 for 6h from Gli2A Tg mice
CD4+ T cell	GSM821059	Stimulated Gli2R Tg CD4 T cells, rep1	Stimulated, splenic CD4 T cells from Gli2R mice	GSE33156	Gene expression data from splenic CD4+ T cells with stimulation by anti-CD3 and -CD28 for 6h from Gli2R Tg mice
CD4+ T cell	GSM821060	Stimulated Gli2R Tg CD4 T cells, rep2	Stimulated, splenic CD4 T cells from Gli2R mice	GSE33156	Gene expression data from splenic CD4+ T cells with stimulation by anti-CD3 and -CD28 for 6h from Gli2R Tg mice
CD4+ T cell	GSM821061	Stimulated Gli2R Tg CD4 T cells, rep3	Stimulated, splenic CD4 T cells from Gli2R mice	GSE33156	Gene expression data from splenic CD4+ T cells with stimulation by anti-CD3 and -CD28 for 6h from Gli2R Tg mice
CD4+ T cell	GSM821053	Stimulated WT CD4 T cells, rep1	Stimulated, splenic CD4 T cells from WT mice	GSE33156	Gene expression data from splenic CD4+ T cells with stimulation by anti-CD3 and -CD28 for 6h from WT mice
CD4+ T cell	GSM821054	Stimulated WT CD4 T cells, rep2	Stimulated, splenic CD4 T cells from WT mice	GSE33156	Gene expression data from splenic CD4+ T cells with stimulation by anti-CD3 and -CD28 for 6h from WT mice
CD4+ T cell	GSM821047	Unstimulated Gli2A Tg CD4 T cells, rep1	Unstimulated, splenic CD4 T cells from Gli2A Tg mice	GSE33156	Gene expression data from splenic CD4+ T cells without stimulation from Gli2A Tg mice
CD4+ T cell	GSM821048	Unstimulated Gli2A Tg CD4 T cells, rep2	Unstimulated, splenic CD4 T cells from Gli2A Tg mice	GSE33156	Gene expression data from splenic CD4+ T cells without stimulation from Gli2A Tg mice
CD4+ T cell	GSM821049	Unstimulated Gli2A Tg CD4 T cells, rep3	Unstimulated, splenic CD4 T cells from Gli2A Tg mice	GSE33156	Gene expression data from splenic CD4+ T cells without stimulation from Gli2A Tg mice
CD4+ T cell	GSM821050	Unstimulated Gli2R Tg CD4 T cells, rep1	Unstimulated, splenic CD4 T cells from Gli2R mice	GSE33156	Gene expression data from splenic CD4+ T cells without stimulation from Gli2R Tg mice
CD4+ T cell	GSM821051	Unstimulated Gli2R Tg CD4 T cells, rep2	Unstimulated, splenic CD4 T cells from Gli2R mice	GSE33156	Gene expression data from splenic CD4+ T cells without stimulation from Gli2R Tg mice
CD4+ T cell	GSM821052	Unstimulated Gli2R Tg CD4 T cells, rep3	Unstimulated, splenic CD4 T cells from Gli2R mice	GSE33156	Gene expression data from splenic CD4+ T cells without stimulation from Gli2R Tg mice
CD4+ T cell	GSM821044	Unstimulated WT CD4 T cells, rep1	Unstimulated, splenic CD4 T cells from WT mice	GSE33156	Gene expression data from splenic CD4+ T cells without stimulation from WT mice
CD4+ T cell	GSM821045	Unstimulated WT CD4 T cells, rep2	Unstimulated, splenic CD4 T cells from WT mice	GSE33156	Gene expression data from splenic CD4+ T cells without stimulation from WT mice
CD4+ T cell	GSM821046	Unstimulated WT CD4 T cells, rep3	Unstimulated, splenic CD4 T cells from WT mice	GSE33156	Gene expression data from splenic CD4+ T cells without stimulation from WT mice
CD4+ T cell	GSM940861	STAT1-deficient Naive T cells stimulated for 3 hours with IL-27 1	primary CD4+ T cells from spleen and lymph nodes	GSE38375	Gene expression data from STAT1KO Naive CD4+ T cells stimulated for 3 hours with IL-27
CD4+ T cell	GSM940862	STAT1-deficient Naive T cells stimulated for 3 hours with IL-27 2	primary CD4+ T cells from spleen and lymph nodes	GSE38375	Gene expression data from STAT1KO Naive CD4+ T cells stimulated for 3 hours with IL-27
CD4+ T cell	GSM940863	STAT1-deficient Naive T cells stimulated for 3 hours with IL-27 3	primary CD4+ T cells from spleen and lymph nodes	GSE38375	Gene expression data from STAT1KO Naive CD4+ T cells stimulated for 3 hours with IL-27
CD4+ T cell	GSM940858	STAT1-deficient Naive T cells stimulated for 3 hours with IL-6 1	primary CD4+ T cells from spleen and lymph nodes	GSE38375	Gene expression data from STAT1KO Naive CD4+ T cells stimulated for 3 hours with IL-6
CD4+ T cell	GSM940860	STAT1-deficient Naive T cells stimulated for 3 hours with IL-6 3	primary CD4+ T cells from spleen and lymph nodes	GSE38375	Gene expression data from STAT1KO Naive CD4+ T cells stimulated for 3 hours with IL-6
CD4+ T cell	GSM940855	STAT1-deficient Naive T cells stimulated for 3 hours with medium alone 1	primary CD4+ T cells from spleen and lymph nodes	GSE38375	Gene expression data from STAT1KO Naive CD4+ T cells stimulated for 3 hours with medium alone
CD4+ T cell	GSM940856	STAT1-deficient Naive T cells stimulated for 3 hours with medium alone 2	primary CD4+ T cells from spleen and lymph nodes	GSE38375	Gene expression data from STAT1KO Naive CD4+ T cells stimulated for 3 hours with medium alone
CD4+ T cell	GSM940857	STAT1-deficient Naive T cells stimulated for 3 hours with medium alone 3	primary CD4+ T cells from spleen and lymph nodes	GSE38375	Gene expression data from STAT1KO Naive CD4+ T cells stimulated for 3 hours with medium alone
CD4+ T cell	GSM940870	STAT3-deficient Naive T cells stimulated for 3 hours with IL-27 1	primary CD4+ T cells from spleen and lymph nodes	GSE38375	Gene expression data from STAT3KO Naive CD4+ T cells stimulated for 3 hours with IL-27
CD4+ T cell	GSM940871	STAT3-deficient Naive T cells stimulated for 3 hours with IL-27 2	primary CD4+ T cells from spleen and lymph nodes	GSE38375	Gene expression data from STAT3KO Naive CD4+ T cells stimulated for 3 hours with IL-27
CD4+ T cell	GSM940872	STAT3-deficient Naive T cells stimulated for 3 hours with IL-27 3	primary CD4+ T cells from spleen and lymph nodes	GSE38375	Gene expression data from STAT3KO Naive CD4+ T cells stimulated for 3 hours with IL-27
CD4+ T cell	GSM940867	STAT3-deficient Naive T cells stimulated for 3 hours with IL-6 1	primary CD4+ T cells from spleen and lymph nodes	GSE38375	Gene expression data from STAT3KO Naive CD4+ T cells stimulated for 3 hours with IL-6
CD4+ T cell	GSM940868	STAT3-deficient Naive T cells stimulated for 3 hours with IL-6 2	primary CD4+ T cells from spleen and lymph nodes	GSE38375	Gene expression data from STAT3KO Naive CD4+ T cells stimulated for 3 hours with IL-6
CD4+ T cell	GSM940869	STAT3-deficient Naive T cells stimulated for 3 hours with IL-6 3	primary CD4+ T cells from spleen and lymph nodes	GSE38375	Gene expression data from STAT3KO Naive CD4+ T cells stimulated for 3 hours with IL-6
CD4+ T cell	GSM940864	STAT3-deficient Naive T cells stimulated for 3 hours with medium alone 1	primary CD4+ T cells from spleen and lymph nodes	GSE38375	Gene expression data from STAT3KO Naive CD4+ T cells stimulated for 3 hours with medium alone
CD4+ T cell	GSM940865	STAT3-deficient Naive T cells stimulated for 3 hours with medium alone 2	primary CD4+ T cells from spleen and lymph nodes	GSE38375	Gene expression data from STAT3KO Naive CD4+ T cells stimulated for 3 hours with medium alone
CD4+ T cell	GSM940866	STAT3-deficient Naive T cells stimulated for 3 hours with medium alone 3	primary CD4+ T cells from spleen and lymph nodes	GSE38375	Gene expression data from STAT3KO Naive CD4+ T cells stimulated for 3 hours with medium alone
CD4+ T cell	GSM548963	STAT4-deficient T cells, cultured 7 days in Th1 condition	primary CD4+ T cells from spleen and lymph nodes	GSE22081 GSE22105	Gene expression data from STAT4-deficient CD4+ T cells cultured for 7 days in Th1 condition
CD4+ T cell	GSM548965	STAT6-deficient T cells, cultured 7 days in Th2 condition	primary CD4+ T cells from spleen and lymph nodes	GSE22081 GSE22105	Gene expression data from STAT6-deficient CD4+ T cells cultured for 7 days in Th2 condition
CD4+ T cell	GSM972671	IFN-gR1-KO CD4 T cells, cAMP-treated, biological rep2	KO CD4 T cells treated with db-cAMP	GSE39592	Gene expression data from TCR-activated WT CD4 T cells treated with db-cAMP
CD4+ T cell	GSM972669	IFN-gR1-KO CD4 T cells, vehicle-treated, biological rep2	KO CD4 T cells treated with veh	GSE39592	Gene expression data from TCR-activated WT CD4 T cells treated with vehicle
CD4+ T cell	GSM972664	WT CD4 T cells, vehicle-treated, biological rep1	WT CD4 T cells treated with veh	GSE39592	Gene expression data from TCR-activated WT CD4 T cells treated with vehicle
CD4+ T cell	GSM972665	WT CD4 T cells, vehicle-treated, biological rep2	WT CD4 T cells treated with veh	GSE39592	Gene expression data from TCR-activated WT CD4 T cells treated with vehicle
CD4+ T cell	GSM546951	Th1	Th1 cells	GSE21996	Gene expression data from Th1 cells
CD4+ T cell	GSM546958	Th1 DN Trpm4 (12hr)	Th1 cells infected with dominant negative Trpm4	GSE21996	Gene expression data from Th1 cells - DN Trpm4
CD4+ T cell	GSM546957	Th1 vector (12hr)	Th1 cells infected with vector only	GSE21996	Gene expression data from Th1 cells - vector only
CD4+ T cell	GSM546952	Th2	Th2 cells	GSE21996	Gene expression data from Th2 cells
CD4+ T cell	GSM546956	Th2-Trpm4 siRNA	Th2 cells with Trpm4 siRNA	GSE21996	Gene expression data from Th2 cells with Trpm4 siRNA
CD4+ T cell	GSM1363062	CD4SP cells from KO, replicate1	mouse CD4SP thymocytes from KO replicate1	GSE56514	gene expression data from thymic CD4+ cells
CD4+ T cell	GSM1363064	CD4SP cells from KO, replicate2	mouse CD4SP thymocytes from KO replicate2	GSE56514	gene expression data from thymic CD4+ cells
CD4+ T cell	GSM1363061	CD4SP cells from LM, replicate1	mouse CD4SP thymocytes from LM replicate1	GSE56514	gene expression data from thymic CD4+ cells
CD4+ T cell	GSM1363063	CD4SP cells from LM, replicate2	mouse CD4SP thymocytes from LM replicate2	GSE56514	gene expression data from thymic CD4+ cells
CD4+ T cell	GSM1133089	CD4T-cells_C57BL/6 mice_2wk_rep 1	CD4T-cells purified from spleen leukocytes collected from 2 wk-old C57BL/6 mice	GSE46600 Dataset: GDS5018	Gene expression data from untreated spleen CD4 T-cells of 2 week-old mice.
CD4+ T cell	GSM1133090	CD4T-cells_C57BL/6 mice_2wk_rep 2	CD4T-cells purified from spleen leukocytes collected from 2 wk-old C57BL/6 mice	GSE46600 Dataset: GDS5018	Gene expression data from untreated spleen CD4 T-cells of 2 week-old mice.
CD4+ T cell	GSM1133091	CD4T-cells_C57BL/6 mice_2wk_rep 3	CD4T-cells purified from spleen leukocytes collected from 2 wk-old C57BL/6 mice	GSE46600 Dataset: GDS5018	Gene expression data from untreated spleen CD4 T-cells of 2 week-old mice.
CD4+ T cell	GSM1133092	CD4T-cells_C57BL/6 mice_2wk_rep 4	CD4T-cells purified from spleen leukocytes collected from 2 wk-old C57BL/6 mice	GSE46600 Dataset: GDS5018	Gene expression data from untreated spleen CD4 T-cells of 2 week-old mice.
CD4+ T cell	GSM1133093	CD4T-cells_C57BL/6 mice_2wk_rep 5	CD4T-cells purified from spleen leukocytes collected from 2 wk-old C57BL/6 mice	GSE46600 Dataset: GDS5018	Gene expression data from untreated spleen CD4 T-cells of 2 week-old mice.
CD4+ T cell	GSM1133080	CD4T-cells_NOD mice_2wk_rep 1	CD4T-cells purified from spleen leukocytes collected from 2 wk-old NOD mice	GSE46600 Dataset: GDS5018	Gene expression data from untreated spleen CD4 T-cells of 2 week-old mice.
CD4+ T cell	GSM1133081	CD4T-cells_NOD mice_2wk_rep 2	CD4T-cells purified from spleen leukocytes collected from 2 wk-old NOD mice	GSE46600 Dataset: GDS5018	Gene expression data from untreated spleen CD4 T-cells of 2 week-old mice.
CD4+ T cell	GSM1133082	CD4T-cells_NOD mice_2wk_rep 3	CD4T-cells purified from spleen leukocytes collected from 2 wk-old NOD mice	GSE46600 Dataset: GDS5018	Gene expression data from untreated spleen CD4 T-cells of 2 week-old mice.
CD4+ T cell	GSM1133083	CD4T-cells_NOD mice_2wk_rep 4	CD4T-cells purified from spleen leukocytes collected from 2 wk-old NOD mice	GSE46600 Dataset: GDS5018	Gene expression data from untreated spleen CD4 T-cells of 2 week-old mice.
CD4+ T cell	GSM1133084	CD4T-cells_NOR mice_2wk_rep 1	CD4T-cells purified from spleen leukocytes collected from 2 wk-old NOR mice	GSE46600 Dataset: GDS5018	Gene expression data from untreated spleen CD4 T-cells of 2 week-old mice.
CD4+ T cell	GSM1133085	CD4T-cells_NOR mice_2wk_rep 2	CD4T-cells purified from spleen leukocytes collected from 2 wk-old NOR mice	GSE46600 Dataset: GDS5018	Gene expression data from untreated spleen CD4 T-cells of 2 week-old mice.
CD4+ T cell	GSM1133086	CD4T-cells_NOR mice_2wk_rep 3	CD4T-cells purified from spleen leukocytes collected from 2 wk-old NOR mice	GSE46600 Dataset: GDS5018	Gene expression data from untreated spleen CD4 T-cells of 2 week-old mice.
CD4+ T cell	GSM1133087	CD4T-cells_NOR mice_2wk_rep 4	CD4T-cells purified from spleen leukocytes collected from 2 wk-old NOR mice	GSE46600 Dataset: GDS5018	Gene expression data from untreated spleen CD4 T-cells of 2 week-old mice.
CD4+ T cell	GSM1133088	CD4T-cells_NOR mice_2wk_rep 5	CD4T-cells purified from spleen leukocytes collected from 2 wk-old NOR mice	GSE46600 Dataset: GDS5018	Gene expression data from untreated spleen CD4 T-cells of 2 week-old mice.
CD4+ T cell	GSM1133104	CD4T-cells_C57BL/6 mice_3wk_rep 1	CD4T-cells purified from spleen leukocytes collected from 3 wk-old C57BL/6 mice	GSE46600 Dataset: GDS5019	Gene expression data from untreated spleen CD4 T-cells of 3 week-old mice.
CD4+ T cell	GSM1133105	CD4T-cells_C57BL/6 mice_3wk_rep 2	CD4T-cells purified from spleen leukocytes collected from 3 wk-old C57BL/6 mice	GSE46600 Dataset: GDS5019	Gene expression data from untreated spleen CD4 T-cells of 3 week-old mice.
CD4+ T cell	GSM1133106	CD4T-cells_C57BL/6 mice_3wk_rep 3	CD4T-cells purified from spleen leukocytes collected from 3 wk-old C57BL/6 mice	GSE46600 Dataset: GDS5019	Gene expression data from untreated spleen CD4 T-cells of 3 week-old mice.
CD4+ T cell	GSM1133107	CD4T-cells_C57BL/6 mice_3wk_rep 4	CD4T-cells purified from spleen leukocytes collected from 3 wk-old C57BL/6 mice	GSE46600 Dataset: GDS5019	Gene expression data from untreated spleen CD4 T-cells of 3 week-old mice.
CD4+ T cell	GSM1133108	CD4T-cells_C57BL/6 mice_3wk_rep 5	CD4T-cells purified from spleen leukocytes collected from 3 wk-old C57BL/6 mice	GSE46600 Dataset: GDS5019	Gene expression data from untreated spleen CD4 T-cells of 3 week-old mice.
CD4+ T cell	GSM1133094	CD4T-cells_NOD mice_3wk_rep 1	CD4T-cells purified from spleen leukocytes collected from 3 wk-old NOD mice	GSE46600 Dataset: GDS5019	Gene expression data from untreated spleen CD4 T-cells of 3 week-old mice.
CD4+ T cell	GSM1133095	CD4T-cells_NOD mice_3wk_rep 2	CD4T-cells purified from spleen leukocytes collected from 3 wk-old NOD mice	GSE46600 Dataset: GDS5019	Gene expression data from untreated spleen CD4 T-cells of 3 week-old mice.
CD4+ T cell	GSM1133096	CD4T-cells_NOD mice_3wk_rep 3	CD4T-cells purified from spleen leukocytes collected from 3 wk-old NOD mice	GSE46600 Dataset: GDS5019	Gene expression data from untreated spleen CD4 T-cells of 3 week-old mice.
CD4+ T cell	GSM1133097	CD4T-cells_NOD mice_3wk_rep 4	CD4T-cells purified from spleen leukocytes collected from 3 wk-old NOD mice	GSE46600 Dataset: GDS5019	Gene expression data from untreated spleen CD4 T-cells of 3 week-old mice.
CD4+ T cell	GSM1133098	CD4T-cells_NOD mice_3wk_rep 5	CD4T-cells purified from spleen leukocytes collected from 3 wk-old NOD mice	GSE46600 Dataset: GDS5019	Gene expression data from untreated spleen CD4 T-cells of 3 week-old mice.
CD4+ T cell	GSM1133099	CD4T-cells_NOR mice_3wk_rep 1	CD4T-cells purified from spleen leukocytes collected from 3 wk-old NOR mice	GSE46600 Dataset: GDS5019	Gene expression data from untreated spleen CD4 T-cells of 3 week-old mice.
CD4+ T cell	GSM1133100	CD4T-cells_NOR mice_3wk_rep 2	CD4T-cells purified from spleen leukocytes collected from 3 wk-old NOR mice	GSE46600 Dataset: GDS5019	Gene expression data from untreated spleen CD4 T-cells of 3 week-old mice.
CD4+ T cell	GSM1133101	CD4T-cells_NOR mice_3wk_rep 3	CD4T-cells purified from spleen leukocytes collected from 3 wk-old NOR mice	GSE46600 Dataset: GDS5019	Gene expression data from untreated spleen CD4 T-cells of 3 week-old mice.
CD4+ T cell	GSM1133102	CD4T-cells_NOR mice_3wk_rep 4	CD4T-cells purified from spleen leukocytes collected from 3 wk-old NOR mice	GSE46600 Dataset: GDS5019	Gene expression data from untreated spleen CD4 T-cells of 3 week-old mice.
CD4+ T cell	GSM1133103	CD4T-cells_NOR mice_3wk_rep 5	CD4T-cells purified from spleen leukocytes collected from 3 wk-old NOR mice	GSE46600 Dataset: GDS5019	Gene expression data from untreated spleen CD4 T-cells of 3 week-old mice.
CD4+ T cell	GSM1133119	CD4T-cells_C57BL/6 mice_4wk_rep 1	CD4T-cells purified from spleen leukocytes collected from 4 wk-old C57BL/6 mice	GSE46600 Dataset: GDS5020	Gene expression data from untreated spleen CD4 T-cells of 4 week-old mice.
CD4+ T cell	GSM1133120	CD4T-cells_C57BL/6 mice_4wk_rep 2	CD4T-cells purified from spleen leukocytes collected from 4 wk-old C57BL/6 mice	GSE46600 Dataset: GDS5020	Gene expression data from untreated spleen CD4 T-cells of 4 week-old mice.
CD4+ T cell	GSM1133121	CD4T-cells_C57BL/6 mice_4wk_rep 3	CD4T-cells purified from spleen leukocytes collected from 4 wk-old C57BL/6 mice	GSE46600 Dataset: GDS5020	Gene expression data from untreated spleen CD4 T-cells of 4 week-old mice.
CD4+ T cell	GSM1133122	CD4T-cells_C57BL/6 mice_4wk_rep 4	CD4T-cells purified from spleen leukocytes collected from 4 wk-old C57BL/6 mice	GSE46600 Dataset: GDS5020	Gene expression data from untreated spleen CD4 T-cells of 4 week-old mice.
CD4+ T cell	GSM1133123	CD4T-cells_C57BL/6 mice_4wk_rep 5	CD4T-cells purified from spleen leukocytes collected from 4 wk-old C57BL/6 mice	GSE46600 Dataset: GDS5020	Gene expression data from untreated spleen CD4 T-cells of 4 week-old mice.
CD4+ T cell	GSM1133109	CD4T-cells_NOD mice_4wk_rep 1	CD4T-cells purified from spleen leukocytes collected from 4 wk-old NOD mice	GSE46600 Dataset: GDS5020	Gene expression data from untreated spleen CD4 T-cells of 4 week-old mice.
CD4+ T cell	GSM1133110	CD4T-cells_NOD mice_4wk_rep 2	CD4T-cells purified from spleen leukocytes collected from 4 wk-old NOD mice	GSE46600 Dataset: GDS5020	Gene expression data from untreated spleen CD4 T-cells of 4 week-old mice.
CD4+ T cell	GSM1133111	CD4T-cells_NOD mice_4wk_rep 3	CD4T-cells purified from spleen leukocytes collected from 4 wk-old NOD mice	GSE46600 Dataset: GDS5020	Gene expression data from untreated spleen CD4 T-cells of 4 week-old mice.
CD4+ T cell	GSM1133112	CD4T-cells_NOD mice_4wk_rep 4	CD4T-cells purified from spleen leukocytes collected from 4 wk-old NOD mice	GSE46600 Dataset: GDS5020	Gene expression data from untreated spleen CD4 T-cells of 4 week-old mice.
CD4+ T cell	GSM1133113	CD4T-cells_NOD mice_4wk_rep 5	CD4T-cells purified from spleen leukocytes collected from 4 wk-old NOD mice	GSE46600 Dataset: GDS5020	Gene expression data from untreated spleen CD4 T-cells of 4 week-old mice.
CD4+ T cell	GSM1133114	CD4T-cells_NOR mice_4wk_rep 1	CD4T-cells purified from spleen leukocytes collected from 4 wk-old NOR mice	GSE46600 Dataset: GDS5020	Gene expression data from untreated spleen CD4 T-cells of 4 week-old mice.
CD4+ T cell	GSM1133115	CD4T-cells_NOR mice_4wk_rep 2	CD4T-cells purified from spleen leukocytes collected from 4 wk-old NOR mice	GSE46600 Dataset: GDS5020	Gene expression data from untreated spleen CD4 T-cells of 4 week-old mice.
CD4+ T cell	GSM1133116	CD4T-cells_NOR mice_4wk_rep 3	CD4T-cells purified from spleen leukocytes collected from 4 wk-old NOR mice	GSE46600 Dataset: GDS5020	Gene expression data from untreated spleen CD4 T-cells of 4 week-old mice.
CD4+ T cell	GSM1133117	CD4T-cells_NOR mice_4wk_rep 4	CD4T-cells purified from spleen leukocytes collected from 4 wk-old NOR mice	GSE46600 Dataset: GDS5020	Gene expression data from untreated spleen CD4 T-cells of 4 week-old mice.
CD4+ T cell	GSM1133118	CD4T-cells_NOR mice_4wk_rep 5	CD4T-cells purified from spleen leukocytes collected from 4 wk-old NOR mice	GSE46600 Dataset: GDS5020	Gene expression data from untreated spleen CD4 T-cells of 4 week-old mice.
CD4+ T cell	GSM896078	CD103+ Th1	primary CD4 T cell from spleen	GSE36520 GSE36556	Gene expression data from wild type CD4+ T cells cultured for 5 days in CD103+ Th1 conditions
CD4+ T cell	GSM700062	Th1	primary CD4 T cells from spleen	GSE28292	Gene expression data from wild type CD4+ T cells cultured for 5 days in Th1 condition
CD4+ T cell	GSM896079	Th1	primary CD4 T cell from spleen	GSE36520 GSE36556	Gene expression data from wild type CD4+ T cells cultured for 5 days in Th1 conditions
CD4+ T cell	GSM700063	Th2	primary CD4 T cells from spleen	GSE28292	Gene expression data from wild type CD4+ T cells cultured for 5 days in Th2 condition
CD4+ T cell	GSM548962	STAT4-wild type T cells, cultured 7 days in Th1 condition	primary CD4+ T cells from spleen and lymph nodes	GSE22081 GSE22105	Gene expression data from wild type CD4+ T cells cultured for 7 days in Th1 condition
CD4+ T cell	GSM548964	STAT6-wild type T cells, cultured 7 days in Th2 condition	primary CD4+ T cells from spleen and lymph nodes	GSE22081 GSE22105	Gene expression data from wild type CD4+ T cells cultured for 7 days in Th2 condition
CD4+ T cell	GSM940852	Wild type Naive T cells stimulated for 3 hours with IL-27 1	primary CD4+ T cells from spleen and lymph nodes	GSE38375	Gene expression data from wild type Naive CD4+ T cells stimulated for 3 hours with IL-27
CD4+ T cell	GSM940853	Wild type Naive T cells stimulated for 3 hours with IL-27 2	primary CD4+ T cells from spleen and lymph nodes	GSE38375	Gene expression data from wild type Naive CD4+ T cells stimulated for 3 hours with IL-27
CD4+ T cell	GSM940854	Wild type Naive T cells stimulated for 3 hours with IL-27 3	primary CD4+ T cells from spleen and lymph nodes	GSE38375	Gene expression data from wild type Naive CD4+ T cells stimulated for 3 hours with IL-27
CD4+ T cell	GSM940849	Wild type Naive T cells stimulated for 3 hours with IL-6 1	primary CD4+ T cells from spleen and lymph nodes	GSE38375	Gene expression data from wild type Naive CD4+ T cells stimulated for 3 hours with IL-6
CD4+ T cell	GSM940850	Wild type Naive T cells stimulated for 3 hours with IL-6 2	primary CD4+ T cells from spleen and lymph nodes	GSE38375	Gene expression data from wild type Naive CD4+ T cells stimulated for 3 hours with IL-6
CD4+ T cell	GSM940851	Wild type Naive T cells stimulated for 3 hours with IL-6 3	primary CD4+ T cells from spleen and lymph nodes	GSE38375	Gene expression data from wild type Naive CD4+ T cells stimulated for 3 hours with IL-6
CD4+ T cell	GSM940846	Wild type Naive T cells stimulated for 3 hours with medium alone 1	primary CD4+ T cells from spleen and lymph nodes	GSE38375	Gene expression data from wild type Naive CD4+ T cells stimulated for 3 hours with medium alone
CD4+ T cell	GSM940847	Wild type Naive T cells stimulated for 3 hours with medium alone 2	primary CD4+ T cells from spleen and lymph nodes	GSE38375	Gene expression data from wild type Naive CD4+ T cells stimulated for 3 hours with medium alone
CD4+ T cell	GSM940848	Wild type Naive T cells stimulated for 3 hours with medium alone 3	primary CD4+ T cells from spleen and lymph nodes	GSE38375	Gene expression data from wild type Naive CD4+ T cells stimulated for 3 hours with medium alone
CD4+ T cell	GSM1227380	Wild type Th1 cells	Wild type Naive CD4 T cells from spleen cultured for 5 days in Th1 polarizing conditions	GSE50729	Gene expression data from wild type Th1 cells
CD4+ T cell	GSM1227382	Wild type Th2 cells	Wild type Naive CD4 T cells from spleen cultured for 5 days in Th2 polarizing conditions	GSE50729	Gene expression data from wild type Th2 cells
CD4+ T cell	GSM1227378	Wild type unpolarized Th cells	Wild type Naive CD4 T cells from spleen cultured for 5 days in Non-polarizing conditions	GSE50729	Gene expression data from wild type unpolarized Th cells
CD4+ T cell	GSM488995	CD4T_WT_TGF(+)	Murine purified wild-type CD4+ T cells stimulated with TGF-b for 24hr	GSE19601	Gene expression data from wild-type CD4+ T cells cultured with TGF-b for 24hr.
CD4+ T cell	GSM488994	CD4T_WT_TGF(-)	Murine purified wild-type CD4+ T cells stimulated without TGF-b for 24hr	GSE19601	Gene expression data from wild-type CD4+ T cells cultured without TGF-b for 24hr.
CD4+ T cell	GSM1363496	GF Tconv	WT conventional T-cell from germ-free mouse	GSE56542 GSE56544	Gene expression data of GF Tconv
CD4+ T cell	GSM1363494	SPF Tconv	WT conventional T-cell from SPF mouse	GSE56542 GSE56544	Gene expression data of SPF Tconv
CD4+ T cell	GSM1363497	Uhrf1 +/+ Tconv	Uhrf1 +/+ conventional T-cell	GSE56542 GSE56544	Gene expression data of Uhrf1 +/+ Tconv
CD4+ T cell	GSM1363499	Uhrf1 fl/fl Tconv	Uhrf1 -/- conventional T-cell	GSE56542 GSE56544	Gene expression data of Uhrf1 fl/fl Tconv
CD4+ T cell	GSM365916	CD4 T sells, No Antigen, Rep 1a	No Antigen Naive Adoptive transfer control	GSE14662	Gene Expression Profile of a Naive T cell///CDra-TTT-NT-1a-MOE430_2 [Nontransgenic 1a]
CD4+ T cell	GSM365917	CD4 T sells, No Antigen, Rep 2a	No Antigen Naive Adoptive transfer control	GSE14662	Gene Expression Profile of a Naive T cell///CDra-TTT-NT-2a-MOE430_2 [Nontransgenic 2a]
CD4+ T cell	GSM365918	CD4 T sells, Tumor Antigen, Rep 1	Tumor-antigen model	GSE14662	Gene Expression Profile of a T cell responding to Tumor///CDra-TTT-PT-1a-MOE430_2 [ProHAxTRAMP]
CD4+ T cell	GSM365919	CD4 T sells, Viral Antigen, Rep 1	Viral antigen model	GSE14662	Gene Expression Profile of a T cell responding to Virus///CDra-TTT-VaC-1a-MOE430_2 [VaccHA]
CD4+ T cell	GSM602153	Persistence of effector memory Th1 cells is regulated by the homeobox only protein Group1 Hopx-/- Chip3	Hopx-/- Th1 cells in comparison to Hopx-expressing (Hopx+/- and Hopx+/+) Th cells	GSE24437	Gene expression profiles of (a) Hopx-/-, (b) Hopx+/-, and (c) Hopx+/+ Th1 cells generated from TcR-transgenic OT2 mice were compared using Affymetrix MG430Av2 GeneChip arrays. After total RNA extraction, reverse transcription, cDNA extraction, the biotinylated cRNA was transcribed, fragmented, and 15 碌g cRNA hybridized in duplicates for each of the three groups to the GeneChip arrays. Group1
CD4+ T cell	GSM602159	Persistence of effector memory Th1 cells is regulated by the homeobox only protein Group1 Hopx-/- Chip4	Hopx-/- Th1 cells in comparison to Hopx-expressing (Hopx+/- and Hopx+/+) Th cells	GSE24437	Gene expression profiles of (a) Hopx-/-, (b) Hopx+/-, and (c) Hopx+/+ Th1 cells generated from TcR-transgenic OT2 mice were compared using Affymetrix MG430Av2 GeneChip arrays. After total RNA extraction, reverse transcription, cDNA extraction, the biotinylated cRNA was transcribed, fragmented, and 15 碌g cRNA hybridized in duplicates for each of the three groups to the GeneChip arrays. Group1
CD4+ T cell	GSM602160	Persistence of effector memory Th1 cells is regulated by the homeobox only protein Group2 Hopx+/- Chip3	Hopx-/- Th1 cells in comparison to Hopx-expressing (Hopx+/- and Hopx+/+) Th cells	GSE24437	Gene expression profiles of (a) Hopx-/-, (b) Hopx+/-, and (c) Hopx+/+ Th1 cells generated from TcR-transgenic OT2 mice were compared using Affymetrix MG430Av2 GeneChip arrays. After total RNA extraction, reverse transcription, cDNA extraction, the biotinylated cRNA was transcribed, fragmented, and 15 碌g cRNA hybridized in duplicates for each of the three groups to the GeneChip arrays. Group1
CD4+ T cell	GSM602162	Persistence of effector memory Th1 cells is regulated by the homeobox only protein Group2 Hopx+/- Chip4	Hopx-/- Th1 cells in comparison to Hopx-expressing (Hopx+/- and Hopx+/+) Th cells	GSE24437	Gene expression profiles of (a) Hopx-/-, (b) Hopx+/-, and (c) Hopx+/+ Th1 cells generated from TcR-transgenic OT2 mice were compared using Affymetrix MG430Av2 GeneChip arrays. After total RNA extraction, reverse transcription, cDNA extraction, the biotinylated cRNA was transcribed, fragmented, and 15 碌g cRNA hybridized in duplicates for each of the three groups to the GeneChip arrays. Group1
CD4+ T cell	GSM602163	Persistence of effector memory Th1 cells is regulated by the homeobox only protein Group3 Hopx+/+ Chip3	Hopx-/- Th1 cells in comparison to Hopx-expressing (Hopx+/- and Hopx+/+) Th cells	GSE24437	Gene expression profiles of (a) Hopx-/-, (b) Hopx+/-, and (c) Hopx+/+ Th1 cells generated from TcR-transgenic OT2 mice were compared using Affymetrix MG430Av2 GeneChip arrays. After total RNA extraction, reverse transcription, cDNA extraction, the biotinylated cRNA was transcribed, fragmented, and 15 碌g cRNA hybridized in duplicates for each of the three groups to the GeneChip arrays. Group1
CD4+ T cell	GSM602183	Persistence of effector memory Th1 cells is regulated by the homeobox only protein Group3 Hopx+/+ Chip4	Hopx-/- Th1 cells in comparison to Hopx-expressing (Hopx+/- and Hopx+/+) Th cells	GSE24437	Gene expression profiles of (a) Hopx-/-, (b) Hopx+/-, and (c) Hopx+/+ Th1 cells generated from TcR-transgenic OT2 mice were compared using Affymetrix MG430Av2 GeneChip arrays. After total RNA extraction, reverse transcription, cDNA extraction, the biotinylated cRNA was transcribed, fragmented, and 15 碌g cRNA hybridized in duplicates for each of the three groups to the GeneChip arrays. Group1
CD4+ T cell	GSM1126963	Control Cre rep1	Control Egr2-deleted Th1 T cells	GSE46242 GSE46243	Gene expressoin data from control Egr2-deleted Th1 T cells///Ctrl Cre 01
CD4+ T cell	GSM1126967	Control Cre rep2	Control Egr2-deleted Th1 T cells	GSE46242 GSE46243	Gene expressoin data from control Egr2-deleted Th1 T cells///Ctrl Cre 02
CD4+ T cell	GSM1126971	Control Cre rep3	Control Egr2-deleted Th1 T cells	GSE46242 GSE46243	Gene expressoin data from control Egr2-deleted Th1 T cells///Ctrl Cre 03
CD4+ T cell	GSM154730	GITR+ CD4+ cells from C57BL/6 mice transduced with empty MigR1 vector	pooled lymph node and spleen	GSE7280 GSE7773	GITR expression and Foxp3 expression correlated well in these experiments. Transduced cells were dectected by the MigR1 marker gene, GFP. GFP+ GITR+ CD4+ Ly5.1- cells were sorted from recipient mice for RNA.
CD4+ T cell	GSM360176	IL-2-cultured induced CD4+Foxp3deltaEGFP+ cells 1	Sorted CD4+Foxp3deltaEGFP+ cells isolated from anti-CD3+anti-CD28 mAbs+TGF-beta treated CD4+Foxp3deltaEGFP- peripheral T cells then cultured with IL-2 for one week	GSE14415	Group 10
CD4+ T cell	GSM360177	IL-2-cultured induced CD4+Foxp3deltaEGFP+ cells 2	Sorted CD4+Foxp3deltaEGFP+ cells isolated from anti-CD3+anti-CD28 mAbs+TGF-beta treated CD4+Foxp3deltaEGFP- peripheral T cells then cultured with IL-2 for one week	GSE14415	Group 10
CD4+ T cell	GSM360152	Failed induced regulatory T cells 1	Sorted CD4+Foxp3-EGFP- cells isolated from anti-CD3+anti-CD28 mAbs+TGF-beta treated CD4+Foxp3-EGFP- peripheral T cells	GSE14415	Group 2
CD4+ T cell	GSM360153	Failed induced regulatory T cells 2	Sorted CD4+Foxp3-EGFP_ cells isolated from anti-CD3+anti-CD28 mAbs+TGF-beta treated CD4+Foxp3-EGFP- peripheral T cells	GSE14415	Group 2
CD4+ T cell	GSM360155	Induced CD4+Foxp3deltaEGFP+ cells 1	Sorted CD4+Foxp3deltaEGFP+ cells isolated from anti-CD3+anti-CD28 mAbs+TGF-beta treated CD4+Foxp3deltaEGFP- peripheral T cells	GSE14415	Group 3
CD4+ T cell	GSM360156	Induced CD4+Foxp3deltaEGFP+ cells 2	Sorted CD4+Foxp3deltaEGFP+ cells isolated from anti-CD3+anti-CD28 mAbs+TGF-beta treated CD4+Foxp3deltaEGFP- peripheral T cells	GSE14415	Group 3
CD4+ T cell	GSM360158	Activated T cells 1	Peripheral CD4+Foxp3-EGFP- T cells treated with anti-CD3+anti-CD28 mAbs	GSE14415	Group 4
CD4+ T cell	GSM360161	Activated T cells 4	Peripheral CD4+Foxp3-EGFP- T cells treated with anti-CD3+anti-CD28 mAbs	GSE14415	Group 4
CD4+ T cell	GSM360169	Native (not activated) CD4+Foxp3deltaEGFP+ T cells 1	Peripheral CD4+Foxp3deltaEGFP+ T cells	GSE14415	Group 7
CD4+ T cell	GSM360171	Native (not activated) conventional CD4+T cells 1	Peripheral CD4+Foxp3-EGFP- T cells	GSE14415	Group 8
CD4+ T cell	GSM360172	Native (not activated) conventional CD4+T cells 2	Peripheral CD4+Foxp3-EGFP- T cells	GSE14415	Group 8
CD4+ T cell	GSM360173	Native (not activated) conventional CD4+T cells 3	Peripheral CD4+Foxp3-EGFP- T cells	GSE14415	Group 8
CD4+ T cell	GSM980699	CD4Tcells_resting_DMSO_rep1	CD4Tcells_resting_DMSO	GSE39886	HB-1
CD4+ T cell	GSM980708	CD4Tcells_resting_68A_rep2	CD4Tcells_resting_68A	GSE39886	HB-10
CD4+ T cell	GSM980709	CD4Tcells_resting_62A_0.5_rep2	CD4Tcells_resting_62A_0.5	GSE39886	HB-11
CD4+ T cell	GSM980710	CD4Tcells_resting_62A_0.25_rep2	CD4Tcells_resting_62A_0.25	GSE39886	HB-12
CD4+ T cell	GSM980711	CD4Tcells_activated_DMSO_rep2	CD4Tcells_activated_DMSO	GSE39886	HB-13
CD4+ T cell	GSM980712	CD4Tcells_activated_68A_rep2	CD4Tcells_activated_68A	GSE39886	HB-14
CD4+ T cell	GSM980713	CD4Tcells_activated_62A_0.5_rep2	CD4Tcells_activated_62A_0.5	GSE39886	HB-15
CD4+ T cell	GSM980714	CD4Tcells_activated_62A_0.25_rep2	CD4Tcells_activated_62A_0.25	GSE39886	HB-16
CD4+ T cell	GSM980715	CD4Tcells_resting_DMSO_rep3	CD4Tcells_resting_DMSO	GSE39886	HB-17
CD4+ T cell	GSM980716	CD4Tcells_resting_68A_rep3	CD4Tcells_resting_68A	GSE39886	HB-18
CD4+ T cell	GSM980717	CD4Tcells_resting_62A_0.5_rep3	CD4Tcells_resting_62A_0.5	GSE39886	HB-19
CD4+ T cell	GSM980700	CD4Tcells_resting_68A_rep1	CD4Tcells_resting_68A	GSE39886	HB-2
CD4+ T cell	GSM980718	CD4Tcells_resting_62A_0.25_rep3	CD4Tcells_resting_62A_0.25	GSE39886	HB-20
CD4+ T cell	GSM980719	CD4Tcells_activated_DMSO_rep3	CD4Tcells_activated_DMSO	GSE39886	HB-21
CD4+ T cell	GSM980720	CD4Tcells_activated_68A_rep3	CD4Tcells_activated_68A	GSE39886	HB-22
CD4+ T cell	GSM980721	CD4Tcells_activated_62A_0.5_rep3	CD4Tcells_activated_62A_0.5	GSE39886	HB-23
CD4+ T cell	GSM980722	CD4Tcells_activated_62A_0.25_rep3	CD4Tcells_activated_62A_0.25	GSE39886	HB-24
CD4+ T cell	GSM980701	CD4Tcells_resting_62A_0.5_rep1	CD4Tcells_resting_62A_0.5	GSE39886	HB-3
CD4+ T cell	GSM980702	CD4Tcells_resting_62A_0.25_rep1	CD4Tcells_resting_62A_0.25	GSE39886	HB-4
CD4+ T cell	GSM980703	CD4Tcells_activated_DMSO_rep1	CD4Tcells_activated_DMSO	GSE39886	HB-5
CD4+ T cell	GSM980704	CD4Tcells_activated_68A_rep1	CD4Tcells_activated_68A	GSE39886	HB-6
CD4+ T cell	GSM980705	CD4Tcells_activated_62A_0.5_rep1	CD4Tcells_activated_62A_0.5	GSE39886	HB-7
CD4+ T cell	GSM980706	CD4Tcells_activated_62A_0.25_rep1	CD4Tcells_activated_62A_0.25	GSE39886	HB-8
CD4+ T cell	GSM980707	CD4Tcells_resting_DMSO_rep2	CD4Tcells_resting_DMSO	GSE39886	HB-9
CD4+ T cell	GSM475972	S10SG_24h_1	IL-21 for 24h	GSE19198	IL-21-induced transcriptional profiling of CD4+ T cells
CD4+ T cell	GSM475973	S10SG_24h_2	IL-21 for 24h	GSE19198	IL-21-induced transcriptional profiling of CD4+ T cells
CD4+ T cell	GSM475974	S10SG_24h_3	IL-21 for 24h	GSE19198	IL-21-induced transcriptional profiling of CD4+ T cells
CD4+ T cell	GSM475975	S10SG_24h_4	IL-21 for 24h	GSE19198	IL-21-induced transcriptional profiling of CD4+ T cells
CD4+ T cell	GSM475976	S10SG_24h_5	IL-21 for 24h	GSE19198	IL-21-induced transcriptional profiling of CD4+ T cells
CD4+ T cell	GSM475967	S10SG_6h_1	IL-21 for 6h	GSE19198	IL-21-induced transcriptional profiling of CD4+ T cells
CD4+ T cell	GSM475968	S10SG_6h_2	IL-21 for 6h	GSE19198	IL-21-induced transcriptional profiling of CD4+ T cells
CD4+ T cell	GSM475969	S10SG_6h_3	IL-21 for 6h	GSE19198	IL-21-induced transcriptional profiling of CD4+ T cells
CD4+ T cell	GSM475970	S10SG_6h_4	IL-21 for 6h	GSE19198	IL-21-induced transcriptional profiling of CD4+ T cells
CD4+ T cell	GSM475971	S10SG_6h_5	IL-21 for 6h	GSE19198	IL-21-induced transcriptional profiling of CD4+ T cells
CD4+ T cell	GSM475957	S10SG_Ctrl_1	baseline	GSE19198	IL-21-induced transcriptional profiling of CD4+ T cells
CD4+ T cell	GSM475958	S10SG_Ctrl_2	baseline	GSE19198	IL-21-induced transcriptional profiling of CD4+ T cells
CD4+ T cell	GSM475959	S10SG_Ctrl_3	baseline	GSE19198	IL-21-induced transcriptional profiling of CD4+ T cells
CD4+ T cell	GSM475960	S10SG_Ctrl_4	baseline	GSE19198	IL-21-induced transcriptional profiling of CD4+ T cells
CD4+ T cell	GSM475961	S10SG_Ctrl_5	baseline	GSE19198	IL-21-induced transcriptional profiling of CD4+ T cells
CD4+ T cell	GSM475962	S10SG-1h_1	IL-21 for 1h	GSE19198	IL-21-induced transcriptional profiling of CD4+ T cells
CD4+ T cell	GSM475963	S10SG-1h_2	IL-21 for 1h	GSE19198	IL-21-induced transcriptional profiling of CD4+ T cells
CD4+ T cell	GSM475964	S10SG-1h_3	IL-21 for 1h	GSE19198	IL-21-induced transcriptional profiling of CD4+ T cells
CD4+ T cell	GSM475965	S10SG-1h_4	IL-21 for 1h	GSE19198	IL-21-induced transcriptional profiling of CD4+ T cells
CD4+ T cell	GSM475966	S10SG-1h_5	IL-21 for 1h	GSE19198	IL-21-induced transcriptional profiling of CD4+ T cells
CD4+ T cell	GSM176763	ActCD4TGF, rep1	Tconv cells activated in vitro with TGFbeta	GSE7460	jos3225.CEL
CD4+ T cell	GSM176883	FOXP3rv, rep1	Tconv cells retrovirally transduced with FOXP3	GSE7460	jos3226.CEL
CD4+ T cell	GSM176889	Ctrlrv, rep1	Tconv cells retrovirally transduced with empty vector	GSE7460	jos3240.CEL
CD4+ T cell	GSM176888	Foxp3rv, rep1	Tconv cells retroviarally transduced with Foxp3	GSE7460	jos3241.CEL
CD4+ T cell	GSM177367	ActCD4, rep2	Tconv cells activated in vitro	GSE7460	jos3243.CEL
CD4+ T cell	GSM180500	CTRLrv, rep2	Tconv cells retrovirally transduced with empty vector	GSE7460	jos3285.CEL
CD4+ T cell	GSM180506	Foxp3rv, rep2	Tconv cells retroviarally transduced with Foxp3	GSE7460	jos3318.CEL
CD4+ T cell	GSM180508	Ctrlrv, rep2	Tconv cells retrovirally transduced with empty vector	GSE7460	jos3319.CEL
CD4+ T cell	GSM180498	FOXP3rv, rep3	Tconv cells retrovirally transduced with FOXP3	GSE7460	jos3323.CEL
CD4+ T cell	GSM180503	CTRLrv, rep3	Tconv cells retrovirally transduced with empty vector	GSE7460	jos3324.CEL
CD4+ T cell	GSM180533	TconvThy, rep2	Tconv cells isolated from the thymus	GSE7460 GSE7852	jos3366.CEL
CD4+ T cell	GSM180515	GFPTGF, rep2	Tconv cells retrovirally transduced with empty vector and activated in vitro with TGFbeta	GSE7596	jos3452.CEL
CD4+ T cell	GSM180513	AktTGF, rep3	Tconv cells retrovirally transduced with constituatively active Akt and activated in vitro with TGFbeta	GSE7596	jos3453.CEL
CD4+ T cell	GSM176890	AktTGF, rep1	Tconv cells retrovirally transduced with constituatively active Akt and activated in vitro with TGFbeta	GSE7596	jos3455.CEL
CD4+ T cell	GSM176899	TconvLN, rep1	Tconv cells isolated from LN	GSE7460 GSE7852	jos3456.CEL
CD4+ T cell	GSM180516	GFPTGF, rep3	Tconv cells retrovirally transduced with empty vector and activated in vitro with TGFbeta	GSE7596	jos3457.CEL
CD4+ T cell	GSM180510	AktTGF, rep2	Tconv cells retrovirally transduced with constituatively active Akt and activated in vitro with TGFbeta	GSE7596	jos3458.CEL
CD4+ T cell	GSM176891	GFPTGF, rep1	Tconv cells retrovirally transduced with empty vector and activated in vitro with TGFbeta	GSE7596	jos3459.CEL
CD4+ T cell	GSM177368	ActCD4, rep3	Tconv cells activated in vitro	GSE7460	jos3467.CEL
CD4+ T cell	GSM177370	ActCD4TGF, rep3	Tconv cells activated in vitro with TGFbeta	GSE7460	jos3468.CEL
CD4+ T cell	GSM190564	Fat CD4 Tconv cells, repl. 2	Abdominal adipose tissue Tconv cells	GSE7852	jos3508.CEL
CD4+ T cell	GSM180542	TconvLN, rep2	Tconv cells isolated from LN	GSE7460 GSE7852	jos3510.CEL
CD4+ T cell	GSM180544	TconvLN, rep3	Tconv cells isolated from LN	GSE7460 GSE7852	jos3644.CEL
CD4+ T cell	GSM335931	SpFoxp3+no1	CD4 Foxp3- T cells activated in vitro with Spleen Dendritic Cells and TGFbeta	GSE13306	jos3975.CEL
CD4+ T cell	GSM335929	SpFoxp3-no1	CD4 Foxp3- T cells activated in vitro with Spleen Dendritic Cells and TGFbeta	GSE13306	jos3976.CEL
CD4+ T cell	GSM335924	LPFoxp3+no1	CD4 Foxp3+ T cells activated in vitro with Lamina Propria Dendritic Cells and TGFbeta	GSE13306	jos3977.CEL
CD4+ T cell	GSM335922	LPFoxp3-no1	CD4 Foxp3- T cells activated in vitro with Lamina Propria Dendritic Cells and TGFbeta	GSE13306	jos3978.CEL
CD4+ T cell	GSM335927	SpRAFoxp3+no1	CD4 Foxp3- T cells activated in vitro with Spleen Dendritic Cells and TGFbeta + Retinoic Acid	GSE13306	jos3979.CEL
CD4+ T cell	GSM510242	HomeoConvertno1	CD4+ Foxp3-GFP+ converted T cells from RAG-/- mice	GSE20366	jos3981.CEL
CD4+ T cell	GSM516411	HomeoFoxp3neg1	CD4+ Foxp3-GFP- converted T cells from RAG-/- mice	GSE20366	jos3982.CEL
CD4+ T cell	GSM510243	HomeoConvertno2	CD4+ Foxp3-GFP+ converted T cells from RAG-/- mice	GSE20366	jos4029.CEL
CD4+ T cell	GSM516412	HomeoFoxp3neg2	CD4+ Foxp3-GFP- converted T cells from RAG-/- mice	GSE20366	jos4030.CEL
CD4+ T cell	GSM510244	HomeoConvertno3	CD4+ Foxp3-GFP+ converted T cells from RAG-/- mice	GSE20366	jos4031.CEL
CD4+ T cell	GSM516413	HomeoFoxp3neg3	CD4+ Foxp3-GFP- converted T cells from RAG-/- mice	GSE20366	jos4032.CEL
CD4+ T cell	GSM510245	DEC-PeptConvertno1	CD4+ CD25+ converted T cells from DEC-Pept treated mice	GSE20366	jos4086.CEL
CD4+ T cell	GSM516414	DEC-PeptCD25neg1	CD4+ CD25- converted T cells from DEC-Pept treated mice	GSE20366	jos4087.CEL
CD4+ T cell	GSM335932	SpFoxp3+no2	CD4 Foxp3- T cells activated in vitro with Spleen Dendritic Cells and TGFbeta	GSE13306	jos4111.CEL
CD4+ T cell	GSM335930	SpFoxp3-no2	CD4 Foxp3- T cells activated in vitro with Spleen Dendritic Cells and TGFbeta	GSE13306	jos4112.CEL
CD4+ T cell	GSM335925	LPFoxp3+no2	CD4 Foxp3- T cells activated in vitro with Lamina Propria Dendritic Cells and TGFbeta	GSE13306	jos4113.CEL
CD4+ T cell	GSM335923	LPFoxp3-no2	CD4 Foxp3- T cells activated in vitro with Lamina Propria Dendritic Cells and TGFbeta	GSE13306	jos4114.CEL
CD4+ T cell	GSM335928	SpRAFoxp3+no2	CD4 Foxp3- T cells activated in vitro with Spleen Dendritic Cells and TGFbeta + Retinoic Acid	GSE13306	jos4115.CEL
CD4+ T cell	GSM335926	SpRAFoxp3-no2	CD4 Foxp3- T cells activated in vitro with Spleen Dendritic Cells and TGFbeta + Retinoic Acid	GSE13306	jos4116.CEL
CD4+ T cell	GSM516415	DEC-PeptCD25neg2	CD4+ CD25- converted T cells from DEC-Pept treated mice	GSE20366	jos4148.CEL
CD4+ T cell	GSM510247	DEC-PeptConvertno3	CD4+ CD25+ converted T cells from DEC-Pept treated mice	GSE20366	jos4149.CEL
CD4+ T cell	GSM335933	CD4+Memoryno1	CD44hi Memory T cells that were activated in vitro in the presence of TGFbeta and naive T cells	GSE13306	jos4237.CEL
CD4+ T cell	GSM335937	CD4+MemoryRAno2	CD44hi Memory T cells that were activated in vitro in the presence of TGFbeta + Retinoic Acid and naive T cells	GSE13306	jos4240.CEL
CD4+ T cell	GSM335935	CD4+Memoryno3	CD44hi Memory T cells that were activated in vitro in the presence of TGFbeta and naive T cells	GSE13306	jos4294.CEL
CD4+ T cell	GSM335939	CD4+MemoryRAno3	CD44hi Memory T cells that were activated in vitro in the presence of TGFbeta + Retinoic Acid and naive T cells	GSE13306	jos4295.CEL
CD4+ T cell	GSM550709	GF K/BXN#1	CD4+CD3+B220-	GSE22140	Jos4406.CEL
CD4+ T cell	GSM550710	GF K/BXN#2	CD4+CD3+B220-	GSE22140	Jos4407.CEL
CD4+ T cell	GSM550716	SPF K/BXN#1	CD4+CD3+B220-	GSE22140	Jos4409.CEL
CD4+ T cell	GSM550707	GF BXN#2	CD4+CD3+B220-	GSE22140	jos4544.CEL
CD4+ T cell	GSM550708	GF BXN#3	CD4+CD3+B220-	GSE22140	jos4545.CEL
CD4+ T cell	GSM550711	GF K/BXN#3	CD4+CD3+B220-	GSE22140	Jos4546.CEL
CD4+ T cell	GSM550712	GF K/BXN#4	CD4+CD3+B220-	GSE22140	Jos4547.CEL
CD4+ T cell	GSM550714	SPF BXN#2	CD4+CD3+B220-	GSE22140	Jos4548.CEL
CD4+ T cell	GSM550715	SPF BXN#3	CD4+CD3+B220-	GSE22140	Jos4549.CEL
CD4+ T cell	GSM550717	SPF K/BXN#2	CD4+CD3+B220-	GSE22140	Jos4550.CEL
CD4+ T cell	GSM550718	SPF K/BXN#3	CD4+CD3+B220-	GSE22140	Jos4551.CEL
CD4+ T cell	GSM510240	TconvLPno1	CD4+ Foxp3-GFP- T cells sorted from the small intestinal lamina propria	GSE20366	jos4579.CEL
CD4+ T cell	GSM510241	TconvLPno2	CD4+ Foxp3-GFP- T cells sorted from the small intestinal lamina propria	GSE20366	jos4615.CEL
CD4+ T cell	GSM595497	control_treated replicate 1	bone marrow, control treated	GSE24210	lwc001///CD4+CD45RBhi, CD25- Tconv cells were purified by FACS and activated with anti-CD3/CD28 coated latex beads for 72 hours, in the presence of control protein.
CD4+ T cell	GSM595498	control_treated replicate 2	bone marrow, control treated	GSE24210	lwc002///CD4+CD45RBhi, CD25- Tconv cells were purified by FACS and activated with anti-CD3/CD28 coated latex beads for 72 hours, in the presence of control protein.
CD4+ T cell	GSM595499	control_treated replicate 3	bone marrow, control treated	GSE24210	lwc003///CD4+CD45RBhi, CD25- Tconv cells were purified by FACS and activated with anti-CD3/CD28 coated latex beads for 72 hours, in the presence of control protein.
CD4+ T cell	GSM595500	IL35_treated replicate 1	bone marrow, IL35 treated	GSE24210	lwc004///CD4+CD45RBhi, CD25- Tconv cells were purified by FACS and activated with anti-CD3/CD28 coated latex beads for 72 hours, in the presence of IL35 protein.
CD4+ T cell	GSM595501	IL35_treated replicate 2	bone marrow, IL35 treated	GSE24210	lwc005///CD4+CD45RBhi, CD25- Tconv cells were purified by FACS and activated with anti-CD3/CD28 coated latex beads for 72 hours, in the presence of IL35 protein.
CD4+ T cell	GSM595503	control_treated replicate 4	bone marrow, control treated	GSE24210	lwc007///CD4+CD45RBhi, CD25- Tconv cells were purified by FACS and activated with anti-CD3/CD28 coated latex beads for 72 hours, in the presence of control protein.
CD4+ T cell	GSM595504	control_treated replicate 5	bone marrow, control treated	GSE24210	lwc008///CD4+CD45RBhi, CD25- Tconv cells were purified by FACS and activated with anti-CD3/CD28 coated latex beads for 72 hours, in the presence of control protein.
CD4+ T cell	GSM595505	IL35_treated replicate 4	bone marrow, IL35 treated	GSE24210	lwc010///CD4+CD45RBhi, CD25- Tconv cells were purified by FACS and activated with anti-CD3/CD28 coated latex beads for 72 hours, in the presence of IL35 protein.
CD4+ T cell	GSM595506	IL35_treated replicate 5	bone marrow, IL35 treated	GSE24210	lwc011///CD4+CD45RBhi, CD25- Tconv cells were purified by FACS and activated with anti-CD3/CD28 coated latex beads for 72 hours, in the presence of IL35 protein.
CD4+ T cell	GSM44979	CD4+ CD25- Foxp3- T cells	mouse CD4+ T cells	GSE2389 Dataset: GDS1113	Mice used were Foxp3-GFP knock-in B6/129 F2's of 5-8 weeks of age. Single cell suspensions of cells from spleens and lymph nodes of 25 male mice were generated. Cell suspensions were enriched for CD4+ T cells by magnetic antibody mediated depletion using a cocktail of biotinylated antibodies specific for CD8, B220, CD11b, NK1.1, and DX5 followed by anti-biotin MACS beads. The remaining cells were…
CD4+ T cell	GSM44982	CD4+ CD25+ Foxp3- T cells	mouse CD4+ T cells	GSE2389 GSE4179 Datasets: GDS1113 GDS2061	Mice used were Foxp3-GFP knock-in B6/129 F2's of 5-8 weeks of age. Single cell suspensions of cells from spleens and lymph nodes of 25 male mice were generated. Cell suspensions were enriched for CD4+ T cells by magnetic antibody mediated depletion using a cocktail of biotinylated antibodies specific for CD8, B220, CD11b, NK1.1, and DX5 followed by anti-biotin MACS beads. The remaining cells were…
CD4+ T cell	GSM273003	Expanded CD4 Tcells with less suppression rep2	CD4+ T cells	GSE10813	Molecular profiles of CD8+ suppressor T cells
CD4+ T cell	GSM273004	Expanded CD4 Tcells with less suppression rep3	CD4+ T cells	GSE10813	Molecular profiles of CD8+ suppressor T cells
CD4+ T cell	GSM298101	Effector CD4+ T cells from healthy B6 mice_1	B6GFP-	GSE11775	Molecular profiles of effector CD4+ T cells from healthy B6 mice///Teff_B6.1
CD4+ T cell	GSM298102	Effector CD4+ T cells from healthy B6 mice_2	B6GFP-	GSE11775	Molecular profiles of effector CD4+ T cells from healthy B6 mice///Teff_B6.2
CD4+ T cell	GSM298103	Effector CD4+ T cells from healthy B6 mice_3	B6GFP-	GSE11775	Molecular profiles of effector CD4+ T cells from healthy B6 mice///Teff_B6.3
CD4+ T cell	GSM298095	Effector CD4+ T cells from scurfy mice_1	SfGFP-	GSE11775	Molecular profiles of effector CD4+ T cells from scurfy mice///Teff_Sf.1
CD4+ T cell	GSM298096	Effector CD4+ T cells from scurfy mice_2	SfGFP-	GSE11775	Molecular profiles of effector CD4+ T cells from scurfy mice///Teff_Sf.2
CD4+ T cell	GSM298097	Effector CD4+ T cells from scurfy mice_3	SfGFP-	GSE11775	Molecular profiles of effector CD4+ T cells from scurfy mice///Teff_Sf.3
CD4+ T cell	GSM515084	[CD4+ T-Cells]_[Control]_[1]	Mouse Spleen, peripheral lymph nodes, mesenteric lymph nodes	GSE20500 Dataset: GDS3840	Mouse CD4 T cells were cultured in vitro to obtain RNA for the assay
CD4+ T cell	GSM515124	[CD4+ T-Cells]_[Control]_[2]	Mouse Spleen, peripheral lymph nodes, mesenteric lymph nodes	GSE20500 Dataset: GDS3840	Mouse CD4 T cells were cultured in vitro to obtain RNA for the assay
CD4+ T cell	GSM515125	[CD4+ T-Cells]_[RA]_[1]	Mouse Spleen, peripheral lymph nodes, mesenteric lymph nodes	GSE20500 Dataset: GDS3840	Mouse CD4 T cells were cultured in vitro to obtain RNA for the assay
CD4+ T cell	GSM515126	[CD4+ T-Cells]_[RA]_[2]	Mouse Spleen, peripheral lymph nodes, mesenteric lymph nodes	GSE20500 Dataset: GDS3840	Mouse CD4 T cells were cultured in vitro to obtain RNA for the assay
CD4+ T cell	GSM515127	[CD4+ T-Cells]_[Ro]_[1]	Mouse Spleen, peripheral lymph nodes, mesenteric lymph nodes	GSE20500 Dataset: GDS3840	Mouse CD4 T cells were cultured in vitro to obtain RNA for the assay
CD4+ T cell	GSM515128	[CD4+ T-Cells]_[RO]_[2]	Mouse Spleen, peripheral lymph nodes, mesenteric lymph nodes	GSE20500 Dataset: GDS3840	Mouse CD4 T cells were cultured in vitro to obtain RNA for the assay
CD4+ T cell	GSM1139904	MW Naive CD4, biological rep1	CD45.2+TCR尾+CD4+CD44loCD62Lhi cells from spleen of chimeric mice, female CD45.2+MHCII-/- bone marrow into female irradiated CD45.2+WT recipient	GSE46892	MW Naive CD4+ T cells///Gene expression data of Naive CD4+ T cells developed through the selection of only thymic MHCII
CD4+ T cell	GSM1139906	MW Naive CD4, biological rep3	CD45.2+TCR尾+CD4+CD44loCD62Lhi cells from spleen of chimeric mice, female CD45.2+MHCII-/- bone marrow into female irradiated CD45.2+WT recipient	GSE46892	MW Naive CD4+ T cells///Gene expression data of Naive CD4+ T cells developed through the selection of only thymic MHCII
CD4+ T cell	GSM1113439	N-Ras KO control 1	CD4+ T cell splenocytes	GSE45739	NC_NS1
CD4+ T cell	GSM1113440	N-Ras KO control 2	CD4+ T cell splenocytes	GSE45739	NC_NS2
CD4+ T cell	GSM1113441	N-Ras KO control 3	CD4+ T cell splenocytes	GSE45739	NC_NS3
CD4+ T cell	GSM1113445	N-Ras KO stimulated 1	CD4+ T cell splenocytes	GSE45739	NC_S1
CD4+ T cell	GSM1113446	N-Ras KO stimulated 2	CD4+ T cell splenocytes	GSE45739	NC_S2
CD4+ T cell	GSM1113447	N-Ras KO stimulated 3	CD4+ T cell splenocytes	GSE45739	NC_S3
CD4+ T cell	GSM1130582	Naive tumor-specific CD4+ T cells, biological rep1	mouse tumor-specific CD4+ T cells, non activated	GSE46453	Non activated (from naive mice)
CD4+ T cell	GSM1130583	Naive tumor-specific CD4+ T cells, biological rep2	mouse tumor-specific CD4+ T cells, non activated	GSE46453	Non activated (from naive mice)
CD4+ T cell	GSM352200	Spleen-Th17-rep1	spleen, lymph nodes	GSE14026	none
CD4+ T cell	GSM352201	Spleen-Th17-rep2	spleen, lymph nodes	GSE14026	none
CD4+ T cell	GSM352205	Spleen-Th1-rep2	spleen, lymph nodes	GSE14026	none
CD4+ T cell	GSM403598	Th1 cells 1	Naive CD4 T cells were activated with OT-II peptide and APC under Th1 conditions for 5 days	GSE11924	OT-II Tcr transgenic mice on C57BL/6 background, OT-II peptide and APC, age 6-8 weeks, spleen and limph node CD4 T cells, Th1///Naive CD4 T cells were activated with OT-II peptide and APC under Th1 conditions for 5 days
CD4+ T cell	GSM403600	Th1 cells 2	Naive CD4 T cells were activated with OT-II peptide and APC under Th1 conditions for 5 days	GSE11924	OT-II Tcr transgenic mice on C57BL/6 background, OT-II peptide and APC, age 6-8 weeks, spleen and limph node CD4 T cells, Th1///Naive CD4 T cells were activated with OT-II peptide and APC under Th1 conditions for 5 days
CD4+ T cell	GSM403599	Th17 cells 1	Naive CD4 T cells were activated with OT-II peptide and APC under Th17 conditions for 5 days	GSE11924	OT-II Tcr transgenic mice on C57BL/6 background, OT-II peptide and APC, age 6-8 weeks, spleen and limph node CD4 T cells, Th17///Naive CD4 T cells were activated with OT-II peptide and APC under Th17 conditions for 5 days
CD4+ T cell	GSM403603	Th17 cells 2	Naive CD4 T cells were activated with OT-II peptide and APC under Th17 conditions for 5 days	GSE11924	OT-II Tcr transgenic mice on C57BL/6 background, OT-II peptide and APC, age 6-8 weeks, spleen and limph node CD4 T cells, Th17///Naive CD4 T cells were activated with OT-II peptide and APC under Th17 conditions for 5 days
CD4+ T cell	GSM403601	Th2 cells 1	Naive CD4 T cells were activated with OT-II peptide and APC under Th2 conditions for 5 days	GSE11924	OT-II Tcr transgenic mice on C57BL/6 background, OT-II peptide and APC, age 6-8 weeks, spleen and limph node CD4 T cells, Th2///Naive CD4 T cells were activated with OT-II peptide and APC under Th2 conditions for 5 days
CD4+ T cell	GSM403602	Th2 cells 2	Naive CD4 T cells were activated with OT-II peptide and APC under Th2 conditions for 5 days	GSE11924	OT-II Tcr transgenic mice on C57BL/6 background, OT-II peptide and APC, age 6-8 weeks, spleen and limph node CD4 T cells, Th2///Naive CD4 T cells were activated with OT-II peptide and APC under Th2 conditions for 5 days
CD4+ T cell	GSM677041	Control CD4+ T cells-replicate1	Primary CD4+ T cells	GSE27378	Primary culture from CD4+ T cells
CD4+ T cell	GSM677042	Control CD4+ T cells-replicate2	Primary CD4+ T cells	GSE27378	Primary culture from CD4+ T cells
CD4+ T cell	GSM677045	Control stimulated CD4+ T cells-replicate1	Primary CD4+ T cells	GSE27378	Primary culture from CD4+ T cells
CD4+ T cell	GSM677046	Control stimulated CD4+ T cells-replicate2	Primary CD4+ T cells	GSE27378	Primary culture from CD4+ T cells
CD4+ T cell	GSM677043	Dorsomorphin-treated CD4+ T cells-replicate1	Primary CD4+ T cells	GSE27378	Primary culture from CD4+ T cells
CD4+ T cell	GSM677047	Dorsomorphin-treated stimulated CD4+ T cells-replicate1	Primary CD4+ T cells	GSE27378	Primary culture from CD4+ T cells
CD4+ T cell	GSM300155	Naive_Furin_Knockout_1	Naive_Furin_Knockout	GSE11884 Dataset: GDS3512	Purified naive (CD4+ CD62L+ CD44-) T cells from 10-11 weeks old T cell specific Furin knockout (CD4-cre fur flox/flox) and littermate wild type (fur flox/flox) control mice were profiled for gene expression using Affymetrix MOE 430 2.0 microarray platform.
CD4+ T cell	GSM300156	Naive_Furin_Knockout_2	Naive_Furin_Knockout	GSE11884 Dataset: GDS3512	Purified naive (CD4+ CD62L+ CD44-) T cells from 10-11 weeks old T cell specific Furin knockout (CD4-cre fur flox/flox) and littermate wild type (fur flox/flox) control mice were profiled for gene expression using Affymetrix MOE 430 2.0 microarray platform.
CD4+ T cell	GSM300153	Naive_Furin_Wild-type_1	Naive_Furin_Wild-type	GSE11884 Dataset: GDS3512	Purified naive (CD4+ CD62L+ CD44-) T cells from 10-11 weeks old T cell specific Furin knockout (CD4-cre fur flox/flox) and littermate wild type (fur flox/flox) control mice were profiled for gene expression using Affymetrix MOE 430 2.0 microarray platform.
CD4+ T cell	GSM300154	Naive_Furin_Wild-type_2	Naive_Furin_Wild-type	GSE11884 Dataset: GDS3512	Purified naive (CD4+ CD62L+ CD44-) T cells from 10-11 weeks old T cell specific Furin knockout (CD4-cre fur flox/flox) and littermate wild type (fur flox/flox) control mice were profiled for gene expression using Affymetrix MOE 430 2.0 microarray platform.
CD4+ T cell	GSM160039	AML1	CD4+ T cells gene-transduced with AML1	GSE6939	Refer to Ono, M. et al, Nature 2007 (Supplementary Figure S7).
CD4+ T cell	GSM160037	empty vector	CD4+ T cells gene-transduced with empty vector	GSE6939	Refer to Ono, M. et al, Nature 2007 (Supplementary Figure S7).
CD4+ T cell	GSM160042	Foxp3 mutant	CD4+ T cells gene-transduced with a Foxp3 mutant defective in binding to AML1.	GSE6939	Refer to Ono, M. et al, Nature 2007 (Supplementary Figure S7).
CD4+ T cell	GSM160041	wild type Foxp3	CD4+ T cells gene-transduced with wild type Foxp3	GSE6939	Refer to Ono, M. et al, Nature 2007 (Supplementary Figure S7).
CD4+ T cell	GSM158519	76090_CD4+, FoxP3(EGFP-) mouse cells	CD4 positive, FOXP3 (EGFP-) T-Cells	GSE6875	RMA Normalized data.
CD4+ T cell	GSM158520	76091_CD4+, FoxP3(EGFP+) mouse cells	CD4 positive, FOXP3 (EGFP+) T-Cells	GSE6875	RMA Normalized data.
CD4+ T cell	GSM158521	76092_CD4+, (delta)FoxP3(EGFP-) mouse cells	CD4 positive, (delta) FOXP3 (EGFP-) T-Cells	GSE6875	RMA Normalized data.
CD4+ T cell	GSM158522	76093_CD4+, (delta)FoxP3(EGFP+) mouse cells	CD4 positive, (delta) FOXP3 (EGFP+) T-Cells	GSE6875	RMA Normalized data.
CD4+ T cell	GSM158523	82428_CD4+, FoxP3(EGFP+) mouse cells.txt	CD4 positive, FOXP3 (EGFP+) T-Cells	GSE6875	RMA Normalized data.
CD4+ T cell	GSM158525	82430_CD4+, (delta)FoxP3(EGFP+) mouse cells	CD4 positive, (delta) FOXP3 (EGFP+) T-Cells	GSE6875	RMA Normalized data.
CD4+ T cell	GSM158527	85382_CD4+, FoxP3(EGFP+) mouse cells	CD4 positive, FOXP3 (EGFP+) T-Cells	GSE6875	RMA Normalized data.
CD4+ T cell	GSM158528	85384_CD4+, (delta)FoxP3(EGFP+) mouse cells	CD4 positive, (delta) FOXP3 (EGFP+) T-Cells	GSE6875	RMA Normalized data.
CD4+ T cell	GSM154366	YFP+Foxp3delta r1	CD4+YFP+Ly5.2+ from Foxp3delta	GSE6681 Dataset: GDS2525	Sample isolated from loxP flanked Foxp3 CD4+YFP+Ly5.2+ T cells following treatment with HR-MMPCreGFP and six week adoptive transfer.
CD4+ T cell	GSM154371	YFP+Foxp3delta r2	CD4+YFP+Ly5.2+ from Foxp3delta	GSE6681 Dataset: GDS2525	Sample isolated from loxP flanked Foxp3 CD4+YFP+Ly5.2+ T cells following treatment with HR-MMPCreGFP and six week adoptive transfer.
CD4+ T cell	GSM999198	GFPKO_rep1	GFP+ CD4+ T cells from Foxp3GFPKO/WT mice	GSE40685 GSE40686	Spleen and Lymph Node sorted cells
CD4+ T cell	GSM999200	GFPKO_rep3	GFP+ CD4+ T cells from Foxp3GFPKO/WT mice	GSE40685 GSE40686	Spleen and Lymph Node sorted cells
CD4+ T cell	GSM999190	TN_rep1	Naive Foxp3-negative CD4+ T cells	GSE40685 GSE40686	Spleen and Lymph Node sorted cells
CD4+ T cell	GSM999191	TN_rep2	Naive Foxp3-negative CD4+ T cells	GSE40685 GSE40686	Spleen and Lymph Node sorted cells
CD4+ T cell	GSM999192	TN_rep3	Naive Foxp3-negative CD4+ T cells	GSE40685 GSE40686	Spleen and Lymph Node sorted cells
CD4+ T cell	GSM219525	WT4-CD4	splenic CD4 T cells	GSE8836	splenic CD4 T cells_B6C3, 5mo old, Female
CD4+ T cell	GSM219522	WT1-CD4	splenic CD4 T cells	GSE8836	splenic CD4 T cells_B6C3, 5mo old, Male
CD4+ T cell	GSM219524	WT3-CD4	splenic CD4 T cells	GSE8836	splenic CD4 T cells_B6C3, 5mo old, Male
CD4+ T cell	GSM219535	WT5-CD4	splenic CD4 T cells	GSE8836	splenic CD4 T cells_B6C3, 8.5mo old, Female
CD4+ T cell	GSM219539	WT6-CD4	splenic CD4 T cells	GSE8836	splenic CD4 T cells_B6C3, 8mo old, Female
CD4+ T cell	GSM219523	WT2-CD4	splenic CD4 T cells	GSE8836	splenic CD4 T cells_B6C3,5mo old, Female
CD4+ T cell	GSM219538	CLL10-CD4	splenic CD4 T cells	GSE8836	splenic CD4 T cells_Em-TCL1, 12mo old, Female, CLL
CD4+ T cell	GSM219529	CLL4-CD4	splenic CD4 T cells	GSE8836	splenic CD4 T cells_Em-TCL1, 12mo old, Female, CLL
CD4+ T cell	GSM219542	CLL11-CD4	splenic CD4 T cells	GSE8836	splenic CD4 T cells_Em-TCL1, 12mo old, Male, CLL
CD4+ T cell	GSM219534	CLL9-CD4	splenic CD4 T cells	GSE8836	splenic CD4 T cells_Em-TCL1, 14.5mo old, Female, CLL
CD4+ T cell	GSM219543	CLL12-CD4	splenic CD4 T cells	GSE8836	splenic CD4 T cells_Em-TCL1, 15mo old, Female, CLL
CD4+ T cell	GSM219528	CLL3-CD4	splenic CD4 T cells	GSE8836	splenic CD4 T cells_EmTCL1, 17mo old, Male, CLL
CD4+ T cell	GSM219544	IV-CLL1-CD4	splenic CD4 T cells	GSE8836	splenic CD4 T cells_Em-TCL1, 3mo old, Female
CD4+ T cell	GSM219546	IV-CLL3-CD4	splenic CD4 T cells	GSE8836	splenic CD4 T cells_Em-Tcl1, 3mo old, Female
CD4+ T cell	GSM219548	IV-CLL5-CD4	splenic CD4 T cells	GSE8836	splenic CD4 T cells_Em-Tcl1, 3mo old, Female
CD4+ T cell	GSM219545	IV-CLL2-CD4	splenic CD4 T cells	GSE8836	splenic CD4 T cells_Em-Tcl1, 3mo old, Male
CD4+ T cell	GSM219547	IV-CLL4-CD4	splenic CD4 T cells	GSE8836	splenic CD4 T cells_Em-Tcl1, 3mo old, Male
CD4+ T cell	GSM219549	IV-CLL6-CD4	splenic CD4 T cells	GSE8836	splenic CD4 T cells_Em-Tcl1, 3mo old, Male
CD4+ T cell	GSM219540	Healthy3-CD4	splenic CD4 T cells	GSE8836	splenic CD4 T cells_Em-TCL1, 4mo old, Male, Healthy
CD4+ T cell	GSM219537	Healthy2-CD4	splenic CD4 T cells	GSE8836	splenic CD4 T cells_Em-TCL1, 9mo old, Female, Healthy
CD4+ T cell	GSM219541	Healthy4-CD4	splenic CD4 T cells	GSE8836	splenic CD4 T cells_Em-Tcl1, 9mo old, Male, Healthy
CD4+ T cell	GSM219536	Healthy1-CD4	splenic CD4 T cells	GSE8836	splenic CD4 T cells_Em-TCL1-4mo old, Female, Healthy
CD4+ T cell	GSM565200	Mouse CD4 T cells	Mouse control T cells	GSE22877	Strain
CD4+ T cell	GSM979850	T1623_60hr, rep2	Primary CD4 T cells, TGF-beta1/IL-6/IL-23	GSE39820	T1623-2_yjl34_1702F
CD4+ T cell	GSM258773	T-cells_CD4+_4MJW061208113	T-cells_CD4+	GSE10246	T-cells_CD4+
CD4+ T cell	GSM258774	T-cells_CD4+_4MJW061208114	T-cells_CD4+	GSE10246	T-cells_CD4+
CD4+ T cell	GSM357847	Naive-1	Freshly isolated naive CD4+ T cells	GSE14308	Total cellular RNA from either isolated Naive and natural Treg cells or cells cultured under Th1, Th2, Th17, and iTreg conditions was extracted with TRIzol reagent (Invitrogen) according to the manufacturer's instructions. Approximately 10 碌g of RNA was labeled and hybridized to GeneChip Mouse Genome 430 2.0 arrays (Affymetrix) according to the manufacturer's protocols. Expression values were det…
CD4+ T cell	GSM357848	Naive-2	Naive CD4+ T cells	GSE14308	Total cellular RNA from either isolated Naive and natural Treg cells or cells cultured under Th1, Th2, Th17, and iTreg conditions was extracted with TRIzol reagent (Invitrogen) according to the manufacturer's instructions. Approximately 10 碌g of RNA was labeled and hybridized to GeneChip Mouse Genome 430 2.0 arrays (Affymetrix) according to the manufacturer's protocols. Expression values were det…
CD4+ T cell	GSM357844	Th1-1	CD4+ T cells cultured in vitro for 10 days	GSE14308	Total cellular RNA from either isolated Naive and natural Treg cells or cells cultured under Th1, Th2, Th17, and iTreg conditions was extracted with TRIzol reagent (Invitrogen) according to the manufacturer's instructions. Approximately 10 碌g of RNA was labeled and hybridized to GeneChip Mouse Genome 430 2.0 arrays (Affymetrix) according to the manufacturer's protocols. Expression values were det…
CD4+ T cell	GSM357842	Th1-2	CD4+ T cells cultured in vitro for 10 days	GSE14308	Total cellular RNA from either isolated Naive and natural Treg cells or cells cultured under Th1, Th2, Th17, and iTreg conditions was extracted with TRIzol reagent (Invitrogen) according to the manufacturer's instructions. Approximately 10 碌g of RNA was labeled and hybridized to GeneChip Mouse Genome 430 2.0 arrays (Affymetrix) according to the manufacturer's protocols. Expression values were det…
CD4+ T cell	GSM357843	Th17-1	CD4+ T cells cultured in vitro for 10 days	GSE14308	Total cellular RNA from either isolated Naive and natural Treg cells or cells cultured under Th1, Th2, Th17, and iTreg conditions was extracted with TRIzol reagent (Invitrogen) according to the manufacturer's instructions. Approximately 10 碌g of RNA was labeled and hybridized to GeneChip Mouse Genome 430 2.0 arrays (Affymetrix) according to the manufacturer's protocols. Expression values were det…
CD4+ T cell	GSM357845	Th17-2	CD4+ T cells cultured in vitro for 10 days	GSE14308	Total cellular RNA from either isolated Naive and natural Treg cells or cells cultured under Th1, Th2, Th17, and iTreg conditions was extracted with TRIzol reagent (Invitrogen) according to the manufacturer's instructions. Approximately 10 碌g of RNA was labeled and hybridized to GeneChip Mouse Genome 430 2.0 arrays (Affymetrix) according to the manufacturer's protocols. Expression values were det…
CD4+ T cell	GSM357839	Th2-1	CD4+ T cells cultured for 10 days	GSE14308	Total cellular RNA from either isolated Naive and natural Treg cells or cells cultured under Th1, Th2, Th17, and iTreg conditions was extracted with TRIzol reagent (Invitrogen) according to the manufacturer's instructions. Approximately 10 碌g of RNA was labeled and hybridized to GeneChip Mouse Genome 430 2.0 arrays (Affymetrix) according to the manufacturer's protocols. Expression values were det…
CD4+ T cell	GSM357841	Th2-2	CD4+ T cells cultured in vitro for 10 days	GSE14308	Total cellular RNA from either isolated Naive and natural Treg cells or cells cultured under Th1, Th2, Th17, and iTreg conditions was extracted with TRIzol reagent (Invitrogen) according to the manufacturer's instructions. Approximately 10 碌g of RNA was labeled and hybridized to GeneChip Mouse Genome 430 2.0 arrays (Affymetrix) according to the manufacturer's protocols. Expression values were det…
CD4+ T cell	GSM1139911	WM IMP CD4, biological rep3	CD45.1+TCR尾+CD4+CD44hiCD62Llo cells from spleen of chimeric mice, female CD45.1+WT bone marrow into female irradiated CD45.2+MHCII-/- recipient	GSE46892	WM IMP CD4+ T cells///Gene expression data of IMP CD4+ T cells developed through the selection of hematopoietic MHCII
CD4+ T cell	GSM1139907	WT IMP CD4, biological rep1	TCR尾+CD4+CD44hiCD62Llo cells from spleen of WT mice, female	GSE46892	WT IMP CD4+ T cells///Gene expression data of WT IMP CD4+ T cells
CD4+ T cell	GSM1139908	WT IMP CD4, biological rep2	TCR尾+CD4+CD44hiCD62Llo cells from spleen of WT mice, female	GSE46892	WT IMP CD4+ T cells///Gene expression data of WT IMP CD4+ T cells
CD4+ T cell	GSM1139901	WT Naive CD4, biological rep1	TCR尾+CD4+CD44loCD62Lhi cells from spleen of WT mice, female	GSE46892	WT Naive CD4+ T cells///Gene expression data of WT Naive CD4+ T cells
CD4+ T cell	GSM1139902	WT Naive CD4, biological rep2	TCR尾+CD4+CD44loCD62Lhi cells from spleen of WT mice, female	GSE46892	WT Naive CD4+ T cells///Gene expression data of WT Naive CD4+ T cells
CD4+ T cell	GSM1139903	WT Naive CD4, biological rep3	TCR尾+CD4+CD44loCD62Lhi cells from spleen of WT mice, female	GSE46892	WT Naive CD4+ T cells///Gene expression data of WT Naive CD4+ T cells
CD4+ T cell	GSM1113442	WT control 1	CD4+ T cell splenocytes	GSE45739	WTC_NS1
CD4+ T cell	GSM1113443	WT control 2	CD4+ T cell splenocytes	GSE45739	WTC_NS2
CD4+ T cell	GSM1113444	WT control 3	CD4+ T cell splenocytes	GSE45739	WTC_NS3
CD4+ T cell	GSM1113448	WT stimulated 1	CD4+ T cell splenocytes	GSE45739	WTC_S1
CD4+ T cell	GSM1113449	WT stimulated 2	CD4+ T cell splenocytes	GSE45739	WTC_S2
CD4+ T cell	GSM1113450	WT stimulated 3	CD4+ T cell splenocytes	GSE45739	WTC_S3
CD4+ T cell	GSM575745	IL6_IL1_1	CD4+ T cell	GSE23505
CD4+ T cell	GSM575746	IL6_IL1_2	CD4+ T cell	GSE23505
CD4+ T cell	GSM575747	IL6_IL1_IL23_1	CD4+ T cell	GSE23505
CD4+ T cell	GSM575748	IL6_IL1_IL23_2	CD4+ T cell	GSE23505
CD4+ T cell	GSM575749	IL6_IL1_TGFB_1	CD4+ T cell	GSE23505
CD4+ T cell	GSM575750	IL6_IL1_TGFB_2	CD4+ T cell	GSE23505
CD4+ T cell	GSM575752	IL6_TGFB	CD4+ T cell	GSE23505
CD4+ T cell	GSM575751	IL6_TGFB_TGFBRi	CD4+ T cell	GSE23505
CD4+ T cell	GSM575743	No_Cytokine_1	CD4+ T cell	GSE23505
CD4+ T cell	GSM575744	No_Cytokine_2	CD4+ T cell	GSE23505
CD4+ T cell	GSM652874	STAT3-deficient T cells, cultured 3 days in Th17 condition (expression)	primary Naive CD4+ T cells from spleen and lymph nodes	GSE26551 GSE26553
CD4+ T cell	GSM652873	STAT3-wild type T cells, cultured 3 days in Th17 condition (expression)	primary Naive CD4+ T cells from spleen and lymph nodes	GSE26551 GSE26553
CD4+ T cell	GSM652876	STAT5-deficient T cells, cultured 3 days in Th17 condition (expression)	primary Naive CD4+ T cells from spleen and lymph nodes	GSE26551 GSE26553
CD4+ T cell	GSM652875	STAT5-wild type T cells, cultured 3 days in Th17 condition (expression)	primary Naive CD4+ T cells from spleen and lymph nodes	GSE26551 GSE26553
CD4+ T cell	GSM808728	K.L_07_WT-Tfh-like	Primary CD4+ T cells	GSE32624
CD4+ T cell	GSM808729	K.L_08_WT-Tfh-like	Primary CD4+ T cells	GSE32624
CD4+ T cell	GSM808730	K.L_09_WT-Tfh-like	Primary CD4+ T cells	GSE32624
CD4+ T cell	GSM808731	KL_10_SAP-Tfh-like	Primary CD4+ T cells	GSE32624
CD4+ T cell	GSM808732	KL_11_SAP-Tfh-like	Primary CD4+ T cells	GSE32624
CD4+ T cell	GSM808733	KL_12_SAP-Tfh-like	Primary CD4+ T cells	GSE32624
CD4+ T cell	GSM994245	Spleen CD4+ Foxp3+ Nrp- Rep2	Spleen CD4+ Foxp3+ Nrp- Cells	GSE40441 GSE40488
CD4+ T cell	GSM994246	Spleen CD4+ Foxp3+ Nrp+ Rep 1	Spleen CD4+ Foxp3+ Nrp+ Cells	GSE40441 GSE40488
CD4+ T cell	GSM994247	Spleen CD4+ Foxp3+ Nrp+ Rep2	Spleen CD4+ Foxp3+ Nrp+ cells	GSE40441 GSE40488
CD4+ T cell	GSM1075007	SGK1-IL23 rep1	Th17 cells	GSE43956 GSE43970
CD4+ T cell	GSM1075005	WT-IL23 rep1	Th17 cells	GSE43956 GSE43970
CD4+ T cell	GSM1075006	WT-IL23 rep2	Th17 cells	GSE43956 GSE43970
CD4+ T cell	GSM1326808	Th1 culture, HA stimulation, biological replicate 1	CD4+ T cells	GSE54938
CD4+ T cell	GSM1326809	Th1 culture, HA stimulation, biological replicate 2	CD4+ T cells	GSE54938
CD4+ T cell	GSM1326810	Th1 culture, PBAB stimulation, biological replicate 1	CD4+ T cells	GSE54938
CD4+ T cell	GSM1326811	Th1 culture, PBAB stimulation, biological replicate 2	CD4+ T cells	GSE54938
CD4+ T cell	GSM1326818	Th17 culture, HA stimulation, biological replicate 1	CD4+ T cells	GSE54938
CD4+ T cell	GSM1326819	Th17 culture, HA stimulation, biological replicate 2	CD4+ T cells	GSE54938
CD4+ T cell	GSM1326820	Th17 culture, PBAB stimulation, biological replicate 1	CD4+ T cells	GSE54938
CD4+ T cell	GSM1326821	Th17 culture, PBAB stimulation, biological replicate 2	CD4+ T cells	GSE54938
CD4+ T cell	GSM1326813	Th9 culture, HA stimulation, biological replicate 1	CD4+ T cells	GSE54938
CD4+ T cell	GSM1326814	Th9 culture, HA stimulation, biological replicate 2	CD4+ T cells	GSE54938
CD4+ T cell	GSM1326815	Th9 culture, PBAB stimulation, biological replicate 1	CD4+ T cells	GSE54938
CD4+ T cell	GSM1326816	Th9 culture, PBAB stimulation, biological replicate 2	CD4+ T cells	GSE54938
CD4+ T cell	GSM1342092	Teff_rep1	Spl and LN sorted cells	GSE55705 GSE55753
CD4+ T cell	GSM1342093	Teff_rep2	Spl and LN sorted cells	GSE55705 GSE55753
CD4+ T cell	GSM1342094	Teff_rep3	Spl and LN sorted cells	GSE55705 GSE55753
CD4+ T cell	GSM1342095	Teff_rep4	Spl and LN sorted cells	GSE55705 GSE55753
CD4+ T cell	GSM1342096	Teff_rep5	Spl and LN sorted cells	GSE55705 GSE55753
CD4+ T cell	GSM1370598	Naive CD4+ T 1	Splenocytes from 2 S1pr2V/+ mice immunized with CGG/CFA 10 days before sorting	GSE56883
CD4+ T cell	GSM1370599	Naive CD4+ T 2	Splenocytes from 2 S1pr2V/+ mice immunized with CGG/CFA 10 days before sorting	GSE56883
CD4+ T cell	GSM1370594	PD1-intermediate Th 1	LN cells from 4 S1pr2V/+ mice immunized with CGG/CFA 10 days before sorting	GSE56883
CD4+ T cell	GSM1370595	PD1-intermediate Th 2	LN cells from 4 S1pr2V/+ mice immunized with CGG/CFA 10 days before sorting	GSE56883
CD4+ T cell	GSM1370596	PD1-low Th 1	LN cells from 6 S1pr2V/+ mice immunized with CGG/CFA 10 days before sorting	GSE56883
CD4+ T cell	GSM1370597	PD1-low Th 2	LN cells from 4 S1pr2V/+ mice immunized with CGG/CFA 10 days before sorting	GSE56883
CD4+ T cell	GSM1370588	Venus-high Tfh 1	LN cells from 4 S1pr2V/+ mice immunized with CGG/CFA 10 days before sorting	GSE56883
CD4+ T cell	GSM1370589	Venus-high Tfh 2	LN cells from 6 S1pr2V/+ mice immunized with CGG/CFA 10 days before sorting	GSE56883
CD4+ T cell	GSM1370590	Venus-high Tfh 3	LN cells from 4 S1pr2V/+ mice immunized with CGG/CFA 10 days before sorting	GSE56883
CD4+ T cell	GSM1370591	Venus-low Tfh 1	LN cells from 4 S1pr2V/+ mice immunized with CGG/CFA 10 days before sorting	GSE56883
CD4+ T cell	GSM1370592	Venus-low Tfh 2	LN cells from 6 S1pr2V/+ mice immunized with CGG/CFA 10 days before sorting	GSE56883
CD4+ T cell	GSM1370593	Venus-low Tfh 3	LN cells from 4 S1pr2V/+ mice immunized with CGG/CFA 10 days before sorting	GSE56883
CD8+ T cell	GSM1405347	CD8 IL-15 Rep#1	Murine OT-I CD8 T Cells	GSE58262	Ambion MessageAmp Premier (3' IVT)
CD8+ T cell	GSM1405348	CD8 IL-15 Rep#2	Murine OT-I CD8 T Cells	GSE58262	Ambion MessageAmp Premier (3' IVT)
CD8+ T cell	GSM1405349	CD8 IL-15 Rep#3	Murine OT-I CD8 T Cells	GSE58262	Ambion MessageAmp Premier (3' IVT)
CD8+ T cell	GSM1405338	CD8 IL-2 Rep#1	Murine OT-I CD8 T Cells	GSE58262	Ambion MessageAmp Premier (3' IVT)
CD8+ T cell	GSM1405339	CD8 IL-2 Rep#2	Murine OT-I CD8 T Cells	GSE58262	Ambion MessageAmp Premier (3' IVT)
CD8+ T cell	GSM1405340	CD8 IL-2 Rep#3	Murine OT-I CD8 T Cells	GSE58262	Ambion MessageAmp Premier (3' IVT)
CD8+ T cell	GSM1405350	CD8 IL-21 Rep#1	Murine OT-I CD8 T Cells	GSE58262	Ambion MessageAmp Premier (3' IVT)
CD8+ T cell	GSM1405351	CD8 IL-21 Rep#2	Murine OT-I CD8 T Cells	GSE58262	Ambion MessageAmp Premier (3' IVT)
CD8+ T cell	GSM1405352	CD8 IL-21 Rep#3	Murine OT-I CD8 T Cells	GSE58262	Ambion MessageAmp Premier (3' IVT)
CD8+ T cell	GSM1405341	CD8 IL-4 Rep#1	Murine OT-I CD8 T Cells	GSE58262	Ambion MessageAmp Premier (3' IVT)
CD8+ T cell	GSM1405342	CD8 IL-4 Rep#2	Murine OT-I CD8 T Cells	GSE58262	Ambion MessageAmp Premier (3' IVT)
CD8+ T cell	GSM1405343	CD8 IL-4 Rep#3	Murine OT-I CD8 T Cells	GSE58262	Ambion MessageAmp Premier (3' IVT)
CD8+ T cell	GSM1405344	CD8 IL-7 Rep#1	Murine OT-I CD8 T Cells	GSE58262	Ambion MessageAmp Premier (3' IVT)
CD8+ T cell	GSM1405345	CD8 IL-7 Rep#2	Murine OT-I CD8 T Cells	GSE58262	Ambion MessageAmp Premier (3' IVT)
CD8+ T cell	GSM1405346	CD8 IL-7 Rep#3	Murine OT-I CD8 T Cells	GSE58262	Ambion MessageAmp Premier (3' IVT)
CD8+ T cell	GSM1405335	CD8 Media Control Rep#1	Murine OT-I CD8 T Cells	GSE58262	Ambion MessageAmp Premier (3' IVT)
CD8+ T cell	GSM1405336	CD8 Media Control Rep#2	Murine OT-I CD8 T Cells	GSE58262	Ambion MessageAmp Premier (3' IVT)
CD8+ T cell	GSM1405337	CD8 Media Control Rep#3	Murine OT-I CD8 T Cells	GSE58262	Ambion MessageAmp Premier (3' IVT)
CD8+ T cell	GSM1196381	NH2009121401	antigen specific murine CD8 T cells (P14 T cells)	GSE49274	antigen specific murine CD8 T cells (P14 T cells) after exposure in vivo to dendritic cells (DC)
CD8+ T cell	GSM1196382	NH2009121402	antigen specific murine CD8 T cells (P14 T cells)	GSE49274	antigen specific murine CD8 T cells (P14 T cells) after exposure in vivo to dendritic cells (DC)
CD8+ T cell	GSM1196348	NH2009121403	antigen specific murine CD8 T cells (P14 T cells)	GSE49274	antigen specific murine CD8 T cells (P14 T cells) after exposure in vivo to dendritic cells (DC)
CD8+ T cell	GSM1196349	NH2009121404	antigen specific murine CD8 T cells (P14 T cells)	GSE49274	antigen specific murine CD8 T cells (P14 T cells) after exposure in vivo to dendritic cells (DC)
CD8+ T cell	GSM1196350	NH2009121405	antigen specific murine CD8 T cells (P14 T cells)	GSE49274	antigen specific murine CD8 T cells (P14 T cells) after exposure in vivo to dendritic cells (DC)
CD8+ T cell	GSM1196351	NH2009121406	antigen specific murine CD8 T cells (P14 T cells)	GSE49274	antigen specific murine CD8 T cells (P14 T cells) after exposure in vivo to dendritic cells (DC)
CD8+ T cell	GSM1196352	NH2009121407	antigen specific murine CD8 T cells (P14 T cells)	GSE49274	antigen specific murine CD8 T cells (P14 T cells) after exposure in vivo to dendritic cells (DC)
CD8+ T cell	GSM1196353	NH2009121408	antigen specific murine CD8 T cells (P14 T cells)	GSE49274	antigen specific murine CD8 T cells (P14 T cells) after exposure in vivo to dendritic cells (DC)
CD8+ T cell	GSM1196354	NH2009121409	antigen specific murine CD8 T cells (P14 T cells)	GSE49274	antigen specific murine CD8 T cells (P14 T cells) after exposure in vivo to dendritic cells (DC)
CD8+ T cell	GSM1196355	NH2009121410	antigen specific murine CD8 T cells (P14 T cells)	GSE49274	antigen specific murine CD8 T cells (P14 T cells) after exposure in vivo to dendritic cells (DC)
CD8+ T cell	GSM1196356	NH2009121411	antigen specific murine CD8 T cells (P14 T cells)	GSE49274	antigen specific murine CD8 T cells (P14 T cells) after exposure in vivo to dendritic cells (DC)
CD8+ T cell	GSM1196358	NH2009121413	antigen specific murine CD8 T cells (P14 T cells)	GSE49274	antigen specific murine CD8 T cells (P14 T cells) after exposure in vivo to dendritic cells (DC)
CD8+ T cell	GSM1196362	NH2009121417	antigen specific murine CD8 T cells (P14 T cells)	GSE49274	antigen specific murine CD8 T cells (P14 T cells) after exposure in vivo to dendritic cells (DC)
CD8+ T cell	GSM1196363	NH2009121420	antigen specific murine CD8 T cells (P14 T cells)	GSE49274	antigen specific murine CD8 T cells (P14 T cells) after exposure in vivo to dendritic cells (DC)
CD8+ T cell	GSM1196364	NH2009121421	antigen specific murine CD8 T cells (P14 T cells)	GSE49274	antigen specific murine CD8 T cells (P14 T cells) after exposure in vivo to dendritic cells (DC)
CD8+ T cell	GSM1196365	NH2009121422	antigen specific murine CD8 T cells (P14 T cells)	GSE49274	antigen specific murine CD8 T cells (P14 T cells) after exposure in vivo to dendritic cells (DC)
CD8+ T cell	GSM1196366	NH2009121423	antigen specific murine CD8 T cells (P14 T cells)	GSE49274	antigen specific murine CD8 T cells (P14 T cells) after exposure in vivo to dendritic cells (DC)
CD8+ T cell	GSM1196367	NH2009121424	antigen specific murine CD8 T cells (P14 T cells)	GSE49274	antigen specific murine CD8 T cells (P14 T cells) after exposure in vivo to dendritic cells (DC)
CD8+ T cell	GSM1196368	NH2009121425	antigen specific murine CD8 T cells (P14 T cells)	GSE49274	antigen specific murine CD8 T cells (P14 T cells) after exposure in vivo to dendritic cells (DC)
CD8+ T cell	GSM1196369	NH2009121426	antigen specific murine CD8 T cells (P14 T cells)	GSE49274	antigen specific murine CD8 T cells (P14 T cells) after exposure in vivo to dendritic cells (DC)
CD8+ T cell	GSM1196370	NH2009121428	antigen specific murine CD8 T cells (P14 T cells)	GSE49274	antigen specific murine CD8 T cells (P14 T cells) after exposure in vivo to dendritic cells (DC)
CD8+ T cell	GSM1196371	NH2009121429	antigen specific murine CD8 T cells (P14 T cells)	GSE49274	antigen specific murine CD8 T cells (P14 T cells) after exposure in vivo to dendritic cells (DC)
CD8+ T cell	GSM1196372	NH2009121430	antigen specific murine CD8 T cells (P14 T cells)	GSE49274	antigen specific murine CD8 T cells (P14 T cells) after exposure in vivo to dendritic cells (DC)
CD8+ T cell	GSM1196373	NH2009121431	antigen specific murine CD8 T cells (P14 T cells)	GSE49274	antigen specific murine CD8 T cells (P14 T cells) after exposure in vivo to dendritic cells (DC)
CD8+ T cell	GSM1196374	NH2009121432	antigen specific murine CD8 T cells (P14 T cells)	GSE49274	antigen specific murine CD8 T cells (P14 T cells) after exposure in vivo to dendritic cells (DC)
CD8+ T cell	GSM1196375	NH2009121433	antigen specific murine CD8 T cells (P14 T cells)	GSE49274	antigen specific murine CD8 T cells (P14 T cells) after exposure in vivo to dendritic cells (DC)
CD8+ T cell	GSM1196376	NH2009121434	antigen specific murine CD8 T cells (P14 T cells)	GSE49274	antigen specific murine CD8 T cells (P14 T cells) after exposure in vivo to dendritic cells (DC)
CD8+ T cell	GSM1196377	NH2009121435	antigen specific murine CD8 T cells (P14 T cells)	GSE49274	antigen specific murine CD8 T cells (P14 T cells) after exposure in vivo to dendritic cells (DC)
CD8+ T cell	GSM1196378	NH2009121436	antigen specific murine CD8 T cells (P14 T cells)	GSE49274	antigen specific murine CD8 T cells (P14 T cells) after exposure in vivo to dendritic cells (DC)
CD8+ T cell	GSM1196379	NH2009121438	antigen specific murine CD8 T cells (P14 T cells)	GSE49274	antigen specific murine CD8 T cells (P14 T cells) after exposure in vivo to dendritic cells (DC)
CD8+ T cell	GSM1196380	NH2009121439	antigen specific murine CD8 T cells (P14 T cells)	GSE49274	antigen specific murine CD8 T cells (P14 T cells) after exposure in vivo to dendritic cells (DC)
CD8+ T cell	GSM367056	HZI1448	CL4-TCR	GSE14706	CD8 T cells
CD8+ T cell	GSM367057	HZI1449	VILLIN-HA/CL4-TCR	GSE14706	CD8 T cells
CD8+ T cell	GSM367058	HZI1575	Villin-HA + CL4-TCR	GSE14706	CD8 T cells
CD8+ T cell	GSM1290674	Adoptive transfer of OT-I derived T cells transduced with shRNA into B16 tumor bearing mice_1-sp1	CD8 T cells isolated from spleen	GSE53388 Dataset: GDS4986	CD8 T cells isolated from spleen; transduced with shRNA targeting///Adoptive transfer of OT-I derived T cells transduced with shRNA into B16 tumor bearing mice.
CD8+ T cell	GSM1290675	Adoptive transfer of OT-I derived T cells transduced with shRNA into B16 tumor bearing mice_1-sp2	CD8 T cells isolated from spleen	GSE53388 Dataset: GDS4986	CD8 T cells isolated from spleen; transduced with shRNA targeting///Adoptive transfer of OT-I derived T cells transduced with shRNA into B16 tumor bearing mice.
CD8+ T cell	GSM1290676	Adoptive transfer of OT-I derived T cells transduced with shRNA into B16 tumor bearing mice_1-sp3	CD8 T cells isolated from spleen	GSE53388 Dataset: GDS4986	CD8 T cells isolated from spleen; transduced with shRNA targeting///Adoptive transfer of OT-I derived T cells transduced with shRNA into B16 tumor bearing mice.
CD8+ T cell	GSM1290677	Adoptive transfer of OT-I derived T cells transduced with shRNA into B16 tumor bearing mice_2-sp1	CD8 T cells isolated from spleen	GSE53388 Dataset: GDS4986	CD8 T cells isolated from spleen; transduced with shRNA targeting///Adoptive transfer of OT-I derived T cells transduced with shRNA into B16 tumor bearing mice.
CD8+ T cell	GSM1290678	Adoptive transfer of OT-I derived T cells transduced with shRNA into B16 tumor bearing mice_2-sp2	CD8 T cells isolated from spleen	GSE53388 Dataset: GDS4986	CD8 T cells isolated from spleen; transduced with shRNA targeting///Adoptive transfer of OT-I derived T cells transduced with shRNA into B16 tumor bearing mice.
CD8+ T cell	GSM1290679	Adoptive transfer of OT-I derived T cells transduced with shRNA into B16 tumor bearing mice_2-sp3	CD8 T cells isolated from spleen	GSE53388 Dataset: GDS4986	CD8 T cells isolated from spleen; transduced with shRNA targeting///Adoptive transfer of OT-I derived T cells transduced with shRNA into B16 tumor bearing mice.
CD8+ T cell	GSM1290680	Adoptive transfer of OT-I derived T cells transduced with shRNA into B16 tumor bearing mice_3-sp1	CD8 T cells isolated from spleen	GSE53388 Dataset: GDS4986	CD8 T cells isolated from spleen; transduced with shRNA targeting///Adoptive transfer of OT-I derived T cells transduced with shRNA into B16 tumor bearing mice.
CD8+ T cell	GSM1290681	Adoptive transfer of OT-I derived T cells transduced with shRNA into B16 tumor bearing mice_3-sp2	CD8 T cells isolated from spleen	GSE53388 Dataset: GDS4986	CD8 T cells isolated from spleen; transduced with shRNA targeting///Adoptive transfer of OT-I derived T cells transduced with shRNA into B16 tumor bearing mice.
CD8+ T cell	GSM1290682	Adoptive transfer of OT-I derived T cells transduced with shRNA into B16 tumor bearing mice_3-sp3	CD8 T cells isolated from spleen	GSE53388 Dataset: GDS4986	CD8 T cells isolated from spleen; transduced with shRNA targeting///Adoptive transfer of OT-I derived T cells transduced with shRNA into B16 tumor bearing mice.
CD8+ T cell	GSM1290683	Adoptive transfer of OT-I derived T cells transduced with shRNA into B16 tumor bearing mice_4-sp1	CD8 T cells isolated from spleen	GSE53388 Dataset: GDS4986	CD8 T cells isolated from spleen; transduced with shRNA targeting///Adoptive transfer of OT-I derived T cells transduced with shRNA into B16 tumor bearing mice.
CD8+ T cell	GSM1290684	Adoptive transfer of OT-I derived T cells transduced with shRNA into B16 tumor bearing mice_4-sp2	CD8 T cells isolated from spleen	GSE53388 Dataset: GDS4986	CD8 T cells isolated from spleen; transduced with shRNA targeting///Adoptive transfer of OT-I derived T cells transduced with shRNA into B16 tumor bearing mice.
CD8+ T cell	GSM1290685	Adoptive transfer of OT-I derived T cells transduced with shRNA into B16 tumor bearing mice_4-sp3	CD8 T cells isolated from spleen	GSE53388 Dataset: GDS4986	CD8 T cells isolated from spleen; transduced with shRNA targeting///Adoptive transfer of OT-I derived T cells transduced with shRNA into B16 tumor bearing mice.
CD8+ T cell	GSM1290686	Adoptive transfer of OT-I derived T cells transduced with shRNA into B16 tumor bearing mice_5-sp1	CD8 T cells isolated from spleen	GSE53388 Dataset: GDS4986	CD8 T cells isolated from spleen; transduced with shRNA targeting///Adoptive transfer of OT-I derived T cells transduced with shRNA into B16 tumor bearing mice.
CD8+ T cell	GSM1290687	Adoptive transfer of OT-I derived T cells transduced with shRNA into B16 tumor bearing mice_5-sp2	CD8 T cells isolated from spleen	GSE53388 Dataset: GDS4986	CD8 T cells isolated from spleen; transduced with shRNA targeting///Adoptive transfer of OT-I derived T cells transduced with shRNA into B16 tumor bearing mice.
CD8+ T cell	GSM1290688	Adoptive transfer of OT-I derived T cells transduced with shRNA into B16 tumor bearing mice_5-sp3	CD8 T cells isolated from spleen	GSE53388 Dataset: GDS4986	CD8 T cells isolated from spleen; transduced with shRNA targeting///Adoptive transfer of OT-I derived T cells transduced with shRNA into B16 tumor bearing mice.
CD8+ T cell	GSM1290689	Adoptive transfer of OT-I derived T cells transduced with shRNA into B16 tumor bearing mice_6-sp1	CD8 T cells isolated from spleen	GSE53388 Dataset: GDS4986	CD8 T cells isolated from spleen; transduced with shRNA targeting///Adoptive transfer of OT-I derived T cells transduced with shRNA into B16 tumor bearing mice.
CD8+ T cell	GSM1290690	Adoptive transfer of OT-I derived T cells transduced with shRNA into B16 tumor bearing mice_6-sp2	CD8 T cells isolated from spleen	GSE53388 Dataset: GDS4986	CD8 T cells isolated from spleen; transduced with shRNA targeting///Adoptive transfer of OT-I derived T cells transduced with shRNA into B16 tumor bearing mice.
CD8+ T cell	GSM1290691	Adoptive transfer of OT-I derived T cells transduced with shRNA into B16 tumor bearing mice_6-sp3	CD8 T cells isolated from spleen	GSE53388 Dataset: GDS4986	CD8 T cells isolated from spleen; transduced with shRNA targeting///Adoptive transfer of OT-I derived T cells transduced with shRNA into B16 tumor bearing mice.
CD8+ T cell	GSM1290692	Adoptive transfer of OT-I derived T cells transduced with shRNA into B16 tumor bearing mice_1-tu1	CD8 T cells isolated from tumor	GSE53388 Dataset: GDS4986	CD8 T cells isolated from tumor; transduced with shRNA targeting///Adoptive transfer of OT-I derived T cells transduced with shRNA into B16 tumor bearing mice.
CD8+ T cell	GSM1290693	Adoptive transfer of OT-I derived T cells transduced with shRNA into B16 tumor bearing mice_1-tu2	CD8 T cells isolated from tumor	GSE53388 Dataset: GDS4986	CD8 T cells isolated from tumor; transduced with shRNA targeting///Adoptive transfer of OT-I derived T cells transduced with shRNA into B16 tumor bearing mice.
CD8+ T cell	GSM1290694	Adoptive transfer of OT-I derived T cells transduced with shRNA into B16 tumor bearing mice_1-tu3	CD8 T cells isolated from tumor	GSE53388 Dataset: GDS4986	CD8 T cells isolated from tumor; transduced with shRNA targeting///Adoptive transfer of OT-I derived T cells transduced with shRNA into B16 tumor bearing mice.
CD8+ T cell	GSM1290695	Adoptive transfer of OT-I derived T cells transduced with shRNA into B16 tumor bearing mice_2-tu1	CD8 T cells isolated from tumor	GSE53388 Dataset: GDS4986	CD8 T cells isolated from tumor; transduced with shRNA targeting///Adoptive transfer of OT-I derived T cells transduced with shRNA into B16 tumor bearing mice.
CD8+ T cell	GSM1290696	Adoptive transfer of OT-I derived T cells transduced with shRNA into B16 tumor bearing mice_2-tu2	CD8 T cells isolated from tumor	GSE53388 Dataset: GDS4986	CD8 T cells isolated from tumor; transduced with shRNA targeting///Adoptive transfer of OT-I derived T cells transduced with shRNA into B16 tumor bearing mice.
CD8+ T cell	GSM1290697	Adoptive transfer of OT-I derived T cells transduced with shRNA into B16 tumor bearing mice_2-tu3	CD8 T cells isolated from tumor	GSE53388 Dataset: GDS4986	CD8 T cells isolated from tumor; transduced with shRNA targeting///Adoptive transfer of OT-I derived T cells transduced with shRNA into B16 tumor bearing mice.
CD8+ T cell	GSM1290698	Adoptive transfer of OT-I derived T cells transduced with shRNA into B16 tumor bearing mice_3-tu1	CD8 T cells isolated from tumor	GSE53388 Dataset: GDS4986	CD8 T cells isolated from tumor; transduced with shRNA targeting///Adoptive transfer of OT-I derived T cells transduced with shRNA into B16 tumor bearing mice.
CD8+ T cell	GSM1290699	Adoptive transfer of OT-I derived T cells transduced with shRNA into B16 tumor bearing mice_3-tu2	CD8 T cells isolated from tumor	GSE53388 Dataset: GDS4986	CD8 T cells isolated from tumor; transduced with shRNA targeting///Adoptive transfer of OT-I derived T cells transduced with shRNA into B16 tumor bearing mice.
CD8+ T cell	GSM1290700	Adoptive transfer of OT-I derived T cells transduced with shRNA into B16 tumor bearing mice_3-tu3	CD8 T cells isolated from tumor	GSE53388 Dataset: GDS4986	CD8 T cells isolated from tumor; transduced with shRNA targeting///Adoptive transfer of OT-I derived T cells transduced with shRNA into B16 tumor bearing mice.
CD8+ T cell	GSM1290701	Adoptive transfer of OT-I derived T cells transduced with shRNA into B16 tumor bearing mice_4-tu1	CD8 T cells isolated from tumor	GSE53388 Dataset: GDS4986	CD8 T cells isolated from tumor; transduced with shRNA targeting///Adoptive transfer of OT-I derived T cells transduced with shRNA into B16 tumor bearing mice.
CD8+ T cell	GSM1290702	Adoptive transfer of OT-I derived T cells transduced with shRNA into B16 tumor bearing mice_4-tu2	CD8 T cells isolated from tumor	GSE53388 Dataset: GDS4986	CD8 T cells isolated from tumor; transduced with shRNA targeting///Adoptive transfer of OT-I derived T cells transduced with shRNA into B16 tumor bearing mice.
CD8+ T cell	GSM1290703	Adoptive transfer of OT-I derived T cells transduced with shRNA into B16 tumor bearing mice_4-tu3	CD8 T cells isolated from tumor	GSE53388 Dataset: GDS4986	CD8 T cells isolated from tumor; transduced with shRNA targeting///Adoptive transfer of OT-I derived T cells transduced with shRNA into B16 tumor bearing mice.
CD8+ T cell	GSM1290704	Adoptive transfer of OT-I derived T cells transduced with shRNA into B16 tumor bearing mice_5-tu1	CD8 T cells isolated from tumor	GSE53388 Dataset: GDS4986	CD8 T cells isolated from tumor; transduced with shRNA targeting///Adoptive transfer of OT-I derived T cells transduced with shRNA into B16 tumor bearing mice.
CD8+ T cell	GSM1290705	Adoptive transfer of OT-I derived T cells transduced with shRNA into B16 tumor bearing mice_5-tu2	CD8 T cells isolated from tumor	GSE53388 Dataset: GDS4986	CD8 T cells isolated from tumor; transduced with shRNA targeting///Adoptive transfer of OT-I derived T cells transduced with shRNA into B16 tumor bearing mice.
CD8+ T cell	GSM1290706	Adoptive transfer of OT-I derived T cells transduced with shRNA into B16 tumor bearing mice_5-tu3	CD8 T cells isolated from tumor	GSE53388 Dataset: GDS4986	CD8 T cells isolated from tumor; transduced with shRNA targeting///Adoptive transfer of OT-I derived T cells transduced with shRNA into B16 tumor bearing mice.
CD8+ T cell	GSM1290707	Adoptive transfer of OT-I derived T cells transduced with shRNA into B16 tumor bearing mice_6-tu1	CD8 T cells isolated from tumor	GSE53388 Dataset: GDS4986	CD8 T cells isolated from tumor; transduced with shRNA targeting///Adoptive transfer of OT-I derived T cells transduced with shRNA into B16 tumor bearing mice.
CD8+ T cell	GSM1290708	Adoptive transfer of OT-I derived T cells transduced with shRNA into B16 tumor bearing mice_6-tu2	CD8 T cells isolated from tumor	GSE53388 Dataset: GDS4986	CD8 T cells isolated from tumor; transduced with shRNA targeting///Adoptive transfer of OT-I derived T cells transduced with shRNA into B16 tumor bearing mice.
CD8+ T cell	GSM1290709	Adoptive transfer of OT-I derived T cells transduced with shRNA into B16 tumor bearing mice_6-tu3	CD8 T cells isolated from tumor	GSE53388 Dataset: GDS4986	CD8 T cells isolated from tumor; transduced with shRNA targeting///Adoptive transfer of OT-I derived T cells transduced with shRNA into B16 tumor bearing mice.
CD8+ T cell	GSM686648	CD8(+) T lymphocytes, biological replicate 1	CD8(+) T lymphocytes	GSE27786 GSE27787 Dataset: GDS3997	CD8(+) T lymphocytes purified by cell sorting
CD8+ T cell	GSM686649	CD8(+) T lymphocytes, biological replicate 2	CD8(+) T lymphocytes	GSE27786 GSE27787 Dataset: GDS3997	CD8(+) T lymphocytes purified by cell sorting
CD8+ T cell	GSM252717	Activated_CD8+_T_cells	activated CD8+ T cells	GSE9997	Differential gene expression screening between naive and activated CD8+ T cells.
CD8+ T cell	GSM252716	Naive_CD8+_T_cells	naive CD8+ T cells	GSE9997	Differential gene expression screening between naive and activated CD8+ T cells.
CD8+ T cell	GSM384869	Elf4 KO1 activated CD8 T cells	CD8+ cells isolated from spleen	GSE15324	Elf4 KO1 activated CD8 T cells FILE
CD8+ T cell	GSM384906	Elf4 KO2 activated CD8 T cells	CD8+ cells isolated from spleen	GSE15324	Elf4 KO2 activated CD8 T cells File
CD8+ T cell	GSM384868	Elf4 KO2 naive CD8 T cells	CD8+ cells isolated from spleen	GSE15324	Elf4 KO2 naive CD8 T cells
CD8+ T cell	GSM415025	pmel-1 cd8+ t cells, memory (CD44+), unstimulated, biological replicate 1	pmel-1 cd8+ t cells, memory (CD44+), unstimulated	GSE16522	exp1_M-S(-)
CD8+ T cell	GSM415024	pmel-1 cd8+ t cells, memory (CD44+), stimulated, biological replicate 1	pmel-1 cd8+ t cells, memory (CD44+), stimulated	GSE16522	exp1_M-S(+)
CD8+ T cell	GSM415027	pmel-1 cd8+ t cells, naive (CD44-), unstimulated, biological replicate 1	pmel-1 cd8+ t cells, naive (CD44-), unstimulated	GSE16522	exp1_N-S(-)
CD8+ T cell	GSM415026	pmel-1 cd8+ t cells, naive (CD44-), stimulated, biological replicate 1	pmel-1 cd8+ t cells, naive (CD44-), stimulated	GSE16522	exp1_N-S(+)
CD8+ T cell	GSM415029	pmel-1 cd8+ t cells, memory (CD44+), unstimulated biological replicate 2	pmel-1 cd8+ t cells, memory (CD44+), unstimulated	GSE16522	exp2_M-S(-)
CD8+ T cell	GSM415028	pmel-1 cd8+ t cells, memory (CD44+), stimulated biological replicate 2	pmel-1 cd8+ t cells, memory (CD44+), stimulated	GSE16522	exp2_M-S(+)
CD8+ T cell	GSM415031	pmel-1 cd8+ t cells, naive (CD44-), unstimulated biological replicate 2	pmel-1 cd8+ t cells, naive (CD44-), unstimulated	GSE16522	exp2_N-S(-)
CD8+ T cell	GSM415030	pmel-1 cd8+ t cells, naive (CD44-), stimulated biological replicate 2	pmel-1 cd8+ t cells, naive (CD44-), stimulated	GSE16522	exp2_N-S(+)
CD8+ T cell	GSM415033	pmel-1 cd8+ t cells, memory (CD44+), unstimulated, biological replicate 3	pmel-1 cd8+ t cells, memory (CD44+), unstimulated	GSE16522	exp3_M-S(-)
CD8+ T cell	GSM415032	pmel-1 cd8+ t cells, memory (CD44+), stimulated biological replicate 3	pmel-1 cd8+ t cells, memory (CD44+), stimulated	GSE16522	exp3_M-S(+)
CD8+ T cell	GSM415034	pmel-1 cd8+ t cells, naive (CD44-), stimulated, biological replicate 3	pmel-1 cd8+ t cells, naive (CD44-), stimulated	GSE16522	exp3_N-S(+)
CD8+ T cell	GSM426402	memory HD-/- P14 T cells #1	Mouse Spleen CD8 T cells	GSE17812 Dataset: GDS3566	FACS sorted CD8 P14 memory cells.///This sample is called memory HD-/- P14 T cells #1.
CD8+ T cell	GSM426403	memory HD-/- P14 T cells #2	Mouse Spleen CD8 T cells	GSE17812 Dataset: GDS3566	FACS sorted CD8 P14 memory cells.///This sample is called memory HD-/- P14 T cells #2.
CD8+ T cell	GSM426400	memory P14 T cells #1	Mouse Spleen CD8 T cells	GSE17812 Dataset: GDS3566	FACS sorted CD8 P14 memory cells.///This sample is called memory P14 T cells #1.
CD8+ T cell	GSM426401	memory P14 T cells #2	Mouse Spleen CD8 T cells	GSE17812 Dataset: GDS3566	FACS sorted CD8 P14 memory cells.///This sample is called memory P14 T cells #2.
CD8+ T cell	GSM567348	OvacD8-1	T cell clone	GSE22985	Gene Expression Data
CD8+ T cell	GSM567349	OvacD8-2	T cell clone	GSE22985	Gene Expression Data
CD8+ T cell	GSM567350	OvacD8-3	T cell clone	GSE22985	Gene Expression Data
CD8+ T cell	GSM375667	Foxo1KO CD8 T cell	mouse spleen and lymph nodes	GSE15037	Gene expression data for Foxo1-deficient T cells
CD8+ T cell	GSM375666	Wild-type CD8 T cell	mouse spleen and lymph nodes	GSE15037	Gene expression data for Foxo1-deficient T cells
CD8+ T cell	GSM645605	Tamoxifen Cre Control CTL, biological replicate 2	CTL made from Tamox Cre splenocytes and treated with 4OHT	GSE26290	Gene expression data from C57BL/6GT(ROSA)26tm9(creEsr1)Arte (TamoxCre) control CTL treated with 4OHT///TamoxCreKG168
CD8+ T cell	GSM645606	Tamoxifen Cre Control CTL, biological replicate 3	CTL made from Tamox Cre splenocytes and treated with 4OHT	GSE26290	Gene expression data from C57BL/6GT(ROSA)26tm9(creEsr1)Arte (TamoxCre) control CTL treated with 4OHT///TamoxCreKG169
CD8+ T cell	GSM1373719	DbGP33+ CD8 T cells, Atg7flox/floxCre mice, Day 8, biological rep1	antigen-specific CD8 T cells (DbGP33+) from Atg7flox/flox:GranzymeBCre mice at Day 8 post LCMV Armstrong infection	GSE57047	Gene expression data from antigen-specific CD8 T cells (DbGP33+) from Atg7flox/flox
CD8+ T cell	GSM1373720	DbGP33+ CD8 T cells, Atg7flox/floxCre mice, Day 8, biological rep2	antigen-specific CD8 T cells (DbGP33+) from Atg7flox/flox:GranzymeBCre mice at Day 8 post LCMV Armstrong infection	GSE57047	Gene expression data from antigen-specific CD8 T cells (DbGP33+) from Atg7flox/flox
CD8+ T cell	GSM1373721	DbGP33+ CD8 T cells, Atg7flox/floxCre mice, Day 8, biological rep3	antigen-specific CD8 T cells (DbGP33+) from Atg7flox/flox:GranzymeBCre mice at Day 8 post LCMV Armstrong infection	GSE57047	Gene expression data from antigen-specific CD8 T cells (DbGP33+) from Atg7flox/flox
CD8+ T cell	GSM1373722	DbGP33+ CD8 T cells, Atg7flox/floxCre mice, Day 8, biological rep4	antigen-specific CD8 T cells (DbGP33+) from Atg7flox/flox:GranzymeBCre mice at Day 8 post LCMV Armstrong infection	GSE57047	Gene expression data from antigen-specific CD8 T cells (DbGP33+) from Atg7flox/flox
CD8+ T cell	GSM1373715	DbGP33+ CD8 T cells, Atg7flox/flox mice, D8, biological rep1	antigen-specific CD8 T cells (DbGP33+) from Atg7flox/flox mice at Day 8 post LCMV Armstrong infection	GSE57047	Gene expression data from antigen-specific CD8 T cells (DbGP33+) from Atg7flox/flox mice at Day 8 post LCMV Armstrong infection
CD8+ T cell	GSM1373716	DbGP33+ CD8 T cells, Atg7flox/flox mice, D8, biological rep2	antigen-specific CD8 T cells (DbGP33+) from Atg7flox/flox mice at Day 8 post LCMV Armstrong infection	GSE57047	Gene expression data from antigen-specific CD8 T cells (DbGP33+) from Atg7flox/flox mice at Day 8 post LCMV Armstrong infection
CD8+ T cell	GSM1373717	DbGP33+ CD8 T cells, Atg7flox/flox mice, D8, biological rep3	antigen-specific CD8 T cells (DbGP33+) from Atg7flox/flox mice at Day 8 post LCMV Armstrong infection	GSE57047	Gene expression data from antigen-specific CD8 T cells (DbGP33+) from Atg7flox/flox mice at Day 8 post LCMV Armstrong infection
CD8+ T cell	GSM1373718	DbGP33+ CD8 T cells, Atg7flox/flox mice, D8, biological rep4	antigen-specific CD8 T cells (DbGP33+) from Atg7flox/flox mice at Day 8 post LCMV Armstrong infection	GSE57047	Gene expression data from antigen-specific CD8 T cells (DbGP33+) from Atg7flox/flox mice at Day 8 post LCMV Armstrong infection
CD8+ T cell	GSM337472	CD8 Naive	BWF1 mice spleenocytes	GSE13364	Gene expression data from BWF1 mice (10-15 weeks) spleenocytes
CD8+ T cell	GSM337473	CD8 pCONS	BWF1 mice spleenocytes	GSE13364	Gene expression data from BWF1 mice (10-15 weeks) spleenocytes
CD8+ T cell	GSM645604	Tamoxifen Cre Control CTL, biological replicate 1	CTL made from Tamox Cre splenocytes and treated with 4OHT	GSE26290	Gene expression data from C57BL/6GT(ROSA)26tm9(creEsr1)Arte (TamoxCre) control CTL treated with 4OHT///TamoxCreKG167
CD8+ T cell	GSM656413	CD8 T-Cell Costimulatory blockade treated #1	CD8 T-cells isolated from the MLR with anti-LFA-1, CTLA4Ig, anti-CD40-ligand antibodies added to the media	GSE26669	Gene expression data from CD8 T-cells isolated from the MLR with anti-LFA-1, CTLA4Ig, anti-CD40-ligand antibodies added to the media
CD8+ T cell	GSM656414	CD8 T-Cell Costimulatory blockade treated #2	CD8 T-cells isolated from the MLR with anti-LFA-1, CTLA4Ig, anti-CD40-ligand antibodies added to the media	GSE26669	Gene expression data from CD8 T-cells isolated from the MLR with anti-LFA-1, CTLA4Ig, anti-CD40-ligand antibodies added to the media
CD8+ T cell	GSM656415	CD8 T-Cell no treatment #1	CD8 T-cells isolated from the MLR with nothing additional added to the media	GSE26669	Gene expression data from CD8 T-cells isolated from the MLR with nothing additional added to the media
CD8+ T cell	GSM656416	CD8 T-Cell no treatment #2	CD8 T-cells isolated from the MLR with nothing additional added to the media	GSE26669	Gene expression data from CD8 T-cells isolated from the MLR with nothing additional added to the media
CD8+ T cell	GSM851980	ConA-activated CD8+ Central memory T cells at T16, biological rep1	CD8+ Central memory T cells after activation with 0.005 ugr Con A	GSE34618	Gene expression data from CD8+ Central memory T cells after activation with Con A
CD8+ T cell	GSM851981	ConA-activated CD8+ Central memory T cells at T20, biological rep1	CD8+ Central memory T cells after activation with 0.005 ugr Con A	GSE34618	Gene expression data from CD8+ Central memory T cells after activation with Con A
CD8+ T cell	GSM851982	ConA-activated CD8+ Central memory T cells at T24, biological rep1	CD8+ Central memory T cells after activation with 0.005 ugr Con A	GSE34618	Gene expression data from CD8+ Central memory T cells after activation with Con A
CD8+ T cell	GSM851977	ConA-activated CD8+ Central memory T cells at T4, biological rep1	CD8+ Central memory T cells after activation with 0.005 ugr Con A	GSE34618	Gene expression data from CD8+ Central memory T cells after activation with Con A
CD8+ T cell	GSM851978	ConA-activated CD8+ Central memory T cells at T6, biological rep1	CD8+ Central memory T cells after activation with 0.005 ugr Con A	GSE34618	Gene expression data from CD8+ Central memory T cells after activation with Con A
CD8+ T cell	GSM851979	ConA-activated CD8+ Central memory T cells at T8, biological rep1	CD8+ Central memory T cells after activation with 0.005 ugr Con A	GSE34618	Gene expression data from CD8+ Central memory T cells after activation with Con A
CD8+ T cell	GSM851976	CD8+ Central memory T cells before treatment with Con A, biological rep1	CD8+ Central memory T cells before activation	GSE34618	Gene expression data from CD8+ Central memory T cells before activation
CD8+ T cell	GSM215226	Effector CD8 T cells, IL-7Rhi, rep1	Effector P14 CD8 T cells, IL-7Rhi, from day 6/7 LCMV infection	GSE8678	Gene expression data from IL-7Rhi effector CD8 T cells
CD8+ T cell	GSM215227	Effector CD8 T cells, IL-7Rhi, rep2	Effector P14 CD8 T cells, IL-7Rhi, from day 6/7 LCMV infection	GSE8678	Gene expression data from IL-7Rhi effector CD8 T cells
CD8+ T cell	GSM215228	Effector CD8 T cells, IL-7Rhi, rep3	Effector P14 CD8 T cells, IL-7Rhi, from day 6/7 LCMV infection	GSE8678	Gene expression data from IL-7Rhi effector CD8 T cells
CD8+ T cell	GSM215223	Effector CD8 T cells, IL-7Rlo, rep1	Effector P14 CD8 T cells, IL-7Rlo, from day 6/7 LCMV infection	GSE8678	Gene expression data from IL-7Rlo effector CD8 T cells
CD8+ T cell	GSM215224	Effector CD8 T cells, IL-7Rlo, rep2	Effector P14 CD8 T cells, IL-7Rlo, from day 6/7 LCMV infection	GSE8678	Gene expression data from IL-7Rlo effector CD8 T cells
CD8+ T cell	GSM215225	Effector CD8 T cells, IL-7Rlo, rep3	Effector P14 CD8 T cells, IL-7Rlo, from day 6/7 LCMV infection	GSE8678	Gene expression data from IL-7Rlo effector CD8 T cells
CD8+ T cell	GSM1018069	Itknull IMPCD8, biological rep1	TCR尾+CD8伪+CD44hi cells from spleen of Itk null mice, female	GSE41482	Gene expression data from IMP CD8 T cells developed in the absence of ITK///Itk1.CEL
CD8+ T cell	GSM1018070	Itknull IMPCD8, biological rep2	TCR尾+CD8伪+CD44hi cells from spleen of Itk null mice, female	GSE41482	Gene expression data from IMP CD8 T cells developed in the absence of ITK///Itk2.CEL
CD8+ T cell	GSM1018071	Itknull IMPCD8, biological rep3	TCR尾+CD8伪+CD44hi cells from spleen of Itk null mice, female	GSE41482	Gene expression data from IMP CD8 T cells developed in the absence of ITK///Itk3.CEL
CD8+ T cell	GSM1018072	WM chimeric IMPCD8, biological rep1	MHCI+TCR尾+CD8伪+CD44hi cells from spleen of chimeric mice, female WT bone marrow into female irradiated MHCI null recipient	GSE41482	Gene expression data from IMP CD8 T cells developed through the selection of hematopoietic MHCI///WM1.CEL
CD8+ T cell	GSM1018073	WM chimeric IMPCD8, biological rep2	MHCI+TCR尾+CD8伪+CD44hi cells from spleen of chimeric mice, female WT bone marrow into female irradiated MHCI null recipient	GSE41482	Gene expression data from IMP CD8 T cells developed through the selection of hematopoietic MHCI///WM2.CEL
CD8+ T cell	GSM1018074	WM chimeric IMPCD8, biological rep3	MHCI+TCR尾+CD8伪+CD44hi cells from spleen of chimeric mice, female WT bone marrow into female irradiated MHCI null recipient	GSE41482	Gene expression data from IMP CD8 T cells developed through the selection of hematopoietic MHCI///WM3.CEL
CD8+ T cell	GSM313202	Itk knockout CD8+ CD3-stimulated	CD3-stimulated CD8+ T-cells from Itk knockout C57BL/6 mice	GSE12465 GSE12466	Gene expression data from mouse CD8+ Itk knockout T-cells with anti-CD3 stimulation
CD8+ T cell	GSM313195	Itk knockout CD8+ unstimulated 1	unstimulated CD8+ T-cells from Itk knockout C57BL/6 mice	GSE12465 GSE12466	Gene expression data from mouse CD8+ Itk knockout T-cells without stimulation
CD8+ T cell	GSM313196	Itk knockout CD8+ unstimulated 2	unstimulated CD8+ T-cells from Itk knockout C57BL/6 mice	GSE12465 GSE12466	Gene expression data from mouse CD8+ Itk knockout T-cells without stimulation
CD8+ T cell	GSM313201	Wild type CD8+ CD3-stimulated	CD3-stimulated CD8+ T-cells from Wt C57BL/6 mice	GSE12465 GSE12466	Gene expression data from mouse CD8+ Wt T-cells with anti-CD3 stimulation
CD8+ T cell	GSM313194	Wild type CD8+ unstimulated	unstimulated CD8+ T-cells from Wt C57BL/6 mice	GSE12465 GSE12466	Gene expression data from mouse CD8+ Wt T-cells without stimulation
CD8+ T cell	GSM645607	PDK1 null CTL, biological replicate 1	CTL made from PDK1fl/fl TamoxCre splenocytes and treated with 4OHT	GSE26290	Gene expression data from PDK1 null CTL ( C57BL/6GT(ROSA)26tm9(creEsr1)Arte PDK1fl/fl treated with 4OHT)///TamoxCrePDK1KC248
CD8+ T cell	GSM645608	PDK1 null CTL, biological replicate 2	CTL made from PDK1fl/fl TamoxCre splenocytes and treated with 4OHT	GSE26290	Gene expression data from PDK1 null CTL ( C57BL/6GT(ROSA)26tm9(creEsr1)Arte PDK1fl/fl treated with 4OHT)///TamoxCrePDK1KC252
CD8+ T cell	GSM645609	PDK1 null CTL, biological replicate 3	CTL made from PDK1fl/fl TamoxCre splenocytes and treated with 4OHT	GSE26290	Gene expression data from PDK1 null CTL ( C57BL/6GT(ROSA)26tm9(creEsr1)Arte PDK1fl/fl treated with 4OHT)///TamoxCrePDK1KC283
CD8+ T cell	GSM247598	CD8 T lymphocytes, replicate 1	PK_CD8_2_430_2	GSE9810	Gene expression data from purified splenic CD8 T lymphocytes from 1 WT C57BL6 mouse
CD8+ T cell	GSM247599	CD8 T lymphocytes, replicate 2	PK_CD8_6_430_2	GSE9810	Gene expression data from purified splenic CD8 T lymphocytes from 1 WT C57BL6 mouse
CD8+ T cell	GSM144167	CD8_T_cells_1	CD8_T_cells_1	GSE6259	Gene expression data from purified splenic DCs from 5-8 WT C57BL6 mice
CD8+ T cell	GSM144168	CD8_T_cells_2	CD8_T_cells_2	GSE6259	Gene expression data from purified splenic DCs from 5-8 WT C57BL6 mice
CD8+ T cell	GSM144169	CD8_T_cells_3	CD8_T_cells_3	GSE6259	Gene expression data from purified splenic DCs from 5-8 WT C57BL6 mice
CD8+ T cell	GSM1081407	KO CD8 T cells at T6, biological rep1	6 h activated mouse CD8 T cells purified from T cell specific Scap deficient mouse spleen	GSE44261	Gene expression data from Scap deficient mouse CD8 T cells after 6h activation in vitro
CD8+ T cell	GSM1081408	KO CD8 T cells at T6, biological rep2	6 h activated mouse CD8 T cells purified from T cell specific Scap deficient mouse spleen	GSE44261	Gene expression data from Scap deficient mouse CD8 T cells after 6h activation in vitro
CD8+ T cell	GSM1081409	KO CD8 T cells at T6, biological rep3	6 h activated mouse CD8 T cells purified from T cell specific Scap deficient mouse spleen	GSE44261	Gene expression data from Scap deficient mouse CD8 T cells after 6h activation in vitro
CD8+ T cell	GSM1081404	KO CD8 T cells at T0, biological rep1	Quiescent mouse CD8 T cells purified from T cell specific Scap deficient mouse spleen	GSE44261	Gene expression data from Scap deficient mouse CD8 T cells at quiescence
CD8+ T cell	GSM1081405	KO CD8 T cells at T0, biological rep2	Quiescent mouse CD8 T cells purified from T cell specific Scap deficient mouse spleen	GSE44261	Gene expression data from Scap deficient mouse CD8 T cells at quiescence
CD8+ T cell	GSM1081406	KO CD8 T cells at T0, biological rep3	Quiescent mouse CD8 T cells purified from T cell specific Scap deficient mouse spleen	GSE44261	Gene expression data from Scap deficient mouse CD8 T cells at quiescence
CD8+ T cell	GSM645611	wild type CTL+AktI, biological replicate 1	CTL made from wild type splenocytes and treated with AktI	GSE26290	Gene expression data from wild-type CTL from mouse 1 treated with AktI///2_153IL2Akti
CD8+ T cell	GSM645610	wild type CTL, biological replicate 1	CTL made from wild type splenocytes	GSE26290	Gene expression data from wild-type CTL from mouse 1///1_152IL2
CD8+ T cell	GSM645613	wild type CTL+AktI, biological replicate 2	CTL made from wild type splenocytes and treated with AktI	GSE26290	Gene expression data from wild-type CTL from mouse 2 treated with AktI///4_155IL2Akti
CD8+ T cell	GSM645612	wild type CTL, biological replicate 2	CTL made from wild type splenocytes	GSE26290	Gene expression data from wild-type CTL from mouse 2///3_154IL2
CD8+ T cell	GSM645615	wild type CTL+AktI, biological replicate 3	CTL made from wild type splenocytes and treated with AktI	GSE26290	Gene expression data from wild-type CTL from mouse 3 treated with AktI///6_157IL2Akti
CD8+ T cell	GSM645614	wild type CTL, biological replicate 3	CTL made from wild type splenocytes	GSE26290	Gene expression data from wild-type CTL from mouse 3///5_156IL2
CD8+ T cell	GSM1081401	WT CD8 T cells at T6, biological rep1	6 h activated mouse CD8 T cells purified from WT control mouse spleen	GSE44261	Gene expression data from WT mouse CD8 T cells after 6h activation in vitro
CD8+ T cell	GSM1081402	WT CD8 T cells at T6, biological rep2	6 h activated mouse CD8 T cells purified from WT control mouse spleen	GSE44261	Gene expression data from WT mouse CD8 T cells after 6h activation in vitro
CD8+ T cell	GSM1081403	WT CD8 T cells at T6, biological rep3	6 h activated mouse CD8 T cells purified from WT control mouse spleen	GSE44261	Gene expression data from WT mouse CD8 T cells after 6h activation in vitro
CD8+ T cell	GSM1081398	WT CD8 T cells at T0, biological rep1	Quiescent mouse CD8 T cells purified from WT control mouse spleen	GSE44261	Gene expression data from WT mouse CD8 T cells at quiescence
CD8+ T cell	GSM1081399	WT CD8 T cells at T0, biological rep2	Quiescent mouse CD8 T cells purified from WT control mouse spleen	GSE44261	Gene expression data from WT mouse CD8 T cells at quiescence
CD8+ T cell	GSM1081400	WT CD8 T cells at T0, biological rep3	Quiescent mouse CD8 T cells purified from WT control mouse spleen	GSE44261	Gene expression data from WT mouse CD8 T cells at quiescence
CD8+ T cell	GSM844783	miR-17-92a over-expression rep#1	miR-17-92a over-expression	GSE34217 GSE34218	Gene expression data of LCMV specific P14 effector CD8+ T cells with miR-17-92a over-expression
CD8+ T cell	GSM844784	miR-17-92a over-expression rep#2	miR-17-92a over-expression	GSE34217 GSE34218	Gene expression data of LCMV specific P14 effector CD8+ T cells with miR-17-92a over-expression
CD8+ T cell	GSM844785	miR-17-92a over-expression rep#3	miR-17-92a over-expression	GSE34217 GSE34218	Gene expression data of LCMV specific P14 effector CD8+ T cells with miR-17-92a over-expression
CD8+ T cell	GSM844786	miR-17-92a over-expression rep#4	miR-17-92a over-expression	GSE34217 GSE34218	Gene expression data of LCMV specific P14 effector CD8+ T cells with miR-17-92a over-expression
CD8+ T cell	GSM844787	non-transduced rep#1	non-transduced	GSE34217 GSE34218	Gene expression data of LCMV specific P14 effector CD8+ T cells without miR-17-92a over-expression
CD8+ T cell	GSM844789	non-transduced rep#3	non-transduced	GSE34217 GSE34218	Gene expression data of LCMV specific P14 effector CD8+ T cells without miR-17-92a over-expression
CD8+ T cell	GSM844788	non-transduced rep#2	non-transduced	GSE34217 GSE34218	Gene expression data of LCMV specific P14 effector CD8+ T celsl without miR-17-92a over-expression
CD8+ T cell	GSM787645	NOD.G9C8 tg, replicate 1	mouse spleen	GSE31726 Dataset: GDS4398	Gene expression from activated and rested transgenic CD8 T cells
CD8+ T cell	GSM787646	NOD.G9C8 tg, replicate 2	mouse spleen	GSE31726 Dataset: GDS4398	Gene expression from activated and rested transgenic CD8 T cells
CD8+ T cell	GSM969443	Differentially activated CD8 T cells in liver and gut: Naive CD8 OT-I T cells (Naive) Chip 2	CD8 OT-I T-cell subsets	GSE39449	Gene expression profiles of (a) Naive CD8 OT-I T cells, (b) Liver-activated CD8 OT-I T cells, and (c) gut-activated CD8 OT-I T cells prepared from lymph nodes and spleens of OT-I mice, the livers of TF-OVA mice and mesenteric lymph nodes of iFABP-OVA mice were compared using Affymetrix MG 430 2.0 GeneChip arrays. After total RNA extraction, reverse transcription, cDNA extraction, the biotinylated…
CD8+ T cell	GSM969442	Differentially activated CD8 T cells in liver and gut: Naive CD8 OT-I T cells (Naive) Chip 1	CD8 OT-I T-cell subsets	GSE39449	Gene expression profiles of (a) Naive CD8 OT-I T cells, (b) Liver-activated CD8 OT-I T cells, and (c) gut-activated CD8 OT-I T cells prepared from lymph nodes and spleens of OT-I mice, the livers of TF-OVA mice and mesenteric lymph nodes of iFABP-OVA mice were compared using Affymetrix MG 430 2.0 GeneChip arrays. After total RNA extraction, reverse transcription, cDNA extraction, the biotinylated…
CD8+ T cell	GSM969441	Differentially activated CD8 T cells in liver and gut: Gut-activated CD8 OT-I T cells (mes) Chip 2	CD8 OT-I T-cell subsets	GSE39449	Gene expression profiles of (a) Naive CD8 OT-I T cells, (b) Liver-activated CD8 OT-I T cells, and (c) gut-activated CD8 OT-I T cells prepared from lymph nodes and spleens of OT-I mice, the livers of TF-OVA mice and mesenteric lymph nodes of iFABP-OVA mice were compared using Affymetrix MG 430 2.0 GeneChip arrays. After total RNA extraction, reverse transcription, cDNA extraction, the biotinylated…
CD8+ T cell	GSM969440	Differentially activated CD8 T cells in liver and gut: Gut-activated CD8 OT-I T cells (mes) Chip 1	CD8 OT-I T-cell subsets	GSE39449	Gene expression profiles of (a) Naive CD8 OT-I T cells, (b) Liver-activated CD8 OT-I T cells, and (c) gut-activated CD8 OT-I T cells prepared from lymph nodes and spleens of OT-I mice, the livers of TF-OVA mice and mesenteric lymph nodes of iFABP-OVA mice were compared using Affymetrix MG 430 2.0 GeneChip arrays. After total RNA extraction, reverse transcription, cDNA extraction, the biotinylated…
CD8+ T cell	GSM969439	Differentially activated CD8 T cells in liver and gut: Liver-activated CD8 OT-I T cells (liver) Chip 2	CD8 OT-I T-cell subsets	GSE39449	Gene expression profiles of (a) Naive CD8 OT-I T cells, (b) Liver-activated CD8 OT-I T cells, and (c) gut-activated CD8 OT-I T cells prepared from lymph nodes and spleens of OT-I mice, the livers of TF-OVA mice and mesenteric lymph nodes of iFABP-OVA mice were compared using Affymetrix MG 430 2.0 GeneChip arrays. After total RNA extraction, reverse transcription, cDNA extraction, the biotinylated…
CD8+ T cell	GSM969438	Differentially activated CD8 T cells in liver and gut: Liver-activated CD8 OT-I T cells (liver) Chip 1	CD8 OT-I T-cell subsets	GSE39449	Gene expression profiles of (a) Naive CD8 OT-I T cells, (b) Liver-activated CD8 OT-I T cells, and (c) gut-activated CD8 OT-I T cells prepared from lymph nodes and spleens of OT-I mice, the livers of TF-OVA mice and mesenteric lymph nodes of iFABP-OVA mice were compared using Affymetrix MG 430 2.0 GeneChip arrays. After total RNA extraction, reverse transcription, cDNA extraction, the biotinylated…
CD8+ T cell	GSM176868	ActCD8, rep1	CD8 T cells activated in vitro	GSE7460	jos3283.CEL
CD8+ T cell	GSM176881	ActCD8TGF, rep1	CD8 T cells activated in vitro with TGFbeta	GSE7460	jos3284.CEL
CD8+ T cell	GSM384867	Elf4 KO1 naive CD8 T cells	CD8+ cells isolated from spleen	GSE15324	KO1_DAY0
CD8+ T cell	GSM288811	CD8 T cells_IL-2 complex treatment_3 h	CD8 T cells_IL-2 complex treatment_3 h	GSE11446	Labeling, hybridization, and scanning were performed at the Center for Array Technologies at the University of Washington.
CD8+ T cell	GSM272995	Expanded CD8 Tcells with Suppression function rep1	CD8+ T cells	GSE10813	Molecular profiles of CD8+ suppressor T cells
CD8+ T cell	GSM273002	Expanded CD8 Tcells with Suppression function rep2	CD8+ T cells	GSE10813	Molecular profiles of CD8+ suppressor T cells
CD8+ T cell	GSM272996	Expanded CD8 Tcells with Suppression function rep3	CD8+ T cells	GSE10813	Molecular profiles of CD8+ suppressor T cells
CD8+ T cell	GSM272997	Expanded CD8 Tcells with Suppression function rep4	CD8+ T cells	GSE10813	Molecular profiles of CD8+ suppressor T cells
CD8+ T cell	GSM272998	Expanded CD8 Tcells with Suppression function rep5	CD8+ T cells	GSE10813	Molecular profiles of CD8+ suppressor T cells
CD8+ T cell	GSM273000	Fresh CD8 rep1	CD8+ T cells	GSE10813	Molecular profiles of CD8+ suppressor T cells
CD8+ T cell	GSM273001	Fresh CD8 rep2	CD8+ T cells	GSE10813	Molecular profiles of CD8+ suppressor T cells
CD8+ T cell	GSM273005	Stimulated CD8 rep1	CD8+ T cells	GSE10813	Molecular profiles of CD8+ suppressor T cells
CD8+ T cell	GSM273006	Stimulated CD8 rep2	CD8+ T cells	GSE10813	Molecular profiles of CD8+ suppressor T cells
CD8+ T cell	GSM149590	CD8+ activated T-cells t8a_2	CD8+ T-cell activated with an LPS treatment and isolated via Flow cytometry	GSE6506	not applicable
CD8+ T cell	GSM149589	CD8+ activated T-cells t8a_1	CD8+ T-cell activated with an LPS treatment and isolated via Flow cytometry	GSE6506	not applicable
CD8+ T cell	GSM1103170	WT CD8 T, steady-state, replicate 1	MDD_C28_430_2	GSE45365	Sample name///WT spleen CD8 T lymphocytes from d1.5 MCMV-infected [CD45.1 WT / CD45.2 IFNAR-KO] mixed bone marrow chimera mice, FACS sorted as
CD8+ T cell	GSM1103174	WT CD8 T, steady-state, replicate 2	MDD_B22_430_2	GSE45365	Sample name///WT spleen CD8 T lymphocytes from d1.5 MCMV-infected [CD45.1 WT / CD45.2 IFNAR-KO] mixed bone marrow chimera mice, FACS sorted as
CD8+ T cell	GSM1103171	WT CD8 T, MCMV, replicate 1	MDD_A5_430_2	GSE45365	Sample name///WT spleen CD8 T lymphocytes from uninfected [CD45.1 WT / CD45.2 IFNAR-KO] mixed bone marrow chimera mice, FACS sorted as
CD8+ T cell	GSM1103175	WT CD8 T, MCMV, replicate 2	MDD_C38_430_2	GSE45365	Sample name///WT spleen CD8 T lymphocytes from uninfected [CD45.1 WT / CD45.2 IFNAR-KO] mixed bone marrow chimera mice, FACS sorted as
CD8+ T cell	GSM495047	CD25 Hi CD8 T cells, Biological Replicate 1	Splenocytes	GSE19825	Sorted CD25 Hi P14 CD8 T cells
CD8+ T cell	GSM495048	CD25 Hi CD8 T cells, Biological Replicate 2	Splenocytes	GSE19825	Sorted CD25 Hi P14 CD8 T cells
CD8+ T cell	GSM495049	CD25 Hi CD8 T cells, Biological Replicate 3	Splenocytes	GSE19825	Sorted CD25 Hi P14 CD8 T cells
CD8+ T cell	GSM495050	CD25 Hi CD8 T cells, Biological Replicate 4	Splenocytes	GSE19825	Sorted CD25 Hi P14 CD8 T cells
CD8+ T cell	GSM495043	CD25 Lo CD8 T cells, Biological Replicate 1	Splenocytes	GSE19825	Sorted CD25 Lo P14 CD8 T cells
CD8+ T cell	GSM495044	CD25 Lo CD8 T cells, Biological Replicate 2	Splenocytes	GSE19825	Sorted CD25 Lo P14 CD8 T cells
CD8+ T cell	GSM495045	CD25 Lo CD8 T cells, Biological Replicate 3	Splenocytes	GSE19825	Sorted CD25 Lo P14 CD8 T cells
CD8+ T cell	GSM495046	CD25 Lo CD8 T cells, Biological Replicate 4	Splenocytes	GSE19825	Sorted CD25 Lo P14 CD8 T cells
CD8+ T cell	GSM495041	Naive P14 CD8 T cells, Biological Replicate 2	Splenocytes	GSE19825	Sorted Naive P14 CD8 T cells
CD8+ T cell	GSM495042	Naive P14 CD8 T cells, Biological Replicate 3	Splenocytes	GSE19825	Sorted Naive P14 CD8 T cells
CD8+ T cell	GSM219551	WT2-CD8	splenic CD8 T cells	GSE8836	splenic CD8 T cells_B6C3, 5mo old, Female
CD8+ T cell	GSM219553	WT4-CD8	splenic CD8 T cells	GSE8836	splenic CD8 T cells_B6C3, 5mo old, Female
CD8+ T cell	GSM219550	WT1-CD8	splenic CD8 T cells	GSE8836	splenic CD8 T cells_B6C3, 5mo old, Male
CD8+ T cell	GSM219552	WT3-CD8	splenic CD8 T cells	GSE8836	splenic CD8 T cells_B6C3, 5mo old, Male
CD8+ T cell	GSM219563	WT5-CD8	splenic CD8 T cells	GSE8836	splenic CD8 T cells_B6C3, 8.5mo old, Female
CD8+ T cell	GSM219567	WT6-CD8	splenic CD8 T cells	GSE8836	splenic CD8 T cells_B6C3, 8.5mo old, Male
CD8+ T cell	GSM219566	CLL10-CD8	splenic CD8 T cells	GSE8836	splenic CD8 T cells_Em-TCL1, 12mo old, Female, CLL
CD8+ T cell	GSM219557	CLL4-CD8	splenic CD8 T cells	GSE8836	splenic CD8 T cells_Em-TCL1, 12mo old, Female, CLL
CD8+ T cell	GSM219570	CLL11-CD8	splenic CD8 T cells	GSE8836	splenic CD8 T cells_Em-TCL1, 12mo old, Male, CLL
CD8+ T cell	GSM219559	CLL6-CD8	splenic CD8 T cells	GSE8836	splenic CD8 T cells_Em-TCL1, 14.5mo old, Male, CLL
CD8+ T cell	GSM219571	CLL12-CD8	splenic CD8 T cells	GSE8836	splenic CD8 T cells_Em-TCL1, 15mo old, Female, CLL
CD8+ T cell	GSM219562	CLL9-CD8	splenic CD8 T cells	GSE8836	splenic CD8 T cells_Em-TCL1, 16mo old, Male, CLL
CD8+ T cell	GSM219556	CLL3-CD8	splenic CD8 T cells	GSE8836	splenic CD8 T cells_Em-TCL1, 17mo old, Male, CLL
CD8+ T cell	GSM219572	IV-CLL1-CD8	splenic CD8 T cells	GSE8836	splenic CD8 T cells_Em-TCL1, 3mo old, Female
CD8+ T cell	GSM219574	IV-CLL3-CD8	splenic CD8 T cells	GSE8836	splenic CD8 T cells_Em-Tcl1, 3mo old, Female
CD8+ T cell	GSM219576	IV-CLL5-CD8	splenic CD8 T cells	GSE8836	splenic CD8 T cells_Em-Tcl1, 3mo old, Female
CD8+ T cell	GSM219573	IV-CLL2-CD8	splenic CD8 T cells	GSE8836	splenic CD8 T cells_Em-Tcl1, 3mo old, Male
CD8+ T cell	GSM219575	IV-CLL4-CD8	splenic CD8 T cells	GSE8836	splenic CD8 T cells_Em-Tcl1, 3mo old, Male
CD8+ T cell	GSM219577	IV-CLL6-CD8	splenic CD8 T cells	GSE8836	splenic CD8 T cells_Em-Tcl1, 3mo old, Male
CD8+ T cell	GSM219564	Healthy1-CD8	splenic CD8 T cells	GSE8836	splenic CD8 T cells_Em-TCL1, 4mo old, Female, Healthy
CD8+ T cell	GSM219568	Healthy3-CD8	splenic CD8 T cells	GSE8836	splenic CD8 T cells_Em-TCL1, 4mo old, Male, Healthy
CD8+ T cell	GSM219565	Healthy2-CD8	splenic CD8 T cells	GSE8836	splenic CD8 T cells_Em-TCL1, 9mo old, Female, Healthy
CD8+ T cell	GSM219569	Healthy4-CD8	splenic CD8 T cells	GSE8836	splenic CD8 T cells_Em-TCL1, 9mo old, Male, Healthy
CD8+ T cell	GSM395400	TRAF6KOmouseTcell_d10_rep2	Donor Traf6-deficient OTI CD8+ T cells sorted from blood and spleen 10 days following infection	GSE15750	T6KO_d10_2
CD8+ T cell	GSM395401	TRAF6KOmouseTcell_d10_rep3	Donor Traf6-deficient OTI CD8+ T cells sorted from blood and spleen 10 days following infection	GSE15750	T6KO_d10_3
CD8+ T cell	GSM395402	TRAF6KOmouseTcell_d10_rep4	Donor Traf6-deficient OTI CD8+ T cells sorted from blood and spleen 10 days following infection	GSE15750	T6KO_d10_4
CD8+ T cell	GSM395403	TRAF6KOmouseTcell_d10_rep5	Donor Traf6-deficient OTI CD8+ T cells sorted from blood and spleen 10 days following infection	GSE15750	T6KO_d10_5
CD8+ T cell	GSM395391	TRAF6KOmouseTcell_d6_rep1	Donor Traf6-deficient OTI CD8+ T cells sorted from blood and spleen 6 days following infection	GSE15750	T6KO_d6_1
CD8+ T cell	GSM395392	TRAF6KOmouseTcell_d6_rep2	Donor Traf6-deficient OTI CD8+ T cells sorted from blood and spleen 6 days following infection	GSE15750	T6KO_d6_2
CD8+ T cell	GSM395393	TRAF6KOmouseTcell_d6_rep3	Donor Traf6-deficient OTI CD8+ T cells sorted from blood and spleen 6 days following infection	GSE15750	T6KO_d6_3
CD8+ T cell	GSM258775	T-cells_CD8+_4MJW061208115	T-cells_CD8+	GSE10246	T-cells_CD8+
CD8+ T cell	GSM258776	T-cells_CD8+_4MJW061208116	T-cells_CD8+	GSE10246	T-cells_CD8+
CD8+ T cell	GSM257835	CD8 P14 day 4.5 post-infection KLRG-1 Hi sorted cells-1	Mouse Spleen CD8 T cells	GSE10239	This sample is called KLRG-1 Hi -1
CD8+ T cell	GSM257836	CD8 P14 day 4.5 post-infection KLRG-1 Hi sorted cells-2	Mouse Spleen CD8 T cells	GSE10239	This sample is called KLRG-1 Hi -2
CD8+ T cell	GSM257837	CD8 P14 day 4.5 post-infection KLRG-1 Hi sorted cells-3	Mouse Spleen CD8 T cells	GSE10239	This sample is called KLRG-1 Hi -3
CD8+ T cell	GSM257832	CD8 P14 day 4.5 post-infection KLRG-1 Int sorted cells-1	Mouse Spleen CD8 T cells	GSE10239	This sample is called KLRG-1 Int - 1
CD8+ T cell	GSM257833	CD8 P14 day 4.5 post-infection KLRG-1 Int sorted cells-2	Mouse Spleen CD8 T cells	GSE10239	This sample is called KLRG-1 Int - 2
CD8+ T cell	GSM257834	CD8 P14 day 4.5 post-infection KLRG-1 Int sorted cells-3	Mouse Spleen CD8 T cells	GSE10239	This sample is called KLRG-1 Int - 3
CD8+ T cell	GSM257830	CD8 P14 Memory cells-2	Mouse Spleen CD8 T cells	GSE10239	This sample is called Memory-2
CD8+ T cell	GSM257827	CD8 P14 Naive cells-2	Mouse Spleen CD8 T cells	GSE10239	This sample is called Naive-2
CD8+ T cell	GSM257828	CD8 P14 Naive cells-3	Mouse Spleen CD8 T cells	GSE10239	This sample is called Naive-3
CD8+ T cell	GSM395394	WTmouseTcell_d10_rep1	Donor WT OTI CD8+ T cells sorted from blood and spleen 10 days following infection	GSE15750	WT_d10_1
CD8+ T cell	GSM395395	WTmouseTcell_d10_rep2	Donor WT OTI CD8+ T cells sorted from blood and spleen 10 days following infection	GSE15750	WT_d10_2
CD8+ T cell	GSM395396	WTmouseTcell_d10_rep3	Donor WT OTI CD8+ T cells sorted from blood and spleen 10 days following infection	GSE15750	WT_d10_3
CD8+ T cell	GSM395397	WTmouseTcell_d10_rep4	Donor WT OTI CD8+ T cells sorted from blood and spleen 10 days following infection	GSE15750	WT_d10_4
CD8+ T cell	GSM395398	WTmouseTcell_d10_rep5	Donor WT OTI CD8+ T cells sorted from blood and spleen 10 days following infection	GSE15750	WT_d10_5
CD8+ T cell	GSM395388	WTmouseTcell_d6_rep1	Donor WT OTI CD8+ T cells sorted from blood and spleen 6 days following infection	GSE15750	WT_d6_1
CD8+ T cell	GSM395389	WTmouseTcell_d6_rep2	Donor WT OTI CD8+ T cells sorted from blood and spleen 6 days following infection	GSE15750	WT_d6_2
CD8+ T cell	GSM395390	WTmouseTcell_d6_rep3	Donor WT OTI CD8+ T cells sorted from blood and spleen 6 days following infection	GSE15750	WT_d6_3
CD8+ T cell	GSM384859	WT1 activated CD8 T cells	CD8+ cells isolated from spleen	GSE15324	WT1 activated CD8 T cells///FILE pag_LA_3317_MA2_12533
CD8+ T cell	GSM384857	WT1 naive CD8 T cells	CD8+ cells isolated from spleen	GSE15324	WT1 naive CD8 T cells hnl_LA_1977_MA2_8194
CD8+ T cell	GSM384866	WT2 activated CD8 T cells	CD8+ cells isolated from spleen	GSE15324	WT2 activated CD8 T cells///FILE
CD8+ T cell	GSM384858	WT2 naive CD8 T cells	CD8+ cells isolated from spleen	GSE15324	WT2 naive CD8 T cells
CD8+ T cell	GSM767669	Primary_Acute, rep1	Splenic primary effector CD8 T cells, day 8 post-acute infection	GSE30962 Dataset: GDS4555
CD8+ T cell	GSM767671	Primary_Acute, rep2	Splenic primary effector CD8 T cells, day 8 post-acute infection	GSE30962 Dataset: GDS4555
CD8+ T cell	GSM767675	Primary_Acute, rep3	Splenic primary effector CD8 T cells, day 8 post-acute infection	GSE30962 Dataset: GDS4555
CD8+ T cell	GSM767678	Primary_Acute, rep4	Splenic primary effector CD8 T cells, day 8 post-acute infection	GSE30962 Dataset: GDS4555
CD8+ T cell	GSM767666	Primary_Chronic, rep1	Splenic primary effector CD8 T cells, day 8 post-chronic infection	GSE30962 Dataset: GDS4555
CD8+ T cell	GSM767668	Primary_Chronic, rep2	Splenic primary effector CD8 T cells, day 8 post-chronic infection	GSE30962 Dataset: GDS4555
CD8+ T cell	GSM767673	Primary_Chronic, rep3	Splenic primary effector CD8 T cells, day 8 post-chronic infection	GSE30962 Dataset: GDS4555
CD8+ T cell	GSM767676	Primary_Chronic, rep4	Splenic primary effector CD8 T cells, day 8 post-chronic infection	GSE30962 Dataset: GDS4555
CD8+ T cell	GSM767680	Primary_Chronic, rep5	Splenic primary effector CD8 T cells, day 8 post-chronic infection	GSE30962 Dataset: GDS4555
CD8+ T cell	GSM767670	Secondary_Acute, rep1	Splenic secondary effector CD8 T cells, day 8 post-acute infection	GSE30962 Dataset: GDS4555
CD8+ T cell	GSM767674	Secondary_Acute, rep2	Splenic secondary effector CD8 T cells, day 8 post-acute infection	GSE30962 Dataset: GDS4555
CD8+ T cell	GSM767677	Secondary_Acute, rep3	Splenic secondary effector CD8 T cells, day 8 post-acute infection	GSE30962 Dataset: GDS4555
CD8+ T cell	GSM767665	Secondary_Chronic, rep1	Splenic secondary effector CD8 T cells, day 8 post-chronic infection	GSE30962 Dataset: GDS4555
CD8+ T cell	GSM767667	Secondary_Chronic, rep2	Splenic secondary effector CD8 T cells, day 8 post-chronic infection	GSE30962 Dataset: GDS4555
CD8+ T cell	GSM767672	Secondary_Chronic, rep3	Splenic secondary effector CD8 T cells, day 8 post-chronic infection	GSE30962 Dataset: GDS4555
CD8+ T cell	GSM767679	Secondary_Chronic, rep4	Splenic secondary effector CD8 T cells, day 8 post-chronic infection	GSE30962 Dataset: GDS4555
CD8+ T cell	GSM802439	T CD8 Naive, ex vivo, biological rep1	mRNAs isolated from Naive CD8 memory cells	GSE32423
CD8+ T cell	GSM802440	T CD8 Naive, ex vivo, biological rep2	mRNAs isolated from Naive CD8 memory cells	GSE32423
CD8+ T cell	GSM802447	T CD8 Naive, IL4 and IL7 treated, rep1	mRNAs isolated from Naive CD8 memory cells incubated with IL4 and IL7, for 20h in vitro	GSE32423
CD8+ T cell	GSM802448	T CD8 Naive, IL4 and IL7 treated, rep2	mRNAs isolated from Naive CD8 memory cells incubated with IL4 and IL7, for 20h in vitro	GSE32423
CD8+ T cell	GSM802445	T CD8 Naive, IL7 treated, rep1	mRNAs isolated from Naive CD8 memory cells incubated with IL7, for 20h in vitro	GSE32423
CD8+ T cell	GSM802446	T CD8 Naive, IL7 treated, rep2	mRNAs isolated from Naive CD8 memory cells incubated with IL7, for 20h in vitro	GSE32423
CD8+ T cell	GSM802441	T CD8 Tim, ex vivo, biological rep1	mRNAs isolated from Tim CD8 memory cells	GSE32423
CD8+ T cell	GSM802442	T CD8 Tim, ex vivo, biological rep2	mRNAs isolated from Tim CD8 memory cells	GSE32423
CD8+ T cell	GSM802443	T CD8 Tim, ex vivo, biological rep3	mRNAs isolated from Tim CD8 memory cells	GSE32423
CD8+ T cell	GSM802444	T CD8 Tim, ex vivo, biological rep4	mRNAs isolated from Tim CD8 memory cells	GSE32423
CD8+ T cell	GSM802449	T CD8 Tim, IL4 and IL7 treated, rep1	mRNAs isolated from Tim CD8 memory cells incubated with IL4 and IL7, for 20h in vitro	GSE32423
CD8+ T cell	GSM802450	T CD8 Tim, IL4 and IL7 treated, rep2	mRNAs isolated from Tim CD8 memory cells incubated with IL4 and IL7, for 20h in vitro	GSE32423
CD8+ T cell	GSM802451	T CD8 Tim, IL4 treated, rep1	mRNAs isolated from Tim CD8 memory cells incubated with IL4 for 20h in vitro	GSE32423
CD8+ T cell	GSM802452	T CD8 Tim, IL4 treated, rep2	mRNAs isolated from Tim CD8 memory cells incubated with IL4 for 20h in vitro	GSE32423
CD8+ T cell	GSM802453	T CD8 Tim, IL7 treated, rep1	mRNAs isolated from Tim CD8 memory cells incubated with IL7 for 20h in vitro	GSE32423
CD8+ T cell	GSM802454	T CD8 Tim, IL7 treated, rep2	mRNAs isolated from Tim CD8 memory cells incubated with IL7 for 20h in vitro	GSE32423
CD8+ T cell	GSM802455	T CD8 Tim, medium, rep1	mRNAs isolated from Tim CD8 memory cells incubated 20h in vitro	GSE32423
CD8+ T cell	GSM802456	T CD8 Tim, medium, rep2	mRNAs isolated from Tim CD8 memory cells incubated 20h in vitro	GSE32423
CD8+ T cell	GSM1520318	Naive CD8+ CD5hi 1	Naive CD8+ T cells_CD5_hi	GSE62142
CD8+ T cell	GSM1520319	Naive CD8+ CD5hi 2	Naive CD8+ T cells_CD5_hi	GSE62142
CD8+ T cell	GSM1520320	Naive CD8+ CD5hi 3	Naive CD8+ T cells_CD5_hi	GSE62142
CD8+ T cell	GSM1520321	Naive CD8+ CD5lo 1	Naive CD8+ T cells_CD5_lo	GSE62142
CD8+ T cell	GSM1520323	Naive CD8+ CD5lo 3	Naive CD8+ T cells_CD5_lo	GSE62142
DC (bone marrow)	GSM480820	BF/S+L/Ep_12 hours_replicate1	immature dendritic cells (BMDC) isolated from cultured mouse bone marrow, BF/S+L/Ep, 12h	GSE19369	BF/S+L/Ep-12 hours.///585
DC (bone marrow)	GSM480821	BF/S+L/Ep_12 hours_replicate2	immature dendritic cells (BMDC) isolated from cultured mouse bone marrow, BF/S+L/Ep, 12h	GSE19369	BF/S+L/Ep-12 hours.///586
DC (bone marrow)	GSM480816	BF/S+L/Ep_4 hours_replicate1	immature dendritic cells (BMDC) isolated from cultured mouse bone marrow, BF/S+L/Ep, 4h	GSE19369	BF/S+L/Ep-4 hours.///581
DC (bone marrow)	GSM480817	BF/S+L/Ep_4 hours_replicate2	immature dendritic cells (BMDC) isolated from cultured mouse bone marrow, BF/S+L/Ep, 4h	GSE19369	BF/S+L/Ep-4 hours.///582
DC (bone marrow)	GSM461428	Common dendritic cell progenitor sample 1 (CDP_1)	Common dendritic cell progenitor amplified from bone marrow	GSE22432	BioConductor software package (Gentleman, R. C., Carey, V. J., Bates, D. M. et al. Bioconductor
DC (bone marrow)	GSM461430	Common dendritic cell progenitor sample 2 (CDP_2)	Common dendritic cell progenitor amplified from bone marrow	GSE22432	BioConductor software package (Gentleman, R. C., Carey, V. J., Bates, D. M. et al. Bioconductor
DC (bone marrow)	GSM461431	Conventional dendritic cell sample 1 (cDC_1)	Conventional dendritic cell differentiated from amplified progenitor cells mouse bone marrow	GSE22432	BioConductor software package (Gentleman, R. C., Carey, V. J., Bates, D. M. et al. Bioconductor
DC (bone marrow)	GSM461451	Conventional dendritic cell sample 2 (cDC_2)	Conventional dendritic cell differentiated from amplified progenitor cells mouse bone marrow	GSE22432	BioConductor software package (Gentleman, R. C., Carey, V. J., Bates, D. M. et al. Bioconductor
DC (bone marrow)	GSM557486	untreated common dendritic cell progenitor sample 1 (CDP_0h_1)	untreated common dendritic cell progenitor amplified from mouse bone marrow	GSE22432	BioConductor software package (Gentleman, R. C., Carey, V. J., Bates, D. M. et al. Bioconductor
DC (bone marrow)	GSM723044	Dendritic cell plus TNFa sample 1 (GM-TNFa-DC_1)	Dendritic cells obtained from GM-MPP with GM-CSF plus TNFa	GSE29241	BioConductor software package (Gentleman, R. C., Carey, V. J., Bates, D. M. et al. Bioconductor
DC (bone marrow)	GSM723045	Dendritic cell plus TNFa sample 2 (GM-TNFa-DC_2)	Dendritic cells obtained from GM-MPP with GM-CSF plus TNFa	GSE29241	BioConductor software package (Gentleman, R. C., Carey, V. J., Bates, D. M. et al. Bioconductor
DC (bone marrow)	GSM723042	Dendritic cell sample 1 (GM-DC_1)	Dendritic cells obtained from GM-MPP with GM-CSF	GSE29241	BioConductor software package (Gentleman, R. C., Carey, V. J., Bates, D. M. et al. Bioconductor
DC (bone marrow)	GSM723043	Dendritic cell sample 2 (GM-DC_2)	Dendritic cells obtained from GM-MPP with GM-CSF	GSE29241	BioConductor software package (Gentleman, R. C., Carey, V. J., Bates, D. M. et al. Bioconductor
DC (bone marrow)	GSM480818	DMSO_12 hours_replicate1	immature dendritic cells (BMDC) isolated from cultured mouse bone marrow, DMSO, 12h	GSE19369	DMSO-12 hours.///583
DC (bone marrow)	GSM480819	DMSO_12 hours_replicate2	immature dendritic cells (BMDC) isolated from cultured mouse bone marrow, DMSO, 12h	GSE19369	DMSO-12 hours.///584
DC (bone marrow)	GSM480814	DMSO_4 hours_replicate1	immature dendritic cells (BMDC) isolated from cultured mouse bone marrow, DMSO, 4h	GSE19369	DMSO-4 hours.///579
DC (bone marrow)	GSM480815	DMSO_4 hours_replicate2	immature dendritic cells (BMDC) isolated from cultured mouse bone marrow, DMSO, 4h	GSE19369	DMSO-4 hours.///580
DC (bone marrow)	GSM1232158	PDL2-_BMDC_LPS	WT PDL2- BMDCs LPS 100 ng/mL	GSE50898	Ex vivo DCs
DC (bone marrow)	GSM1232157	PDL2-_BMDC_Untreated	WT PDL2- BMDCs Untreated	GSE50898	Ex vivo DCs
DC (bone marrow)	GSM1232159	PDL2+_BMDC_Untreated	WT PDL2+ BMDCs Untreated	GSE50898	Ex vivo DCs
DC (bone marrow)	GSM452757	0h_no_LPS	DC, 0h, no LPS	GSE18115	For each condition 100 ng total RNA were used to synthesize double-stranded cDNA in two successive reverse-transcription reactions according to standard Affymetrix protocols (GeneChip Two-Cycle Target Labelling, Affymetrix)
DC (bone marrow)	GSM452761	16h_LPS	DC, 16h LPS	GSE18115	For each condition 100 ng total RNA were used to synthesize double-stranded cDNA in two successive reverse-transcription reactions according to standard Affymetrix protocols (GeneChip Two-Cycle Target Labelling, Affymetrix)
DC (bone marrow)	GSM452764	16h_LPS_ctrl_lipofected	DC, 16h LPS, only lipofectamine	GSE18115	For each condition 100 ng total RNA were used to synthesize double-stranded cDNA in two successive reverse-transcription reactions according to standard Affymetrix protocols (GeneChip Two-Cycle Target Labelling, Affymetrix)
DC (bone marrow)	GSM452763	16h_LPS_pIC_lipofected	DC, 16h LPS, pIC lipofected	GSE18115	For each condition 100 ng total RNA were used to synthesize double-stranded cDNA in two successive reverse-transcription reactions according to standard Affymetrix protocols (GeneChip Two-Cycle Target Labelling, Affymetrix)
DC (bone marrow)	GSM452762	16h_LPS_pIC_soluble	DC, 16h LPS, pIC soluble	GSE18115	For each condition 100 ng total RNA were used to synthesize double-stranded cDNA in two successive reverse-transcription reactions according to standard Affymetrix protocols (GeneChip Two-Cycle Target Labelling, Affymetrix)
DC (bone marrow)	GSM452759	4h_LPS	DC, 4h LPS	GSE18115	For each condition 100 ng total RNA were used to synthesize double-stranded cDNA in two successive reverse-transcription reactions according to standard Affymetrix protocols (GeneChip Two-Cycle Target Labelling, Affymetrix)
DC (bone marrow)	GSM452760	4h_LPS_pIC_lipofected	DC, 4h LPS, pIC lipofected	GSE18115	For each condition 100 ng total RNA were used to synthesize double-stranded cDNA in two successive reverse-transcription reactions according to standard Affymetrix protocols (GeneChip Two-Cycle Target Labelling, Affymetrix)
DC (bone marrow)	GSM452758	4h_LPS_pIC_soluble	DC, 4h LPS, pIC soluble	GSE18115	For each condition 100 ng total RNA were used to synthesize double-stranded cDNA in two successive reverse-transcription reactions according to standard Affymetrix protocols (GeneChip Two-Cycle Target Labelling, Affymetrix)
DC (bone marrow)	GSM541683	cholera toxin, biological rep 1	mouse bone marrow dendritic cells	GSE21711	Gene expression data cholera toxin treated cells
DC (bone marrow)	GSM541684	cholera toxin, biological rep 2	mouse bone marrow dendritic cells	GSE21711	Gene expression data cholera toxin treated cells
DC (bone marrow)	GSM541681	control medium, biological rep 1	mouse bone marrow dendritic cells	GSE21711	Gene expression data control cells
DC (bone marrow)	GSM541682	control medium, biological rep 2	mouse bone marrow dendritic cells	GSE21711	Gene expression data control cells
DC (bone marrow)	GSM541685	forskolin, biological rep 1	mouse bone marrow dendritic cells	GSE21711	Gene expression data forskolin treated cells
DC (bone marrow)	GSM541686	forskolin, biological rep 2	mouse bone marrow dendritic cells	GSE21711	Gene expression data forskolin treated cells
DC (bone marrow)	GSM698691	ctrl	DCs from C57Bl/6 mice	GSE28231 Dataset: GDS4421	Gene expression data from DCs from BALB/C mice, untreated
DC (bone marrow)	GSM698692	LPS	DCs from C57Bl/6 mice	GSE28231 Dataset: GDS4421	Gene expression data from DCs from C57Bl/6 mice, treated with LPS
DC (bone marrow)	GSM698693	Mitat	DCs from C57Bl/6 mice	GSE28231 Dataset: GDS4421	Gene expression data from DCs from C57Bl/6 mice, treated with Mitat
DC (bone marrow)	GSM698694	mVSG	DCs from C57Bl/6 mice	GSE28231 Dataset: GDS4421	Gene expression data from DCs from C57Bl/6 mice, treated with mVSG
DC (bone marrow)	GSM698695	TNF	DCs from C57Bl/6 mice	GSE28231 Dataset: GDS4421	Gene expression data from DCs from C57Bl/6 mice, treated with TNF alpha
DC (bone marrow)	GSM420166	BMDC(+LPS)	mouse bone marrow-derived denderitic cells treated with LPS	GSE16761	Gene expression data from mouse BMDC treated with LPS
DC (bone marrow)	GSM420167	BMDC(+LPS+cAMP)	mouse bone marrow-derived denderitic cells treated with LPS+cAMP	GSE16761	Gene expression data from mouse BMDC treated with LPS +cAMP
DC (bone marrow)	GSM700775	Dendritic cells control biological rep 1 (mRNA)	Mouse dendritic cells treated with diluent	GSE28340	Gene expression data from mouse dendritic cells treated with control diluent
DC (bone marrow)	GSM700776	Dendritic cells control biological rep 2 (mRNA)	Mouse dendritic cells treated with diluent	GSE28340	Gene expression data from mouse dendritic cells treated with control diluent
DC (bone marrow)	GSM700777	Dendritic cells LPS biological rep 1 (mRNA)	Mouse dendritic cells treated with LPS	GSE28340	Gene expression data from mouse dendritic cells treated with LPS
DC (bone marrow)	GSM700778	Dendritic cells LPS biological rep 2 (mRNA)	Mouse dendritic cells treated with LPS	GSE28340	Gene expression data from mouse dendritic cells treated with LPS
DC (bone marrow)	GSM420165	BMDC(-)	mouse bone marrow-derived denderitic cells	GSE16761	Gene expression data from untreated mouse BMDC
DC (bone marrow)	GSM271155	BDMCs cultured in tumor-conditioned medium	Bone marrow-derived dendritic cells, 1D8 tumor cell supernatent treated	GSE10741	Hybridization was performed by the Johns Hopkins Medical Institutions Microarray Core Facility.
DC (bone marrow)	GSM271153	BMDC control cells	Bone marrow-derived dendritic cells, not 1D8 treated	GSE10741	Hybridization was performed by the Johns Hopkins Medical Institutions Microarray Core Facility.
DC (bone marrow)	GSM271154	BMDCs cocultured with irradiated tumor	Bone marrow-derived dendritic cells, irradiated 1D8 treated	GSE10741	Hybridization was performed by the Johns Hopkins Medical Institutions Microarray Core Facility.
DC (bone marrow)	GSM271156	BMDCs cocultured with tumor	Bone marrow-derived dendritic cells, 1D8 treated	GSE10741	Hybridization was performed by the Johns Hopkins Medical Institutions Microarray Core Facility.
DC (bone marrow)	GSM579980	miR155-/- dendritic cells + LPS	dendritic cells, miR-155-/- C57Bl/6 mice	GSE23641	KO LPS///gene expression from miR-155-/- bone marrow derived dendritic cells incubated in lipopolysaccharide
DC (bone marrow)	GSM417691	BMDCs-uninfected-24hr-sorted-rep1	Bone marrow-derived dendritic cells, uninfected controls, 24h sorted	GSE16644	Leishmania_1_DC_expr_1NS24.txt
DC (bone marrow)	GSM417719	BMDCs-uninfected-24hr-sorted-rep2	Bone marrow-derived dendritic cells, uninfected controls, 24h sorted	GSE16644	Leishmania_2_DC_expr_2NS24.txt
DC (bone marrow)	GSM417722	BMDCs-infected-24hr-sorted-rep1	Bone marrow-derived dendritic cells, infected aLV79, 24h sorted	GSE16644	Leishmania_DC_expr_1a24.txt
DC (bone marrow)	GSM417724	BMDCs-infected-24hr-sorted-rep2	Bone marrow-derived dendritic cells, infected aLV79, 24h sorted	GSE16644	Leishmania_DC_expr_2a24.txt
DC (bone marrow)	GSM417721	BMDCs-uninfected-24hr-sorted-rep3	Bone marrow-derived dendritic cells, uninfected controls, 24h sorted	GSE16644	Leishmania_DC_expr_3NS24.txt
DC (bone marrow)	GSM525394	MouseDC-0hr-1	bone marrow DC, poly I:C, 0hr	GSE21033	Mouse bone marrow DC, Poly(I
DC (bone marrow)	GSM525395	MouseDC-0hr-2	bone marrow DC, poly I:C, 0hr	GSE21033	Mouse bone marrow DC, Poly(I
DC (bone marrow)	GSM525402	MouseDC-12hr-1	bone marrow DC, poly I:C, 12hr	GSE21033	Mouse bone marrow DC, Poly(I
DC (bone marrow)	GSM525403	MouseDC-12hr-2	bone marrow DC, poly I:C, 12hr	GSE21033	Mouse bone marrow DC, Poly(I
DC (bone marrow)	GSM525396	MouseDC-1hr-1	bone marrow DC, poly I:C, 1hr	GSE21033	Mouse bone marrow DC, Poly(I
DC (bone marrow)	GSM525397	MouseDC-1hr-2	bone marrow DC, poly I:C, 1hr	GSE21033	Mouse bone marrow DC, Poly(I
DC (bone marrow)	GSM525404	MouseDC-24hr-1	bone marrow DC, poly I:C, 24hr	GSE21033	Mouse bone marrow DC, Poly(I
DC (bone marrow)	GSM525405	MouseDC-24hr-2	bone marrow DC, poly I:C, 24hr	GSE21033	Mouse bone marrow DC, Poly(I
DC (bone marrow)	GSM525398	MouseDC-3hr-1	bone marrow DC, poly I:C, 3hr	GSE21033	Mouse bone marrow DC, Poly(I
DC (bone marrow)	GSM525399	MouseDC-3hr-2	bone marrow DC, poly I:C, 3hr	GSE21033	Mouse bone marrow DC, Poly(I
DC (bone marrow)	GSM525400	MouseDC-6hr-1	bone marrow DC, poly I:C, 6hr	GSE21033	Mouse bone marrow DC, Poly(I
DC (bone marrow)	GSM525401	MouseDC-6hr-2	bone marrow DC, poly I:C, 6hr	GSE21033	Mouse bone marrow DC, Poly(I
DC (bone marrow)	GSM508907	DC control Rep1	Bone-marrow derived dendritic cells, saline control, 10h	GSE20302 Dataset: GDS3813	Mouse_Control_1.CEL
DC (bone marrow)	GSM508908	DC control Rep2	Bone-marrow derived dendritic cells, saline control, 10h	GSE20302 Dataset: GDS3813	Mouse_Control_2.CEL
DC (bone marrow)	GSM508909	DC control Rep3	Bone-marrow derived dendritic cells, saline control, 10h	GSE20302 Dataset: GDS3813	Mouse_Control_3.CEL
DC (bone marrow)	GSM508910	DC Lactobacillus NCFM Rep1	Bone-marrow derived dendritic cells, Lactobacillus acidophilus NCFM treated, 10h	GSE20302 Dataset: GDS3813	Mouse_NCFM_1.CEL
DC (bone marrow)	GSM508911	DC Lactobacillus NCFM Rep2	Bone-marrow derived dendritic cells, Lactobacillus acidophilus NCFM treated, 10h	GSE20302 Dataset: GDS3813	Mouse_NCFM_2.CEL
DC (bone marrow)	GSM508912	DC Lactobacillus NCFM Rep3	Bone-marrow derived dendritic cells, Lactobacillus acidophilus NCFM treated, 10h	GSE20302 Dataset: GDS3813	Mouse_NCFM_3.CEL
DC (bone marrow)	GSM508916	DC NCFM+Z9 Rep1	Bone-marrow derived dendritic cells, Lactobacillus acidophilus NCFM + Bifidobacterium bifido Z9 treated, 10h	GSE20302 Dataset: GDS3813	Mouse_NCFM_Z9_1.CEL
DC (bone marrow)	GSM508917	DC NCFM+Z9 Rep2	Bone-marrow derived dendritic cells, Lactobacillus acidophilus NCFM + Bifidobacterium bifido Z9 treated, 10h	GSE20302 Dataset: GDS3813	Mouse_NCFM_Z9_2.CEL
DC (bone marrow)	GSM508918	DC NCFM+Z9 Rep3	Bone-marrow derived dendritic cells, Lactobacillus acidophilus NCFM + Bifidobacterium bifido Z9 treated, 10h	GSE20302 Dataset: GDS3813	Mouse_NCFM_Z9_3.CEL
DC (bone marrow)	GSM508913	DC Bifidobacterium Z9 Rep1	Bone-marrow derived dendritic cells, Bifidobacterium bifidum Z9 treated, 10h	GSE20302 Dataset: GDS3813	Mouse_Z9_1.CEL
DC (bone marrow)	GSM508914	DC Bifidobacterium Z9 Rep2	Bone-marrow derived dendritic cells, Bifidobacterium bifidum Z9 treated, 10h	GSE20302 Dataset: GDS3813	Mouse_Z9_2.CEL
DC (bone marrow)	GSM508915	DC Bifidobacterium Z9 Rep3	Bone-marrow derived dendritic cells, Bifidobacterium bifidum Z9 treated, 10h	GSE20302 Dataset: GDS3813	Mouse_Z9_3.CEL
DC (bone marrow)	GSM459847	DC control 10h rep1	Bone-marrow derived dendritic cells, control, 10h	GSE18460	none
DC (bone marrow)	GSM459848	DC control 10h rep2	Bone-marrow derived dendritic cells, control, 10h	GSE18460	none
DC (bone marrow)	GSM459849	DC control 18h rep1	Bone-marrow derived dendritic cells, control, 18h	GSE18460	none
DC (bone marrow)	GSM459850	DC control 18h rep2	Bone-marrow derived dendritic cells, control, 18h	GSE18460	none
DC (bone marrow)	GSM459844	DC control 4h rep1	Bone-marrow derived dendritic cells, control, 4h	GSE18460	none
DC (bone marrow)	GSM459845	DC control 4h rep2	Bone-marrow derived dendritic cells, control, 4h	GSE18460	none
DC (bone marrow)	GSM459846	DC control 4h rep3	Bone-marrow derived dendritic cells, control, 4h	GSE18460	none
DC (bone marrow)	GSM459838	DC ncfm 10h rep1	Bone-marrow derived dendritic cells, Lactobacillus acidophilus NCFM treated, 10h	GSE18460	none
DC (bone marrow)	GSM459839	DC ncfm 10h rep2	Bone-marrow derived dendritic cells, Lactobacillus acidophilus NCFM treated, 10h	GSE18460	none
DC (bone marrow)	GSM459840	DC ncfm 10h rep3	Bone-marrow derived dendritic cells, Lactobacillus acidophilus NCFM treated, 10h	GSE18460	none
DC (bone marrow)	GSM459841	DC ncfm 18h rep1	Bone-marrow derived dendritic cells, Lactobacillus acidophilus NCFM treated, 18h	GSE18460	none
DC (bone marrow)	GSM459842	DC ncfm 18h rep2	Bone-marrow derived dendritic cells, Lactobacillus acidophilus NCFM treated, 18h	GSE18460	none
DC (bone marrow)	GSM459843	DC ncfm 18h rep3	Bone-marrow derived dendritic cells, Lactobacillus acidophilus NCFM treated, 18h	GSE18460	none
DC (bone marrow)	GSM459835	DC ncfm 4h rep1	Bone-marrow derived dendritic cells, Lactobacillus acidophilus NCFM treated, 4h	GSE18460	none
DC (bone marrow)	GSM459836	DC ncfm 4h rep2	Bone-marrow derived dendritic cells, Lactobacillus acidophilus NCFM treated, 4h	GSE18460	none
DC (bone marrow)	GSM459837	DC ncfm 4h rep3	Bone-marrow derived dendritic cells, Lactobacillus acidophilus NCFM treated, 4h	GSE18460	none
DC (bone marrow)	GSM702185	T_SHG001-Mouse430_2_2, Ly6G+DC1	bone marrow, Ly6G+ DC	GSE28408	T_SHG001-Mouse430_2_2///Gene expression data of sorted Ly6G+DC from BM cultures.
DC (bone marrow)	GSM702189	T_SHG007-Mouse430_2, Ly6G+DC3	bone marrow, Ly6G+ DC	GSE28408	T_SHG007-Mouse430_2///Gene expression data of sorted Ly6G+DC from BM cultures.
DC (bone marrow)	GSM1515489	WT media	WT BMDCs no stimulation	GSE61835	W1-129 media
DC (bone marrow)	GSM1515490	WT tumor DNA	WT BMDCs tumor-derived DNA stimulation	GSE61835	W2-129 tDNA
DC (bone marrow)	GSM1515491	STING tumor DNA	STING knock out BMDCs tumor-derived DNA stimulation	GSE61835	W3-STING tDNA
DC (bone marrow)	GSM1515492	WT media II	WT BMDCs no stimulation	GSE61835	Woo1
DC (bone marrow)	GSM1515493	WT tumor DNA II	WT BMDCs tumor-derived DNA stimulation	GSE61835	Woo2
DC (bone marrow)	GSM1515494	STING tumor DNA II	STING knock out BMDCs tumor-derived DNA stimulation	GSE61835	Woo3
DC (bone marrow)	GSM1515495	WT media III	WT BMDCs no stimulation	GSE61835	Woo5
DC (bone marrow)	GSM1515496	WT tumor DNA III	WT BMDCs tumor-derived DNA stimulation	GSE61835	Woo6
DC (bone marrow)	GSM1515497	STING tumor DNA III	STING knock out BMDCs tumor-derived DNA stimulation	GSE61835	Woo7
DC (bone marrow)	GSM579979	wild type dendritic cells + LPS	dendritic cells, wildtype C57Bl/6 mice	GSE23641	WT LPS///gene expression from wild type bone marrow derived dendritic cells incubated in lipopolysaccharide
DC (bone marrow)	GSM593404	DCs-C1	Dendritic cells	GSE24121
DC (bone marrow)	GSM593405	DCs-C2	Dendritic cells	GSE24121
DC (bone marrow)	GSM593406	DCs-C3	Dendritic cells	GSE24121
DC (bone marrow)	GSM593675	DCs-CP1 IOWA	Dendritic cells treated with C. parvum	GSE24121
DC (bone marrow)	GSM593676	DCs-CP2 IOWA	Dendritic cells treated with C. parvum	GSE24121
DC (bone marrow)	GSM593677	DCs-CP3 IOWA	Dendritic cells treated with C. parvum	GSE24121
DC (bone marrow)	GSM593672	DCs-EC1	Dendritic cells treated with E. cuniculi	GSE24121
DC (bone marrow)	GSM593673	DCs-EC2	Dendritic cells treated with E. cuniculi	GSE24121
DC (bone marrow)	GSM593674	DCs-EC3	Dendritic cells treated with E. cuniculi	GSE24121
DC (bone marrow)	GSM817007	BMDC-Curdlan1/GMCSF-1	CD11b+ FLT3L-derived BM DC	GSE32986
DC (bone marrow)	GSM817008	BMDC-Curdlan1/GMCSF-2	CD11b+ FLT3L-derived BM DC	GSE32986
DC (bone marrow)	GSM817009	BMDC-Curdlan1/GMCSF-3	CD11b+ FLT3L-derived BM DC	GSE32986
DC (bone marrow)	GSM817010	BMDC-Curdlan100/GMCSF-1	CD11b+ FLT3L-derived BM DC	GSE32986
DC (bone marrow)	GSM817011	BMDC-Curdlan100/GMCSF-2	CD11b+ FLT3L-derived BM DC	GSE32986
DC (bone marrow)	GSM817012	BMDC-Curdlan100/GMCSF-3	CD11b+ FLT3L-derived BM DC	GSE32986
DC (bone marrow)	GSM817004	BMDC-Curdlan100-1	CD11b+ FLT3L-derived BM DC	GSE32986
DC (bone marrow)	GSM817005	BMDC-Curdlan100-2	CD11b+ FLT3L-derived BM DC	GSE32986
DC (bone marrow)	GSM817006	BMDC-Curdlan100-3	CD11b+ FLT3L-derived BM DC	GSE32986
DC (bone marrow)	GSM817001	BMDC-Curdlan1-1	CD11b+ FLT3L-derived BM DC	GSE32986
DC (bone marrow)	GSM817002	BMDC-Curdlan1-2	CD11b+ FLT3L-derived BM DC	GSE32986
DC (bone marrow)	GSM817003	BMDC-Curdlan1-3	CD11b+ FLT3L-derived BM DC	GSE32986
DC (bone marrow)	GSM816998	BMDC-GMCSF-1	CD11b+ FLT3L-derived BM DC	GSE32986
DC (bone marrow)	GSM816999	BMDC-GMCSF-2	CD11b+ FLT3L-derived BM DC	GSE32986
DC (bone marrow)	GSM817000	BMDC-GMCSF-3	CD11b+ FLT3L-derived BM DC	GSE32986
DC (bone marrow)	GSM816995	BMDC-Unstimulated-1	CD11b+ FLT3L-derived BM DC	GSE32986
DC (bone marrow)	GSM816996	BMDC-Unstimulated-2	CD11b+ FLT3L-derived BM DC	GSE32986
DC (bone marrow)	GSM816997	BMDC-Unstimulated-3	CD11b+ FLT3L-derived BM DC	GSE32986
DC (bone marrow)	GSM847170	[mDCs]_[control]_[1]	mDCs_control	GSE34324
DC (bone marrow)	GSM847211	[mDCs]_[control]_[2]	mDCs_control	GSE34324
DC (bone marrow)	GSM847193	[mDCs]_[control+LPS]_[1]	mDCs_LPS	GSE34324
DC (bone marrow)	GSM847219	[mDCs]_[control+LPS]_[2]	mDCs_LPS	GSE34324
DC (bone marrow)	GSM847191	[mDCs]_[RA]_[1]	mDCs_Retinoic Acid	GSE34324
DC (bone marrow)	GSM847217	[mDCs]_[RA]_[2]	mDCs_Retinoic Acid	GSE34324
DC (bone marrow)	GSM847194	[mDCs]_[RA+LPS]_[1]	mDCs_Retinoic Acid_LPS	GSE34324
DC (bone marrow)	GSM847220	[mDCs]_[RA+LPS]_[2]	mDCs_Retinoic Acid_LPS	GSE34324
DC (bone marrow)	GSM847192	[mDCs]_[Ro]_[1]	mDCs_Ro41-5253	GSE34324
DC (bone marrow)	GSM847218	[mDCs]_[Ro]_[2]	mDCs_Ro41-5253	GSE34324
DC (bone marrow)	GSM847195	[mDCs]_[Ro+LPS]_[1]	mDCs_Ro41-5253_LPS	GSE34324
DC (bone marrow)	GSM847221	[mDCs]_[Ro+LPS]_[2]	mDCs_Ro41-5253_LPS	GSE34324
DC (other)	GSM557496	In vivo common dendritic cell progenitor (In vivo CDP_1) sample 1	In vivo common dendritic cell progenitor isolated from mouse bone marrow	GSE22432	BioConductor software package (Gentleman, R. C., Carey, V. J., Bates, D. M. et al. Bioconductor
DC (other)	GSM557497	In vivo common dendritic cell progenitor (In vivo CDP_2) sample 2	In vivo common dendritic cell progenitor isolated from mouse bone marrow	GSE22432	BioConductor software package (Gentleman, R. C., Carey, V. J., Bates, D. M. et al. Bioconductor
DC (other)	GSM557492	TGF-beta1 treated (12 hours) common dendritic cell progenitor sample 1 (CDP_12h_1)	TGF-beta1 treated common dendritic cell progenitor amplified from mouse bone marrow for 12 hours	GSE22432	BioConductor software package (Gentleman, R. C., Carey, V. J., Bates, D. M. et al. Bioconductor
DC (other)	GSM557493	TGF-beta1 treated (12 hours) common dendritic cell progenitor sample 2 (CDP_12h_2)	TGF-beta1 treated common dendritic cell progenitor amplified from mouse bone marrow for 12 hours	GSE22432	BioConductor software package (Gentleman, R. C., Carey, V. J., Bates, D. M. et al. Bioconductor
DC (other)	GSM557494	TGF-beta1 treated (24 hours) common dendritic cell progenitor sample 1 (CDP_24h_1)	TGF-beta1 treated common dendritic cell progenitor amplified from mouse bone marrow for 24 hours	GSE22432	BioConductor software package (Gentleman, R. C., Carey, V. J., Bates, D. M. et al. Bioconductor
DC (other)	GSM557495	TGF-beta1 treated (24 hours) common dendritic cell progenitor sample 2 (CDP_24h_2)	TGF-beta1 treated common dendritic cell progenitor amplified from mouse bone marrow for 24 hours	GSE22432	BioConductor software package (Gentleman, R. C., Carey, V. J., Bates, D. M. et al. Bioconductor
DC (other)	GSM557488	TGF-beta1 treated (4 hours) common dendritic cell progenitor sample 1 (CDP_4h_1)	TGF-beta1 treated common dendritic cell progenitor amplified from mouse bone marrow for 4 hours	GSE22432	BioConductor software package (Gentleman, R. C., Carey, V. J., Bates, D. M. et al. Bioconductor
DC (other)	GSM557489	TGF-beta1 treated (4 hours) common dendritic cell progenitor sample 2 (CDP_4h_2)	TGF-beta1 treated common dendritic cell progenitor amplified from mouse bone marrow for 4 hours	GSE22432	BioConductor software package (Gentleman, R. C., Carey, V. J., Bates, D. M. et al. Bioconductor
DC (other)	GSM557490	TGF-beta1 treated (8 hours) common dendritic cell progenitor sample 1 (CDP_8h_1)	TGF-beta1 treated common dendritic cell progenitor amplified from mouse bone marrow for 8 hours	GSE22432	BioConductor software package (Gentleman, R. C., Carey, V. J., Bates, D. M. et al. Bioconductor
DC (other)	GSM557491	TGF-beta1 treated (8 hours) common dendritic cell progenitor sample 2 (CDP_8h_2)	TGF-beta1 treated common dendritic cell progenitor amplified from mouse bone marrow for 8 hours	GSE22432	BioConductor software package (Gentleman, R. C., Carey, V. J., Bates, D. M. et al. Bioconductor
DC (other)	GSM557487	untreated common dendritic cell progenitor sample 2 (CDP_0h_2)	untreated common dendritic cell progenitor amplified from mouse bone marrow	GSE22432	BioConductor software package (Gentleman, R. C., Carey, V. J., Bates, D. M. et al. Bioconductor
DC (other)	GSM461452	Plasmacytoid dendritic cell sample 1 (pDC_1)	Plasmacytoid dendritic cell differentiated from amplified progenitor cells from bone marrow	GSE22432	BioConductor software package (Gentleman, R. C., Carey, V. J., Bates, D. M. et al. Bioconductor
DC (other)	GSM461453	Plasmacytoid dendritic cell sample 2 (pDC_2)	Plasmacytoid dendritic cell differentiated from amplified progenitor cells from bone marrow	GSE22432	BioConductor software package (Gentleman, R. C., Carey, V. J., Bates, D. M. et al. Bioconductor
DC (other)	GSM433362	CD103+ DC, Expt.1	Lung DC	GSE17322	CD103+ lung DC gene expression
DC (other)	GSM433364	CD103+ DC, Expt.2	Lung DC	GSE17322	CD103+ lung DC gene expression
DC (other)	GSM433366	CD103+ DC, Expt.3	Lung DC	GSE17322	CD103+ lung DC gene expression
DC (other)	GSM433363	CD11b-high DC, Expt1	Lung DC	GSE17322	CD11b-high lung DC gene expression
DC (other)	GSM433365	CD11b-high DC, Expt2	Lung DC	GSE17322	CD11b-high lung DC gene expression
DC (other)	GSM433367	CD11b-high DC, Expt3	Lung DC	GSE17322	CD11b-high lung DC gene expression
DC (other)	GSM1371521	Sirpa- dendritic cells from 1-month wild-type thymus, replicate 1	Sirpa- dendritic cells from a 1-month wild-type C57BL/6J mouse, replicate 1	GSE56928	DC_1m_B6_1
DC (other)	GSM1371522	Sirpa- dendritic cells from 1-month wild-type thymus, replicate 2	Sirpa- dendritic cells from a 1-month wild-type C57BL/6J mouse, replicate 2	GSE56928	DC_1m_B6_2
DC (other)	GSM1371523	Sirpa- dendritic cells from 3-month wild-type thymus, replicate 1	Sirpa- dendritic cells from a 3-month wild-type C57BL/6J mouse, replicate 1	GSE56928	DC_3m_B6_1
DC (other)	GSM1371524	Sirpa- dendritic cells from 3-month wild-type thymus, replicate 2	Sirpa- dendritic cells from a 3-month wild-type C57BL/6J mouse, replicate 2	GSE56928	DC_3m_B6_2
DC (other)	GSM1371525	Sirpa- dendritic cells from 6-month wild-type thymus, replicate 1	Sirpa- dendritic cells from a 6-month wild-type C57BL/6J mouse, replicate 1	GSE56928	DC_6m_B6_1
DC (other)	GSM1371526	Sirpa- dendritic cells from 6-month wild-type thymus, replicate 2	Sirpa- dendritic cells from a 6-month wild-type C57BL/6J mouse, replicate 2	GSE56928	DC_6m_B6_2
DC (other)	GSM1371527	Sirpa+ dendritic cells from 1-month wild-type thymus, replicate 1	Sirpa+ dendritic cells from a 1-month wild-type C57BL/6J mouse, replicate 1	GSE56928	DCS_1m_B6_1
DC (other)	GSM1371528	Sirpa+ dendritic cells from 1-month wild-type thymus, replicate 2	Sirpa+ dendritic cells from a 1-month wild-type C57BL/6J mouse, replicate 2	GSE56928	DCS_1m_B6_2
DC (other)	GSM1371529	Sirpa+ dendritic cells from 3-month wild-type thymus, replicate 1	Sirpa+ dendritic cells from a 3-month wild-type C57BL/6J mouse, replicate 1	GSE56928	DCS_3m_B6_1
DC (other)	GSM1371530	Sirpa+ dendritic cells from 3-month wild-type thymus, replicate 2	Sirpa+ dendritic cells from a 3-month wild-type C57BL/6J mouse, replicate 2	GSE56928	DCS_3m_B6_2
DC (other)	GSM1371531	Sirpa+ dendritic cells from 6-month wild-type thymus, replicate 1	Sirpa+ dendritic cells from a 6-month wild-type C57BL/6J mouse, replicate 1	GSE56928	DCS_6m_B6_1
DC (other)	GSM1371532	Sirpa+ dendritic cells from 6-month wild-type thymus, replicate 2	Sirpa+ dendritic cells from a 6-month wild-type C57BL/6J mouse, replicate 2	GSE56928	DCS_6m_B6_2
DC (other)	GSM258645	dendritic_cells_lymphoid_CD8a+_4MJW061208107	dendritic_cells_lymphoid_CD8a+	GSE10246	dendritic_cells_lymphoid_CD8a+
DC (other)	GSM258646	dendritic_cells_lymphoid_CD8a+_4MJW061208108	dendritic_cells_lymphoid_CD8a+	GSE10246	dendritic_cells_lymphoid_CD8a+
DC (other)	GSM258647	dendritic_cells_myeloid_CD8a-_4MJW061208111	dendritic_cells_myeloid_CD8a-	GSE10246	dendritic_cells_myeloid_CD8a-
DC (other)	GSM258648	dendritic_cells_myeloid_CD8a-_4MJW061208112	dendritic_cells_myeloid_CD8a-	GSE10246	dendritic_cells_myeloid_CD8a-
DC (other)	GSM258649	dendritic_plasmacytoid_B220+_4MJW061208109	dendritic_plasmacytoid_B220+	GSE10246	dendritic_plasmacytoid_B220+
DC (other)	GSM258650	dendritic_plasmacytoid_B220+_4MJW061208110	dendritic_plasmacytoid_B220+	GSE10246	dendritic_plasmacytoid_B220+
DC (other)	GSM481971	ex vivo naive pLN FDC-1	mouse FDC from Naive pLNs	GSE19401	freshly prepared FDCs from Naive pLN
DC (other)	GSM481972	ex vivo naive pLN FDC-2	mouse FDC from Naive pLNs	GSE19401	freshly prepared FDCs from Naive pLN
DC (other)	GSM481973	ex vivo naive pLN FDC-3	mouse FDC from Naive pLNs	GSE19401	freshly prepared FDCs from Naive pLN
DC (other)	GSM481974	ex vivo TNP-pLN FDC-1	mouse FDC from immunized pLNs	GSE19401	freshly prepared FDCs from pLN immunized with TNP-KLH
DC (other)	GSM481975	ex vivo TNP-pLN FDC-2	mouse FDC from immunized pLNs	GSE19401	freshly prepared FDCs from pLN immunized with TNP-KLH
DC (other)	GSM481976	ex vivo PP FDC-1	mouse FDC from PPs	GSE19401	freshly prepared FDCs from PP
DC (other)	GSM481977	ex vivo PP FDC-2	mouse FDC from PPs	GSE19401	freshly prepared FDCs from PP
DC (other)	GSM481978	ex vivo PP FDC-3	mouse FDC from PPs	GSE19401	freshly prepared FDCs from PP
DC (other)	GSM562386	pLN FDC cultured without stimulation	mouse in vitro cultured FDC, without stimulation	GSE19401	from Balb/cAnNCrlCrlj wild type mice///in vitro pLN FDC NS
DC (other)	GSM562389	pLN FDC cultured stimulated with Pam3CSK4	mouse in vitro cultured FDC, stimulated 96h with Pam3CSK4	GSE19401	from Balb/cAnNCrlCrlj wild type mice///in vitro pLN FDC Pam3CSK4
DC (other)	GSM562387	pLN FDC cultured stimulated with RA+LPS	mouse in vitro cultured FDC, stimulated 96h with RA+LPS	GSE19401	from Balb/cAnNCrlCrlj wild type mice///in vitro pLN FDC RA+LPS
DC (other)	GSM562388	pLN FDC cultured stimulated with RA+Pam2CSK4+LPS	mouse in vitro cultured FDC, stimulated 96h with RA+Pam2CSK4+LPS	GSE19401	from Balb/cAnNCrlCrlj wild type mice///in vitro pLN FDC RA+Pam2CSK4+LPS
DC (other)	GSM562391	pLN FDC cultured stimulated with RA+Pam2CSK4+Pam3CSK4	mouse in vitro cultured FDC, stimulated 96h with RA+Pam2CSK4+Pam3CSK4	GSE19401	from Balb/cAnNCrlCrlj wild type mice///in vitro pLN FDC RA+Pam2CSK4+Pam3CSK4
DC (other)	GSM562390	pLN FDC cultured stimulated with RA+Pam3CSK4	mouse in vitro cultured FDC, stimulated 96h with RA+Pam3CSK4	GSE19401	from Balb/cAnNCrlCrlj wild type mice///in vitro pLN FDC RA+Pam3CSK4
DC (other)	GSM562384	freshly prepared FDCs from CFA immunized pLN	mouse FDC from immunized pLNs	GSE19401	from Balb/cAnNCrlCrlj wild type mice///WT CFA immunized pLN FDC
DC (other)	GSM562385	freshly prepared FDCs from CFA+Pam immunized pLN	mouse FDC from immunized pLNs	GSE19401	from Balb/cAnNCrlCrlj wild type mice///WT CFA+Pam immunized pLN FDC
DC (other)	GSM562383	freshly prepared FDCs from Naive pLN	mouse FDC from Naive pLNs	GSE19401	from Balb/cAnNCrlCrlj wild type mice///WT Naive pLN FDC
DC (other)	GSM1095967	C57BL6 pancreas CD8α-DC rep1	C57BL6 pancreas CD11c+CD8α- DCs at 5 weeks under steady-state conditions	GSE45028	Gene expression data from C57BL6 pancreas CD11c+CD8伪- DCs at 5 weeks of age
DC (other)	GSM1095968	C57BL6 pancreas CD8α-DC rep4	C57BL6 pancreas CD11c+CD8α- DCs at 5 weeks under steady-state conditions	GSE45028	Gene expression data from C57BL6 pancreas CD11c+CD8伪- DCs at 5 weeks of age
DC (other)	GSM1095969	C57BL6 pancreas CD8α-DC rep5	C57BL6 pancreas CD11c+CD8α- DCs at 5 weeks under steady-state conditions	GSE45028	Gene expression data from C57BL6 pancreas CD11c+CD8伪- DCs at 5 weeks of age
DC (other)	GSM1095970	C57BL6 pancreas CD8α-DC rep6	C57BL6 pancreas CD11c+CD8α- DCs at 5 weeks under steady-state conditions	GSE45028	Gene expression data from C57BL6 pancreas CD11c+CD8伪- DCs at 5 weeks of age
DC (other)	GSM1095982	C57BL6 pancreas CD8α-DC LPS rep 2	C57BL6 pancreas CD11c+CD8α- DCs at 5 weeks in-vitro after 18h LPS stimulation	GSE45028	Gene expression data from C57BL6 pancreas CD11c+CD8伪- DCs at 5 weeks of age in-vitro stimulated with LPS
DC (other)	GSM1095983	C57BL6 pancreas CD8α-DC LPS rep 3	C57BL6 pancreas CD11c+CD8α- DCs at 5 weeks in-vitro after 18h LPS stimulation	GSE45028	Gene expression data from C57BL6 pancreas CD11c+CD8伪- DCs at 5 weeks of age in-vitro stimulated with LPS
DC (other)	GSM1095984	C57BL6 pancreas CD8α-DC LPS rep 4	C57BL6 pancreas CD11c+CD8α- DCs at 5 weeks in-vitro after 18h LPS stimulation	GSE45028	Gene expression data from C57BL6 pancreas CD11c+CD8伪- DCs at 5 weeks of age in-vitro stimulated with LPS
DC (other)	GSM1095974	C57BL6 pancreas CD8α-DC PBS rep 1	C57BL6 pancreas CD11c+CD8α- DCs at 5 weeks in-vitro after 18h PBS stimulation	GSE45028	Gene expression data from C57BL6 pancreas CD11c+CD8伪- DCs at 5 weeks of age in-vitro stimulated with PBS
DC (other)	GSM1095975	C57BL6 pancreas CD8α-DC PBS rep 2	C57BL6 pancreas CD11c+CD8α- DCs at 5 weeks in-vitro after 18h PBS stimulation	GSE45028	Gene expression data from C57BL6 pancreas CD11c+CD8伪- DCs at 5 weeks of age in-vitro stimulated with PBS
DC (other)	GSM1095976	C57BL6 pancreas CD8α-DC PBS rep 3	C57BL6 pancreas CD11c+CD8α- DCs at 5 weeks in-vitro after 18h PBS stimulation	GSE45028	Gene expression data from C57BL6 pancreas CD11c+CD8伪- DCs at 5 weeks of age in-vitro stimulated with PBS
DC (other)	GSM1095977	C57BL6 pancreas CD8α-DC PBS rep 4	C57BL6 pancreas CD11c+CD8α- DCs at 5 weeks in-vitro after 18h PBS stimulation	GSE45028	Gene expression data from C57BL6 pancreas CD11c+CD8伪- DCs at 5 weeks of age in-vitro stimulated with PBS
DC (other)	GSM301250	fresh LN CDC	fresh lymph node CDC	GSE11918	gene expression data from LN CDC
DC (other)	GSM301252	fresh LN IKDC	fresh lymph node IKDC	GSE11918	gene expression data from LN IKDC
DC (other)	GSM1095972	NOD pancreas CD8α-DC rep4	NOD pancreas CD11c+CD8α- DCs at 5 weeks under steady-state conditions	GSE45028	Gene expression data from NOD pancreas CD11c+CD8伪- DCs at 5 weeks of age
DC (other)	GSM1095973	NOD pancreas CD8α-DC rep6	NOD pancreas CD11c+CD8α- DCs at 5 weeks under steady-state conditions	GSE45028	Gene expression data from NOD pancreas CD11c+CD8伪- DCs at 5 weeks of age
DC (other)	GSM1095971	NODpancreas CD8α-DC rep1	NOD pancreas CD11c+CD8α- DCs at 5 weeks under steady-state conditions	GSE45028	Gene expression data from NOD pancreas CD11c+CD8伪- DCs at 5 weeks of age
DC (other)	GSM1095985	NOD pancreas CD8α-DC LPS rep 1	NOD pancreas CD11c+CD8α- DCs at 5 weeks in-vitro after 18h LPS stimulation	GSE45028	Gene expression data from NOD pancreas CD11c+CD8伪- DCs at 5 weeks of age in-vitro stimulated with LPS
DC (other)	GSM1095986	NOD pancreas CD8α-DC LPS rep 2	NOD pancreas CD11c+CD8α- DCs at 5 weeks in-vitro after 18h LPS stimulation	GSE45028	Gene expression data from NOD pancreas CD11c+CD8伪- DCs at 5 weeks of age in-vitro stimulated with LPS
DC (other)	GSM1095987	NOD pancreas CD8α-DC LPS rep 3	NOD pancreas CD11c+CD8α- DCs at 5 weeks in-vitro after 18h LPS stimulation	GSE45028	Gene expression data from NOD pancreas CD11c+CD8伪- DCs at 5 weeks of age in-vitro stimulated with LPS
DC (other)	GSM1095988	NOD pancreas CD8α-DC LPS rep 4	NOD pancreas CD11c+CD8α- DCs at 5 weeks in-vitro after 18h LPS stimulation	GSE45028	Gene expression data from NOD pancreas CD11c+CD8伪- DCs at 5 weeks of age in-vitro stimulated with LPS
DC (other)	GSM1095978	NOD pancreas CD8α-DC PBS rep 1	NOD pancreas CD11c+CD8α- DCs at 5 weeks in-vitro after 18h PBS stimulation	GSE45028	Gene expression data from NOD pancreas CD11c+CD8伪- DCs at 5 weeks of age in-vitro stimulated with PBS
DC (other)	GSM1095979	NOD pancreas CD8α-DC PBS rep 2	NOD pancreas CD11c+CD8α- DCs at 5 weeks in-vitro after 18h PBS stimulation	GSE45028	Gene expression data from NOD pancreas CD11c+CD8伪- DCs at 5 weeks of age in-vitro stimulated with PBS
DC (other)	GSM1095980	NOD pancreas CD8α-DC PBS rep 3	NOD pancreas CD11c+CD8α- DCs at 5 weeks in-vitro after 18h PBS stimulation	GSE45028	Gene expression data from NOD pancreas CD11c+CD8伪- DCs at 5 weeks of age in-vitro stimulated with PBS
DC (other)	GSM1095981	NOD pancreas CD8α-DC PBS rep 4	NOD pancreas CD11c+CD8α- DCs at 5 weeks in-vitro after 18h PBS stimulation	GSE45028	Gene expression data from NOD pancreas CD11c+CD8伪- DCs at 5 weeks of age in-vitro stimulated with PBS
DC (other)	GSM865724	KO TLR2L 2h-A	LN DCs TLR2-stimulated, 2 h	GSE35318	Gene expression data from p38a-KO DCs 2 h after TLR2 activation
DC (other)	GSM865725	KO TLR2L 2h-B	LN DCs TLR2-stimulated, 2 h	GSE35318	Gene expression data from p38a-KO DCs 2 h after TLR2 activation
DC (other)	GSM865726	KO TLR2L 4h-A	LN DCs TLR2-stimulated, 4 h	GSE35318	Gene expression data from p38a-KO DCs 4 h after TLR2 activation
DC (other)	GSM865727	KO TLR2L 4h-B	LN DCs TLR2-stimulated, 4 h	GSE35318	Gene expression data from p38a-KO DCs 4 h after TLR2 activation
DC (other)	GSM865722	KO TLR2L 0h-A	LN DCs unstimulated	GSE35318	Gene expression data from p38a-KO DCs without TLR2 activation
DC (other)	GSM865723	KO TLR2L 0h-B	LN DCs unstimulated	GSE35318	Gene expression data from p38a-KO DCs without TLR2 activation
DC (other)	GSM865730	WT TLR2L 2h-A	LN DCs TLR2-stimulated, 2 h	GSE35318	Gene expression data from WT DCs 2 h after TLR2 activation
DC (other)	GSM865731	WT TLR2L 2h-B	LN DCs TLR2-stimulated, 2 h	GSE35318	Gene expression data from WT DCs 2 h after TLR2 activation
DC (other)	GSM865732	WT TLR2L 4h-A	LN DCs TLR2-stimulated, 4 h	GSE35318	Gene expression data from WT DCs 4 h after TLR2 activation
DC (other)	GSM865733	WT TLR2L 4h-B	LN DCs TLR2-stimulated, 4 h	GSE35318	Gene expression data from WT DCs 4 h after TLR2 activation
DC (other)	GSM865728	WT TLR2L 0h-A	LN DCs unstimulated	GSE35318	Gene expression data from WT DCs without TLR2 activation
DC (other)	GSM865729	WT TLR2L 0h-B	LN DCs unstimulated	GSE35318	Gene expression data from WT DCs without TLR2 activation
DC (other)	GSM481981	in vitro pLN FDC LPS5h	mouse in vitro cultured FDC stimulated with LPS for 5h	GSE19401	pLN FDC cultured with LPS for 5h
DC (other)	GSM481982	in vitro pLN FDC LPS72h	mouse in vitro cultured FDC stimulated with LPS for 72h	GSE19401	pLN FDC cultured with LPS for 72h
DC (other)	GSM481983	in vitro pLN FDC Pam96h-1	mouse in vitro cultured FDC stimulated with Pam2CK4 for 96h	GSE19401	pLN FDC cultured with Pam2CSK4 for 72h
DC (other)	GSM481984	in vitro pLN FDC Pam96h-2	mouse in vitro cultured FDC stimulated with Pam2CK4 for 96h	GSE19401	pLN FDC cultured with Pam2CSK4 for 96h
DC (other)	GSM481985	in vitro pLN FDC RA96h-1	mouse in vitro cultured FDC stimulated with RA for 96h	GSE19401	pLN FDC cultured with RA for 96h
DC (other)	GSM481986	in vitro pLN FDC RA96h-2	mouse in vitro cultured FDC stimulated with RA for 96h	GSE19401	pLN FDC cultured with RA for 96h
DC (other)	GSM481987	in vitro pLN FDC RA+Pam96h-1	mouse in vitro cultured FDC stimulated with RA+Pam2CSK4 for 96h	GSE19401	pLN FDC cultured with RA+Pam2CSK4 for 96h
DC (other)	GSM481988	in vitro pLN FDC RA+Pam96h-2	mouse in vitro cultured FDC stimulated with RA+Pam2CSK4 for 96h	GSE19401	pLN FDC cultured with RA+Pam2CSK4 for 96h
DC (other)	GSM481979	in vitro pLN FDC NS-1	mouse in vitro cultured FDC, without stimulation	GSE19401	pLN FDC cultured without stimulation
DC (other)	GSM481980	in vitro pLN FDC NS-2	mouse in vitro cultured FDC, without stimulation	GSE19401	pLN FDC cultured without stimulation
DC (other)	GSM462599	IFN1_d14	pulmonary CD11c+ cells from IFNAR-/- mouse 1 at day 14 post infection	GSE18607	pulmonary CD11c+ cells from IFNAR-/- mouse 1 at day 14 post infection
DC (other)	GSM462596	IFN1_d7	pulmonary CD11c+ cells from IFNAR-/- mouse 1 at day 7 post infection	GSE18607	pulmonary CD11c+ cells from IFNAR-/- mouse 1 at day 7 post infection
DC (other)	GSM462600	IFN2_d14	pulmonary CD11c+ cells from IFNAR-/- mouse 2 at day 14 post infection	GSE18607	pulmonary CD11c+ cells from IFNAR-/- mouse 2 at day 14 post infection
DC (other)	GSM462597	IFN2_d7	pulmonary CD11c+ cells from IFNAR-/- mouse 2 at day 7 post infection	GSE18607	pulmonary CD11c+ cells from IFNAR-/- mouse 2 at day 7 post infection
DC (other)	GSM462601	IFN3_d14	pulmonary CD11c+ cells from IFNAR-/- mouse 3 at day 14 post infection	GSE18607	pulmonary CD11c+ cells from IFNAR-/- mouse 3 at day 14 post infection
DC (other)	GSM462598	IFN3_d7	pulmonary CD11c+ cells from IFNAR-/- mouse 3 at day 7 post infection	GSE18607	pulmonary CD11c+ cells from IFNAR-/- mouse 3 at day 7 post infection
DC (other)	GSM462605	WT1_d14	pulmonary CD11c+ cells from wildtype mouse 1 at day 14 post infection	GSE18607	pulmonary CD11c+ cells from wildtype mouse 1 at day 14 post infection
DC (other)	GSM462602	WT1_d7	pulmonary CD11c+ cells from wildtype mouse 1 at day 7 post infection	GSE18607	pulmonary CD11c+ cells from wildtype mouse 1 at day 7 post infection
DC (other)	GSM462606	WT2_d14	pulmonary CD11c+ cells from wildtype mouse 2 at day 14 post infection	GSE18607	pulmonary CD11c+ cells from wildtype mouse 2 at day 14 post infection
DC (other)	GSM462603	WT2_d7	pulmonary CD11c+ cells from wildtype mouse 2 at day 7 post infection	GSE18607	pulmonary CD11c+ cells from wildtype mouse 2 at day 7 post infection
DC (other)	GSM462607	WT3_d14	pulmonary CD11c+ cells from wildtype mouse 3 at day 14 post infection	GSE18607	pulmonary CD11c+ cells from wildtype mouse 3 at day 14 post infection
DC (other)	GSM462604	WT3_d7	pulmonary CD11c+ cells from wildtype mouse 3 at day 7 post infection	GSE18607	pulmonary CD11c+ cells from wildtype mouse 3 at day 7 post infection
DC (other)	GSM520428	DNFB rep1	dinitrofluorobenzene (DNFB)	GSE20727	replicate1
DC (other)	GSM520437	DPI + DNFB rep1	DPI+DNFB	GSE20727	replicate1
DC (other)	GSM520434	DPI rep1	diphenyl iodonium (DPI)	GSE20727	replicate1
DC (other)	GSM520431	H2O2 rep1	H2O2	GSE20727	replicate1
DC (other)	GSM520425	non-treated rep1	None	GSE20727	replicate1
DC (other)	GSM520429	DNFB rep2	dinitrofluorobenzene (DNFB)	GSE20727	replicate2
DC (other)	GSM520438	DPI + DNFB rep2	DPI+DNFB	GSE20727	replicate2
DC (other)	GSM520435	DPI rep2	diphenyl iodonium (DPI)	GSE20727	replicate2
DC (other)	GSM520432	H2O2 rep2	H2O2	GSE20727	replicate2
DC (other)	GSM520426	non-treated rep2	None	GSE20727	replicate2
DC (other)	GSM520430	DNFB rep3	dinitrofluorobenzene (DNFB)	GSE20727	replicate3
DC (other)	GSM520439	DPI + DNFB rep3	DPI+DNFB	GSE20727	replicate3
DC (other)	GSM520436	DPI rep3	diphenyl iodonium (DPI)	GSE20727	replicate3
DC (other)	GSM520433	H2O2 rep3	H2O2	GSE20727	replicate3
DC (other)	GSM520427	non-treated rep3	None	GSE20727	replicate3
DC (other)	GSM391586	mouse dendritic cells from Peyer's patch	dendritic cells from Peyer's patch	GSE15754	Used CD11c microbeads to select the dendritic cells from mice Peyer's patches, then utilized FACS sorting to sort cd11c+ dendritic cells.
DC (other)	GSM741200	Brain DC-1	Brain DC	GSE29949
DC (other)	GSM741201	Brain DC-2	Brain DC	GSE29949
DC (spleen)	GSM173593	Alymphoplasia Dendritic Cells_LPS+anti-CD40_replicate2	Alymphoplasia splenic DC ex-vivo from LPS and agonistic anti-CD40 treated	GSE7219	DCs were CD11c+ bead selected from spleen then flow-sorted to high purity
DC (spleen)	GSM173594	Alymphoplasia Dendritic Cells_LPS+anti-CD40_replicate3	Alymphoplasia splenic DC ex-vivo from LPS and agonistic anti-CD40 treated	GSE7219	DCs were CD11c+ bead selected from spleen then flow-sorted to high purity
DC (spleen)	GSM173584	Alymphoplasia splenic DC ex-vivo from untreated replicate 1	Alymphoplasia splenic DC ex-vivo from untreated	GSE7219	DCs were CD11c+ bead selected from spleen then flow-sorted to high purity
DC (spleen)	GSM173585	Alymphoplasia splenic DC ex-vivo from untreated replicate 2	Alymphoplasia splenic DC ex-vivo from untreated	GSE7219	DCs were CD11c+ bead selected from spleen then flow-sorted to high purity
DC (spleen)	GSM173588	WT Dendritic Cells_LPS+anti-CD40_replicate1	WT splenic DC ex-vivo from mice treated with LPS and anti-CD40 agonist	GSE7219	DCs were CD11c+ bead selected from spleen then flow-sorted to high purity
DC (spleen)	GSM173590	WT Dendritic Cells_LPS+anti-CD40_replicate2	WT splenic DC ex-vivo from Mice treated with LPS and anti-CD40 agonist	GSE7219	DCs were CD11c+ bead selected from spleen then flow-sorted to high purity
DC (spleen)	GSM173591	WT Dendritic Cells_LPS+anti-CD40_replicate3	WT splenic DC ex-vivo from Mice treated with LPS and anti-CD40 agonist	GSE7219	DCs were CD11c+ bead selected from spleen then flow-sorted to high purity
DC (spleen)	GSM173580	WT Dendritic Cells_untreated_replicate1	WT splenic DC ex-vivo from untreated	GSE7219	DCs were CD11c+ bead selected from spleen then flow-sorted to high purity.
DC (spleen)	GSM173581	WT Dendritic Cells_untreated_replicate2	WT splenic DC ex-vivo from untreated	GSE7219	DCs were CD11c+ bead selected from spleen then flow-sorted to high purity.
DC (spleen)	GSM173582	WT Dendritic Cells_untreated_replicate3	WT splenic DC ex-vivo from untreated	GSE7219	DCs were CD11c+ bead selected from spleen then flow-sorted to high purity.
DC (spleen)	GSM190140	pDC CpG 4h, biological rep1	pDC cultured in medium with CpG for 4h	GSE7831	Gene expression data from activated plasmacytoid dendritic cells cultured with CPG for 4h
DC (spleen)	GSM190141	pDC CpG 4h, biological rep2	pDC cultured in medium with CpG for 4h	GSE7831	Gene expression data from activated plasmacytoid dendritic cells cultured with CPG for 4h
DC (spleen)	GSM190142	pDC CpG 4h, biological rep3	pDC cultured in medium with CpG for 4h	GSE7831	Gene expression data from activated plasmacytoid dendritic cells cultured with CPG for 4h
DC (spleen)	GSM190143	pDC flu 4h, biological rep1	pDC cultured in medium with PR8 (flu) for 4h	GSE7831	Gene expression data from activated plasmacytoid dendritic cells cultured with influenza A/PR/8 virus for 4h
DC (spleen)	GSM190144	pDC flu 4h, biological rep2	pDC cultured in medium with PR8 (flu) for 4h	GSE7831	Gene expression data from activated plasmacytoid dendritic cells cultured with influenza A/PR/8 virus for 4h
DC (spleen)	GSM190137	pDC medium 4h, biological rep1	pDC cultured in medium for 4h	GSE7831	Gene expression data from plasmacytoid dendritic cells cultured in medium for 4h
DC (spleen)	GSM190138	pDC medium 4h, biological rep2	pDC cultured in medium for 4h	GSE7831	Gene expression data from plasmacytoid dendritic cells cultured in medium for 4h
DC (spleen)	GSM190139	pDC medium 4h, biological rep3	pDC cultured in medium for 4h	GSE7831	Gene expression data from plasmacytoid dendritic cells cultured in medium for 4h
DC (spleen)	GSM190133	pDC CpG 1h, biological rep1	pDC cultured in medium with CpG for 1h	GSE7831	Gene expression data from activated plasmacytoid dendritic cells with CPG for 1h
DC (spleen)	GSM190134	pDC CpG 1h, biological rep2	pDC cultured in medium with CpG for 1h	GSE7831	Gene expression data from activated plasmacytoid dendritic cells with CPG for 1h
DC (spleen)	GSM190135	pDC flu 1h, biological rep1	pDC cultured in medium with PR8 (flu) for 1h	GSE7831	Gene expression data from activated plasmacytoid dendritic cells with influenza A/PR8 virus (flu) for 1h
DC (spleen)	GSM190136	pDC flu 1h, biological rep2	pDC cultured in medium with PR8 (flu) for 1h	GSE7831	Gene expression data from activated plasmacytoid dendritic cells with influenza A/PR8 virus (flu) for 1h
DC (spleen)	GSM1219239	MDC 0h rep 1	mDC	GSE50436	Gene expression data from murine mDC
DC (spleen)	GSM1219240	MDC 0h rep 2	mDC	GSE50436	Gene expression data from murine mDC
DC (spleen)	GSM1219241	MDC 0h rep 3	mDC	GSE50436	Gene expression data from murine mDC
DC (spleen)	GSM1219237	PDC med1h rep1	pDC cultured in medium 1h	GSE50436	Gene expression data from murine pDC
DC (spleen)	GSM1219238	PDC med1h rep2	pDC cultured in medium 1h	GSE50436	Gene expression data from murine pDC
DC (spleen)	GSM190131	pDC medium 1h, biological rep1	pDC cultured in medium for 1h	GSE7831	Gene expression data from plasmacytoid dendritic cells at baseline (medium 1h)
DC (spleen)	GSM190132	pDC medium 1h, biological rep2	pDC cultured in medium for 1h	GSE7831	Gene expression data from plasmacytoid dendritic cells at baseline (medium 1h)
DC (spleen)	GSM247589	CD11b cDCs, replicate 1	MD_CD11bq1_430_2	GSE9810	Gene expression data from purified splenic DCs from 10-15 WT C57BL6 mice
DC (spleen)	GSM247590	CD11b cDCs, replicate 2	MD_CD11bq2_430_2	GSE9810	Gene expression data from purified splenic DCs from 10-15 WT C57BL6 mice
DC (spleen)	GSM247587	CD8alpha cDCs, replicate 1	MD_CD8q1_430_2	GSE9810	Gene expression data from purified splenic DCs from 10-15 WT C57BL6 mice
DC (spleen)	GSM247588	CD8alpha cDCs, replicate 2	MD_CD8q2_430_2	GSE9810	Gene expression data from purified splenic DCs from 10-15 WT C57BL6 mice
DC (spleen)	GSM247591	pDCs, replicate 1	MD_pDCq1_430_2	GSE9810	Gene expression data from purified splenic DCs from 10-15 WT C57BL6 mice
DC (spleen)	GSM247592	pDCs, replicate 2	MD_pDCq2_430_2	GSE9810	Gene expression data from purified splenic DCs from 10-15 WT C57BL6 mice
DC (spleen)	GSM144149	33D1_Flt3L_1	33D1_Flt3L_1	GSE6259	Gene expression data from purified splenic DCs from 20 Flt3L Melanom injected C57BL6 mice
DC (spleen)	GSM144150	33D1_Flt3L_2	33D1_Flt3L_2	GSE6259	Gene expression data from purified splenic DCs from 20 Flt3L Melanom injected C57BL6 mice
DC (spleen)	GSM144151	33D1_Flt3L_3	33D1_Flt3L_3	GSE6259	Gene expression data from purified splenic DCs from 20 Flt3L Melanom injected C57BL6 mice
DC (spleen)	GSM144155	DEC205_Flt3L_1	DEC205_Flt3L_1	GSE6259	Gene expression data from purified splenic DCs from 20 Flt3L Melanom injected C57BL6 mice
DC (spleen)	GSM144156	DEC205_Flt3L_2	DEC205_Flt3L_2	GSE6259	Gene expression data from purified splenic DCs from 20 Flt3L Melanom injected C57BL6 mice
DC (spleen)	GSM144157	DEC205_Flt3L_3	DEC205_Flt3L_3	GSE6259	Gene expression data from purified splenic DCs from 20 Flt3L Melanom injected C57BL6 mice
DC (spleen)	GSM144152	33D1_WT_1	33D1_WT_1	GSE6259	Gene expression data from purified splenic DCs from 40-80 WT C57BL6 mice
DC (spleen)	GSM144153	33D1_WT_2	33D1_WT_2	GSE6259	Gene expression data from purified splenic DCs from 40-80 WT C57BL6 mice
DC (spleen)	GSM144154	33D1_WT_3	33D1_WT_3	GSE6259	Gene expression data from purified splenic DCs from 40-80 WT C57BL6 mice
DC (spleen)	GSM144158	DEC205_WT_1	DEC205_WT_1	GSE6259	Gene expression data from purified splenic DCs from 40-80 WT C57BL6 mice
DC (spleen)	GSM144159	DEC205_WT_2	DEC205_WT_2	GSE6259	Gene expression data from purified splenic DCs from 40-80 WT C57BL6 mice
DC (spleen)	GSM144160	DEC205_WT_3	DEC205_WT_3	GSE6259	Gene expression data from purified splenic DCs from 40-80 WT C57BL6 mice
DC (spleen)	GSM301244	fresh spleen CDC 1	fresh spleen CDC	GSE11918	gene expression data from spleen CDC
DC (spleen)	GSM301245	fresh spleen CDC 2	fresh spleen CDC	GSE11918	gene expression data from spleen CDC
DC (spleen)	GSM301248	fresh spleen IKDC 1	fresh spleen IKDC	GSE11918	gene expression data from spleen IKDC
DC (spleen)	GSM301249	fresh spleen IKDC 2	fresh spleen IKDC	GSE11918	gene expression data from spleen IKDC
DC (spleen)	GSM1368194	splenicDC_PCA_rep1	CD11b+ splenic dendritic cells	GSE56755	Gene expression from CD11b+ splenic dendritic cells///splenicDC_PCA_rep1
DC (spleen)	GSM1368195	splenicDC_PCA_rep2	CD11b+ splenic dendritic cells	GSE56755	Gene expression from CD11b+ splenic dendritic cells///splenicDC_PCA_rep2
DC (spleen)	GSM550403	Splenic CD11c+ DCs	Spleen	GSE22128 GSE22136	Gene expression from freshly isolated mouse splenic CD11c+ DCs
DC (spleen)	GSM314211	Het-pDC1	Heterozygous mouse pDCs	GSE12505 GSE12507 Dataset: GDS3519	Het-pDC1
DC (spleen)	GSM314212	Het-pDC2	Heterozygous mouse pDCs	GSE12505 GSE12507 Dataset: GDS3519	Het-pDC2
DC (spleen)	GSM334302	CD8- DCs unstim	splenic CD8- DCs, in vivo expanded	GSE13250	In vivo expanded splenic DCs were purified from C57BL/6 mice carring Flt3L-producing B16 melanoma.
DC (spleen)	GSM334301	CD8+ DCs unstim	splenic CD8+ DCs, in vivo expanded	GSE13250	In vivo expanded splenic DCs were purified from C57BL/6 mice carring Flt3L-producing B16 melanoma.
DC (spleen)	GSM537084	activated pDCs, replicate 1	activated pDCs, replicate 1	GSE21491	MD_11_430_2///Gene expression data from purified splenic DCs from 10-15 WT C57BL6 mice
DC (spleen)	GSM537085	activated pDCs, replicate 2	activated pDCs, replicate 2	GSE21491	MD_14_430_2///Gene expression data from purified splenic DCs from 10-15 WT C57BL6 mice
DC (spleen)	GSM537081	activated CD8alpha cDCs, replicate 2	activated CD8alpha cDCs, replicate 2	GSE21491	MD_15_430_2///Gene expression data from purified splenic DCs from 10-15 WT C57BL6 mice
DC (spleen)	GSM537080	activated CD8alpha cDCs, replicate 1	activated CD8alpha cDCs, replicate 1	GSE21491	MD_A2_430_2///Gene expression data from purified splenic DCs from 10-15 WT C57BL6 mice
DC (spleen)	GSM537082	activated CD11b cDCs, replicate 1	activated CD11b cDCs, replicate 1	GSE21491	MD_A3_430_2///Gene expression data from purified splenic DCs from 10-15 WT C57BL6 mice
DC (spleen)	GSM537083	activated CD11b cDCs, replicate 2	activated CD11b cDCs, replicate 2	GSE21491	MD_C3_430_2///Gene expression data from purified splenic DCs from 10-15 WT C57BL6 mice
DC (spleen)	GSM306872	438BP-22-Medium	spleen plasmacytoid dendritic cell	GSE12218	No
DC (spleen)	GSM971640	IFNAR-/- CD11b DC, MCMV, replicate 1	MDD_A6_430_2	GSE39555	Sample name///IFNAR-KO spleen CD11b+ dendritic cells (DC) from d1.5 MCMV-infected [CD45.1 WT / CD45.2 IFNAR-KO] mixed bone marow chimera mice, FACS sorted as
DC (spleen)	GSM971652	IFNAR-/- CD11b DC, MCMV, replicate 2	MDD_C39_430_2	GSE39555	Sample name///IFNAR-KO spleen CD11b+ dendritic cells (DC) from d1.5 MCMV-infected [CD45.1 WT / CD45.2 IFNAR-KO] mixed bone marow chimera mice, FACS sorted as
DC (spleen)	GSM1102985	IFNAR-/- CD11b DC, MCMV, replicate 1b	MDD_A6_430_2	GSE45365	Sample name///IFNAR-KO spleen CD11b+ dendritic cells (DC) from d1.5 MCMV-infected [CD45.1 WT / CD45.2 IFNAR-KO] mixed bone marow chimera mice, FACS sorted as
DC (spleen)	GSM1102995	IFNAR-/- CD11b DC, MCMV, replicate 2b	MDD_C39_430_2	GSE45365	Sample name///IFNAR-KO spleen CD11b+ dendritic cells (DC) from d1.5 MCMV-infected [CD45.1 WT / CD45.2 IFNAR-KO] mixed bone marow chimera mice, FACS sorted as
DC (spleen)	GSM971638	IFNAR-/- CD11b DC, steady-state, replicate 1	MDD_C29_430_2	GSE39555	Sample name///IFNAR-KO spleen CD11b+ dendritic cells (DC) from uninfected [CD45.1 WT / CD45.2 IFNAR-KO] mixed bone marow chimera mice, FACS sorted as
DC (spleen)	GSM971650	IFNAR-/- CD11b DC, steady-state, replicate 2	MDD_B23_430_2	GSE39555	Sample name///IFNAR-KO spleen CD11b+ dendritic cells (DC) from uninfected [CD45.1 WT / CD45.2 IFNAR-KO] mixed bone marow chimera mice, FACS sorted as
DC (spleen)	GSM1102983	IFNAR-/- CD11b DC, steady-state, replicate 1b	MDD_C29_430_2	GSE45365	Sample name///IFNAR-KO spleen CD11b+ dendritic cells (DC) from uninfected [CD45.1 WT / CD45.2 IFNAR-KO] mixed bone marow chimera mice, FACS sorted as
DC (spleen)	GSM1102993	IFNAR-/- CD11b DC, steady-state, replicate 2b	MDD_B23_430_2	GSE45365	Sample name///IFNAR-KO spleen CD11b+ dendritic cells (DC) from uninfected [CD45.1 WT / CD45.2 IFNAR-KO] mixed bone marow chimera mice, FACS sorted as
DC (spleen)	GSM971636	IFNAR-/- CD8a DC, MCMV, replicate 1	MDD_C33_430_2	GSE39555	Sample name///IFNAR-KO spleen CD8a+ dendritic cells (DC) from d1.5 MCMV-infected [CD45.1 WT / CD45.2 IFNAR-KO] mixed bone marow chimera mice, FACS sorted as
DC (spleen)	GSM971648	IFNAR-/- CD8a DC, MCMV, replicate 2	MDD_B27_430_2	GSE39555	Sample name///IFNAR-KO spleen CD8a+ dendritic cells (DC) from d1.5 MCMV-infected [CD45.1 WT / CD45.2 IFNAR-KO] mixed bone marow chimera mice, FACS sorted as
DC (spleen)	GSM1102981	IFNAR-/- CD8a DC, MCMV, replicate 1b	MDD_C33_430_2	GSE45365	Sample name///IFNAR-KO spleen CD8a+ dendritic cells (DC) from d1.5 MCMV-infected [CD45.1 WT / CD45.2 IFNAR-KO] mixed bone marow chimera mice, FACS sorted as
DC (spleen)	GSM1102991	IFNAR-/- CD8a DC, MCMV, replicate 2b	MDD_B27_430_2	GSE45365	Sample name///IFNAR-KO spleen CD8a+ dendritic cells (DC) from d1.5 MCMV-infected [CD45.1 WT / CD45.2 IFNAR-KO] mixed bone marow chimera mice, FACS sorted as
DC (spleen)	GSM971634	IFNAR-/- CD8a DC, steady-state, replicate 1	MDD_B17_430_2	GSE39555	Sample name///IFNAR-KO spleen CD8a+ dendritic cells (DC) from uninfected [CD45.1 WT / CD45.2 IFNAR-KO] mixed bone marow chimera mice, FACS sorted as
DC (spleen)	GSM971646	IFNAR-/- CD8a DC, steady-state, replicate 2	MDD_A10_430_2	GSE39555	Sample name///IFNAR-KO spleen CD8a+ dendritic cells (DC) from uninfected [CD45.1 WT / CD45.2 IFNAR-KO] mixed bone marow chimera mice, FACS sorted as
DC (spleen)	GSM1102979	IFNAR-/- CD8a DC, steady-state, replicate 1b	MDD_B17_430_2	GSE45365	Sample name///IFNAR-KO spleen CD8a+ dendritic cells (DC) from uninfected [CD45.1 WT / CD45.2 IFNAR-KO] mixed bone marow chimera mice, FACS sorted as
DC (spleen)	GSM1102989	IFNAR-/- CD8a DC, steady-state, replicate 2b	MDD_A10_430_2	GSE45365	Sample name///IFNAR-KO spleen CD8a+ dendritic cells (DC) from uninfected [CD45.1 WT / CD45.2 IFNAR-KO] mixed bone marow chimera mice, FACS sorted as
DC (spleen)	GSM971639	WT CD11b DC, MCMV, replicate 1	MDD_C32_430_2	GSE39555	Sample name///WT spleen CD11b+ dendritic cells (DC) from d1.5 MCMV-infected [CD45.1 WT / CD45.2 IFNAR-KO] mixed bone marow chimera mice, FACS sorted as
DC (spleen)	GSM971651	WT CD11b DC, MCMV, replicate 2	MDD_B26_430_2	GSE39555	Sample name///WT spleen CD11b+ dendritic cells (DC) from d1.5 MCMV-infected [CD45.1 WT / CD45.2 IFNAR-KO] mixed bone marow chimera mice, FACS sorted as
DC (spleen)	GSM1102984	WT CD11b DC, MCMV, replicate 1b	MDD_C32_430_2	GSE45365	Sample name///WT spleen CD11b+ dendritic cells (DC) from d1.5 MCMV-infected [CD45.1 WT / CD45.2 IFNAR-KO] mixed bone marow chimera mice, FACS sorted as
DC (spleen)	GSM1102994	WT CD11b DC, MCMV, replicate 2b	MDD_B26_430_2	GSE45365	Sample name///WT spleen CD11b+ dendritic cells (DC) from d1.5 MCMV-infected [CD45.1 WT / CD45.2 IFNAR-KO] mixed bone marow chimera mice, FACS sorted as
DC (spleen)	GSM971637	WT CD11b DC, steady-state, replicate 1	MDD_B16_430_2	GSE39555	Sample name///WT spleen CD11b+ dendritic cells (DC) from uninfected [CD45.1 WT / CD45.2 IFNAR-KO] mixed bone marow chimera mice, FACS sorted as
DC (spleen)	GSM971649	WT CD11b DC, steady-state, replicate 2	MDD_A9_430_2	GSE39555	Sample name///WT spleen CD11b+ dendritic cells (DC) from uninfected [CD45.1 WT / CD45.2 IFNAR-KO] mixed bone marow chimera mice, FACS sorted as
DC (spleen)	GSM1102982	WT CD11b DC, steady-state, replicate 1b	MDD_B16_430_2	GSE45365	Sample name///WT spleen CD11b+ dendritic cells (DC) from uninfected [CD45.1 WT / CD45.2 IFNAR-KO] mixed bone marow chimera mice, FACS sorted as
DC (spleen)	GSM1102992	WT CD11b DC, steady-state, replicate 2b	MDD_A9_430_2	GSE45365	Sample name///WT spleen CD11b+ dendritic cells (DC) from uninfected [CD45.1 WT / CD45.2 IFNAR-KO] mixed bone marow chimera mice, FACS sorted as
DC (spleen)	GSM971635	WT CD8a DC, MCMV, replicate 1	MDD_B20_430_2	GSE39555	Sample name///WT spleen CD8a+ dendritic cells (DC) from d1.5 MCMV-infected [CD45.1 WT / CD45.2 IFNAR-KO] mixed bone marow chimera mice, FACS sorted as
DC (spleen)	GSM971647	WT CD8a DC, MCMV, replicate 2	MDD_A13_430_2	GSE39555	Sample name///WT spleen CD8a+ dendritic cells (DC) from d1.5 MCMV-infected [CD45.1 WT / CD45.2 IFNAR-KO] mixed bone marow chimera mice, FACS sorted as
DC (spleen)	GSM1102980	WT CD8a DC, MCMV, replicate 1b	MDD_B20_430_2	GSE45365	Sample name///WT spleen CD8a+ dendritic cells (DC) from d1.5 MCMV-infected [CD45.1 WT / CD45.2 IFNAR-KO] mixed bone marow chimera mice, FACS sorted as
DC (spleen)	GSM1102990	WT CD8a DC, MCMV, replicate 2b	MDD_A13_430_2	GSE45365	Sample name///WT spleen CD8a+ dendritic cells (DC) from d1.5 MCMV-infected [CD45.1 WT / CD45.2 IFNAR-KO] mixed bone marow chimera mice, FACS sorted as
DC (spleen)	GSM971633	WT CD8a DC, steady-state, replicate 1	MDD_A3_430_2	GSE39555	Sample name///WT spleen CD8a+ dendritic cells (DC) from uninfected [CD45.1 WT / CD45.2 IFNAR-KO] mixed bone marow chimera mice, FACS sorted as
DC (spleen)	GSM971645	WT CD8a DC, steady-state, replicate 2	MDD_C36_430_2	GSE39555	Sample name///WT spleen CD8a+ dendritic cells (DC) from uninfected [CD45.1 WT / CD45.2 IFNAR-KO] mixed bone marow chimera mice, FACS sorted as
DC (spleen)	GSM1102978	WT CD8a DC, steady-state, replicate 1b	MDD_A3_430_2	GSE45365	Sample name///WT spleen CD8a+ dendritic cells (DC) from uninfected [CD45.1 WT / CD45.2 IFNAR-KO] mixed bone marow chimera mice, FACS sorted as
DC (spleen)	GSM1102988	WT CD8a DC, steady-state, replicate 2b	MDD_C36_430_2	GSE45365	Sample name///WT spleen CD8a+ dendritic cells (DC) from uninfected [CD45.1 WT / CD45.2 IFNAR-KO] mixed bone marow chimera mice, FACS sorted as
DC (spleen)	GSM310398	Spleen_IFNAR_CD8_alphaminus denritic cells_rep1	C57BL/6 IFNAR ko spleen CD8 alpha minus dendritic cells	GSE12392	Strain///Gender///Age///Tissue
DC (spleen)	GSM310399	Spleen_IFNAR_CD8_alphaminus denritic cells_rep2	C57BL/6 IFNAR ko spleen CD8 alpha minus dendritic cells	GSE12392	Strain///Gender///Age///Tissue
DC (spleen)	GSM310397	Spleen_IFNAR_CD8_alphaplus denritic cells_rep1	C57BL/6 IFNAR ko spleen CD8 alpha plus dendritic cells	GSE12392	Strain///Gender///Age///Tissue
DC (spleen)	GSM310392	Spleen_IFNbeta_CD8_alphaminus denritic cells_rep1	C57BL/6 IFNbeta ko spleen CD8 alpha minus dendritic cells	GSE12392	Strain///Gender///Age///Tissue
DC (spleen)	GSM310394	Spleen_IFNbeta_CD8_alphaminus denritic cells_rep2	C57BL/6 IFNbeta ko spleen CD8 alpha minus dendritic cells	GSE12392	Strain///Gender///Age///Tissue
DC (spleen)	GSM310393	Spleen_IFNbeta_CD8_alphaplus denritic cells_rep1	C57BL/6 IFNbeta ko spleen CD8 alpha plus dendritic cells	GSE12392	Strain///Gender///Age///Tissue
DC (spleen)	GSM310396	Spleen_IFNbeta_CD8_alphaplus denritic cells_rep2	C57BL/6 IFNbeta ko spleen CD8 alpha plus dendritic cells	GSE12392	Strain///Gender///Age///Tissue
DC (spleen)	GSM310386	Spleen_WT_CD8_alphaminus denritic cells_rep1	C57BL/6 WT spleen CD8 alpha minus dendritic cells	GSE12392 GSE17989	Strain///Gender///Age///Tissue
DC (spleen)	GSM310390	Spleen_WT_CD8_alphaminus denritic cells_rep2	C57BL/6 WT spleen CD8 alpha minus dendritic cells	GSE12392 GSE17989	Strain///Gender///Age///Tissue
DC (spleen)	GSM310388	Spleen_WT_CD8_alphaplus denritic cells_rep1	C57BL/6 WT spleen CD8 alpha plus dendritic cells	GSE12392 GSE17989	Strain///Gender///Age///Tissue
DC (spleen)	GSM310391	Spleen_WT_CD8_alphaplus denritic cells_rep2	C57BL/6 WT spleen CD8 alpha plus dendritic cells	GSE12392 GSE17989	Strain///Gender///Age///Tissue
DC (spleen)	GSM450330	Spleen_RAG_CD8_alphaminus denritic cells_rep1	C57BL/6 RAG ko spleen CD8 alpha minus dendritic cells	GSE17989	Strain///Gender///Age///Tissue
DC (spleen)	GSM450332	Spleen_RAG_CD8_alphaminus denritic cells_rep2	C57BL/6 RAG ko spleen CD8 alpha minus dendritic cells	GSE17989	Strain///Gender///Age///Tissue
DC (spleen)	GSM450329	Spleen_RAG_CD8_alphaplus denritic cells_rep1	C57BL/6 RAG ko spleen CD8 alpha plus dendritic cells	GSE17989	Strain///Gender///Age///Tissue
DC (spleen)	GSM450331	Spleen_RAG_CD8_alphaplus denritic cells_rep2	C57BL/6 RAG ko spleen CD8 alpha plus dendritic cells	GSE17989	Strain///Gender///Age///Tissue
DC (spleen)	GSM314210	WT-pDC2	Wild type mouse pDCs	GSE12505 GSE12507 Dataset: GDS3519	WT-pDC2
DC (spleen)	GSM931671	DCIR2_zDCKO_1	spleen cDCs, zDC KO, DCIR2+	GSE37995	ZKO_DCIR2_1///Mice were treated with Flt3L in vivo to expand DCs.
DC (spleen)	GSM931672	DCIR2_zDCKO_2	spleen cDCs, zDC KO, DCIR2+	GSE37995	ZKO_DCIR2_2///Mice were treated with Flt3L in vivo to expand DCs.
DC (spleen)	GSM931673	DCIR2_zDCKO_3	spleen cDCs, zDC KO, DCIR2+	GSE37995	ZKO_DCIR2_3///Mice were treated with Flt3L in vivo to expand DCs.
DC (spleen)	GSM931668	DEC_zDCKO_1	spleen cDCs, zDC KO, DEC-205+	GSE37995	ZKO_DEC_1///Mice were treated with Flt3L in vivo to expand DCs.
DC (spleen)	GSM931669	DEC_zDCKO_2	spleen cDCs, zDC KO, DEC-205+	GSE37995	ZKO_DEC_2///Mice were treated with Flt3L in vivo to expand DCs.
DC (spleen)	GSM931670	DEC_zDCKO_3	spleen cDCs, zDC KO, DEC-205+	GSE37995	ZKO_DEC_3///Mice were treated with Flt3L in vivo to expand DCs.
DC (spleen)	GSM571002	CD4+ DC	spleens	GSE23212
DC (spleen)	GSM571001	CD8+CX3CR1- DC	spleens	GSE23212
DC (spleen)	GSM571000	CD8+CX3CR1+ DC	spleens	GSE23212
DC (spleen)	GSM571003	DN DC	spleens	GSE23212
DC (spleen)	GSM741195	Spleen CD8- DC-1	Spleen CD8- DCs	GSE29949
DC (spleen)	GSM741196	Spleen CD8- DC-2	spleen CD8- DCs	GSE29949
DC (spleen)	GSM741197	Spleen CD8- DC-3	spleen CD8- DCs	GSE29949
DC (spleen)	GSM741198	Spleen CD8+ DC-1	spleen CD8+ DCs	GSE29949
DC (spleen)	GSM741199	Spleen CD8+ DC-2	spleen CD8+ DCs	GSE29949
DC (spleen)	GSM741202	Spleen CD8+ DC-3	spleen CD8+ DCs	GSE29949
DC (spleen)	GSM998830	KOCD8aDC	KOCD8aDC	GSE40647
DC (spleen)	GSM998831	KOCD8aDC_IL12	KOCD8aDC_IL12	GSE40647
DC (spleen)	GSM998828	WTCD8aDC	WTCD8aDC	GSE40647
DC (spleen)	GSM998829	WTCD8aDC_IL12	WTCD8aDC_IL12	GSE40647
DC (spleen)	GSM1444547	CC-129A	pDCs reconstituted from STAT1+/+ bone marrow	GSE59731
DC (spleen)	GSM1444548	CC-STAT1	pDCs reconstituted from STAT1-/- bone marrow	GSE59731
Hematopoietic stem cell	GSM451594	htHSC sample 1 replicate 1	Sca-1+,Lin-,AA4.1+,c-Kit++ FLHSC from 15 embryos combined	GSE18061 Dataset: GDS4481	14.5dpc fetal liver HSC
Hematopoietic stem cell	GSM451595	htHSC sample 1 replicate 2	Sca-1+,Lin-,AA4.1+,c-Kit++ FLHSC from 15 embryos combined	GSE18061 Dataset: GDS4481	14.5dpc fetal liver HSC
Hematopoietic stem cell	GSM451596	htHSC sample 2 replicate 1	Sca-1+,Lin-,AA4.1+,c-Kit++ FLHSC from 15 embryos combined	GSE18061 Dataset: GDS4481	14.5dpc fetal liver HSC
Hematopoietic stem cell	GSM451597	htHSC sample 2 replicate 2	Sca-1+,Lin-,AA4.1+,c-Kit++ FLHSC from 15 embryos combined	GSE18061 Dataset: GDS4481	14.5dpc fetal liver HSC
Hematopoietic stem cell	GSM451590	wtHSC sample 1 replicate 1	Sca-1+,Lin-,AA4.1+,c-Kit++ FLHSC from 15 embryos combined	GSE18061 Dataset: GDS4481	14.5dpc fetal liver HSC
Hematopoietic stem cell	GSM451591	wtHSC sample 1 replicate 2	Sca-1+,Lin-,AA4.1+,c-Kit++ FLHSC from 15 embryos combined	GSE18061 Dataset: GDS4481	14.5dpc fetal liver HSC
Hematopoietic stem cell	GSM451592	wtHSC sample 2 replicate 1	Sca-1+,Lin-,AA4.1+,c-Kit++ FLHSC from 15 embryos combined	GSE18061 Dataset: GDS4481	14.5dpc fetal liver HSC
Hematopoietic stem cell	GSM451593	wtHSC sample 2 replicate 2	Sca-1+,Lin-,AA4.1+,c-Kit++ FLHSC from 15 embryos combined	GSE18061 Dataset: GDS4481	14.5dpc fetal liver HSC
Hematopoietic stem cell	GSM692514	Cdkn1a nullHSC 1	Sca-1+,Lin-,AA4.1+,c-Kit++ FLHSC from 15 embryos combined	GSE27987	14.5dpc fetal liver HSC
Hematopoietic stem cell	GSM692515	Cdkn1a nullHSC 2	Sca-1+,Lin-,AA4.1+,c-Kit++ FLHSC from 15 embryos combined	GSE27987	14.5dpc fetal liver HSC
Hematopoietic stem cell	GSM692516	Cdkn1a nullHSC 3	Sca-1+,Lin-,AA4.1+,c-Kit++ FLHSC from 15 embryos combined	GSE27987	14.5dpc fetal liver HSC
Hematopoietic stem cell	GSM692517	Cdkn1a nullHSC 4	Sca-1+,Lin-,AA4.1+,c-Kit++ FLHSC from 15 embryos combined	GSE27987	14.5dpc fetal liver HSC
Hematopoietic stem cell	GSM692511	Cdkn1a wtHSC 1	Sca-1+,Lin-,AA4.1+,c-Kit++ FLHSC from 15 embryos combined	GSE27987	14.5dpc fetal liver HSC
Hematopoietic stem cell	GSM692512	Cdkn1a wtHSC 2	Sca-1+,Lin-,AA4.1+,c-Kit++ FLHSC from 15 embryos combined	GSE27987	14.5dpc fetal liver HSC
Hematopoietic stem cell	GSM692513	Cdkn1a wtHSC 3	Sca-1+,Lin-,AA4.1+,c-Kit++ FLHSC from 15 embryos combined	GSE27987	14.5dpc fetal liver HSC
Hematopoietic stem cell	GSM692499	Crebbp hetHSC sample 1 replicate 1	Sca-1+,Lin-,AA4.1+,c-Kit++ FLHSC from 15 embryos combined	GSE27987	14.5dpc fetal liver HSC
Hematopoietic stem cell	GSM692500	Crebbp hetHSC sample 1 replicate 2	Sca-1+,Lin-,AA4.1+,c-Kit++ FLHSC from 15 embryos combined	GSE27987	14.5dpc fetal liver HSC
Hematopoietic stem cell	GSM692501	Crebbp hetHSC sample 2 replicate 1	Sca-1+,Lin-,AA4.1+,c-Kit++ FLHSC from 15 embryos combined	GSE27987	14.5dpc fetal liver HSC
Hematopoietic stem cell	GSM692502	Crebbp hetHSC sample 2 replicate 2	Sca-1+,Lin-,AA4.1+,c-Kit++ FLHSC from 15 embryos combined	GSE27987	14.5dpc fetal liver HSC
Hematopoietic stem cell	GSM692495	Crebbp wtHSC sample 1 replicate 1	Sca-1+,Lin-,AA4.1+,c-Kit++ FLHSC from 15 embryos combined	GSE27987	14.5dpc fetal liver HSC
Hematopoietic stem cell	GSM692496	Crebbp wtHSC sample 1 replicate 2	Sca-1+,Lin-,AA4.1+,c-Kit++ FLHSC from 15 embryos combined	GSE27987	14.5dpc fetal liver HSC
Hematopoietic stem cell	GSM692497	Crebbp wtHSC sample 2 replicate 1	Sca-1+,Lin-,AA4.1+,c-Kit++ FLHSC from 15 embryos combined	GSE27987	14.5dpc fetal liver HSC
Hematopoietic stem cell	GSM692498	Crebbp wtHSC sample 2 replicate 2	Sca-1+,Lin-,AA4.1+,c-Kit++ FLHSC from 15 embryos combined	GSE27987	14.5dpc fetal liver HSC
Hematopoietic stem cell	GSM692507	Ep300 hetHSC sample 1 replicate 1	Sca-1+,Lin-,AA4.1+,c-Kit++ FLHSC from 15 embryos combined	GSE27987	14.5dpc fetal liver HSC
Hematopoietic stem cell	GSM692508	Ep300 hetHSC sample 1 replicate 2	Sca-1+,Lin-,AA4.1+,c-Kit++ FLHSC from 15 embryos combined	GSE27987	14.5dpc fetal liver HSC
Hematopoietic stem cell	GSM692509	Ep300 hetHSC sample 2 replicate 1	Sca-1+,Lin-,AA4.1+,c-Kit++ FLHSC from 15 embryos combined	GSE27987	14.5dpc fetal liver HSC
Hematopoietic stem cell	GSM692510	Ep300 hetHSC sample 2 replicate 2	Sca-1+,Lin-,AA4.1+,c-Kit++ FLHSC from 15 embryos combined	GSE27987	14.5dpc fetal liver HSC
Hematopoietic stem cell	GSM692503	Ep300 wtHSC sample 1 replicate 1	Sca-1+,Lin-,AA4.1+,c-Kit++ FLHSC from 15 embryos combined	GSE27987	14.5dpc fetal liver HSC
Hematopoietic stem cell	GSM692504	Ep300 wtHSC sample 1 replicate 2	Sca-1+,Lin-,AA4.1+,c-Kit++ FLHSC from 15 embryos combined	GSE27987	14.5dpc fetal liver HSC
Hematopoietic stem cell	GSM692505	Ep300 wtHSC sample 2 replicate 1	Sca-1+,Lin-,AA4.1+,c-Kit++ FLHSC from 15 embryos combined	GSE27987	14.5dpc fetal liver HSC
Hematopoietic stem cell	GSM692506	Ep300 wtHSC sample 2 replicate 2	Sca-1+,Lin-,AA4.1+,c-Kit++ FLHSC from 15 embryos combined	GSE27987	14.5dpc fetal liver HSC
Hematopoietic stem cell	GSM1036398	MLL-AF9 LGMP N1-IC+ replicate 1	Lineage negative, cKit+, Sca1-, YFP+, CD34+, FcgRII/III+ bone marrow cells from MLL-AF9 EF1伪wt/lsl-N1-IC ROSAwt/CreERT2 mouse	GSE42260 GSE42261	6 days after tamoxifen last injection
Hematopoietic stem cell	GSM1036399	MLL-AF9 LGMP N1-IC+ replicate 2	Lineage negative, cKit+, Sca1-, YFP+, CD34+, FcgRII/III+ bone marrow cells from MLL-AF9 EF1伪wt/lsl-N1-IC ROSAwt/CreERT2 mouse	GSE42260 GSE42261	6 days after tamoxifen last injection
Hematopoietic stem cell	GSM1036400	MLL-AF9 LGMP N1-IC+ replicate 3	Lineage negative, cKit+, Sca1-, YFP+, CD34+, FcgRII/III+ bone marrow cells from MLL-AF9 EF1伪wt/lsl-N1-IC ROSAwt/CreERT2 mouse	GSE42260 GSE42261	6 days after tamoxifen last injection
Hematopoietic stem cell	GSM1036395	MLL-AF9 LGMP WT replicate1	Lineage negative, cKit+, Sca1-, YFP+, CD34+, FcgRII/III+ bone marrow cells from MLL-AF9 EF1伪wt/wt ROSAwt/CreERT2 mouse	GSE42260 GSE42261	6 days after tamoxifen last injection
Hematopoietic stem cell	GSM1036396	MLL-AF9 LGMP WT replicate2	Lineage negative, cKit+, Sca1-, YFP+, CD34+, FcgRII/III+ bone marrow cells from MLL-AF9 EF1伪wt/wt ROSAwt/CreERT2 mouse	GSE42260 GSE42261	6 days after tamoxifen last injection
Hematopoietic stem cell	GSM1036397	MLL-AF9 LGMP WT replicate3	Lineage negative, cKit+, Sca1-, YFP+, CD34+, FcgRII/III+ bone marrow cells from MLL-AF9 EF1伪wt/wt ROSAwt/CreERT2 mouse	GSE42260 GSE42261	6 days after tamoxifen last injection
Hematopoietic stem cell	GSM1093947	Aged steady-state male HSC, biological replicate 1	Steady-state HSC Aged	GSE44923	Aged steadystate male #1
Hematopoietic stem cell	GSM1093948	Aged steady-state male HSC, biological replicate 2	Steady-state HSC Aged	GSE44923	Aged steadystate male #2
Hematopoietic stem cell	GSM1093949	Aged steady-state male HSC, biological replicate 3	Steady-state HSC Aged	GSE44923	Aged steadystate male #3
Hematopoietic stem cell	GSM1093943	Aged transplanted HSC, biological replicate 1	Transplanted HSC Aged	GSE44923	Aged transplanted 1
Hematopoietic stem cell	GSM1093944	Aged transplanted HSC, biological replicate 2	Transplanted HSC Aged	GSE44923	Aged transplanted 2
Hematopoietic stem cell	GSM461424	Multipotent progenitor sample 1 (MPP_1)	Multipotent progenitor amplified from bone marrow	GSE22432	BioConductor software package (Gentleman, R. C., Carey, V. J., Bates, D. M. et al. Bioconductor
Hematopoietic stem cell	GSM461426	Multipotent progenitor sample 2 (MPP_2)	Multipotent progenitor amplified from bone marrow	GSE22432	BioConductor software package (Gentleman, R. C., Carey, V. J., Bates, D. M. et al. Bioconductor
Hematopoietic stem cell	GSM723040	Multipotent progenitor sample 1 (GM-MPP_1)	Multipotent progenitor (MPP) from mouse bone marrow obtained with stem cell cytokines plus GM-CSF	GSE29241	BioConductor software package (Gentleman, R. C., Carey, V. J., Bates, D. M. et al. Bioconductor
Hematopoietic stem cell	GSM723041	Multipotent progenitor sample 2 (GM-MPP_2)	Multipotent progenitor (MPP) from mouse bone marrow obtained with stem cell cytokines plus GM-CSF	GSE29241	BioConductor software package (Gentleman, R. C., Carey, V. J., Bates, D. M. et al. Bioconductor
Hematopoietic stem cell	GSM915705	Common Lymphoid Progenitor replicate 2	Murine BM from C57bl/6 mice	GSE37301	CLP replicate 2
Hematopoietic stem cell	GSM1419092	WT HSC	Mus musculus wild type HSC	GSE58754	Gene expression data from WT HSC.
Hematopoietic stem cell	GSM725467	Alox15-/- HSCs, Biological rep1	Alox15-/- HSCs	GSE29348	Gene expression data from Alox15-/- HSCs
Hematopoietic stem cell	GSM725468	Alox15-/- HSCs, Biological rep2	Alox15-/- HSCs	GSE29348	Gene expression data from Alox15-/- HSCs
Hematopoietic stem cell	GSM474589	CLP_RAGhigh, biological rep1	Mouse bone marrow, CLP_RAGhigh	GSE19142	Gene expression data from CLPGFPhigh sorted from bone marrow of adult 8- to 12-week-old mice.
Hematopoietic stem cell	GSM474592	CLP_RAGlow, biological rep2	Mouse bone marrow, CLP_RAGlow	GSE19142	Gene expression data from CLPGFPlow sorted from bone marrow of adult 8- to 12-week-old mice.
Hematopoietic stem cell	GSM859439	HSC_day0, biological rep 1	HSC	GSE34949	Gene expression data from early HSC
Hematopoietic stem cell	GSM859440	HSC_day0, biological rep 2	HSC	GSE34949	Gene expression data from early HSC
Hematopoietic stem cell	GSM859441	HSC_day0, biological rep 3	HSC	GSE34949	Gene expression data from early HSC
Hematopoietic stem cell	GSM385214	KO LK GFPhi, biological rep1	mouse hematopoietic LK cells with Ikaros-based GFP reporter that allows a clean separation of functionally distinct progenitor subsets	GSE15330	Gene expression data from mouse hematopoietic cells.///mouse hematopoietic LK GFPhi(GMP) from KO mouse
Hematopoietic stem cell	GSM385215	KO LK GFPhi, biological rep2	mouse hematopoietic LK cells with Ikaros-based GFP reporter that allows a clean separation of functionally distinct progenitor subsets	GSE15330	Gene expression data from mouse hematopoietic cells.///mouse hematopoietic LK GFPhi(GMP) from KO mouse
Hematopoietic stem cell	GSM385216	KO LK GFPhi, biological rep3	mouse hematopoietic LK cells with Ikaros-based GFP reporter that allows a clean separation of functionally distinct progenitor subsets	GSE15330	Gene expression data from mouse hematopoietic cells.///mouse hematopoietic LK GFPhi(GMP) from KO mouse
Hematopoietic stem cell	GSM385199	WT LK GFPhi, biological rep1	mouse hematopoietic LK cells with Ikaros-based GFP reporter that allows a clean separation of functionally distinct progenitor subsets	GSE15330	Gene expression data from mouse hematopoietic cells.///mouse hematopoietic LK GFPhi(GMP) from wt mouse
Hematopoietic stem cell	GSM385200	WT LK GFPhi, biological rep2	mouse hematopoietic LK cells with Ikaros-based GFP reporter that allows a clean separation of functionally distinct progenitor subsets	GSE15330	Gene expression data from mouse hematopoietic cells.///mouse hematopoietic LK GFPhi(GMP) from wt mouse
Hematopoietic stem cell	GSM385201	WT LK GFPhi, biological rep3	mouse hematopoietic LK cells with Ikaros-based GFP reporter that allows a clean separation of functionally distinct progenitor subsets	GSE15330	Gene expression data from mouse hematopoietic cells.///mouse hematopoietic LK GFPhi(GMP) from wt mouse
Hematopoietic stem cell	GSM385196	WT LK GFPneg, biological rep1	mouse hematopoietic LK cells with Ikaros-based GFP reporter that allows a clean separation of functionally distinct progenitor subsets	GSE15330	Gene expression data from mouse hematopoietic cells.///mouse hematopoietic LK GFPneg(MEP) from wt mouse
Hematopoietic stem cell	GSM385197	WT LK GFPneg, biological rep2	mouse hematopoietic LK cells with Ikaros-based GFP reporter that allows a clean separation of functionally distinct progenitor subsets	GSE15330	Gene expression data from mouse hematopoietic cells.///mouse hematopoietic LK GFPneg(MEP) from wt mouse
Hematopoietic stem cell	GSM385198	WT LK GFPneg, biological rep3	mouse hematopoietic LK cells with Ikaros-based GFP reporter that allows a clean separation of functionally distinct progenitor subsets	GSE15330	Gene expression data from mouse hematopoietic cells.///mouse hematopoietic LK GFPneg(MEP) from wt mouse
[truncated: 1,930 more rows]
