# Supplementary material for: ImmuSort, a database on gene plasticity and electronic sorting for immune cells
Source: Sci Rep. 2015 May 19;5:10370. doi: 10.1038/srep10370 (PMC4437374; doi:10.1038/srep10370)
Supplement: Supplementary Table S3 [file srep10370-s4.xls]

## Sheet: Sheet1
Probe set ID	Gene Symbol	ENTREZ_GENE_ID	Gene Alias	Gene Name	PBMC (COPD)	PBMC (miscellaneous)	PBMC (normal)	DC (monocyte-derived dendritic cell, MDDC)	PMN/neutrophil	Hematopoietic stem cell (MDS,bone marrow)	Bone marrow mononuclear cell (BMMC)	PBMC (MS)	PBMC (breast cancer)	PBMC (JIA)	B cell (CLL)	CD8+ T cell	Hematopoietic stem cell (bone marrow)	B cell (ALL)	Monocyte	Jurkat	PBMC (CLL)	NK	PBMC (transplant)	PBL	Plasma cell	Hematopoietic stem cell (blood)	T cell	DC (tissue resident)	CD4+ T cell	Monocyte-derived macrophage (MDM)	Treg	B cell	T cell (ALL)	THP-1	Macrophage (lung)
1007_s_at	DDR1	780	CD167 EDDR1 TRKE NEP PTK3 PTK3A DDR HGK2 CAK NTRK4 MCK10 RTK6	discoidin domain receptor tyrosine kinase 1	-3.05	1.37	-8.49	-9	-5.29	-5.09	-155.65	0.5	1.63	-64	170.51	-9.86	0.29	58.78	1.7	12.17	12.6	-20.21	-16.15	2.59	32.8	-15.65	-2.27	0.54	-4.01	1.7	-5.91	45.6	13.65	-19.9	-12.98
1053_at	RFC2	5982	RFC40	replication factor C (activator 1) 2, 40kDa	-1.96	0.58	-17.2	12.7	0.26	55.3	25.21	0.25	4.11	-33.75	-82.53	-18.26	16.05	64.56	6.67	70.39	-3.27	1.35	0.44	-1.74	-68.91	13.71	-1.01	-3.08	-3.57	11.7	-1.27	2.84	26.9	69.84	1.96
117_at	HSPA6	3310		heat shock 70kDa protein 6 (HSP70B')	20.17	82.01	45.97	15.06	232.11	-57.06	-50.04	30.92	13.01	4.81	-24.44	-14.01	-22.99	-85.05	115.13	-31.12	-1.25	2.07	29.73	75.47	-20.1	-1.33	-21.04	7.31	-86.86	-0.5	-18.63	-4.24	-17.28	-9.55	2.68
121_at	PAX8	7849		paired box 8	-14.7	-51.25	-31.28	38.55	9.98	-27.15	-8.61	-10	0.3	-106.89	-1.52	0	-8.33	1.94	11.65	-8.58	-9.39	-14.68	-37.33	-7.75	283.49	-17.57	-7.8	-3.77	-16.84	35.67	-6.83	-8.33	45.5	0.29	22.34
1255_g_at	GUCA1A	2978	GUCA GCAP C6orf131 COD3 GCAP1 dJ139D8.6 GUCA1 CORD14	guanylate cyclase activator 1A (retina)	-10.16	-1.19	-9.96	116.81	2.08	-1.77	-3.99	0.02	0.81	-25.86	-3.52	1.59	-0.44	0.04	0.31	2.92	-9.49	-0.26	-1.52	-3.73	-2.43	0.26	0.15	-1.59	6.01	4.02	0.49	6.83	12.8	1.39	-2.26
1294_at	UBA7	7318	UBE2 UBE1L D8 UBA1B	ubiquitin-like modifier activating enzyme 7	21.67	46.36	2.23	-31.32	-45.28	5.91	90.45	77.78	10.4	-24.65	-2.1	3.41	10.16	59.08	-2.99	-79.13	-0.21	-0.54	4.98	59.02	-90.86	3.04	-0.13	-7.09	0.21	-35.3	-0.47	3.84	-0.08	-1.55	-13.3
1316_at	THRA	7067	NR1A1 CHNG6 THRA1 THRA2 ERB-T-1 ERBA ERBA1 AR7 c-ERBA-1 EAR7	thyroid hormone receptor, alpha (erythroblastic leukemia viral (v-erb-a) oncogene homolog, avian)	4.16	-7.43	-41.09	-0.02	48.8	-0.76	32.83	13.99	-20.81	-69.7	49.52	15.68	-0.4	-0.41	1.68	-6.14	7.22	20.68	-31.16	-51.03	-5.02	1.55	1.08	-6.31	-0.29	6.4	1.47	-5.26	-5.04	-4.76	0.43
1320_at	PTPN21	11099	PTPD1 PTPRL10	protein tyrosine phosphatase, non-receptor type 21	-1.1	-8.63	-2.8	7	9.32	0.78	10.31	0.25	2.09	-3.5	2.13	-2.46	5.61	0.65	0.04	4.78	1.28	0.91	-5.35	-4.95	-5.43	0.81	0.24	2.23	-12.3	0.57	1.4	1.49	0.7	20.86	1.66
1405_i_at	CCL5	6352	TCP228 SISd SCYA5 eoCP RANTES D17S136E SIS-delta	chemokine (C-C motif) ligand 5	38.55	185.71	114.9	-0.12	-11.66	-26.93	17.68	67.23	34.93	11.4	-21.7	71.04	-25.27	-24.48	1.14	-62.35	8.1	63.47	52.71	34.14	NA	-15.63	49.7	-5.82	19.03	-0.39	0.41	-73.04	-18.9	16.49	-21.14
1431_at	CYP2E1	1571	CYP2E P450C2E P450-J CPE1	cytochrome P450, family 2, subfamily E, polypeptide 1	0.07	-10.22	-6.8	-51.91	-51.65	0.42	1.26	-4.44	-4.24	-11.19	61.28	-0.62	-1.24	0.39	-31.75	8.04	4.94	-2.41	-1.72	0.01	204.91	-7.25	0.3	0.87	0.2	-47.05	-1.58	-1.13	3.16	-13.98	-29.94
1438_at	EPHB3	2049	TYRO6 ETK2 HEK2	EPH receptor B3	0.11	-3.99	0.23	17.54	2.98	-14.58	0.2	-1.83	1.14	-4.74	-3.83	-4.31	-3.14	0.56	16.15	-1.68	-4.36	-13.94	-2.17	7.25	39.25	-2	-1.32	3.8	-20.97	0.18	-4.19	-16.09	-0.49	20.16	-2.26
1487_at	ESRRA	2101	ERRalpha NR3B1 ERRa ERR1 ESRL1	estrogen-related receptor alpha	1.68	1.16	-4.74	32.35	111.53	-46.39	-61.94	1.34	3.32	-29.51	-70.98	-30.42	-28.55	-73.5	36.59	1.04	-17.67	-10.05	-4.48	20.75	227.83	-18.1	-9.43	1.04	-24.28	34.28	-5.75	-47.1	2.38	27.99	3.32
1494_f_at	CYP2A6	1548	CYP2A3 CPA6 P450C2A P450PB CYP2A CYPIIA6	cytochrome P450, family 2, subfamily A, polypeptide 6	-4.67	-25.78	-36.56	28.78	101.12	-18.34	-18.39	-10.64	0.03	-105.21	2.37	0.84	-8.2	-17.06	24.1	0.14	-8.81	-1.76	-25.02	-7.94	164.09	-7.83	-3.39	-2.88	-9.51	19.92	-5.16	-8.11	6.43	4.8	0.16
1552256_a_at	SCARB1	949	SRB1 HDLQTL6 CD36L1 SR-BI CLA-1 CLA1	scavenger receptor class B, member 1	2.73	-5.21	-25.48	94.76	-49.9	31.62	120.61	0.11	-1.65	-66.26	-211.64	-33.47	13.56	87.55	2.9	11.41	-15.55	-47.72	-6.98	3.47	2.6	27.89	-36.83	-0.63	-28.55	76.13	-18.4	0.63	10.44	75.11	19.28
1552257_a_at	TTLL12	23170	dJ526I14.2	tubulin tyrosine ligase-like family, member 12	0.1	-12.77	-14.39	11.92	-12.43	35.01	122.03	-7.77	0.4	-13.44	-80.56	-13.14	15.04	-13.43	-5.53	34.72	-12.24	-17	-19.02	5.97	19.7	16.8	-1.21	-8.38	-4.45	30.99	0.15	-32.05	16.2	53.44	2.19
1552258_at	NCRNA00152	112597	AC133644.1 C2orf59 NCRNA00152	non-protein coding RNA 152	-15.69	-10.09	-31.22	3.31	95.1	8.77	12.32	-29.42	-14.08	-28.06	-103.99	2.14	1.51	-21.46	0.15	-31.94	-12.9	0.45	-1.33	-6.9	175.89	-1.89	-1.64	1.01	0.2	0.02	19.33	-14.98	33.93	-9.93	-5.49
1552261_at	WFDC2	10406	dJ461P17.6 WAP5 HE4 EDDM4	WAP four-disulfide core domain 2	-1.19	-7.13	-3.92	2.36	8.05	-1.82	0.28	-21.21	-3.44	-1.22	-7.14	0.05	-2.02	0.45	0.89	0.72	-2.57	0.08	-1.78	3.17	20.93	-4.29	0.59	-0.1	-0.15	0.14	0.13	0.04	2.39	0.04	3.71
1552263_at	MAPK1	5594	MAPK2 PRKM2 p38 p42-MAPK ERK P42MAPK ERK2 p40 PRKM1 p41 ERK-2 ERT1 p41mapk	mitogen-activated protein kinase 1	27.5	76.29	26.88	38.03	190.43	-10.9	-11.17	20.6	21.73	-4.13	-43.06	0.61	-1.94	-6.88	103.99	-2.39	-12.34	47.55	32.31	52.21	NA	4.07	0.68	1.16	3.2	0.54	1.45	-11.08	-53.58	0.14	5.05
1552264_a_at	MAPK1	5594	MAPK2 PRKM2 p38 p42-MAPK ERK P42MAPK ERK2 p40 PRKM1 p41 ERK-2 ERT1 p41mapk	mitogen-activated protein kinase 1	10.09	29.73	53.47	66.93	204.91	-31.87	2.58	9.51	16.22	-0.37	-5.9	0.46	-13.31	1.28	91.15	0.11	-9.16	41.61	52.56	49.36	NA	-4.82	0.07	-0.9	-7.83	13.32	-3.1	-10.11	-24.4	4.25	9.21
1552266_at	ADAM32	203102		ADAM metallopeptidase domain 32	-7.2	-21.62	-20.29	0.27	42.56	20.05	14.09	-11.58	-1.5	-30.26	12.98	-1.82	9.8	13.39	-10.24	-1.41	0.03	-9.31	-20.4	-3.24	16.56	0.79	-3.22	0.16	-7.13	1.72	0.28	-4.68	5.65	3.14	-1.89
1552269_at	SPATA17	128153	RP11-144C20.1 MSRG11 MSRG-11 IQCH	spermatogenesis associated 17	-2.1	-3.11	-8.7	-4.7	-6.39	5.63	2.59	-4.82	0.57	1.1	-3.25	-1.63	1.84	17.17	-6.95	24.67	0.07	1.03	4.27	-10.46	13.36	4.76	1.43	0.17	-1.47	-1.45	0.02	-2.11	-7.13	14.42	0.86
1552271_at	PRR22	163154		proline rich 22	1.09	-10.22	0.51	22.35	13.76	-0.93	40.74	1.03	-0.32	-0.87	-4.28	-6.57	0.8	-5.36	0.05	21.14	1.18	-6.8	-22.51	20.24	-0.33	4.23	-2.09	1.28	-5.82	0.2	0.83	-11.99	-0.42	0.68	-2.43
1552272_a_at	PRR22	163154		proline rich 22	2.89	0.06	-4.4	1.34	-2.93	-11.63	57.71	6.97	1.16	-35.66	18.24	-3.92	-2.29	-2.34	2.74	51.43	3.03	0.82	-12.67	23.17	-41.51	-0.27	-1.88	-9.92	-3.01	10.36	-3.27	-1.34	14.72	17.08	-3.54
1552274_at	PXK	54899	MONaKA	PX domain containing serine/threonine kinase	-8.77	0.1	1.66	12.83	151.26	-15.27	65.94	8.85	2.82	-24.44	76.48	-5.85	-6.29	85.92	24.96	9.14	-0.82	1.28	7.92	-6.45	NA	-2.18	-10.6	-2.63	-24.97	-4.87	-1.91	79.35	-21.14	12.68	0.09
1552275_s_at	PXK	54899	MONaKA	PX domain containing serine/threonine kinase	0.03	-4.09	0.51	24.69	133.39	-8.95	170.7	-1.78	-1.12	3.1	70	-27.16	-1.27	65.69	23.34	1.37	9.76	-2.42	3.67	1.72	NA	0.41	-20.1	-0.26	-65.53	-2.14	-0.48	61.92	-64.17	10.99	0.71
1552276_a_at	VPS18	57617	PEP3	vacuolar protein sorting 18 homolog (S. cerevisiae)	0.55	1.26	0.24	2.92	87.96	-7.02	-2.66	9.35	-2.09	-11.57	5.13	-1.79	-2.27	-0.48	1.45	6.77	0.32	-5.76	0.77	-4.03	-17.12	-0.94	1.49	-0.81	-5.44	13.32	-0.96	1.13	-3.27	20.13	0.23
1552277_a_at	C9orf30	91283	L8 C9orf30	chromosome 9 open reading frame 30	-1.82	-8.31	-34.16	93.95	-153.1	-9.77	23.33	-14.09	3.44	-63.16	-21.74	-1.08	0.34	-20.95	-0.38	34.83	-2.8	3	-16.1	-12.35	187.47	0.23	-3.06	-0.34	-24.05	105	-20.91	-50.84	17.47	31.9	34.83
1552278_a_at	SLC46A1	113235	PCFT G21 HCP1	solute carrier family 46 (folate transporter), member 1	-2.31	-6.31	-14.13	0.7	2.31	-0.59	-12.79	-1.98	-3.63	-18.19	1.81	0.53	-5.72	-4.97	2.25	0.02	-10.12	0.07	-0.91	-7.27	52.39	-1.89	0.33	-7.15	0.57	26.06	-2.54	-6.17	1.5	3.41	18.53
1552279_a_at	SLC46A1	113235	PCFT G21 HCP1	solute carrier family 46 (folate transporter), member 1	-3.81	-18.7	-24.12	14.08	82.79	-2.09	-5.44	-6	0.27	-96.5	-0.03	-5.08	-4.78	-25.56	40.39	-20.22	-14.09	-6.66	-16.17	0	180.21	-16.92	-14.42	-5.94	-27.72	27.91	-11.85	-9.26	0.28	9.4	13.37
1552280_at	TIMD4	91937	TIM4 SMUCKLER	T-cell immunoglobulin and mucin domain containing 4	0.14	1.08	1.95	-6.47	-24.16	41.62	2.55	-6.4	-2	-1.66	-74.36	2.79	-5.1	-16.91	-34.85	-6.24	-8.09	19.44	-4.39	3.58	NA	-39.52	0.88	-6.76	9.72	-7.04	2.51	-45.78	-6.06	-16.06	2.6
1552281_at	SLC39A5	283375	LZT-Hs7 ZIP5	solute carrier family 39 (metal ion transporter), member 5	0.39	-16.25	-29.06	2.1	8.75	-3.7	0.05	-23.72	-3.49	-55.76	-0.03	1.14	0.18	-1.27	8.23	0.38	-3.99	-3.02	-27.26	3.81	15.94	0.45	0.01	-7.43	13.37	15.03	0.48	0.04	16.81	-2.54	14.72
1552283_s_at	ZDHHC11	79844	ZNF399	zinc finger, DHHC-type containing 11	1.31	16.1	-2.23	-5.45	-60.21	-1.55	-3.02	0.52	0.18	-15.24	-81.51	2.4	0.86	3.63	-30.27	3.53	0.17	-3.42	0.67	0.7	80.93	24.16	18.8	-7.44	60.04	-5.02	6.45	-39.69	0.04	-5.46	1.69
1552286_at	ATP6V1E2	90423	ATP6EL2 ATP6E1 ATP6V1EL2 VMA4	ATPase, H+ transporting, lysosomal 31kDa, V1 subunit E2	18.13	14.47	0.2	-1.14	-125.11	1.41	-13.29	1.53	0.85	-3.86	24.85	-1.46	-0.41	-36.7	0.3	0.53	17.5	-6.02	-3.06	13.01	62.05	-16.28	-0.04	-1.9	12.99	-19.85	6.84	5.19	-74.43	-10.08	-3.03
1552287_s_at	AFG3L1P	172	AFG3L1 AFG3	AFG3 ATPase family gene 3-like 1 (S. cerevisiae), pseudogene	9.4	32.35	4.07	-1.33	-81.36	0.8	-30.14	16.52	0.03	-1.37	303.59	17.38	-1.04	9.49	0.48	5.98	29.08	11.96	13.6	2.54	NA	0.85	13.53	2.02	39.17	-4.53	-1.25	74.98	0.07	0.54	-12.16
1552288_at	CILP2	148113	CLIP-2	cartilage intermediate layer protein 2	-5.8	-16.55	-19.12	-5.94	5.03	-1.39	58.63	-4.95	-3.83	0.13	-13.82	-3.52	-0.08	-1.44	-1.67	-1.79	-0.89	0.66	-1.84	-4.77	39.9	-0.66	-1.12	0.8	-3.29	0.57	0.09	-2.58	11.49	2.69	3.18
1552289_a_at	CILP2	148113	CLIP-2	cartilage intermediate layer protein 2	-8.16	-25.99	-24.1	4.28	22.89	0.28	62.53	-15.95	-5.92	-55.88	0.27	0.42	0.32	-4.08	-0.85	0.5	1.58	-2.66	-22.46	-0.84	13.79	3.53	-0.84	-2.42	1.89	10.35	-1.22	-8.34	9.05	1.52	0.17
1552291_at	PIGX	54965	PIG-X	phosphatidylinositol glycan anchor biosynthesis, class X	-5.47	-2.94	-5.58	10.48	196.7	11.97	-0.29	-6.21	-0.77	-4.11	-209.2	-8.45	5.96	-14.53	-5.86	52.9	-16.33	12.45	-4.82	-5.26	38.01	9.04	8.49	0.19	4.81	2.19	3.19	-67.29	0.06	10.09	-0.91
1552293_at	TMEM196	256130		transmembrane protein 196	-2.9	-16.23	-3.42	7.82	33.02	-11.18	-4	-4.88	0.36	0.87	2.62	-1.09	0.28	-4.36	2.2	-1.39	-2.97	2.65	0.42	-1.86	22.63	-3.08	0.37	3.13	-13.03	1.26	-0.08	0.1	0.25	0.27	0.57
1552295_a_at	SLC39A13	91252		solute carrier family 39 (zinc transporter), member 13	0.01	-34.74	-24.1	29.24	2.3	-66.96	-5.24	2.9	-1.54	-93.07	15.38	0.16	-20.97	-11.89	1.36	-4.44	4.57	-22.73	-29.82	12.97	134.04	-14.95	-1.32	-1.04	-5.54	49.36	-2.35	-19.94	76.98	12.22	0.55
1552296_at	BEST4	266675	VMD2L2	bestrophin 4	4.43	0.41	-5.61	-16.84	0.27	-4.18	-35.45	5.42	0.06	0.69	233.84	16.01	-3.65	-10.03	-16.44	-20.01	32.8	2.23	-8.35	0.67	-31.32	0.19	10.79	0.35	18.97	-2.23	11.68	8.26	1.76	-5.43	0.84
1552299_at	AKD1	221264	AK9 C6orf224 dJ70A9.1 AKD2 C6orf199 AKD1 RP1-70A9.1	adenylate kinase domain containing 1	-5.5	-3.71	9.81	1.69	-0.05	2.57	-47.27	-2.95	0.91	70.9	15.94	-0.37	0.52	1.07	-19.25	47.92	0.08	1.46	1.24	0.29	-18.9	0.28	0.34	0.87	-2.76	2.95	2.37	8.93	-11.2	0.52	18.48
1552301_a_at	CORO6	84940		coronin 6	-9.86	-25.17	-73.48	-1.67	20.99	-10.55	-8.78	-43.5	-3.8	-109.49	-3.17	-1.61	-2.02	18.36	-3.34	-7.66	0.27	-1.95	-19.91	0.26	NA	-1.23	-2.12	-6.75	1.08	0.54	0	-5.47	43.18	1.04	5.99
1552302_at	TMEM106A	113277		transmembrane protein 106A	-22.2	7.32	3.41	79.09	-28.71	39.57	-15.49	15.25	-5.92	16	3.96	-9.71	4.16	51.85	55.41	-26.24	-11.47	4.45	1.43	-62.86	-133.49	10.01	-5.96	9.08	-20.83	71.51	-5.39	18.22	-8.01	4.2	25.76
1552303_a_at	TMEM106A	113277		transmembrane protein 106A	-2.66	0.4	-5.19	109.89	-21.36	9.34	-14.27	2.38	-7.84	-24.84	7.58	-21.38	-1.26	33.67	119.17	-23.51	-19.11	1.59	0.07	-27.51	6.17	2.12	-18.5	0.13	-40.98	83.19	-17.2	18	0.12	7.08	15.77
1552304_at	ALG10	84920	ALG10A DIE2 KCR1	asparagine-linked glycosylation 10, alpha-1,2-glucosyltransferase homolog (S. pombe)	-7.12	-35.57	-21.3	10.32	-24.74	55.98	-6.11	-18.52	-6.32	-10.77	-49.9	-2.37	18.25	-4.24	1.57	54.88	-5.61	7.31	-26.22	-4.35	146.34	37.49	-0.9	0.44	0.42	25.12	0.02	-2.25	-17.99	3.57	14.01
1552306_at	ALG10	84920	ALG10A DIE2 KCR1	asparagine-linked glycosylation 10, alpha-1,2-glucosyltransferase homolog (S. pombe)	-4.14	-30.61	-6.28	3.36	-140.42	32.49	6.67	-25.63	-5.88	19.22	-56.83	-6.73	11.96	-16.19	-5.63	61.97	-5.83	14.39	-12.24	-30.81	137.45	29.59	0.2	2.96	0.15	15.21	1.64	-3.97	-17.05	7.42	5.95
1552307_a_at	TTC39C	125488	HsT2697 C18orf17	tetratricopeptide repeat domain 39C	24.8	98.61	29.17	0.29	-94.71	-22.92	9.24	16.02	31.69	-0.19	-44.01	66.77	-7.49	10.18	10.3	-0.2	0.12	35.09	5.85	11.43	NA	-3.15	85.63	13.06	174.53	10.19	37.73	-2.07	-17.65	13.31	2.69
1552309_a_at	NEXN	91624	CMH20 NELIN	nexilin (F actin binding protein)	23.4	117.19	109.87	-17.51	-21.36	3.02	1.07	72.5	35.91	87.52	-7.31	-3.14	-3.73	28.7	42.98	1.91	2.8	3.91	9.23	12.55	NA	-1.53	-8.69	0.06	-1.97	-40.25	-9.79	0.18	-8.17	-0.07	13.11
1552310_at	C15orf40	123207		chromosome 15 open reading frame 40	13.83	1.17	-8.21	-22.14	-128.84	0.05	-56.6	4.99	0.47	-41.66	11.67	1.75	0.02	-33.26	-34.11	31.4	4.26	1.75	0.2	0.09	225.66	0.85	5.93	-12.81	40.68	-9.28	0.4	3.99	-73.73	-13.86	1.22
1552311_a_at	RAX2	84839	QRX ARMD6 CORD11 RAXL1	retina and anterior neural fold homeobox 2	-1.27	-1.46	-6.74	0.98	57.4	-13.22	0.18	-20.26	3.67	-33.85	-2.48	-0.2	-3.62	2.87	18.47	-2.46	-0.42	-7.1	-1.26	-4.43	3.96	0.07	0.23	-0.62	-1.03	4.72	0.74	-0.6	17.95	1.1	-5.05
1552312_a_at	MFAP3	4238		microfibrillar-associated protein 3	-6.41	-8.77	-1.13	51.43	81.7	-1.33	-6.05	-23.81	-9.97	-2.66	-99.27	-2.46	-1.16	-28.76	47.19	55.51	-7.75	0.89	9.2	3.33	0.47	7.43	0.3	0.07	0.65	61.3	0.05	-7.64	-69.84	20.42	23.3
1552314_a_at	EYA3	2140		eyes absent homolog 3 (Drosophila)	1.06	2.36	-4.5	-18.06	8.31	0.4	32.86	0.55	4.35	3.99	23.07	5.35	-3.12	0.41	1.29	2.94	8.82	14.83	0.21	-16.44	-72.71	0.35	-5.39	18.39	-0.68	-14.81	5.15	21.76	3.26	-9.73	-10.18
1552315_at	GIMAP1	170575	HIMAP1 IMAP1 IMAP38	GTPase, IMAP family member 1	21.71	162.67	85.85	-5.25	-41.65	1.32	-25.26	60.08	20.47	-2.46	-85.21	17.18	-3.38	-13.63	28.93	5.9	0.55	9.01	57.85	78.97	-294.83	-1.24	47.87	-6.49	136.54	0.19	5.78	-62.29	2.32	-6.91	0.2
1552316_a_at	GIMAP1	170575	HIMAP1 IMAP1 IMAP38	GTPase, IMAP family member 1	22.63	176.55	107.64	-6.7	-51.57	2.43	-18.8	64.94	24.42	22.55	-99.96	37.73	-1.14	-16.77	30.88	2.46	-0.02	33.87	46.13	40.14	NA	0.06	67.64	-4.01	148.97	-0.57	9.94	-81.93	-0.17	-12.57	1.94
1552318_at	GIMAP1	170575	HIMAP1 IMAP1 IMAP38	GTPase, IMAP family member 1	25.56	172.04	134.03	-21.84	-15.26	-1.22	-9.58	81.84	24.01	39.97	-71.23	41	-4.09	-8.01	20.62	1.36	0.44	30.83	66.55	33.5	NA	-4.5	61.28	-5.61	128.62	-2.85	7.24	-51.08	0.93	-26.61	0.7
1552319_a_at	KLK8	11202	NRPN NP HNP TADG14 PRSS19	kallikrein-related peptidase 8	-5.47	-6.38	-12.82	4.61	9.4	-6.15	3.52	-8.17	1.14	-31.75	-2.12	-4.02	-2.28	1.27	1.95	-3.57	3.97	2.29	-5.01	-0.31	76.46	-7.62	-4.85	-1.36	-6.1	-1.85	2.53	-3.46	13.99	-0.45	0.52
1552320_a_at	CCDC65	85478	CILD27 FAP250 NYD-SP28	coiled-coil domain containing 65	28.28	125.11	129.37	-20.85	-14.03	-14.94	-51.29	60.77	24.92	96.65	-12.41	57.36	-5.97	-13.11	-31.63	0.34	3.09	32.8	35.12	43.78	-124.7	-13.95	41.67	-2.64	56.63	-14.72	8.04	-32.14	-15.08	-12.37	-7.26
1552321_a_at	CCDC65	85478	CILD27 FAP250 NYD-SP28	coiled-coil domain containing 65	43.69	147.76	131.73	-28.52	-63.42	-3.89	-23.15	65.4	29.06	88.19	-15.47	47.76	-4.05	-7.07	-38.23	0.43	2.08	32.1	47.08	51.9	-138.5	-14.02	33.34	0.2	52.49	-15.65	11.27	-25.61	-21.13	-12.91	-14.51
1552322_at	FAM122C	159091	RP3-473B4.1	family with sequence similarity 122C	9.49	10.7	10.75	-9.62	1.28	-10.62	-17.59	4.56	2.62	18.19	50.81	9.89	-3.74	-0.01	-2.82	-9.29	2.49	35.63	6.91	-6.15	-88.08	-4.15	3.94	-4.19	8.21	-7.59	3.6	13.38	-0.07	-4.75	-0.11
1552323_s_at	FAM122C	159091	RP3-473B4.1	family with sequence similarity 122C	13.16	9.34	7.76	-16.64	12.12	-0.18	-8.05	3.92	2.25	26.15	74.98	6.84	0.25	0.76	-2	-12.85	10.99	35.59	1.32	-4.87	-235.65	-0.67	1.44	-4.09	56.74	-36.1	15.64	21.57	-1.27	-10.38	-0.06
1552325_at	CCDC11	220136	HTX6	coiled-coil domain containing 11	-0.09	-9.49	-1.03	-3.95	-2.8	-1.58	0.35	-21.7	-2.16	2.19	0.12	-4.09	0.07	2.27	-1.59	8.73	0.45	-0.02	-2.05	2.01	45.53	-1.53	0.03	0.89	-1.86	-0.45	0.62	0.12	-2.12	-0.98	0.52
1552326_a_at	CCDC11	220136	HTX6	coiled-coil domain containing 11	-12.6	-8.51	-7.29	-19.92	6.05	0.85	-1.15	-8.49	-1.11	-1	42.35	-0.46	0	-6.27	-39.69	29.64	9.28	-6.51	-13.69	-6.35	65.84	1.07	-0.31	-3.2	2.03	-5.04	0.53	-0.43	0.08	-5.97	-0.4
1552327_at	ARMCX4	100131755	CXorf35	armadillo repeat containing, X-linked 4	10.54	24.54	19.77	-38.38	-41.72	-6.22	-1.87	44.3	5.47	27.62	39.92	0.7	-0.49	17.17	-26.11	-25.38	9.51	-6.93	7.72	1.7	-37.47	-18.93	1.8	-4.14	28.74	-10.63	3.37	-1.88	1.51	-7.26	-1.04
1552329_at	RBBP6	5930	RBQ-1 P2P-R PACT SNAMA MY038	retinoblastoma binding protein 6	-9.3	-40.75	-91.23	-44.27	26.3	0.18	110.29	-31.99	-7.6	-52.04	33.7	-2.24	1.94	68.6	0.13	2.67	13.62	4.82	-33.28	-22.41	41.93	10.54	-7.12	0.48	-3.61	-52.47	2.11	0.18	75.01	-28.52	-45.75
1552330_at	CENPBD1	92806		CENPB DNA-binding domains containing 1	2.35	12.88	0.61	85.24	-1.81	0.35	2.84	1.43	5.84	-20.49	0.57	-13.79	0.13	-26.49	62.81	39.33	0.49	0.4	4.78	14.97	-170.43	19	0.22	-1.54	0.91	89.13	-1.65	-3.9	-30.82	78.71	53.82
1552332_at	TRIOBP	11078	dJ37E16.4 HRIHFB2122 TARA DFNB28	TRIO and F-actin binding protein	21.93	10.68	6.18	-1.57	11.67	-17.25	1.03	-3.03	1.94	13.4	-0.19	-1.51	-0.93	-6.9	-0.16	11.48	22.55	12.64	11	34.25	-92.31	-0.33	2.76	2.1	0.73	2.95	-0.4	-1.1	-3.79	4.44	-5.74
1552334_at	TRIOBP	11078	dJ37E16.4 HRIHFB2122 TARA DFNB28	TRIO and F-actin binding protein	-0.41	5.91	72.15	-3.54	86.49	-14.65	-2.35	0.41	0.29	81.61	0.78	-5.12	-0.9	-1.89	20.61	12.75	-1.01	3.89	26.8	34.51	NA	0.22	3.21	-0.95	0.44	9.84	-0.1	7.59	-8.56	9.97	1.84
1552335_at	CATSPER1	117144	SPGF7 CATSPER	cation channel, sperm associated 1	41.71	85.49	38.41	48.96	1.3	-26.52	30.9	22.23	23.04	2.16	-28.59	-12.37	-13.09	-40.03	155.39	0.22	-1.16	31.83	16.67	39.13	-224.83	-6.97	-17.29	-3.29	-39.15	44.93	-11.31	-62.38	-12	56.16	18.21
1552337_s_at	HOXD4	3233	HOX4B HHO.C13 HOX4 HOX-5.1 Hox-4.2	homeobox D4	-0.31	-1.19	-0.39	1.41	-3.43	0.26	-0.28	-2.29	2.96	-6.19	8.1	-1.59	3.08	-1.52	-1.75	4.11	-0.8	-0.12	0.07	-2.24	1.83	-0.77	0.72	0.02	0.47	0.24	0.4	0.11	3.13	-0.12	-4.91
1552338_at	GSC	145258		goosecoid homeobox	-1.97	-3.95	0.63	8.18	11.05	0.26	24.69	-12.13	0.08	2.5	-11.63	-3.14	0.3	1.08	-1.74	24.53	0.24	0.2	-25.35	0.83	-0.68	-0.49	0.92	4.31	-5.92	0.62	-0.3	-5.55	0.03	7.34	0.87
1552340_at	SP7	121340	OI11 OI12 osterix OSX	Sp7 transcription factor	0.26	-1.5	-15.96	8.04	9.57	1.55	-27.69	0.11	-2.09	-21.98	-1.15	1.98	-1.31	2.8	14.1	0.17	0.12	0.43	-2.24	-6.63	1.31	-2.28	0.07	0.11	7.22	9.26	0.57	4.8	-1.6	0.08	1.67
1552343_s_at	PDE7A	5150	RP11-707M3.3 HCP1 PDE7	phosphodiesterase 7A	-1.78	38.15	89.21	-46.43	-2.23	3.45	-119.59	7.84	1.39	117.19	0.53	25.36	-0.06	0.07	-37.16	-2.71	-6.07	13.62	33.85	7.78	-270.58	1.59	39.78	3.46	78.06	-21.2	4.24	121.54	2.98	-0.23	-11.2
1552344_s_at	CNOT7	29883	CAF1 hCAF-1 Caf1a	CCR4-NOT transcription complex, subunit 7	-5.01	-8.78	-7.16	-4.26	2.77	-4.65	76.18	-1.34	2.48	-33.18	35.16	0.39	-5.31	40.54	-14.8	43.21	6.25	-1.07	15.73	-32.08	0.22	-6.07	-1.09	-15.4	-7.23	-5.59	-3.15	0.42	2.59	37.26	-4.59
1552347_at	CRYZL1	9946	QOH-1 4P11	crystallin, zeta (quinone reductase)-like 1	-10.93	32.06	46.58	-28.96	-89.53	-7.72	-10.47	52.35	5.98	11.65	18.36	1.46	-6.59	34.19	-6.78	-5.85	1.15	-0.97	61.07	-2.54	-32.53	-18.23	0.95	-8.07	20.7	-23.8	2.47	3.7	10.08	-8.75	-3.45
1552348_at	PRSS33	260429	EOS	protease, serine, 33	-1.95	1.27	2.03	12.7	231.2	-9.29	8.93	-13.51	-1.31	1.63	1.42	-0.85	-5.79	-12.2	0.08	-8.05	1.36	0.87	-5.93	61.15	-12.51	-10.23	0.04	-0.82	-26.3	1.31	-2.71	-8.85	-0.08	-2.28	8.13
1552349_a_at	PRSS33	260429	EOS	protease, serine, 33	-1.23	-21.46	-8.37	3.93	210.37	-8.28	1.35	-6.57	0.07	-13.3	-4.74	-9.58	-0.9	-10.93	0.26	-2.71	1.89	-3.32	-0.64	54.03	57.03	-6.5	-3.9	0.08	-15.87	1.19	-5.5	-8.24	-0.31	-0.1	0.36
1552354_at	C19orf26	255057	DOS	chromosome 19 open reading frame 26	-6.12	0.09	-13.21	6.69	4.37	0.14	9.97	-12.47	3.08	-54.31	18.91	-5.31	1.67	0.14	-3.33	0.45	5.87	-2.41	5.31	-7.85	2.32	0.15	0.5	1.62	-1.87	1.36	0.04	-4.91	5.24	4.87	-10.15
1552355_s_at	C19orf26	255057	DOS	chromosome 19 open reading frame 26	3.49	-0.38	6.09	3.52	2.05	-21.26	-8.05	3.86	0.68	21.89	4.94	-0.19	-2.08	-1.94	3.84	8.53	-2.15	3.65	4.09	5.02	-24.02	-6.38	-0.01	3.6	-0.26	-1.36	-0.58	1.13	-0.33	0.09	0.21
1552359_at	C8orf45	157777	C8orf45	chromosome 8 open reading frame 45	-1.64	0.87	-2.15	3.67	-0.22	4.14	0.93	0.56	-0.29	0.5	-1.47	-0.04	0.83	-2.62	0.29	0.6	-4.16	-0.03	-7.1	-1.38	-0.95	-0.53	0.41	1.15	1.13	-0.29	1.43	-0.25	-2.28	21.52	5.08
1552360_a_at	TIRAP	114609	BACTS1 wyatt MyD88-2 Mal	toll-interleukin 1 receptor (TIR) domain containing adaptor protein	3.74	12.93	19.58	1.47	55.73	-53.97	-95.47	-18.55	0.14	58.12	-22.92	0.01	-21.77	-62.09	27.15	-9.81	0.1	23.29	7.46	-0.6	27.14	-40.62	2.67	0.66	1.57	0.18	1.88	-6.23	-114.09	5.53	33.27
1552362_a_at	LEAP2	116842	LEAP-2	liver expressed antimicrobial peptide 2	0.5	4.69	1.53	-40.21	-51.32	-0.58	-184.96	8.79	2.93	-3.08	22.4	2.85	1.85	11.05	-15.97	47.35	0	1.06	12.79	0.08	2.8	7.45	23.96	-1.48	90.71	-38.72	5.08	23.79	-13.4	-5.37	-30.06
1552364_s_at	MSI2	124540	MSI2H	musashi homolog 2 (Drosophila)	-8.82	-71.32	-105.83	-36.9	2.22	13.79	79.7	-53.45	-6.81	-90.24	49.82	-1.63	17.54	19.04	-93.54	-0.64	11.41	-0.93	-39.99	0.08	157.61	36.57	0.05	-0.89	-2.4	-42.61	3.29	2.11	28.07	-2.02	-43.5
1552365_at	SCIN	85477		scinderin	0.5	-2	-18.89	46.38	-4.14	-4.36	-13.01	-4.57	-2.05	-10.01	-27.84	-5.92	1.92	9.49	8.49	-10.23	0.21	-5.06	-3.16	-8.75	39.84	1.08	-5.87	1.6	-5.3	99.97	0.08	0.36	-21.21	75.21	13.88
1552367_a_at	SCIN	85477		scinderin	0.15	1.34	2.17	25.07	-9.09	-2.24	-3.84	0.82	-0.81	2.35	-10.55	0.79	0.12	0.07	2.52	0.8	-1.18	1.19	7.66	-3.04	-7.67	0.2	0.04	8.67	0.76	71.34	2.56	2.15	1.27	64.93	1.02
1552368_at	CTCFL	140690	BORIS CTCF-T CT27 HMGB1L1 dJ579F20.2	CCCTC-binding factor (zinc finger protein)-like	-0.65	-8.23	-19.73	1.44	1.08	0.09	9.75	-8.8	-0.98	-22.74	-1.33	-1.66	0.93	15.1	-2.08	0.43	5.14	-5.4	-5.94	-3.21	57.9	-0.12	-0.74	-0.57	-2.38	0.18	-1.08	-3.85	-0.23	-2.49	0.21
1552370_at	C4orf33	132321		chromosome 4 open reading frame 33	32.88	44.79	13.51	26.03	73.12	1.51	15.62	15.88	17.88	17.83	-96.07	-3.32	-3.24	-15.45	54.34	30.21	-3.21	11.92	10.4	4.97	-198.89	-6.28	-10.6	1.8	-12.1	3.93	6.09	-21.57	0.06	8.19	0.13
1552372_at	C4orf33	132321		chromosome 4 open reading frame 33	0.07	-2.31	1.86	-5.63	27.1	-1.86	9.7	0.22	-0.39	2.29	0.34	-1.67	-0.91	4.03	-0.31	-1.64	-0.19	0.2	1.02	-5.08	0.22	-2.57	-1.03	0.75	-3.43	-5.8	0.58	0.03	-2.81	-2.1	-0.69
1552373_s_at	C4orf33	132321		chromosome 4 open reading frame 33	-1	0.59	1.75	0.09	38.37	2.67	3.45	0.04	0.04	1.81	-6.05	0.32	-0.33	1.46	1.05	2.25	-2.88	9.9	1.59	-5	-31.73	0.03	0.69	8.88	-1.61	0.23	5.4	0.18	-3.76	0.29	1.58
1552375_at	ZNF333	84449		zinc finger protein 333	26.61	23.24	48.49	-0.74	183.44	-0.82	20.34	18.08	6.68	59.62	-35.63	-3.03	4.27	0.47	102.91	-20.09	0.24	4.29	13.24	18.83	NA	-1.94	-8.66	0.25	0.24	-10.72	-2.19	-3.45	-51.41	-4.99	0.77
1552377_s_at	FAM18B2	201158	FAM18B2	family with sequence similarity 18, member B2	-19.6	-23.62	-20.72	4.22	1.1	-3.82	-16.97	-10.2	-3.2	-28.2	17.87	4.89	0.48	-31.25	2.11	-2.1	-11.13	5.41	-17.11	-6.11	57.33	6.22	3.87	-1.99	1.64	5.05	0.32	-1.64	43.51	-0.55	2.04
1552378_s_at	RDH10	157506	SDR16C4	retinol dehydrogenase 10 (all-trans)	5.6	-4.97	-3.67	20.89	-42.06	-6.34	0.72	-3.39	-2.13	1.1	-39.42	2.78	-0.5	-7.24	0.5	44.09	4.17	10.39	-2.39	3.89	-4.18	4.39	6.68	2.57	6.62	27.92	13.68	-16.11	-0.99	37.18	53.69
1552379_at	RDH10	157506	SDR16C4	retinol dehydrogenase 10 (all-trans)	-0.94	-2.35	1.4	0.2	-0.64	-1.09	2.2	-10.57	0.01	3.24	-0.33	-3.15	0	1.46	-1	2.46	0.08	-2.56	-2.21	0.39	13.9	-0.1	-0.74	-1.22	-0.29	-1.99	2.21	-0.81	0.36	0.14	-0.12
1552381_at	SRSF12	135295	RP11-63L7.3 SFRS19 SFRS13B SRrp35	serine/arginine-rich splicing factor 12	-2.74	-21.88	-6.23	25.7	1.77	3.04	41.06	-5.83	-1.73	-0.53	-14.58	-2.6	2.84	-3.72	1.76	-4.27	-6.29	-1.43	-4.48	-3.42	37.62	15.37	-4.64	1.03	-22.16	6.15	-0.68	-10.01	-14.11	10.13	0.29
1552383_at	FAM71A	149647	RP11-338C15.4	family with sequence similarity 71, member A	-2.68	-7.97	-14.36	0.71	4.04	-7.76	1.31	-39.03	0.26	-21.08	1.72	-3.89	-5.42	0.74	1.29	-8.29	0.31	-3.52	-6.41	-3.51	247.16	-3.42	-1.17	1.61	-25.11	0.26	-3.38	-10.54	-1.07	-3.74	0.86
1552384_a_at	FAM71A	149647	RP11-338C15.4	family with sequence similarity 71, member A	-0.92	-1.45	-38.29	-0.99	-20.67	1	4.86	-11.21	-4.02	-23.68	-13.46	-2.31	0.24	1.35	0.73	-10.35	-0.57	0.76	-1.43	-9.67	157.32	1.93	-4.16	0.96	0.01	0.02	1.08	-2.61	9.54	-2.99	-0.77
1552386_at	GAPT	202309	C5orf29	GRB2-binding adaptor protein, transmembrane	25.63	71.29	77.81	-46.46	157.96	40.26	17.97	29.91	18.55	18.84	-0.29	-31.36	10.61	-19.5	142.84	-45.71	-0.43	-32.54	33.22	36.57	NA	13.48	-40.92	3.96	-81.87	-10.04	-25.54	35.91	-43.85	4.48	0.58
1552388_at	FLJ30901	150378		hypothetical protein FLJ30901	-7.87	-16.56	-17.12	9.62	63.79	-5.7	83.59	-37.89	-5.83	-10.2	-10.38	-2.6	-4.37	-11.29	4.82	-0.63	-5.16	-1.1	-3.3	0.94	2.42	0.55	0.9	0.08	-6.13	3.98	0.22	-6.44	20.22	47.99	0.54
1552389_at	C8orf47	203111		chromosome 8 open reading frame 47	0.11	-5.65	-1.96	-1.19	-23.89	-1.8	-0.31	-5.94	-0.24	1.6	-8.7	-2.8	-2.1	0.39	-2.22	77.96	0.98	-3.41	0.32	-1.49	71.01	-1.87	-0.4	1.11	-1.31	-2.2	-0.37	-2.05	0.09	1.23	1.56
1552390_a_at	C8orf47	203111		chromosome 8 open reading frame 47	-0.01	-6.71	0.31	-6.14	-4.96	0.37	-0.02	1.68	-1.46	2.59	-5.06	0.12	0.78	-0.6	-6.56	81.35	-2.85	0.02	1.77	-0.34	-1.2	0.14	0.96	2.92	10.57	-0.25	3.87	1.24	1	5.34	4.94
1552391_at	C1orf65	164127	RP11-76K24.1	chromosome 1 open reading frame 65	0.49	-10.76	0.97	0.35	-12.84	-15.14	1.03	-16.64	-2.03	11.73	-5.36	-0.03	-3.22	-0.77	0.67	-2.15	0.19	-0.95	-9.45	2.17	55.46	-1.71	1.09	0.67	0.11	-1.7	6.48	2.44	5.41	-0.55	0.29
1552393_at	ENTHD1	150350	CACNA1I dJ370M22.3	ENTH domain containing 1	0	0.22	0.39	9.3	-6.46	-0.81	-2.66	-6.05	-0.22	0.58	-6.94	0.05	0.16	-0.35	-0.74	10.57	-2.41	2.44	8.15	-2.49	-2.72	-2.36	0.34	3.75	11.54	57.73	0.34	-2.41	-2.44	0.05	5.32
1552394_a_at	ENTHD1	150350	CACNA1I dJ370M22.3	ENTH domain containing 1	2.97	2.66	2.63	14.02	-8.21	-3.65	-7.46	1.61	0.07	7.63	-7.77	-0.64	-0.4	0.72	-0.36	2.97	-1.22	2.72	8.06	0.02	-12.87	0.21	0.39	6.95	5.87	72.73	-0.1	-5.57	-14.02	-0.62	10.82
1552395_at	TSSK3	81629	STK22D TSK3 STK22C SPOGA3	testis-specific serine kinase 3	-0.83	0.2	-1.91	1.88	25.11	-1.57	5.69	8.55	19.11	-44.02	-1.42	-0.4	3.55	-10.65	0.53	8.67	-2.6	2.03	-2.8	-5.89	-2.82	0.65	0.39	0.55	2.16	4.41	0.36	-6.17	-2.48	9.58	-7.93
1552396_at	WFDC6	140870	C20orf171 dJ461P17.11 WAP6	WAP four-disulfide core domain 6	0.49	-8.1	0.52	14.87	11.72	-11.83	-3.89	-5.06	-1.47	1.7	0.29	-0.52	-5.11	0.24	-0.43	-1.39	2.75	-1	-2.35	-4.76	50.21	-6.89	0.12	0.53	-11.25	2.61	0.06	-3.95	3.59	-2.72	-0.08
1552398_a_at	CLEC12A	160364	DCAL-2 CLL1 MICL CLL-1	C-type lectin domain family 12, member A	29.16	124.96	130.48	4.02	68.53	3.89	77.48	49.42	21.57	84.51	-77.81	-11.77	-0.6	-34.76	116.97	-33.59	-0.28	-4.54	51.68	30.42	-283.76	-0.63	-24.77	0.67	-68.74	14.11	-24.95	-102.84	-24.24	-9.22	28.59
1552399_a_at	BRF1	2972	hBRF GTF3B TAF3B2 BRF-1 HEL-S-76p TAF3C TFIIIB90 TAFIII90 TF3B90 BRF	BRF1 homolog, subunit of RNA polymerase III transcription initiation factor IIIB (S. cerevisiae)	2.32	23.47	26.66	-6.13	-45.88	-5.6	-4.28	91.68	-0.28	7.15	4.94	17.4	-0.3	37.92	-0.32	7.33	-5.59	23.61	16.81	-12.48	-176.45	1.14	17.56	1.27	11.26	-10.94	0.38	-0.28	0.37	5.2	-2.83
1552400_a_at	C15orf27	123591		chromosome 15 open reading frame 27	-10.15	-36.15	-48.92	120.14	15.18	-4.32	1.38	-13.88	-3.53	-47.45	-4.56	-2.64	-1.41	-3.1	0.25	1.97	-2.48	0.51	-6.98	-30.22	44.64	-5.05	-6.92	0.93	1.77	67.9	0.81	-1.82	18.67	21.59	10.97
1552401_a_at	NCRNA00258	100379661	NCRNA00258 C21orf41	non-protein coding RNA 258	4.29	6.96	-0.9	2.8	-2.94	-19.94	-38.4	2.01	2.58	0.45	187.65	-0.88	-8.67	-0.29	4.05	-5.75	28.94	-4.11	1.59	1.87	-18.21	-13.89	1.18	0.96	2.75	0	26.11	-0.95	-32.39	-4.81	-0.85
1552402_at	CALML6	163688	CAGLP	calmodulin-like 6	-0.91	-0.91	0.14	-0.09	-7.15	-20.71	2.76	-5.96	-0.15	-3.15	-0.92	-0.61	-8	-1.65	1.88	-1.08	0.64	0.06	0.07	5.67	26.35	-3.88	-0.29	-0.51	-3.8	-0.13	-0.04	1.36	4.03	-1.88	1.39
1552405_at	NLRP5	126206	MATER PYPAF8 NALP5 CLR19.8 PAN11	NLR family, pyrin domain containing 5	0.2	-10.4	-11.47	2.58	8.13	-1.59	1.82	-17.13	-3.54	-14.73	-7.27	-8.79	-1.57	-3.14	0.22	12.45	0.21	-1.4	-4.66	0.06	105.5	-6.47	-4.06	-4.05	-11.08	1.49	-4.12	-11.8	23.43	3.41	1.16
1552408_at	ODF4	146852	CT134 OPPO1 CT136	outer dense fiber of sperm tails 4	-0.83	1.44	-6.17	0.03	-0.81	1.69	2.26	0.23	1.15	-24.17	3.27	0.43	1.24	0.48	2.71	3.91	-4.7	1.22	0.05	-3.33	-15.79	-0.26	0.61	0.59	8.25	0.34	4.39	5.13	4.63	2.84	-2.28
1552409_a_at	ODF4	146852	CT134 OPPO1 CT136	outer dense fiber of sperm tails 4	-1.13	-8.81	-11.44	1.44	-28.96	0.28	9.15	-19.94	-1.73	-7.64	-0.09	-2.81	0.34	-2.12	-1.11	7.96	3.61	-1.12	-7.02	-3.49	61.58	0.58	0.03	6.99	2.37	-3.77	2	-0.6	1.41	-4.01	-0.52
1552410_at	CLEC4F	165530	KCLR CLECSF13	C-type lectin domain family 4, member F	6.11	9.41	3.22	39.04	24.74	-23	-31.5	15.78	2.3	0.93	-5.88	-3.2	-6.07	-23.81	35.18	-1.17	-3.07	0.41	1.15	17.77	0.29	-17.08	-7.13	21.55	-7.36	0.77	-5.06	-11.93	5.92	-3.16	1.33
1552414_at	WFDC9	259240	dJ688G8.2 WAP9	WAP four-disulfide core domain 9	-7.37	-35.4	-32.74	3.65	3.7	-0.44	0.09	-6.23	-0.82	-30.12	-4.9	0.95	1.56	3.93	4.44	-3.77	-1.08	-2.48	-7.92	-4.59	97.56	0.17	-1.16	3.9	-2.73	2.5	-1.94	-1.31	14.64	-3.12	1.79
1552415_a_at	WFDC9	259240	dJ688G8.2 WAP9	WAP four-disulfide core domain 9	-3.6	-15.73	-7.45	4.83	6.18	-7.23	-12.42	-8.64	-1.61	-17.45	0.51	-0.44	0.01	-6.89	0.07	-4.73	-2.48	-0.83	-11.6	0.43	104.88	-0.6	-0.66	-1.1	1.14	2.26	-1.42	0.28	18.02	0.11	3.12
1552417_a_at	NEDD1	121441	GCP-WD TUBGCP7	neural precursor cell expressed, developmentally down-regulated 1	-15.06	2.49	0.12	7.41	0.13	-30.71	3.41	37.12	0.07	-2.11	49.05	14	-9.24	2.25	-5.38	78.11	6.71	20.65	26.73	-27.22	-213.82	-3.23	11.78	-7.24	23.11	0.16	5.72	6.54	1.52	0.08	0.89
1552418_at	TTLL10	254173	TTLL5 RP5-902P8.1	tubulin tyrosine ligase-like family, member 10	-2.15	-14.2	0.87	10.57	55.03	-0.93	0.26	-2.65	-0.07	1.15	2.48	0.66	1.32	-1.49	1.88	-2.92	0.32	-1.24	-18.85	0.52	0.69	0.46	-1.63	0.08	-13.01	3.49	-2.62	-0.57	-3.13	0.09	2.85
1552419_s_at	TTLL10	254173	TTLL5 RP5-902P8.1	tubulin tyrosine ligase-like family, member 10	-12.49	-30.59	-47.46	9.15	45.78	6.03	-5.93	-10.32	-0.23	-89.68	0.91	-2.34	0.79	0.36	1.79	-8.05	-1.52	-9.61	-21.32	-24.99	190.43	-0.76	-2.86	0.13	-1.56	10.79	-3.08	-7.93	3.83	0.62	0.49
1552421_a_at	CALR3	125972	CT93 CMH19 CRT2	calreticulin 3	-0.34	-12.18	-1.95	1.36	0.99	-0.39	0.98	0.67	-1.16	4.83	-2.87	-0.06	-1.35	0.51	0.64	0.9	2.37	0.06	-4.45	-1.99	7.4	0.15	-1.73	3.53	-4.16	0.41	0.02	4.06	-6.36	2.18	0.53
1552422_at	C10orf25	220979		chromosome 10 open reading frame 25	-3.28	-27.09	-4.8	0.47	-21.67	76.22	59.08	-38.74	-3.12	7.57	-29.82	-3.74	37.58	17.56	-33.08	74.71	-0.79	-5.81	-11.94	2.44	41.26	33.98	-11.09	-1.19	-75.15	3.22	-14.46	-8.53	19.48	3.33	6.7
1552423_at	ETV3	2117	bA110J1.4 PE-1 PE1 METS	ets variant 3	-8.73	-6.31	-3.31	34.92	38.7	-1.41	11.42	0.51	-2.58	-1.44	0.92	13.54	-1.23	30.37	18.35	-41.86	-1.91	2.75	-0.17	-31.27	-20.27	-6.36	0.05	28.73	-0.26	-10.33	2.28	-2.25	19.46	-16.27	-18.61
1552424_at	KLHL10	317719	SPGF11	kelch-like 10 (Drosophila)	0.45	-14.67	-3.36	-0.74	-8.92	-4.65	-2.47	-5.71	-1.65	7.86	-1.18	0.4	-2.13	-0.13	-1.02	7.41	-0.96	0.36	-8.69	1.46	28.95	-1.25	0.51	4.87	-1.43	-0.4	0.82	5.55	-0.81	2.2	8.99
1552425_a_at	KLHL10	317719	SPGF11	kelch-like 10 (Drosophila)	-11.79	-23.6	-20.9	5.88	-2.25	-2.76	-3.36	-1.99	1.01	-9.76	-1.54	3.08	1.18	-8.17	0.96	-1.01	-2.05	-0.62	-23.11	-21.64	109.57	-0.47	0.11	-0.84	0.02	4.37	-0.31	0.25	9.18	0	12.11
1552426_a_at	TM2D3	80213	BLP2	TM2 domain containing 3	-17.58	-1.15	-0.64	0.77	105.05	31.23	-37.65	-26.83	-3.19	26.71	10.51	-1.05	13.27	-107.89	0.24	16.95	4.01	9.24	-13.51	0.06	-113.1	21.75	12.36	2.53	53.81	8.52	14.44	0.71	0.13	-1.91	6.09
1552427_at	ZNF485	220992		zinc finger protein 485	3.45	25.62	4.86	-11.98	-160.96	70.45	-30.38	4.44	1.56	3.4	-1.14	0.91	11.89	-1.01	-32.61	2.85	0.16	6.4	8.38	0.07	-10.44	2.12	9.49	-0.41	39.97	-4.21	1.82	24.19	-33.03	5.23	13.31
1552430_at	WDR17	116966		WD repeat domain 17	0.51	-1.14	-12.64	-10.93	-17.6	17.12	-11.46	-0.68	-2.64	-4.9	36.26	-7.55	11.32	-9.09	1.06	75.46	0.1	-3.65	1.6	-12.8	30.73	2.94	-7.86	-2.16	-4.52	-8.28	-1.1	18.88	-1.92	-7.13	0.57
1552432_at	MFSD6L	162387		major facilitator superfamily domain containing 6-like	1.62	-7.67	-2.66	11.4	35.16	-2.15	-3.09	-8.37	-1.5	23.53	-3.62	-0.02	0.46	-1.8	30.03	0.05	-5.52	1.75	-4.3	14.97	-39.45	0.81	3.29	8.25	0.49	8.25	1.82	4.25	-7.04	4.85	3.51
1552436_a_at	CDH23	64072	CDHR23 USH1D	cadherin-related 23	5.31	1.38	1.19	38.09	-1.77	-5.17	0.09	2.12	17.09	0.98	1.15	-2.17	-2.34	-1.36	14.58	1.83	-0.84	-0.49	1.08	0.91	-46.42	-6.11	-1.31	2.83	-11.18	52.34	2.11	-0.95	-0.94	50.46	-0.32
1552438_a_at	ANKAR	150709		ankyrin and armadillo repeat containing	-11.63	-21.37	-25.49	0.62	29.65	0.02	3.17	-11.8	0.16	-42.26	8.47	-1.87	0.71	-0.72	-2.6	-1.12	2.26	-5.79	-14.14	-13.69	103.32	-0.85	-3.28	0.79	-3.16	0.59	-0.79	-2.02	25.68	-3.23	-4.24
1552439_s_at	MEGF11	84465		multiple EGF-like-domains 11	-2.07	-8.03	-1.98	-10.32	2.19	1.97	1.59	4.92	6.77	5.33	-2.13	-0.11	1.38	50.64	-6.11	1.46	-1.44	0.41	-11.56	-5.51	-8.88	0.58	2.25	1.57	0.04	-5.52	1.33	7.42	16.7	1.1	0.63
1552440_at	GPR182	11318	AMR AM-R 7TMR gamrh ADMR hrhAMR G10D	G protein-coupled receptor 182	-1.33	-16.3	-33.82	2.98	12.03	12.79	1.4	-38.66	-5.15	-22.97	-13.2	-2.02	-1.36	0.26	9.51	-2.14	-0.48	0.81	-7.65	13.01	104.8	-8.56	-2.44	-0.32	-0.44	1.35	0.41	-3.39	-0.32	-5.17	-0.53
1552445_a_at	ESX1	80712	ESXR1 ESX1L	ESX homeobox 1	0.38	-1.69	-16.07	1.37	8.27	-0.35	9.11	-5.19	-0.02	-41.87	1.28	-3.77	-0.32	0.6	5.61	0.85	0.01	-6.34	-1.87	4.08	3.5	-0.61	-0.38	-1.89	-0.12	1.33	0.38	-2.69	2.11	1.67	-1.02
1552448_a_at	C8orf12	83656		chromosome 8 open reading frame 12	5.25	-1.2	-1.45	0.72	1.55	-4.58	-1.65	-0.58	-0.66	0.08	4.56	0.74	1.2	0.78	0.25	7.17	1.93	0.01	4.6	0.66	-10.99	-3.83	1.2	0.62	0.38	0.45	-1.63	4.95	-1.56	-0.39	1.24
1552449_a_at	SCGB1C1	147199	RYD5	secretoglobin, family 1C, member 1	32.21	129.91	111.63	-4.54	0.03	0.25	-6.55	43.55	46.04	70.06	-21.01	-3.39	-0.77	-4.71	1.27	-4.07	2.14	0.04	28.73	29.93	-98.91	-2.87	-3.18	1.7	-6.56	-2.31	-2.15	-14.27	-22.58	-2.77	-2.74
1552450_a_at	DNAJC5G	285126	CSP-gamma	DnaJ (Hsp40) homolog, subfamily C, member 5 gamma	-3.83	-11.93	-5.53	9.4	32.04	-21.08	-4.95	-3.09	-0.44	-37.24	0.13	0.13	-7.9	-3.19	2.56	2.38	0.8	-0.45	-2.44	2.75	84.01	-16.05	-4.88	-6.99	-8.83	4.24	-0.62	-6.06	9.39	-3.76	3.42
1552452_at	WDR88	126248	PQWD	WD repeat domain 88	0.57	0.78	1.05	0.93	2.46	-6.38	0.22	-1.69	1.7	0.27	0.11	0.01	0.37	-1.13	0.02	7.6	0.4	3.54	-5.47	3.3	2.89	0.56	1.24	1.07	2.24	-0.77	1.72	0.2	0.85	1.95	-2.2
1552453_a_at	WDR88	126248	PQWD	WD repeat domain 88	8.32	-2.47	5.3	-1.13	-12.99	-1.59	-4.15	-10.05	-0.72	23.49	-3.18	-0.19	0.04	0.14	-2.13	4.41	0.28	3.78	7.32	4.62	0.02	-1.06	3.64	3.47	2.39	-4.98	3.64	0.8	-0.65	0.37	-0.18
1552455_at	PRUNE2	158471	C9orf65 BNIPXL bA214N16.3 KIAA0367 RP11-58J3.2 BMCC1 A214N16.3	prune homolog 2 (Drosophila)	-2.91	-16.7	-35.11	0.28	14.21	-6.49	-22.51	-6.27	-2.88	-30.61	0.2	3.32	-3.47	0.5	0.92	0.13	-2.14	-0.36	-2.98	-6.71	78.74	-0.22	-0.04	1.36	1.77	0.42	1.42	2.35	2.51	-0.71	1.13
1552456_a_at	MBD3L2	125997		methyl-CpG binding domain protein 3-like 2	-3.92	-2.54	-3.79	3.34	-1.37	-5.96	0.16	-6.3	-0.17	-0.9	-8.4	1.79	-2.21	-0.17	3.7	11.67	-13.82	1.98	-0.09	-0.11	1.38	-3.52	1.32	0.13	4.95	-0.61	0.69	-0.33	20.86	9.91	0.52
1552457_a_at	ADAMTSL1	92949	PUNCTIN C9orf94 ADAMTSR1 ADAMTSL-1	ADAMTS-like 1	7.57	0.06	3.96	0.03	-2.31	-2.85	1.01	0.29	1.27	2.81	2.12	-1.15	-0.68	0.11	3.25	3.26	-1.19	0.17	14.48	1.31	-19.99	-2.89	0.06	1.64	1.06	0.74	0.36	1.93	-2.63	1.48	2.14
1552458_at	MBD3L1	85509	MBD3L	methyl-CpG binding domain protein 3-like 1	0.13	-3.26	-7.7	2.46	1.03	-4.47	2.17	-3.23	0.12	-16.64	0.48	0.31	-0.16	8.87	0.33	5.59	0.56	-2.53	-0.66	0.18	0.75	-2.66	0.44	-1.89	0.06	-0.64	1.03	2.27	2.86	1.01	0.54
1552459_a_at	MBD3L1	85509	MBD3L	methyl-CpG binding domain protein 3-like 1	0.69	-19.64	-3.4	1.9	4.25	-22.33	-7.92	-38.69	-7.3	1.05	-0.47	-2.34	-2.81	-2.29	0.72	0.36	0.38	-0.63	-9.02	1.01	100.06	-5.9	0.55	0.72	0.11	-0.25	0.25	0.27	-0.87	-3.82	3.86
1552461_at	FAM46D	169966	CT112 CT1.26	family with sequence similarity 46, member D	-0.61	-5.69	-9.13	-0.08	2.05	-2.88	-1.89	0.25	0.26	-21.99	9.95	0.41	-0.32	0.04	-2.32	-0.38	-0.34	-0.72	-0.72	-1.43	24.81	-2.09	0	-1.3	1.14	-2.32	-0.15	-0.08	3.52	-0.88	0.01
1552463_at	SERPINB11	89778	SERPIN11 EPIPIN	serpin peptidase inhibitor, clade B (ovalbumin), member 11 (gene/pseudogene)	-4.85	-43.98	-31.27	5.52	35.75	-5.32	-4.64	-23.65	-2.03	-39.49	1.62	0.53	0.37	-6.78	2.12	0.19	-0.88	-5.64	-8.75	0.54	100.69	-5.93	-1.66	0	0.02	1.83	-0.83	-1.03	18.71	0.04	3.56
1552466_x_at	NCRNA00161	118421	NCRNA00161 C21orf100	non-protein coding RNA 161	0.48	1.3	0.38	-1.75	24.66	-0.85	0.29	0.48	0.34	10.3	6.56	9.67	-0.35	10.05	0.86	-1.62	-0.63	2.56	4.33	-4.04	-84.11	0.41	2.58	5.77	0.53	-0.54	1.5	13.43	-2.29	-0.35	0.44
1552467_at	DSCR10	259234		Down syndrome critical region gene 10	-4.25	-16.51	-18.48	-0.29	21.06	-1.16	-0.12	-20.05	-1.27	-20.71	-5.48	-0.5	-1.37	-2.62	-1.01	-0.46	-0.29	0.15	-28.65	-8.69	149.42	0.27	-1.09	0.06	0.22	0.12	0.87	-1.33	3.95	-0.41	-3.67
1552468_a_at	DSCR10	259234		Down syndrome critical region gene 10	-0.81	-14.07	-16.72	3.92	33.09	-6.47	-8.94	-3.26	-3.34	-34.42	17.94	-1.43	-1.57	-9.94	13.25	-0.91	0.28	-0.54	-18.08	0.01	21.25	-0.4	-5.2	-5.98	-0.23	3.88	-3.61	1.43	11.97	-0.11	4.5
1552470_a_at	ABHD11	83451	PP1226 WBSCR21	abhydrolase domain containing 11	4.42	4.93	8.58	1.99	-39.25	-37.55	-7.39	12.49	0.56	14.63	-4.15	-4.42	-10.05	-24.97	8.5	42.82	-0.87	0.81	13.08	-7.41	5.99	-7.07	-1.28	0.07	-8.93	8.96	-5.04	-2.36	-6.56	52.4	5.59
1552472_a_at	ACAP2	23527	CENTB2 CNT-B2	ArfGAP with coiled-coil, ankyrin repeat and PH domains 2	-5.95	-3.09	7.63	16.32	252.44	-23.29	24.95	0.22	0.22	13.99	20.67	-0.77	-5.44	0.97	31.18	-6	1.77	-0.1	23.96	-1.12	-256.21	0.15	-8.26	4.42	-24.6	36.48	2.12	1.93	-64.77	5.51	15.46
1552473_at	GAMT	2593	HEL-S-20 PIG2 TP53I2 CCDS2	guanidinoacetate N-methyltransferase	5.69	0.87	-8.63	-17	-34.84	53.81	7.32	5.82	4.87	-50.02	-54.53	-2.29	10.3	-5.62	-20.51	24.51	-18.19	-8.95	-2.16	0.44	99.33	27.2	1.26	-12.37	2.8	-14.46	-0.37	-8.81	14.31	25.74	-23.29
1552474_a_at	GAMT	2593	HEL-S-20 PIG2 TP53I2 CCDS2	guanidinoacetate N-methyltransferase	4.74	-5.63	2.35	-65.5	-61.71	1.99	52.62	-0.91	-0.62	-21.83	-58.27	-2.29	4.9	8.01	-52.66	56.46	-2.55	-9.93	-4.99	27.05	111.24	12.92	0.01	-12.75	1.28	-43.97	-1.14	-17.71	109.05	62.59	-42.86
1552476_s_at	PLCD3	113026		phospholipase C, delta 3	-21.92	-2.21	-7.97	17.09	29.58	5.54	80.2	-5.66	5.01	-24.99	-3.52	-19.48	0.88	-0.15	-0.61	-1.01	3.07	-14.43	-1.41	-20.11	14.96	0.34	-2.48	0.23	-16.57	31.67	-0.81	-44.16	-5.4	10.43	0.34
1552477_a_at	IRF6	3664	VWS1 PPS1 PIT VWS LPS OFC6 PPS	interferon regulatory factor 6	-0.59	-2.29	-5.56	4.75	97.68	2.17	-9.55	0.17	0.2	-16.18	-0.45	0.49	3.15	-1.76	1.42	1.8	-5.03	19.43	2.69	-0.6	-10.81	2.9	0.16	0.06	0.02	3.28	-1.08	-3.58	0.42	0.22	20.62
1552478_a_at	IRF6	3664	VWS1 PPS1 PIT VWS LPS OFC6 PPS	interferon regulatory factor 6	0.49	-6.26	5.48	-15.09	-0.25	-2.94	-0.67	-4.89	-4.06	12.3	-0.99	6.57	-0.85	1.33	-5.43	2.91	-6.63	3.34	2.37	-4.73	20.02	-2.81	0.76	1.16	0.47	-16.03	-0.73	0.77	-6.99	-4.58	7.53
1552480_s_at	PTPRC	5788	CD45 LY5 T200 L-CA LCA CD45R B220 GP180	protein tyrosine phosphatase, receptor type, C	7.02	21.72	76.85	-26.98	162.12	-5.47	24.41	63.91	-2.12	84.13	52.65	14.36	-8.4	-17.65	-0.37	-15.18	3.97	6.36	15.04	-20.31	NA	-17.87	6.94	1.2	7.49	-20.9	11.72	0.05	-6.56	-25.86	-3.56
1552481_s_at	MAN1A2	10905	MAN1B	mannosidase, alpha, class 1A, member 2	-3.57	-61.8	-0.31	12.66	-36.55	-1.31	2.05	-1.78	-15.57	45.92	1.81	-4.5	-2.74	-52.48	-1.84	0.91	7.78	-0.22	-8.31	-15.48	209.71	0.1	-1.92	6.16	-28.1	11.39	1.75	-0.97	-85.62	-4.38	6.7
1552482_at	RAPH1	65059	ALS2CR9 PREL2 RalGDS/AF-6 PREL-2 ALS2CR18 LPD RMO1	Ras association (RalGDS/AF-6) and pleckstrin homology domains 1	-10	-8.98	-5.2	22.38	1.14	-8.49	-9.05	-4.6	-5.68	-0.23	-15.44	-0.84	-2.01	-1.65	1.91	-7.79	-3.11	-0.62	-13.52	-2.03	69.98	-0.94	-2.42	9.54	0.1	24.87	6.32	-1.52	-1.03	-5.38	15.92
1552484_at	SMCR8	140775		Smith-Magenis syndrome chromosome region, candidate 8	-6	-12.25	-2.6	-0.03	49.6	-7.02	-12.56	3.88	-0.05	-15.98	54.15	0.05	0.4	-11.84	0.56	0	1.19	0.05	-1.3	-6.39	-0.23	-2.49	0.45	0.29	0.28	3.27	-2.47	1.19	-0.71	1.92	1.45
1552485_at	LACTB	114294	G24 MRPL56	lactamase, beta	-0.59	1.16	-1.45	118.14	135.79	-47.85	51.8	-3.89	-4.94	-3.18	-192.41	-17.65	-23.26	-19.2	125.81	13.27	-10.4	0.14	18.61	-4.46	0.43	-5.69	-27.92	8.66	-21.97	115.83	-0.95	-35.59	-36.12	-0.13	55.1
1552486_s_at	LACTB	114294	G24 MRPL56	lactamase, beta	13.42	23.02	20.96	144.08	82.57	-77.28	2.37	4.3	15.23	18.7	-83.92	-20.36	-22.31	-44.09	189.95	22.42	-4.81	-0.18	32.53	-0.17	-110.37	-14.39	-12.42	4.44	-32.2	110.94	0.42	-28.22	-42.79	11.33	26.74
1552487_a_at	BNC1	646	BNC HsT19447 BSN1	basonuclin 1	6.03	0.8	0.07	-3.21	1.56	0.1	2.64	-3.11	0.38	1.43	5.42	0.68	0.59	0.67	-4.5	0.06	-0.04	0.29	7.34	-4.37	1.73	0.29	0.16	1.82	1.16	-4.34	0.03	0.36	-3.88	0.26	-1.07
1552489_s_at	MPP4	58538	DLG6 ALS2CR5	membrane protein, palmitoylated 4 (MAGUK p55 subfamily member 4)	1.39	0.57	-0.38	-0.94	-23.75	0.86	3.44	0.39	0.42	2.31	3.18	0.24	6.52	8.05	-0.12	12.43	2.29	1.05	0.9	2.33	-13.18	2.22	2.86	1.53	0.24	-4.08	0.91	-1.42	-7.91	1.14	-1.99
1552490_at	LACE1	246269	AFG1	lactation elevated 1	-1.62	-37.26	-36.62	49.76	-1.2	14.68	0.25	-31.78	-7.96	-12.26	0.23	-0.3	4.44	12.7	0.04	29.66	-0.34	0.23	-27.11	-5.7	5.35	7.58	-3.49	-0.2	-5.7	32.34	-1.81	1.85	-0.37	37.93	36.01
1552491_at	IDI2	91734	IPPI2	isopentenyl-diphosphate delta isomerase 2	-7.93	-22.22	3.41	2.71	6.48	-0.86	-6.71	1.51	-0.29	41.84	-0.19	0.47	1.94	-22.33	0.27	0.12	-13.59	-2.87	-12.95	-0.3	13.56	0.04	-0.01	0.48	-1.18	1.7	-3.57	0.15	-0.24	-0.42	6.98
1552493_s_at	CYP11B1	1584	CPN1 CYP11B P450C11 FHI	cytochrome P450, family 11, subfamily B, polypeptide 1	-0.86	-3.42	-0.48	4.4	113.11	-15.79	-2.53	-2.4	0.69	6.6	-26.88	-2.02	-2.08	-3.93	17.73	1.42	-7.67	1.65	0.9	9.57	3.14	-4.46	0.62	0.83	-2.87	0.47	3.16	-6.35	-11.7	0.03	1.17
1552494_at	TAF8	129685	TAF TAFII43 II TAFII-43 TBN 43	TAF8 RNA polymerase II, TATA box binding protein (TBP)-associated factor, 43kDa	0.56	5.04	21.18	0.66	2.86	0.77	1.16	5.75	1.24	56.62	41.77	1.39	0.08	9.73	0.21	1.95	0.8	1.73	5.01	11.9	-275.98	-3.13	6.58	1.65	2.79	-9.32	-0.13	10.72	2.18	-0.88	-9.2
1552496_a_at	COBL	23242		cordon-bleu homolog (mouse)	-0.73	3.83	-5.61	5.22	1.68	-1.71	3.16	-5.55	0.95	2.72	-14.44	0.68	0.63	51.36	0.9	2.29	-0.54	-0.78	-5.1	0.03	1.48	0.33	-2.13	3.59	-2	18.36	1.24	0.81	-0.42	0.59	5.87
1552497_a_at	SLAMF6	114836	KALIb NTB-A CD352 SF2000 KALI Ly108 NTBA	SLAM family member 6	14.62	24.14	92.23	-69.15	-6.01	-79.97	-213.79	14.61	6.13	59.51	128.03	20.57	-40.91	-90.82	-85.04	-3.27	-0.05	4.85	22.67	17.8	27.64	-80.48	5.93	-24.74	8.79	-19.97	-1.29	41.55	-1.81	-46.45	-19.37
1552498_at	ZSCAN20	7579	ZFP-31 ZNF31 KOX29 ZNF360	zinc finger and SCAN domain containing 20	-3.54	-10.81	-13.4	13.82	10.86	-11.76	0	-1.81	-0.02	-53.5	-7.12	-2.55	-6.77	-1.94	22.32	-1.74	-7.74	-7.95	-5.57	0.99	107.9	-6.87	-10.92	0.52	-13.64	10.05	-2.45	-7.65	3.09	4.11	7.71
1552499_a_at	ZSCAN20	7579	ZFP-31 ZNF31 KOX29 ZNF360	zinc finger and SCAN domain containing 20	-7.04	-9.35	-7.76	19.45	1.62	-1.76	-51.38	-1.39	-2.08	-8.15	4.56	0.69	0.72	-3	0.16	9.5	-6.02	1.04	-5.59	-0.75	20.74	1.38	0.7	-0.53	0.53	8.73	-1.45	0.59	2.42	1.92	18.59
1552501_a_at	GPBAR1	151306	BG37 GPCR19 GPR131 TGR5 M-BAR	G protein-coupled bile acid receptor 1	38.43	171.74	147.84	1.91	-15.58	-21.87	14.5	103.16	36.75	40.41	-12.71	-3.62	-14.2	-34.28	88.22	-6.51	7.26	-8.26	55.2	63.28	-169.53	-19.33	-12.33	-3.05	-20.38	0.08	-8.79	-29.64	-41.94	-14.38	2.28
1552502_s_at	RHBDL2	54933	RRP2	rhomboid, veinlet-like 2 (Drosophila)	-0.86	-6.86	-1.8	2.43	2.81	-1.97	-14.49	-4	-3.27	-0.33	3.3	3.47	0.01	0.67	5.95	-0.72	-3.22	4.08	-12.34	0.2	0.29	0.39	0.28	1.98	4.49	0.29	0.77	3.28	5.6	-0.95	8.95
1552503_at	FRAS1	80144		Fraser syndrome 1	0.32	0.29	-2.53	7.81	19.31	-9.64	-7.78	0.24	3.42	-43.3	0.74	0.6	-7.27	-1.63	10.53	1.5	-7.72	-0.48	1.61	0.92	1.24	-5.07	0.18	-5.61	1.14	0.35	0	-7.33	30.64	-0.28	-0.45
1552504_a_at	BRSK1	84446	hSAD1	BR serine/threonine kinase 1	-2.49	3	20.96	45.76	-11.54	-33.85	-9.23	49.17	26.36	9.62	-25.59	-21.95	-17.16	-10.34	28.51	0.05	-11.5	-31.35	21.1	-5.09	95.15	-18.55	-22.93	-7.44	-67.38	48.54	-3.13	-58.96	-10.51	4.99	10.33
1552506_at	CRB2	286204	RP11-230L22.2	crumbs homolog 2 (Drosophila)	-2.9	0.56	-4.04	22.6	35.18	-5.69	-13.02	1.5	1.47	-32.53	12.93	-3.15	-1.65	-2.01	12.85	-1.21	-8	-0.45	-2.56	-0.23	3.91	-7.25	-1.38	-1.09	-11.14	11.46	-3.06	-0.7	-1.93	4.79	0.25
1552507_at	KCNE4	23704	MIRP3	potassium voltage-gated channel, Isk-related family, member 4	-1.62	-11.32	-1.77	4.12	16.04	-11.54	-28.97	-6.99	-0.45	-18.26	6.09	1.44	-2	-12.01	-0.25	0.9	-4.85	0.48	0.23	0.88	14.89	-2.38	0.27	-4.71	12.71	-0.13	-2.65	4.91	10.99	-0.29	-0.43
1552508_at	KCNE4	23704	MIRP3	potassium voltage-gated channel, Isk-related family, member 4	-3.43	-10.21	-1.86	-0.48	16.62	0.39	0.04	-7.97	-3.07	4.36	-2.45	1.09	-0.39	0.13	0.59	0.05	0.22	2.87	-4.95	-1.59	-0.86	0.19	1.06	1.02	5.45	0.03	0.28	0.92	22.33	-5.48	-0.09
1552509_a_at	CD300LG	146894	NEPMUCIN TREM-4 CLM-9 CLM9 TREM4	CD300 molecule-like family member g	-10.57	-47.97	-25.12	0.71	12	21.34	2.3	-16.06	-5.45	-20.19	0.55	-0.24	2.58	1.67	0.24	-2.15	0.65	-4.93	-20.36	-13.61	131.81	-1.61	-3.9	7.2	0.25	0.17	-2.47	-5.18	2.84	0.62	0.8
1552510_at	SLC34A3	142680	NPTIIc HHRH	solute carrier family 34 (sodium phosphate), member 3	-7.51	-22.93	-15.44	4.9	93.38	-28.48	0.37	-1.15	0.08	-100.37	9.98	0.96	-8.32	-2.08	19.46	-11.86	-15.25	-1.12	-30.5	-10.92	65.88	-9.62	-3.73	-7.45	-5.76	1.34	-4.7	-4.82	89.16	-2.25	-1.72
1552514_at	WBP2NL	164684	PAWP	WBP2 N-terminal like	0.02	1.18	-0.83	-26.59	-19.45	0.44	-25.26	6.19	-0.4	-1.79	1.41	-7.14	-1.92	20.34	-3.63	-24.86	0.08	0.54	17.99	-5.62	186.98	-19.93	-5.81	-1.5	-6.95	-17.07	1.05	3.47	-15.62	-2.9	-15.36
1552515_at	HIPK1	204851	Myak Nbak2	homeodomain interacting protein kinase 1	-12.58	-11.65	0.84	-11.48	34.95	0.21	76.94	-4.02	-7.32	0.71	0.06	8.67	0.49	26.95	-6.57	-1.9	-4.83	1.78	3.83	-19.7	-32.39	-1.88	0.37	0.25	2.07	-2.74	1.38	0.32	61.61	-6.12	0.08
1552516_a_at	HIPK1	204851	Myak Nbak2	homeodomain interacting protein kinase 1	-4.98	1.42	21.1	0.04	100.81	-9.95	48.14	30.52	0.47	-3.67	0.12	2.45	-4.57	32.49	-9.4	3.14	-2.91	-0.45	36.77	-4.21	-216.51	-3.97	3.74	-0.1	-4.48	2.35	-0.16	-4.97	46.62	5.48	0.36
1552518_s_at	MTBP	27085	MDM2BP	Mdm2, transformed 3T3 cell double minute 2, p53 binding protein (mouse) binding protein, 104kDa	0.4	-3.33	-0.42	-20.28	-103.47	38.89	0.48	1.95	-6.34	19.46	1.58	0.36	10.23	-0.55	-39.37	70.7	10.9	16.18	0.23	-8.54	-8.3	18.33	5.4	-0.24	18.78	-8.71	1.87	12.94	-1.65	25.59	-7.84
1552519_at	ACVR1C	130399	ACVRLK7 ALK7	activin A receptor, type IC	12.62	23.32	19.2	-21.62	-17.86	-55.72	-122.51	12.61	14.49	-1.57	-66.68	10.07	-14.7	-29.27	-42.64	-35.89	-6.64	-20.34	11.86	-1.44	NA	-34.75	18.84	-9.83	53.21	-16.79	-1.59	-44.24	-35.74	6.24	-9.37
1552520_at	TMEM74	157753	NET36	transmembrane protein 74	-11.59	-48.04	-47.14	-1.05	27.17	-13.63	-12.53	-17.09	-10.76	-30.53	-4.7	0.33	-2.19	-12.2	1.05	42.39	-6.39	0.17	-25.39	-8.39	NA	-4.5	-4.33	1.04	0.7	-0.76	-1.84	0.19	6.39	1.82	2.57
1552521_a_at	TMEM74	157753	NET36	transmembrane protein 74	1.61	-5.51	-10.67	-1.45	-6.27	0.81	-4.85	-4.67	-1.34	-7.84	1.5	-4.54	-0.3	-0.22	-1.14	75	-4.89	-3.01	2.65	-5.49	106.94	-0.29	-0.71	0.1	-5.8	-2.84	0.07	0.48	-17.33	15.72	-1.79
1552522_at	TIGD4	201798		tigger transposable element derived 4	-7.67	-12.69	-26.16	-0.87	38.66	0.12	10.34	-15.48	0.77	-21.25	0.09	-0.63	-0.89	16.6	-11.25	19.88	5.29	-1.39	-8.79	-7.97	37.67	-2.46	-1.21	0.75	-3.25	0.43	-1.01	-3.31	3.21	-0.32	0.68
1552523_a_at	TIGD4	201798		tigger transposable element derived 4	-3.56	-18.97	-34.63	-1.77	2.71	-1.39	-3.09	-25.7	-2.31	-22.85	4.48	1.68	-1.23	33.19	-6.98	46.9	2.76	-1.02	-14.86	-2.17	61.56	0.42	2.18	-1.11	-2.19	-6.47	-4.52	2.99	11.16	-2.33	1.21
1552524_at	ART5	116969	ARTC5	ADP-ribosyltransferase 5	-1.48	-8.67	-10.18	0.94	2.04	-9.08	2.92	-8.92	0.39	-16.12	5.4	-6.34	-4.15	1.83	3.13	0.42	-2.7	-9.09	-7.81	0.66	219.63	-5.8	-1.38	-3.06	-9.14	0.4	-1.58	-19.89	0.03	0.9	-3.95
1552526_at	FAM71C	196472		family with sequence similarity 71, member C	-4.5	-15.17	-13.22	-1.77	21.5	-4.98	-29.13	-11.95	-2.56	-0.97	1.12	0.34	-0.67	-5.01	1.84	-1.94	-6.02	-0.86	-23.24	-2.18	149.5	-1.07	0.65	0.24	-1.27	-1.13	0.55	2.87	3.82	-1.69	-1.02
1552528_at	C21orf67	84536	PRED54 C21orf69	chromosome 21 open reading frame 67	-0.02	-2.99	-8.42	1.8	-2.56	-7.16	0.05	1.45	0.98	-34.31	13.55	-0.92	0.13	-0.9	0.59	17.08	0.05	0.34	1.8	9.71	2.6	-3.37	-0.84	2.77	0.2	-0.86	-1.02	-1.04	0.26	17.65	-6.36
1552531_a_at	NLRP11	204801	PYPAF7 PAN10 PYPAF6 NOD17 NALP11 CLR19.6	NLR family, pyrin domain containing 11	-3.79	-21.25	-17.39	-1.02	-2.77	-2.87	-49.19	-5.88	-9.7	-18.12	1.47	-2.9	-2.78	-9.92	-2.91	37.73	-2.61	-1.8	0.92	-4.43	NA	-11.22	-4.22	-6.89	1.07	-2.86	-3.9	13.61	-0.34	0.47	-0.82
1552532_a_at	ATP6V1C2	245973	VMA5 ATP6C2	ATPase, H+ transporting, lysosomal 42kDa, V1 subunit C2	-2.78	-11.91	-0.28	-6.2	-18.87	0.58	-4.66	-10.2	-8.5	44.48	21.24	0.11	0.1	1.29	-3.76	-2.31	3.6	0	-11.1	0.1	1.94	0.77	0.24	3.98	-5.73	-4.87	1.38	52.89	-2.03	53.25	0.02
1552535_at	CLDN19	149461	HOMG5	claudin 19	0.76	-16.62	-16.4	-0.3	16.99	16.22	0.25	-1.38	0.33	-22.34	1.9	0.91	5.3	-0.61	0.37	5.72	0.56	-0.1	-11.32	-14.84	-0.71	4.29	1.18	-0.97	8.57	-1.79	0.97	0.06	25.18	0.72	-5.26
1552536_at	VTI1A	143187	MVti1 MMDS3 VTI1RP2 Vti1-rp2	vesicle transport through interaction with t-SNAREs homolog 1A (yeast)	-28.34	0.72	14.13	-5.07	60.36	45.22	-23.47	-0.74	-12.76	55.42	2.18	1.3	4.04	6	-5.55	-50.54	-14.99	2.06	7.85	-33.48	-16.73	-0.57	0.57	5.38	4.52	-0.33	3.35	31.47	-4.09	-24.34	-10.07
1552538_a_at	KIF6	221458	dJ188D3.1 C6orf102 dJ137F1.4 dJ1043E3.1	kinesin family member 6	-0.46	-18.77	-8.77	-2.41	-4.78	-0.96	1.34	-13.41	-2.45	2.75	-16.15	-2.23	-4.16	-3.11	-3.95	0.21	0.39	2.54	-3.89	-1.55	NA	-4.15	-2.84	0.08	-23.7	1.12	-0.37	-6.87	-7.9	-4.33	-4.87
1552540_s_at	IQCD	115811	4933433C09Rik	IQ motif containing D	1.66	0.75	0.83	7.54	-14.79	0.04	-15.42	-6.22	0.87	8.62	-56.2	0.29	6.1	-10.28	33.91	7.76	-5.94	1.47	1.59	-1.52	0.66	6.12	0.05	4.24	0.3	1.81	-1.51	7.52	-1.31	36.85	0.05
1552541_at	TAGAP	117289	FKSG15 TAGAP1 ARHGAP47 IDDM21	T-cell activation RhoGTPase activating protein	-12.74	-0.84	5.55	-47.76	171.3	-56.54	2.24	29.11	0.35	-8.26	92.72	4.82	-25.01	-3.19	-8.36	-23.71	19.54	-2.06	31.83	0.82	3.38	-40.56	-1.74	-7.88	-9.03	-37.83	-0.42	14.66	-9.87	-27.83	-29.06
1552542_s_at	TAGAP	117289	FKSG15 TAGAP1 ARHGAP47 IDDM21	T-cell activation RhoGTPase activating protein	-4.94	2.41	6.69	-88.2	167.41	-57.78	9.55	31.83	0.14	-4.26	116.96	5.13	-24.21	-2.29	-10.75	-41.73	20.43	-1.23	20.12	0.01	-1.11	-47.88	-2.4	-11.4	1.13	-70.05	1.43	26.62	-6.34	-56.42	-45.07
1552543_a_at	STON2	85439	STNB STNB2 STN2	stonin 2	-1.58	-10.48	-1.44	0.15	22.3	60.42	24.53	0.45	0.36	-12.61	-6.46	-2.91	5.29	-18.4	0.06	-1.65	-5.28	-7.67	-2.3	-23.26	43.26	18.84	-10.88	-2.07	-8.41	-0.83	-1.82	-12.88	1.79	-2.39	-3.49
1552544_at	SERPINA12	145264	OL-64	serpin peptidase inhibitor, clade A (alpha-1 antiproteinase, antitrypsin), member 12	-5.96	-25.88	-33.92	2.69	4.67	0.07	-8.69	-2.14	-4.03	-53.42	1.74	0.18	0.1	0.3	0.04	-1.66	-2.82	-3.87	-9.91	0.22	129.98	-2.9	0.24	-3.04	1	0.99	0.2	0.19	24.91	-1.74	-1.17
1552546_a_at	LETM2	137994		leucine zipper-EF-hand containing transmembrane protein 2	0.19	-5.5	1.87	-9.58	184.45	-22	-1.98	-5.5	-7.57	0.26	20.96	-0.22	-1.29	-14.56	29.04	24.3	0.27	-1.05	-4.82	45.57	-46.79	2.09	1.92	-3.52	-5.76	-3.37	9.49	0.53	-4.36	27.36	-10.7
1552548_at	BSND	7809	BART DFNB73	Bartter syndrome, infantile, with sensorineural deafness (Barttin)	-1.06	1.09	-10.02	6.88	176.84	-6.11	3.99	-2.34	1.65	-45.17	4.85	-11.4	0.59	-1.24	42.78	-7.35	-0.73	-8.1	-7.59	0	-7.93	0.03	-4.21	-0.56	-3.91	21.22	-1.86	-5.51	-9.65	19.53	0.16
1552549_a_at	BSND	7809	BART DFNB73	Bartter syndrome, infantile, with sensorineural deafness (Barttin)	0.02	-2.39	-2.99	46.12	45.27	-0.92	-9.87	0.03	-0.75	3.76	-3	-3.54	-0.71	-9.76	14.08	-0.13	-0.56	1.29	5.95	3.85	0.89	-4.32	-4.08	-2.54	-7.33	28.71	-4.03	-6.49	-3	4.54	1.08
1552552_s_at	CLEC4C	170482	PRO34150 HECL CLECSF7 BDCA2 CD303 CLECSF11 DLEC	C-type lectin domain family 4, member C	20.14	75.6	95.49	-12.79	81.13	0.05	-18.97	53.32	22.23	34.14	15.5	-20.4	-0.44	-33.07	5.16	-14.87	0.89	-11.02	26.38	39.44	-77.55	-8.98	-18.65	1.09	-4.03	-12.79	-8.39	-7.07	-11.36	-21.97	-14.9
1552553_a_at	NLRC4	58484	CLAN CLR2.1 CLAND CLAN1 CLANA CLANB IPAF CLANC CARD12	NLR family, CARD domain containing 4	16.81	95.48	93.88	70.89	135.81	0.47	-5.54	43.45	17.92	75.03	-47.82	-16.71	-7.61	-65.48	150.38	-34.26	-1.72	-19.49	50.86	43.74	-286	-8.26	-27.53	5.13	-44.16	48.62	-11.47	-14.77	-53.23	0.72	61.11
1552554_a_at	NLRC4	58484	CLAN CLR2.1 CLAND CLAN1 CLANA CLANB IPAF CLANC CARD12	NLR family, CARD domain containing 4	0.79	19.19	31.9	34.12	154.5	-31.3	0.01	36.37	12.53	0.43	-5.64	-8.05	-18.46	-21.84	71.34	-20.09	-1.34	-13.54	65.29	0.46	-53.21	-13.82	-18.19	0.65	-57.25	47.09	-12.65	-13.54	-22.94	0.79	21.04
1552555_at	PRSS36	146547		protease, serine, 36	9.63	0.28	-32.97	74.68	-4.66	1.96	16.64	2.08	3.04	-50.26	-25.12	-3.36	0.54	0.46	19.5	0.17	0.47	-9.97	-0.81	0.65	-0.67	0.21	-8.08	0.06	-1.08	48.97	-0.76	-18.7	0.87	64.88	2.48
1552557_a_at	ZDHHC15	158866	MRX91	zinc finger, DHHC-type containing 15	-15.6	-40.28	-25.52	-10.03	6.61	91.96	0.22	-38.76	-3.42	-3.35	-9.54	-2.58	40.09	8.27	-10.55	37.01	-4.18	-6.09	-14.03	-19.61	107.43	37.93	0.38	0.34	0.01	-4.56	-0.89	-6.55	14.1	-10.96	0.51
1552558_a_at	RAI1	10743	SMS SMCR	retinoic acid induced 1	-10.17	-32.36	-26	29.91	64.68	-8.96	9.29	-20.02	0.36	-83.54	1.31	-1.06	-1.05	4.94	12.35	0.52	1	-10.57	-22.13	-7.82	26.96	-4.15	-2.85	-2.03	-4.3	20.98	0.78	-1.94	16.79	-3.76	2.93
1552559_a_at	CDK15	65061	PFTK2 ALS2CR7 PFTAIRE2	cyclin-dependent kinase 15	-8.09	-19.59	-34.95	12.05	9.2	-0.69	1.09	-13.91	-1.8	-42.06	0.04	-7.84	0.04	-3.96	-1.34	-0.41	1.89	-9	-4.9	-2.91	204.09	-3.6	-3.04	0.03	-4.99	2.28	0.11	-17.27	2.65	0.28	-5.26
1552562_at	ZNF570	148268		zinc finger protein 570	2.77	0.06	1.1	1.65	-2.79	-8.77	-4	-4.63	0.9	-4.86	30.46	24.84	0.25	-1.35	-7.63	40.03	20.16	35.08	-0.91	24.09	-147.03	0.53	20.29	2.57	50.63	0.07	10.2	4.56	0.38	-28.71	35.57
1552564_at	NUDT9P1	119369	bA56M3.1 C10orf98	nudix (nucleoside diphosphate linked moiety X)-type motif 9 pseudogene 1	-0.56	2.96	5.07	-17.51	-18.89	0.84	-51.72	-5.49	3.31	0.1	89.11	3.06	2.28	-1.23	-12.53	0.8	6.98	0.37	-1.2	0.6	-11.61	1.07	13.39	-2.01	5.28	-6.07	0.7	49.86	6.18	-11.28	-4.47
1552566_at	BTBD16	118663	C10orf87	BTB (POZ) domain containing 16	0.45	9.5	0.36	4.69	2.38	1.12	2.68	0.41	0.4	0.21	13.43	0.34	0.07	1.87	1.82	1	-4.08	0.03	-9.58	1.12	3.02	1.22	0.69	0.79	0	1.65	2.96	1.71	0.03	1.32	0.89
1552568_at	RTP3	83597	LTM1 TMEM7	receptor (chemosensory) transporter protein 3	-0.17	-1.74	-7.48	2.38	22	-8.42	8.98	-17.72	-2.15	-6.81	13.22	-9.53	-1.02	-1.24	3.28	0.07	1.53	-5.67	-2.01	22.69	0.69	-6.26	-2.45	-0.17	-5.44	2.69	0.03	0.35	-4.11	3.58	-0.11
1552569_a_at	RTP3	83597	LTM1 TMEM7	receptor (chemosensory) transporter protein 3	-0.36	-0.81	-4.39	9.86	5.76	-3.91	1.54	-8.2	0.85	-3.47	-7.23	-1.92	0.41	-9.66	1.1	0.63	0.15	-0.37	0.17	-0.23	18.51	0.29	-0.23	0.72	-4.34	0.51	-0.84	0.02	2.58	-1.92	-2.19
1552570_at	C21orf29	54084	DFNB98 C21orf29 TSP-EAR	chromosome 21 open reading frame 29	-1.48	-4.91	-19.39	2.93	7.27	-0.6	-3.42	1.69	0.86	-11.98	0.06	1.26	-0.44	-0.04	0.35	4.18	1.92	-4.4	0.54	11.01	6.73	-3.13	0.56	3.2	1.88	0.31	0.42	-0.71	-6.65	0.61	-0.37
1552572_a_at	MIPOL1	145282		mirror-image polydactyly 1	-0.06	-4.15	-1.44	-2.85	-2.72	2.05	-0.33	0.03	-0.27	-2.63	0.1	0.08	2.52	1.88	-0.88	-0.05	0.13	0.23	0.4	-2.63	14.55	0.68	-0.17	-0.18	-0.07	-2.48	-0.01	-0.47	3.34	-0.06	-2.08
1552573_s_at	MIPOL1	145282		mirror-image polydactyly 1	-0.76	-16.03	-1.8	-4.4	0.9	2.62	4.11	-0.78	0.06	2.08	2.36	-0.37	2.92	15.3	0.12	-0.8	0.12	-2.14	-8.99	-0.38	1.39	2.09	0.29	3.07	-2.77	-3.02	-0.46	0.32	-0.17	-0.79	1.49
1552575_a_at	C6orf141	135398		chromosome 6 open reading frame 141	-1.65	-16.84	-15.92	-0.34	7.74	12.86	0.09	-11.59	-1.7	-11.93	0.41	1.23	0.77	1.57	-0.15	0.84	-3.78	-1.37	-31.03	-3.8	21.35	27.66	-0.84	-1.59	3.53	-0.94	0.64	0.75	7.78	0.31	1.19
1552576_at	ALMS1P	200420	ALMS1L	Alstrom syndrome 1 pseudogene	-3.37	-13.43	-5.99	-0.67	8.46	0.13	-28.13	-3.66	-12.57	-1.57	-4.26	-0.75	-1.09	-0.14	-2.17	-7.53	-4.16	-4.14	-8.77	-4.24	201.08	0.66	-0.51	-5.37	-2.18	0.17	0.12	2.13	1.42	-16.9	-1.16
1552578_a_at	MYO3B	140469		myosin IIIB	0.72	0.74	2.22	-4.9	-2.62	-9.71	0.17	0	0.29	1.13	0.15	7.62	-4.55	9.23	-0.82	-2.77	1.05	0.09	1.43	5.92	15.34	-2.63	0.09	-2.06	-0.56	-7.41	3.84	1.23	-12.12	-1.69	-1.22
1552579_a_at	ADAM21	8747	ADAM31 ADAM21	ADAM metallopeptidase domain 21	-0.75	-21.19	-10.01	0.58	19.96	-4.2	0.24	-15.21	-4.51	-6.16	-29.91	0.79	-2.42	5.06	0.09	7.16	-2.56	1.91	-1.34	-5.83	79.1	-1.95	-5.72	-1.78	-2.47	0.87	0.13	1.18	7.78	-1.04	9.08
1552580_at	TRIML2	205860	SPRYD6	tripartite motif family-like 2	3.18	0.4	1.57	0.93	-9.96	-6.1	59.41	-36.28	1.18	6.63	0.21	-3.32	-2.97	1.2	-0.46	0.37	5.63	-7.04	8.71	5.8	-1.9	-1.9	0.95	0.85	-8.97	-0.02	0.08	-3.36	-1.39	0.47	-0.69
1552582_at	ABCC13	150000	PRED6 C21orf73	ATP-binding cassette, sub-family C (CFTR/MRP), member 13, pseudogene	-3.92	-25.99	-43.13	6.88	8.8	1.23	1.52	-14.48	-3.74	-40.76	0.15	1.27	0.42	0.58	-2.58	-1.78	-1.92	0.21	-9.4	-6.76	41.23	2.2	0.46	1.73	3.66	1.57	1.09	0.33	4.64	-0.72	0.8
1552583_s_at	ABCC13	150000	PRED6 C21orf73	ATP-binding cassette, sub-family C (CFTR/MRP), member 13, pseudogene	-0.52	-3.91	-0.29	3.94	28.2	-3.09	95.62	-14.43	2.63	-4.96	-10.69	-3.17	-5.71	-2.05	2.77	-2.68	0.81	-7.46	-0.39	-1.17	5.15	-6.25	-8.69	-1.19	-9.59	4.85	-4.66	-9.89	7.12	-5.86	2.84
1552584_at	IL12RB1	3594	IL12RB CD212 IL-12R-BETA1	interleukin 12 receptor, beta 1	27.08	91.22	91.22	-82.92	1.88	-70.99	-24.19	40.28	11.02	80.06	-0.46	56.25	-33.66	-78.67	-5.44	-63.05	16.08	45.7	25.42	51.23	-9.78	-75.68	22.27	-11.59	31.26	-41.65	20.16	-21.72	-43.65	-20.41	-3.93
1552585_s_at	GTF2A1L	11036	ALF	general transcription factor IIA, 1-like	-2.82	-27.25	-20.47	4.36	37.05	-6.23	-4.43	-8.44	-0.39	-13.51	0.01	0.1	-1.22	0.38	0.75	-1.36	-0.65	0.43	-13.74	2.02	67.99	-0.67	-1.8	-1.46	1.96	5.3	0.34	-2.46	1.77	0.51	7.61
1552586_at	TRPV3	162514	OLMS VRL3	transient receptor potential cation channel, subfamily V, member 3	-5.81	-35.21	-38.79	15.97	11.49	-4.82	-0.47	-27.67	-4.62	-36.52	3.47	-1.35	-1.09	-0.73	1.68	-2.25	1.3	-4.67	-29.58	0.06	139.98	-3.6	-1.94	-1.23	-10.48	7.29	-2.38	0.39	4.83	0.04	5.08
1552587_at	CNBD1	168975		cyclic nucleotide binding domain containing 1	-8.52	-26.46	-38.62	-1.02	52.02	0.1	8.2	-22.92	-1.17	-65.75	5.43	0.8	0.93	1.87	-9.21	-7.67	0.14	-5.9	-26.29	-15.76	149.47	-1.21	-1.39	-0.91	-6.83	-0.11	-0.43	0.23	8.26	-5.17	-2.64
1552588_a_at	CNBD1	168975		cyclic nucleotide binding domain containing 1	0.1	-7.17	-11.04	0.99	43.73	-3.58	-0.67	-10.17	-3.97	-5.57	1.11	-2.84	-5.76	-0.33	7.23	-3.37	-0.52	-3.86	-2.49	-1.03	69.96	-2.99	-4.31	-0.23	-17.28	0.5	-4.42	-3.67	-5.43	-1.32	8.67
1552590_a_at	ABCC12	94160	MRP9	ATP-binding cassette, sub-family C (CFTR/MRP), member 12	-1.16	-2.85	-3.3	0.51	-0.06	-5.45	-1.93	-4.75	3.21	-13.12	0.56	0.65	-1.01	-0.36	-0.2	0.5	-2.2	-1.63	-2.28	0.12	28.26	-2.84	-1.21	-0.46	1.94	0.79	-1.05	-0.98	2.28	-0.44	2.54
1552592_at	MMP21	118856	MMP-21	matrix metallopeptidase 21	0.64	-4.17	0.06	-0.12	0.27	-1.62	-0.21	-0.78	-1.73	10.75	2.52	5.21	-0.64	-0.29	7.94	-2.41	0.37	6.21	-3.54	-4.02	-4.1	-1.26	0.51	0.05	1.91	-6.22	0.38	5.03	4.63	-3.25	0.02
1552594_at	TMEM190	147744	MDAC1	transmembrane protein 190	-2.54	-14.05	-0.93	26.93	28.13	-23.77	-8.39	-8.86	-4.86	-2.92	3.36	-1.15	-3.4	-0.36	17.01	-1.42	-3.79	0.25	0.14	2.69	0.09	-0.29	0.13	-0.41	-6.38	12.98	-0.78	-0.24	0.02	5.31	21.34
1552596_at	GAS2L2	246176	GAR17	growth arrest-specific 2 like 2	-9.31	-22.85	-7.08	2.32	0.47	-8.88	-0.01	4.01	-2.67	-37.43	3.99	-2.52	-4.58	-1.28	0.81	-1.64	-4.94	-3.81	-10.19	-1.68	257.06	-12.01	-6.02	-6.34	-21.69	1.55	-8.69	-5.53	0.49	1.44	-3.12
1552598_at	KCNG4	93107	KV6.4 KV6.3	potassium voltage-gated channel, subfamily G, member 4	-2.05	-4.91	-13.77	16.81	44.56	-2.08	-25.44	0.6	-1.2	-43.51	-4.14	0.17	-2.6	-12.7	16.79	-1.55	-4.06	0.04	-7.67	-4.28	38.99	-4.26	-0.95	-1.02	0.79	17.26	0.36	1	4.24	-1.15	6.32
1552599_at	PXT1	222659	STEPP	peroxisomal, testis specific 1	-1.71	-12.3	-10.39	3.51	37.35	-4.45	1.62	-6.29	-1.23	-16.27	0.66	0.3	-0.79	-0.46	7.42	0.01	-3.04	-2.66	-30.39	-0.66	23.28	-1.37	-2.1	-3.46	1.23	1.74	-0.54	-0.4	5.09	-0.65	0.38
1552602_at	CACNG5	27091		calcium channel, voltage-dependent, gamma subunit 5	0.22	-19.04	-32.79	32.31	22.58	-15.71	-12.51	-6.63	-0.14	-87.53	2.42	0.53	-0.44	-6.76	17.48	3	-4.12	-6.42	-13.31	0.06	91.7	-5.16	-2.13	-2.64	-3.49	15.51	-2.02	-8.26	15.17	1.23	0.65
1552604_at	C21orf74	54143	PRED16 C21orf74 NCRNA00308	chromosome 21 open reading frame 74	-3.43	-23.48	-11.96	7.23	6.36	-11.23	-6.14	-1.66	0.07	-10.74	-8.49	-1.17	-1.71	-12.41	4.37	0.64	-5.38	-0.59	-9.77	12.53	83.53	-4.08	-3.27	-1.03	-0.92	6.65	-1.44	0.97	9.35	0.04	4.23
1552605_s_at	C21orf74	54143	PRED16 C21orf74 NCRNA00308	chromosome 21 open reading frame 74	-1.55	-8.54	-7.09	-0.68	9.93	1.22	1.33	-10.64	-4.9	-13.21	0.27	0.19	1.67	4.3	3.16	1.8	-5.85	-0.61	-10.69	2.14	-1.15	0.48	0.23	-0.31	0.94	-1.45	1.75	3.65	17.68	-1.45	4.9
1552607_at	NCRNA00204	100132967	LINC00204A NCRNA00204A SPCX CXorf52 NCRNA00204	non-protein coding RNA 204	19.73	25.91	36.03	-22.86	113.06	-0.53	-2.8	11.53	2.28	64.76	13.87	8.21	-0.61	-1.19	1.84	-31.5	5.75	9.96	0.47	44.36	NA	-1.66	10.32	1.46	25.62	-16.55	0.99	3.24	-22.56	-4.25	-5.94
1552608_at	WFDC11	259239	WAP11	WAP four-disulfide core domain 11	-0.25	-12.15	-9.46	6.13	0.91	0.03	0.13	-8.31	-2.66	-3.56	0.79	0.04	0.26	4.34	0.09	0.9	-1.66	-1.59	-4.28	-1.77	17.7	-0.66	0.07	-0.09	0.36	0.4	0.46	1.46	14.06	-4.82	2.68
1552610_a_at	JAK1	3716	JAK1B JAK1A JTK3	Janus kinase 1	-10.88	16.98	31.51	1.48	76.24	-63.58	-17.41	37.62	16.17	-0.53	50.01	19.06	-29.08	1.89	1.08	-21.52	1.21	9.21	43.04	9.79	-122.48	-45.26	12.55	-3.41	-0.62	0.11	2.17	9.59	-39.77	-37.95	1.71
1552611_a_at	JAK1	3716	JAK1B JAK1A JTK3	Janus kinase 1	45.96	14.69	17.08	0.3	70.22	-63.05	0.39	60.7	-10.7	-2.19	113.46	27.19	-24.36	-11.39	4.17	-17.81	10.44	45.29	4.25	-51.81	-119.8	-19.32	9.1	-1.06	-0.14	-10	3.93	13.16	-67.36	-44.89	-6.32
1552612_at	CDC42SE2	56990	SPEC2	CDC42 small effector 2	2.25	-1.12	45.11	-5.42	78.49	-94.68	-121.84	-4.11	4.91	82.63	65.39	39.67	-25.4	-71.35	-10.97	-0.09	0.63	3.23	29.27	0.98	0.18	-31.74	33.29	-0.03	17.45	-15.42	1.44	2.52	-23.48	-61.38	-15.5
1552613_s_at	CDC42SE2	56990	SPEC2	CDC42 small effector 2	0.54	2.83	42.5	-10.16	80.79	-71.11	-36.1	-0.86	8.81	99.45	73.29	40.36	-17.18	-50.57	-42.3	-0.64	26.22	11.18	36.52	0.69	-39.09	-28.99	45.89	-0.29	30	-30.86	6.35	2.78	-45.61	-72.52	-22.81
1552615_at	ACACB	32	ACC2 ACCB HACC275	acetyl-CoA carboxylase beta	-22.44	-35.88	-35.94	0.25	39.75	-7.36	7.77	-18.77	-0.14	-92.13	2.78	0.08	-3.09	0.1	-6.48	-15.25	-0.23	-11.62	-20.76	-21.88	NA	-6.98	0.05	0.89	-11.95	0.37	-3.26	-17.99	26.1	-6.01	-1.95
1552616_a_at	ACACB	32	ACC2 ACCB HACC275	acetyl-CoA carboxylase beta	1.32	0.19	2.78	-0.32	-0.82	0.05	-5.53	0.13	-0.91	-23.51	21.27	-1.15	0.14	-8.85	-8.28	-6.54	5.65	-11.63	0.09	8.36	33.59	-4.77	-0.12	-1.05	-0.04	-4.28	0.27	0.49	-0.77	-9.64	1.01
1552617_a_at	RFWD2	64326	COP1 RNF200	ring finger and WD repeat domain 2	7.95	2.37	15.04	59.48	237.77	-49.7	4.31	1.31	4.37	1.49	-15.39	-4.78	-11.75	0.07	109.91	-1.86	-2.92	-3.91	14.75	58.73	-159.39	-10.69	-2.85	-0.28	-41.05	37.49	-11.74	-10.33	-31.15	46.02	13.38
1552618_at	STX6	10228		syntaxin 6	3.76	12.57	-0.75	103.69	101.14	-1.1	-11.52	0.28	2.6	-16.14	-51.04	-2.85	-0.44	0.45	145.7	24.34	-1.52	-1.72	4.19	28.02	NA	1.61	-0.79	9.31	4.37	78.35	4.08	-5.24	-12.26	33.74	61.96
1552619_a_at	ANLN	54443	Scraps scra	anillin, actin binding protein	-17.36	-29.71	-49.72	-22.62	-21.55	49.73	153.9	-15.62	-4.26	-22.16	-105.2	-9.6	15.57	41.2	-20.68	77.54	-7.99	-1.88	-3.78	-9.06	51.73	6.7	-2.49	-3.4	0.35	4.45	1.9	-11.75	45.07	68.34	0.1
1552620_at	SPRR4	163778		small proline-rich protein 4	-14.43	-27.5	-22.99	-10	81.45	-30.43	-5.8	-13.54	0.65	-102.88	1.28	0.41	-11.74	0.98	5.93	-6.96	-9.5	1.21	-14.36	-14.53	295.48	-18.23	-3.4	-10.18	-3.93	-2.29	-3.53	-4.06	51.23	1.14	-1.8
1552621_at	POLR2J2	246721	HRPB11B RPB11b1	polymerase (RNA) II (DNA directed) polypeptide J2	-10.43	7.49	10.06	-18.99	-0.52	1.76	-47.93	51.82	-9.46	-9.25	21.81	19.61	-5.18	21.36	-0.83	-6.61	-10.35	5.27	41.78	-29.55	-56.62	-8.95	4.94	-4.08	37.83	-3.31	1.14	14.59	33.11	-0.58	-5.03
1552623_at	HSH2D	84941	HSH2 ALX	hematopoietic SH2 domain containing	0.43	0.49	0.82	-46.17	159.5	2.95	75.88	1.18	-4.05	-17.85	57.11	-27.97	-2.31	29.24	-14.73	-53.09	2.15	14.15	-1.39	19.56	19.23	-3.99	-22.8	-12.18	-69.76	-122.63	-12.53	27.08	-16.29	-58.63	-64.65
1552625_a_at	TRNT1	51095	CGI-47 MtCCA CCA1	tRNA nucleotidyl transferase, CCA-adding, 1	-0.18	-7.37	3.22	2.11	-49.47	-22.95	-23.14	-1.95	-0.77	37.64	-30.49	-0.57	-8.06	-5.22	-3.74	73.84	-7.76	2.03	7.77	-5.48	112.46	-3.18	2.26	-2.46	2.48	3.94	0.58	-3.24	-52.35	16.3	2.91
1552626_a_at	TMEM163	81615	SV31 DC29	transmembrane protein 163	2.92	0.08	0.42	-11.22	-9.58	72.01	-1.51	-1.84	6.12	-1.84	-52.45	-3.14	36.41	-30.46	3.09	-1.8	-3.21	12.1	-13.11	-1.52	4.98	81.22	-11.59	-1.62	-26.53	50	-14.16	36.77	2.09	-8.88	37.86
1552627_a_at	ARHGAP5	394	p190-B GFI2 p190BRhoGAP RhoGAP5	Rho GTPase activating protein 5	-0.99	-14.11	-7.85	-34.89	-98.32	-21.07	-5.66	0.56	0.1	-9.33	147.64	0.03	-3.96	21.72	-2.31	27.32	15.07	0	2.98	-43.14	54.57	-5.01	-0.33	0.81	-0.93	10.03	0.77	0.6	0.24	-59.87	0.5
1552628_a_at	HERPUD2	64224		HERPUD family member 2	16.51	72.58	67.61	-21.37	63.8	-88.03	-0.46	58.46	33.65	45	51.92	28.27	-27.77	5.82	-0.5	-53.43	4.34	4.12	24.1	-19.83	-136.04	-51.14	6.06	-31.05	-0.87	-23.26	-0.63	-5.01	-0.49	-32.19	-11.65
1552629_a_at	JMJD6	23210	PTDSR PTDSR1 PSR	jumonji domain containing 6	-0.68	-6.05	0.98	-0.43	21.73	-3.58	3.04	-1.76	-0.87	2.38	-9.57	3.34	-1.11	7.61	1.06	0.58	-2.54	-1.17	-5.65	5.43	0.47	-2.48	0.66	0.35	-0.26	-0.01	-0.46	-0.55	-0.12	0.15	0.66
1552630_a_at	SRCAP	10847	EAF1 DOMO1 SWR1 FLHS	Snf2-related CREBBP activator protein	8.43	0.12	1.26	6.98	0.05	-40.12	-16.13	58.47	-1.39	-10.54	24.27	-4.38	-8.03	-15.61	26.25	3.62	0.05	0.23	0.19	8.69	0.08	-2.16	-0.08	-7.63	-13.28	5.65	-3.35	0.46	-0.86	12.87	-2.36
1552631_a_at	MAP3K6	9064	MEKK6 ASK2 MAPKKK6	mitogen-activated protein kinase kinase kinase 6	-1.55	-4.87	-8.48	49.07	16.34	-13.56	0.98	0.4	-0.42	-48.25	-20.3	-6.4	-2.98	-14.65	43.5	-24.08	-4.06	-5	-10.33	0.37	51.27	0.13	-5.48	1.24	-3.45	39.64	-0.6	-21.13	-0.33	6.16	2.97
1552632_a_at	ARSG	22901		arylsulfatase G	7.86	16.35	6.96	-0.62	166.2	-56.79	-193.5	9.51	8.01	-4.32	-77.57	0.12	-30.06	-107.44	17.48	-3.71	-3.15	5.04	19.03	38.72	305.65	-77.44	-1.18	-2.38	-2.93	-4.09	0.12	-52.53	-45.35	-22.83	5.21
1552633_at	ZNF101	94039	HZF12	zinc finger protein 101	15.5	97.48	34.65	-40.33	-29.49	-12.72	-4.2	104.88	17.85	9.84	196.47	33.85	-4.77	-7.36	-53.15	1	41.96	1.15	21.54	-10.35	NA	-18.03	29.91	-12.05	94.32	-49.78	24.12	24.87	0.8	-15.38	-41.67
1552634_a_at	ZNF101	94039	HZF12	zinc finger protein 101	10.35	95.02	50.68	-22.62	-62	-30.6	-6.34	65.97	19.16	48.57	204.96	42.3	-9.76	-21.33	-65.58	1.78	41.35	1.57	12.87	5.92	NA	-27.28	43.69	-4.86	68.44	-37.88	28.36	23.66	0.34	-11.52	-31.87
1552637_at	PTPN11	5781	SH-PTP2 BPTP3 PTP2C SHP2 SH-PTP3 CFC PTP-1D NS1	protein tyrosine phosphatase, non-receptor type 11	-0.59	-9.52	-14.99	6.28	37.67	-14.46	-39.49	-3.5	-1.01	-19.38	0.02	3.93	-0.56	-9.22	4.58	-0.37	-10.17	6.33	-1.95	-2.57	31.9	-3.37	-0.04	-0.41	0.87	8.8	-0.13	0.21	18.43	-0.3	-0.02
1552639_at	KLHDC7B	113730		kelch domain containing 7B	1.98	26.77	0.05	-30	-29.51	-21.9	8.01	26.25	10.33	-22.22	1.66	-2.72	-10.82	-82.89	8.81	-31.66	12.06	-0.6	3.38	4.63	105.83	-21.91	2.46	-8.35	0.29	-17.5	5.04	-15.55	-1.55	-35.04	-12.56
1552643_at	ZNF626	199777		zinc finger protein 626	2.88	-3.23	0.08	-16.19	72.02	3.24	-135.81	-5.89	2.38	-0.35	113.48	11.33	0.68	38.06	-63.04	-57.52	15.86	46.47	-7.35	2.25	-8.02	0.35	14.62	1.56	7.26	-5.55	-7.51	51.05	-14.45	-65.72	0.41
1552644_a_at	PHC3	80012	EDR3 HPH3	polyhomeotic homolog 3 (Drosophila)	4.18	-0.7	-46.65	-2.04	0.88	-6.45	89.45	5.44	-0.66	-40.46	74.29	11.99	-2.25	17.01	-14.16	-0.15	25.36	20.64	-2.45	-30.19	-54.96	-8.85	4.37	1.14	15.41	-27.22	9.8	15.49	0.98	-3.06	-20.5
1552646_at	IL11RA	3590	CRSDA	interleukin 11 receptor, alpha	9.17	7.34	11.77	-14.79	0.04	-77.6	-72	71.24	8.25	-7.11	37.92	18.88	-28.12	-14.83	-10.52	-10.61	-0.07	-0.46	1.04	20.57	8.45	-56.71	22.99	-25	29.79	-24.58	9.42	-14.11	38.11	-13.22	-6.26
1552648_a_at	TNFRSF10A	8797	TRAILR1 APO2 CD261 DR4 TRAILR-1	tumor necrosis factor receptor superfamily, member 10a	30.8	12.12	7.51	25.75	-104.52	-28.53	-90.57	35.16	1.47	-1.43	192.46	0.41	-16.7	-62.98	3.34	-28.66	13.93	-25.73	0.88	3.76	-18.25	-9.18	6.77	-10.57	36.79	22.33	4.96	30.51	-90.18	0.45	-2.49
1552649_a_at	RFFL	117584	CARP-2 RNF189 CARP2 FRING RNF34L RIFIFYLIN	ring finger and FYVE-like domain containing 1	10.03	2.92	4.13	9.56	183.88	-28.53	6.79	2.62	-0.43	-4.51	-4.07	2.43	-3.83	-40.13	22.14	-1.99	0.71	14.93	14.31	50	-144.47	-2.1	8.24	1.42	1.14	14.25	1.03	-8.23	-22.14	-2.37	1.67
1552651_a_at	RFFL	117584	CARP-2 RNF189 CARP2 FRING RNF34L RIFIFYLIN	ring finger and FYVE-like domain containing 1	0.8	-1.33	0.98	25.26	230.5	-40.24	1.34	0.58	0.4	-11.09	-67.73	0.1	-4.46	-73.97	36.12	-3.97	-1.64	6.61	9.65	15.85	0.26	-0.06	8.15	4.06	1.8	18.71	1.46	-31.36	-34.51	-5.04	1.77
1552652_at	HPS4	89781	LE	Hermansky-Pudlak syndrome 4	-10.42	-16.82	-80.24	-7.51	52.89	10.75	24.45	-34.76	-13.4	-74.84	52.19	-0.36	10.65	103.6	-9.95	-3.92	6.8	-8.16	-30.75	-3.8	-12.49	7.4	0.51	1.65	0.65	1.22	2.71	11.13	13.76	0.39	15.74
1552656_s_at	UHMK1	127933	KIST KIS P-CIP2	U2AF homology motif (UHM) kinase 1	-24.41	-6.76	0.35	2.88	17.4	-32.02	31.87	-0.72	-3.79	-13.61	72.73	7.68	-12.18	-1.59	-10.31	0.79	21.51	2.53	24.02	-54.13	-37.83	-14.63	0.35	-0.18	-5.46	3.6	-0.36	7.34	12.04	7.61	0.86
1552657_a_at	TXNDC2	84203	SPTRX SPTRX1	thioredoxin domain containing 2 (spermatozoa)	-1.85	-21.16	-29.58	19.73	2.27	-11.06	2.79	-31.61	-13.15	-21.28	1.03	-0.32	-4.34	4.32	-6.2	-3.1	1.19	-7.62	-14.13	7.23	153.07	-9.42	-1.18	0.03	-8.49	-0.23	0.14	-3.1	3.16	0.13	-0.02
1552658_a_at	NAV3	89795	unc53H3 STEERIN3 POMFIL1	neuron navigator 3	1.26	-14.6	-11.67	-0.91	69.85	-10.26	7.11	-20.91	-6.78	-8.24	-3.46	-1.37	-4.83	44.28	3.01	-7	-0.91	-1.88	-8.99	0.14	9.46	-2.96	-3.21	-6.21	-6.87	-0.89	0.09	0.43	-1.92	92.91	2.41
1552660_a_at	C5orf22	55322		chromosome 5 open reading frame 22	-7.65	-4.84	-0.43	19.2	-24.78	-48.08	-6.52	0.12	0.24	-4.54	0.26	-0.39	-21.22	-6.71	9.84	49.47	-1.18	-0.13	39.85	-2.28	39.94	-19.26	-2.1	-10.93	-3.31	12.66	-1.55	-5.87	-14.13	41.83	6.09
1552661_at	PCDHGB7	56099	PCDH-GAMMA-B7 ME6	protocadherin gamma subfamily B, 7	-0.08	-1.29	-2.56	-4.55	-2.65	3.06	20.21	0.71	-0.3	-0.24	-6.44	-1.56	2.14	6.65	-2.01	-0.08	0.23	4.45	4.52	-3.82	7.68	0.03	-0.94	1.19	-5.3	-4.11	-3.29	0.89	0.61	1.4	-3.26
1552662_a_at	PCDHGB7	56099	PCDH-GAMMA-B7 ME6	protocadherin gamma subfamily B, 7	-0.76	-10	-20.14	5.3	-16.14	7.8	2.66	-1.29	0.63	-8.36	-3.24	-3.5	3.9	0.21	-2.73	6.76	-0.84	-1.87	-6.74	-1.59	68.68	3.66	0.05	-1.25	-2.74	0.86	-0.69	-2.92	-2.21	6.56	1.18
1552663_a_at	ERC1	23085	RAB6IP2 ELKS Cast2	ELKS/RAB6-interacting/CAST family member 1	-19.2	-31.92	-11.36	14.1	33.41	-20.97	-31.51	-4.56	-2.76	-61.39	7.31	1.07	-8.23	1.18	3.71	-3.2	-10.3	-4.69	-1.79	-27.21	153.33	-13.65	1.31	-5.31	-9.19	11.08	-4.8	0.05	20.46	-3.74	9.28
1552664_at	FLCN	201163	BHD FLCL	folliculin	2.72	0.08	10.88	59.98	149.95	-22.35	-6.86	-0.84	0.07	53.22	11.77	-2	-0.94	-25.34	97.96	1.52	-6.27	2.99	-1.05	-1.49	NA	3.04	3.1	-0.37	3.06	70.6	2.36	-1.54	-42.03	0	14.21
1552665_at	LOC84989	84989		hypothetical LOC84989	-5.61	-62.85	-74.62	0.28	2.75	-9.78	27.28	-45.18	-13.68	-52.66	11.45	-2.28	0.24	12.41	-8.44	-21.93	4.54	-5.89	-37.43	-1	260.1	3.42	-7.23	3.08	-42.99	0.5	-4.65	0.17	-4.87	54.06	3.52
1552666_a_at	LRRC7	57554	DENSIN	leucine rich repeat containing 7	0.06	0.53	-1.79	-2.06	5.48	-0.44	-0.84	0.13	-1.23	1.08	-1.48	5.89	-0.32	4.41	0.05	-3.62	0.44	0.9	1.78	3.65	-5.72	0.06	8.74	0.47	7.06	-3.57	0.16	0.25	-7.35	3.05	-1.24
1552667_a_at	SH2D3C	10044	PRO34088 NSP3 SHEP1 CHAT	SH2 domain containing 3C	19.24	29.72	49.08	-29.98	180.6	-25.43	-24.69	61.92	13.94	-0.04	65.17	0.78	-8.45	19.58	10.59	-18.9	1.04	-0.66	18.97	71.25	-219.53	-16.81	0.8	-10.36	-5.23	-13.5	0.11	5.41	0.06	-32.22	-30.1
1552669_at	PPP1R3B	79660	GL PTG PPP1R4	protein phosphatase 1, regulatory (inhibitor) subunit 3B	-11.97	-9.68	-27.86	-1.24	53.8	0.11	21.99	-16.07	-0.42	-18.67	-2.86	0.4	0.15	0.22	-1.6	0.97	0.37	-2.53	-0.89	2.49	44.89	-4.54	-1.02	-3.03	0.09	-12.09	-0.41	-3.25	3.72	-1.85	0.4
1552670_a_at	PPP1R3B	79660	GL PTG PPP1R4	protein phosphatase 1, regulatory (inhibitor) subunit 3B	-15.8	-5.17	-1.7	47.86	236.43	-25.13	6.81	-11.84	0.53	-14.16	-33.08	-2.51	-6.15	2.34	14.52	20.07	-0.94	-10.51	1.33	54.41	4.05	-7.24	-2.97	-3.26	-6.31	2.07	0.03	-16.58	-1.94	3.76	12.21
1552671_a_at	SLC9A7	84679	NHE7 NHE-7 SLC9A6	solute carrier family 9 (sodium/hydrogen exchanger), member 7	-2.17	-39.38	-4.89	36.17	-66.86	5.03	4.56	-22.19	-8.58	4.82	266.98	-27.66	5.57	14.26	-31.53	-2.2	35.47	-19.7	-8.61	-6.98	-20.59	11.53	-12.51	29.98	-22.54	37.61	0.93	76.36	-26.95	-0.32	19.68
1552672_a_at	IGSF3	3321	EWI-3 V8	immunoglobulin superfamily, member 3	2.24	-2.82	-1.88	9.17	-2.48	-12.04	-7.6	-31.61	-1.97	0.93	54.12	-1.54	-0.94	1.4	6.99	4.43	3.91	1.57	-3.74	6.2	-11.68	-5.25	0.58	3.06	8.11	-1.63	0.5	3.33	1.17	1.04	2.2
1552673_at	RFX6	222546	MTFS RFXDC1 dJ955L16.1	regulatory factor X, 6	1.54	-5.29	-5.14	0.06	11.8	-2.43	0.53	0.53	-0.41	-3.97	-0.33	-0.72	-0.69	29.54	0.01	-0.3	1.92	0.6	-1.13	0.64	0.94	0.41	0.07	-1.62	0.04	-1.75	-0.43	0.2	-3.11	0.14	1.02
1552674_at	DIRC1	116093		disrupted in renal carcinoma 1	-3.01	-9.54	-9.43	-1.46	16.27	-4.53	1.34	-2.07	0.12	-7.04	1.61	0.37	-1.35	20.8	-0.17	-1.58	-1.2	-1.29	-3.08	-4.88	14.08	-0.58	0.32	-0.21	0.01	-1	1.04	0.12	-1.62	0.2	-0.19
1552675_at	DNAJB7	150353	DJ5 HSC3	DnaJ (Hsp40) homolog, subfamily B, member 7	-4.98	-8.91	2.43	-16.6	0.06	0.14	-0.84	11.03	-0.09	43.15	0.64	1.77	-0.39	6.82	-6.99	0.24	0.41	0.08	2.13	-8.12	6.17	-0.38	1.26	0.86	-2.67	-13.42	0.04	0.37	-3.03	-2.48	1.01
1552676_at	UCN3	114131	SCP UCNIII SPC	urocortin 3 (stresscopin)	-5.14	-8.91	-24.37	1.1	-66.16	7.6	0.21	-24.9	0.88	-63.07	16.82	-0.06	2.53	-0.46	-1.83	0.16	2.01	-3.54	-18.45	0.48	92.69	0.32	0.62	0.24	1.91	-6.06	0.14	0.91	83.63	0.84	-20.85
1552677_a_at	DIP2A	23181	DIP2 C21orf106	DIP2 disco-interacting protein 2 homolog A (Drosophila)	3.1	44.42	60.11	0.83	9.31	-26.18	0.29	108.96	5.44	7.25	30.88	39.54	-6.88	2.3	0.89	0.35	0.32	36.4	53.07	0.41	NA	-5.86	20.68	1	1.65	0.26	1.1	-13.31	-19.1	-4.27	-1.55
1552678_a_at	USP28	57646		ubiquitin specific peptidase 28	-2.71	0.08	-3.83	7.19	-6.75	-54.16	-130.61	23.43	-4.45	-28.07	168.51	7.88	-32.16	1.3	-16.63	-5.03	16.69	50.79	2.06	11.9	94.88	-40.59	-3.87	-8.06	-29.6	0.01	-5.18	33.62	-41.77	-21.4	-7.12
1552680_a_at	CASC5	57082	KNL1 D40 hKNL-1 hSpc105 PPP1R55 Spc7 AF15Q14 CT29	cancer susceptibility candidate 5	-9.21	-55.67	-86.15	-64.45	-33.02	25.51	171.8	-10.03	-16.99	-53.25	111.6	-5.34	7.11	39.41	-55.17	61.62	15.02	-1.32	-24.66	-53.08	11.23	9.07	-3.44	-4.4	-1.66	-9.37	4.03	24.7	27.13	13.58	-15.16
1552682_a_at	CASC5	57082	KNL1 D40 hKNL-1 hSpc105 PPP1R55 Spc7 AF15Q14 CT29	cancer susceptibility candidate 5	-9.55	-54.02	-59.51	-20.09	-1.38	5.62	19.43	-42.79	-12.87	-29.96	7.72	-4.37	5.5	12.27	-14	71.55	0.53	-0.92	-34.08	-4.28	80.36	7.71	-0.41	-0.26	-4.68	0.09	0.31	7.17	11.37	17.88	-1.47
1552684_a_at	SENP8	123228	DEN1 PRSC2 NEDP1	SUMO/sentrin specific peptidase family member 8	0.04	-2.78	-2.94	58.63	-4.72	1.71	-29.58	-9.12	-0.85	0.3	-7.11	-13.57	-0.35	-42.97	6.84	73.11	-7.51	-4.32	1.65	-2.1	19.29	4.19	-1.98	0.1	-0.93	41.3	-0.29	-4.15	-19.32	60.06	11.5
1552685_a_at	GRHL1	29841	MGR TFCP2L2 LBP32 NH32	grainyhead-like 1 (Drosophila)	0.42	10.95	2.05	0.61	8.61	-2.8	-30.49	0.73	5.43	-0.88	-17.09	-5.53	-1.8	-12.42	-0.29	11.53	0.52	0.2	4.91	2.66	69.78	-10.47	-5.09	0.14	-12.49	5.92	-10.39	-28.34	-1.74	-1.8	11.42
1552686_at	C20orf152	140894	CNMPD1 dJ954P9.1 C20orf152	chromosome 20 open reading frame 152	-5.25	-3.5	-12.67	31.85	61.48	-6.98	-15.24	0.02	0.08	-11.54	-24.05	-2.3	0.29	-6.85	7.58	-3.65	-1.44	0.21	-3.44	-1.53	59.17	-3.34	0.53	-0.79	-3.32	19.91	-0.61	-9.42	3.08	-0.3	-0.9
1552687_a_at	C20orf152	140894	CNMPD1 dJ954P9.1 C20orf152	chromosome 20 open reading frame 152	0.16	-5.95	-3.24	2.89	5.26	-4.5	-1.46	-5.66	-2.27	0.43	11.9	-0.1	0.55	-9.97	0.2	1.6	0.69	1.78	0.13	0.11	-0.1	-0.27	1.42	3.17	1.18	0.28	0.51	0.14	-2.12	0.88	-0.37
1552689_at	CASKIN1	57524	ANKS5A	CASK interacting protein 1	-12.8	-17.74	-0.12	3.33	-4.06	0.63	1.26	-24.94	1.57	30.91	-1.9	0.5	2.94	-0.3	0.04	40.52	-1.15	1.75	-27.02	0.04	-4.72	14.14	1.79	8.61	-2.8	0.42	3.48	4.11	3.85	5.67	4.38
1552690_a_at	CACNA2D4	93589	RCD4	calcium channel, voltage-dependent, alpha 2/delta subunit 4	4.36	3.22	0.36	6.43	0.04	-26.99	31.47	8.17	4.73	-14.58	-25.78	-1.16	-12.18	3.62	95.19	0.08	-8.29	-1.35	5.9	3.05	-9.14	-20.54	-4.65	-1.34	-12.49	23.97	-3.28	-49.48	7.42	34.51	5.78
1552691_at	ARL11	115761	ARLTS1	ADP-ribosylation factor-like 11	4.51	38.5	29.62	29.52	226.35	-1.85	0.09	33.75	15.2	-3.92	0.46	-44.02	-6.14	20.68	86.15	-5.15	-8.19	-32.93	22.47	0.77	-241.74	-7.89	-53.7	-4.54	-107.17	54.37	-22.08	4.83	-16.15	37.41	16.71
1552693_at	ARL11	115761	ARLTS1	ADP-ribosylation factor-like 11	0.1	0.67	19.87	0.27	171.31	-2.93	0.03	14.41	1.72	17.72	7.33	-15.57	-1.07	1.56	18.77	-0.83	0.28	-9.26	10.83	6.99	-136.55	-3.13	-12.26	1.58	-17.5	3.54	-2.73	3.57	-23.82	3.01	3.68
1552694_at	SLC2A13	114134	HMIT	solute carrier family 2 (facilitated glucose transporter), member 13	-4.6	-2.42	4.64	0.72	-4.79	-2.46	11.43	1.2	-5.6	57.15	-0.81	-1.1	-1.16	-0.18	-2.19	1.91	8.58	5.54	4.83	-19.77	-0.83	0.32	0.85	1.28	-16.1	10.3	-1.84	-1.85	-39	33.94	4.76
1552695_a_at	SLC2A13	114134	HMIT	solute carrier family 2 (facilitated glucose transporter), member 13	-7.18	-14.07	0.21	26.85	0.38	-2.71	-4.87	-6.54	-9.89	16.76	2.05	0.54	-4.39	-28.61	3.53	0.18	3.15	5.38	-5.57	-52.11	34.62	0.29	-3.7	0.07	-12.94	33.1	-6.52	-6.5	-41.48	46.44	37.34
1552696_at	NIPA1	123606	SPG6 FSP3	non imprinted in Prader-Willi/Angelman syndrome 1	-5.84	-61.44	-56.03	38.75	-74.76	-12.86	0.12	-33.83	-11.68	-25.59	4.96	-1.91	-2.28	-16.92	-30.34	32.32	1.99	2.46	-3.05	-22.75	209.01	0.79	-0.24	2.38	-0.45	24.63	6.91	6.17	4.29	0.47	16.06
1552698_at	MGC16703	113691		tubulin, alpha pseudogene	0.2	-5.19	-10.84	-7.02	-0.9	-8.35	-1.97	-2.05	1.83	-29.75	30.08	2.61	0.04	-5.59	-4.6	0.88	2.63	12.22	-7.39	2.03	46.55	-1.18	2.07	-8.19	0.01	-7.61	-1.52	0.67	0.09	1.03	-7.57
1552701_a_at	CARD16	114769	PSEUDO-ICE COP1 COP	caspase recruitment domain family, member 16	18.8	153.87	45.49	-8.27	151.65	-2.8	0.7	77.38	42.57	5.09	-128.63	0.02	-19.7	-70.66	118.82	-80.99	0.45	3.07	37.54	43.32	-87.29	-22.72	-9.57	8.13	3.28	0.44	5.13	-60.3	-21.87	-12.72	21.74
1552705_at	DUSP19	142679	LMWDSP3 SKRP1 DUSP17 TS-DSP1	dual specificity phosphatase 19	0.38	0.17	8.75	-4.38	-50.93	64.14	-2.53	0.43	1.55	57.62	-5.22	-2.23	14.34	-1.26	-16.87	-26.56	-2.16	0.8	-3.19	-13.22	2.07	16.33	-1.11	-5.8	13.29	9.28	0.96	-9.95	-5.99	19.73	0.14
1552708_a_at	DUSP19	142679	LMWDSP3 SKRP1 DUSP17 TS-DSP1	dual specificity phosphatase 19	-1.54	-5.35	-8.33	-0.91	-17.08	17.42	0.11	-13.76	-1.22	1.82	-6.98	0.2	0.63	6.98	-4.47	-6.36	-1.72	0.25	-0.41	-1.17	38.36	13	-0.3	-0.48	0.44	3.55	0.02	-2.76	-1.6	14.3	0.17
1552711_a_at	CYB5D1	124637		cytochrome b5 domain containing 1	-6.51	-40.3	-32.9	-12.04	29.04	46.2	0.38	-19.52	-5.14	-3.5	-53.96	-1.04	13.22	-11.37	-5.88	59.43	1.13	-13.06	-26.17	-2.71	141.82	21.32	0.47	1.76	14.4	0.58	0.09	-1.37	-12.09	-11.31	3.06
1552712_a_at	NMNAT2	23057	C1orf15 PNAT2	nicotinamide nucleotide adenylyltransferase 2	-3.36	-3.69	-9.91	1.03	71.96	-24.6	-12.73	-7.79	-2.1	0.48	-18.19	-0.33	-4.36	2.48	19.39	-2.24	-2.17	-0.18	-2.32	0.27	10.89	-0.85	0.36	-5.37	2.84	1.22	0.01	-1.2	0.58	17.57	5.77
1552713_a_at	SLC4A1	6521	BND3 CD233 DI WD EMPB3 WD1 AE1 EPB3 SW RTA1A FR WR	solute carrier family 4, anion exchanger, member 1 (erythrocyte membrane protein band 3, Diego blood group)	-1.79	-7.37	-3.94	0.24	2.06	-1.5	180.42	-24.05	2.49	-22.06	-4.44	-1.88	-3.39	6.34	-3.51	0.11	1.33	-13.01	-1.59	-10.44	77	-7.41	-12.99	-1.65	-36.96	1.56	-9.85	-26.72	13.12	-3.43	-3.17
1552714_at	CREG2	200407		cellular repressor of E1A-stimulated genes 2	-2.06	-18.48	-4.28	0.63	2.73	0.26	1.21	-5.04	-1.63	3.37	0.11	0.01	2.76	11.29	-1.59	6.38	-0.38	-0.69	-4.31	-4.85	-5.84	7.4	3.45	0.27	0.27	0.26	12.88	8.1	0.03	2.56	1.23
1552715_a_at	RXFP1	59350	RXFPR1 LGR7	relaxin/insulin-like family peptide receptor 1	-1.69	-23.37	-10.64	0.25	7.49	6.34	32.43	-7.61	-3.3	-11	-1.29	-0.28	1.37	0.06	0.97	-0.42	-4.18	-3.91	-9.46	-5.81	0.96	3.62	-1.5	-1.8	0.19	0.12	-1.55	0.09	2.96	92.23	1.18
1552716_at	SPEF2	79925	CT122 KPL2	sperm flagellar 2	17.34	27.93	26.44	-14.97	-103.05	40.91	52.41	22.51	12.15	2.59	-207.75	24.91	18.25	6.44	-32.69	-36.44	-4.28	13.47	26.09	-1.1	-0.24	7.14	25.7	-0.22	65.26	-19.28	-4.23	-102.7	-20.43	4.24	-11.19
1552718_at	DTD1	92675	C20orf88 HARS2 DUEB bA379J5.3 bA555E18.1 DUE-B pqn-68	D-tyrosyl-tRNA deacylase 1 homolog (S. cerevisiae)	0.21	-13.68	-19.25	14.47	19.43	-0.51	0.62	-4.66	0.8	-21.26	0.98	0.17	3.2	-38.4	15.35	-14.59	0.35	0.61	-36.45	2.58	45.82	0.78	-2.58	0.37	-5.64	16.63	-1.49	0.77	-26.29	0.21	7.62
1552719_at	CASC4	113201	H63	cancer susceptibility candidate 4	-0.25	0.29	0.98	-35.37	193.62	47.03	-13.57	0.66	-19.9	-0.21	5.16	11.97	3.73	7.24	0.45	-20.28	-3.15	14.14	5.27	2.68	-101.19	9.29	7.21	8.49	15.84	-28.73	-0.14	51.29	-24.47	-9.8	-24.87
1552721_a_at	FGF1	2246	ECGFA FGF-1 HBGF1 ECGF-beta FGFA FGF-alpha GLIO703 ECGF HBGF-1 AFGF ECGFB	fibroblast growth factor 1 (acidic)	-1.96	-0.59	-3.36	0.65	27.01	-0.92	-3.52	-0.37	-0.56	-2.84	-0.02	1.11	0.32	-3.89	3.97	0.23	0.49	2.68	2.5	-5.17	-0.86	-1.21	0.55	0.68	2.38	0.05	3.55	1.14	-0.14	-0.41	-0.66
1552722_at	ARPP21	10777	R3HDM3 ARPP-21 TARPP RCS	cAMP-regulated phosphoprotein, 21kDa	-4.3	-5.65	-7.32	-0.66	3.53	1.51	-0.62	-16.05	-2.15	-3.31	-3.17	-0.08	0.48	74.06	0.31	16.47	-1.09	0.41	-4.85	-6.8	4.94	-0.81	0.42	0.33	0.19	-2.74	0.78	-1.41	75.36	-1.87	-1.47
1552724_at	RHOXF1	158800	PEPP1 OTEX	Rhox homeobox family, member 1	1.07	0.65	-11.26	0.49	3.41	0.22	-2.08	-8.58	0.83	-50.75	20.97	-0.49	-8.12	0.31	-0.86	-12.93	5.04	0.15	-3.86	0.41	31.6	-3.94	-0.5	-1.46	0.32	0.99	3.55	0.16	2.05	-6.96	-8.88
1552725_s_at	ADAMTS17	170691		ADAM metallopeptidase with thrombospondin type 1 motif, 17	1.46	-2.8	-17.04	20.27	9.58	-21.25	-2.83	-22.82	-2.24	-6.07	-26.18	-2.38	-4.61	0.03	27.37	7.89	-1.35	5.54	-12.75	3.59	27.94	-1.49	-0.43	0.17	-3.3	9.65	0.37	-9.35	11.72	1.71	5.69
1552726_at	ADAMTS17	170691		ADAM metallopeptidase with thrombospondin type 1 motif, 17	4.56	4.72	27.71	-10.91	8.95	-14.17	-3.2	11.79	0.36	80.72	-24.75	8.95	-1.46	-0.02	-8.92	67.33	0.12	7.13	2.12	9.56	-77.69	-12.42	13.32	-9.34	19.82	-2.95	0.05	-33.85	61.56	8.33	-1.9
1552727_s_at	ADAMTS17	170691		ADAM metallopeptidase with thrombospondin type 1 motif, 17	8.64	48.19	43.19	-29.01	-20.27	-6.6	-7.99	25.33	7.75	59.41	-64.61	11.96	-6.1	0.13	-47.14	75.02	0.07	0.83	4.17	1.96	-12.36	-23.17	32.33	-9.96	69.68	-29.7	0.67	-51.2	31.23	24.48	-18.16
1552729_at	SNHG7	84973	NCRNA00061	small nucleolar RNA host gene 7 (non-protein coding)	0.19	0.7	-14.02	-38.24	-50.09	38.8	2.52	17.55	-8.05	-46.93	18.23	10.64	6.32	79.23	-30.64	11.02	11.92	0.56	-0.69	0.76	-93.72	14.52	10.32	-1.23	41.29	-21.96	-0.46	40.5	67.67	12.23	-17.87
1552730_at	DHH	50846	SRXY7 HHG-3 GDXYM	desert hedgehog	-0.09	-1.19	-7.88	0.88	6.69	-3.98	16.87	-10.49	3.34	-35.11	-1.69	-8.28	-1.35	1.28	24.02	0.02	2.47	-6.66	-12.6	1.46	9.5	0.31	-0.25	-2.37	-4.09	2.56	0.13	-2.83	0.87	0.53	-0.53
1552731_at	ABRA	137735	STARS	actin-binding Rho activating protein	-0.96	-2.41	7.27	0.07	0.15	-4.59	4.84	1.76	0	63.88	10.86	1.35	0.41	10.11	-0.75	-1.41	10.51	0.19	-0.63	-2.97	-35.56	0.23	2.29	0.91	-13.42	-1.47	0.3	-0.21	-0.52	2.68	-1.61
1552732_at	ABRA	137735	STARS	actin-binding Rho activating protein	-8.26	-2.24	-3.34	0.07	31.53	0.13	-5.37	-3.55	0.79	0.38	0.83	2.53	0.01	0.94	2.41	-0.32	-3.1	3.48	4.1	-15.74	0.39	-3.89	0.89	-1.37	0.23	0.01	0.2	2.2	21.94	-0.76	1.46
1552733_at	KLHDC1	122773	MST025	kelch domain containing 1	-2.06	15.35	11.02	-25.23	-210.2	60.76	-1.45	2.85	-0.28	22.3	133.03	1.85	9.25	4.54	-63.26	-8.75	5.57	2.97	7.65	-9.17	-14.48	-0.95	3.73	-2.34	33.03	-24.37	-0.23	11.11	-20.06	-42.92	-0.48
1552734_at	RICTOR	253260	AVO3 hAVO3 PIA	RPTOR independent companion of MTOR, complex 2	-4.33	-3.82	2.39	-36.59	177.81	0.52	7.02	0.15	-23.9	38.06	1.24	20.49	-3.72	4.41	-22	-2.85	1.6	18.32	14	-12.07	-40.16	-10.59	1.28	0.52	11.49	-39.51	9.22	8.99	3.64	-35.24	-16.5
1552735_at	PCDHGA4	56111	PCDH-GAMMA-A4	protocadherin gamma subfamily A, 4	-4.28	-17.93	-37.47	-27.39	2.82	12.71	2.41	-10.28	0.16	-34.23	-13.33	-2.63	1.04	42.68	-32.48	-6.41	0.54	2.51	3.34	-13.33	148.43	0.54	0.39	-0.7	2.51	-16.44	-1.32	17.97	4.83	0.07	1.24
1552736_a_at	NETO1	81832	RP11-713C5.1 BCTL1 BTCL1	neuropilin (NRP) and tolloid (TLL)-like 1	7.3	6.55	6.3	-10.61	7.15	-16.09	4.29	3.38	1.67	-0.58	6.51	-1.1	-9.62	50.4	-7.83	16.21	0.54	-1.83	6.63	0.79	-33.55	-4.02	-4.42	-3.63	-13.41	-27.53	-2.24	59.39	47.3	-11.42	-12.22
1552737_s_at	WWP2	11060	AIP2 WWp2-like	WW domain containing E3 ubiquitin protein ligase 2	5.79	12.29	13.8	35.95	175.12	-59.59	-6.04	45.77	3.86	-0.97	2.24	-3.54	-15.3	-11.19	35.04	1.75	-1.71	0.18	19.18	60.06	-171.93	-17.68	0.06	-0.66	-18.73	27.22	-3.97	0.33	-41.32	12.73	4.25
1552738_a_at	ST7L	54879	STLR FAM4B ST7R	suppression of tumorigenicity 7 like	0.85	-13.59	-35.53	3.35	-35.79	-2.81	17.88	-28.43	-2.75	-10.63	6.8	-7.73	-2.06	-0.96	-5.31	49.43	0.37	-1.07	0.05	-14.99	88.89	-0.86	-10.24	-1.39	1.97	3.69	3.22	-7.7	-2.33	48.85	1.16
1552739_s_at	ST7L	54879	STLR FAM4B ST7R	suppression of tumorigenicity 7 like	0.14	-45.02	-50.97	5.34	-17.28	1.07	61.42	-27.06	-2.66	-21.23	19.84	-5.54	-0.79	0.4	-4.2	38.19	2.64	-2.31	-23.84	-19.17	70.57	-4.41	-8.17	-8.2	2.06	7.45	0.01	-8.27	-7.12	74.1	19.77
1552740_at	C2orf15	150590		chromosome 2 open reading frame 15	-1.36	1.5	7.03	-15.63	-6.03	2.09	-5.84	-1.81	-0.05	48.41	5.57	1.99	1.93	-2.09	-23.87	29.99	0.5	2.77	0.89	-3.64	-6.74	1.75	10.87	0.42	16.88	-6.24	0.49	4.05	-27.68	-2.98	-0.71
1552742_at	KCNH8	131096	elk3 Kv12.1 ELK ELK1	potassium voltage-gated channel, subfamily H (eag-related), member 8	-0.7	20.47	34.62	-32.13	-2.35	-6.73	-34.11	12.39	1.4	70.85	243.6	-15.89	-4.59	-3.1	-34.22	-2.8	28.64	-18.35	0.03	16.56	-16.39	-0.45	-31.45	-4.04	-44.37	-20.99	-14.84	121.33	5.34	-24.17	-5.97
1552743_at	MCF2L	23263	OST DBS ARHGEF14	MCF.2 cell line derived transforming sequence-like	-0.93	-11.69	-6.28	3.76	25.76	1.02	-0.53	-0.7	0.69	-10.75	5.94	0.01	0.1	0.1	0.94	5.69	-0.05	-0.97	-14.46	-1.68	3.21	-1.56	0.36	0.76	0.72	4.5	0.19	-2.22	6.43	2.05	-6.11
1552745_at	SLCO6A1	133482	OATPY CT48 OATP6A1 OATP-I GST	solute carrier organic anion transporter family, member 6A1	-7.7	-24.77	-33.12	1.95	14.23	0.2	7.26	-29.51	-5.39	-15.42	4.2	-1.73	0.05	15.64	-0.09	0.56	0.13	-1.91	-20.64	-8.57	66.71	-1.04	-1.65	-0.51	-8.8	1.03	-9.13	0.06	14.72	-3.16	0.01
1552747_a_at	C3orf48	151649	C3orf48	chromosome 3 open reading frame 48	-0.81	-15.2	-1.46	-1.94	23.59	-7.22	-1.46	-32.3	-2.99	22.07	0.55	1.47	0.02	1.25	0.04	-0.94	-0.99	0.98	-0.77	-1.53	11.95	-1.12	-0.14	1.37	-1.94	-4.04	0.39	2.06	0.1	-4.56	6.96
1552749_a_at	KLC3	147700	KLC2 KNS2B KLC2L KLCt	kinesin light chain 3	-3.9	-6.77	-18.75	0.5	0.82	-4.33	-2.83	-45.75	-4.52	-55.78	0.2	-2.13	0.2	-0.14	0.45	0.02	-0.15	-1.73	-19.22	-4.42	258.22	-2.76	0.8	0.54	-3.83	0.52	-0.2	-10.61	2.34	4.91	-3.52
1552750_at	CIB3	117286	KIP3	calcium and integrin binding family member 3	-1.38	-13.78	-19.92	1.59	1.03	2.76	1.18	-1.89	1.15	-12.11	0.24	-2.27	0.52	4.58	-0.81	0.14	-2	-2.71	-10.87	-0.25	17.92	0.57	0.16	0.23	0.93	-2.23	1.91	0.42	1.14	9.62	0.1
1552751_a_at	CIB3	117286	KIP3	calcium and integrin binding family member 3	0.14	-14.89	-39.72	0.54	1.4	0.28	-6.02	-16.5	-2.77	-54.67	-5.01	0.73	1.25	0.32	4.03	0.08	-6.66	-1.31	-0.72	0.99	147.92	7.51	-1.78	-0.39	-3.62	-7.79	-2.63	-3.83	21.76	21.41	-0.34
1552752_a_at	CADM2	253559	SynCAM2 NECL3 IGSF4D synCAM2 Necl-3	cell adhesion molecule 2	-5.32	-9.05	-26.62	6.12	43.7	-1.26	-0.98	-13.74	0.76	-39.35	0.9	-0.34	0.78	3.34	2.05	21.34	-1.03	0.26	-14.12	-2.45	10.95	-6.43	0.28	-0.6	0.19	7	-0.61	-5.89	10.33	4.85	0.55
1552754_a_at	CADM2	253559	SynCAM2 NECL3 IGSF4D synCAM2 Necl-3	cell adhesion molecule 2	0.77	1.63	0.59	-11.27	-1.99	-8.68	0.41	-3.34	0.98	14.04	-4.69	-0.71	0.15	15.71	-4.43	53.08	0.24	-0.13	0	-4.53	8.42	-3.33	-1.45	-1.02	-3.05	-11.75	0.29	-0.41	-4.08	21.92	-0.83
1552755_at	C9orf66	157983	RP11-59O6.1	chromosome 9 open reading frame 66	11.52	8.23	0.9	5.7	78.43	0.03	116.38	3.02	-1.7	1.59	-50.29	-35.46	-0.05	-16.46	35.82	-57.66	-1.24	-3.88	1.55	17.76	0.2	0.77	-27.61	-0.31	-76.57	-0.65	-5.3	-7.59	-52.02	38.08	1.25
1552757_s_at	C9orf66	157983	RP11-59O6.1	chromosome 9 open reading frame 66	5.18	0.1	-6.11	0.51	80.57	5.84	19.62	-6.71	-0.27	-7.34	-41.92	-17.06	1.23	-3.04	18.98	-22.73	0.05	-5.39	-2.42	15.92	47.07	0.13	-14.93	3.04	-40.97	-1.78	-3.55	-24.91	-13.61	18.28	0.99
1552758_at	HDAC9	9734	HDAC HDAC9FL MITR HD7b HD9 HD7 HDRP HDAC9B HDAC7B HDAC7	histone deacetylase 9	-6.48	-2.26	1.6	-0.12	-19.02	0.35	-3.84	2.98	-2.21	4.69	29.46	-5.54	0.33	5.86	-0.32	0.01	0.71	-4.28	0.32	-1.47	3.7	-8.16	-6.97	10.63	-30.27	1.36	1.39	12.97	-3.73	58.15	-0.3
1552760_at	HDAC9	9734	HDAC HDAC9FL MITR HD7b HD9 HD7 HDRP HDAC9B HDAC7B HDAC7	histone deacetylase 9	0.06	1.15	1.31	-23.73	-51.04	-0.67	-7.55	5.49	-7.03	18.85	48.13	-4.38	0.25	11.88	0.39	-12.68	14.5	-1.32	8.03	2.35	-0.47	-5	-16.8	17.33	-34.1	-8.22	0.06	81.74	-42.58	53.54	-13.64
1552761_at	SLC16A11	162515	MCT11	solute carrier family 16, member 11 (monocarboxylic acid transporter 11)	0.49	-4.61	-4.65	-1.54	12.7	-55.19	-5.3	-1.23	2.1	-41.97	12.4	2.08	-11.64	-9.16	-1.29	-10.74	5.35	1.69	-13.26	17.27	166.33	-36.05	-2.04	-10.9	-1.8	-2.13	-1.84	0.79	-1.51	-8.65	-20.4
1552763_at	TMEM67	91147	TNEM67 MECKELIN MKS3 JBTS6 NPHP11	transmembrane protein 67	-2.07	-6.92	-0.52	-0.71	-4.74	0.26	-0.38	-7.78	-1.18	27.47	-0.26	0.37	3.48	-0.21	-3.47	2.38	-0.12	0.5	-4.25	-0.31	10.42	2.14	-0.06	0.64	0.21	-3.2	0.91	-0.35	4.54	-0.51	0.66
1552765_x_at	TMEM67	91147	TNEM67 MECKELIN MKS3 JBTS6 NPHP11	transmembrane protein 67	-1.72	-16.98	-0.26	-9.79	-2.47	9.66	0.9	-6.21	-1	20.63	-2.87	0.23	6.12	-1.43	-15.47	38.5	0.15	-0.61	-14.08	-1.69	22.72	4.09	1.16	0.85	0.15	-6.71	-1.43	-2.17	8.24	0.16	1.53
1552766_at	HS6ST2	90161		heparan sulfate 6-O-sulfotransferase 2	-2.21	-10.17	-3.45	2.01	0.12	-0.52	4.97	-6.87	0.05	0.44	-2.51	-1.24	-1.32	8.55	-1.26	-1.5	-0.33	-1.18	-6.22	-1.03	23.14	0.3	-2.21	-0.07	-1.63	-0.11	-0.15	-1.17	2.57	5.49	0.54
1552767_a_at	HS6ST2	90161		heparan sulfate 6-O-sulfotransferase 2	-0.6	-5.38	-12.32	-2.09	0.7	1.11	-6.75	-4.33	-0.42	-1.6	-11.81	0.67	1.47	9.42	-4.07	3.06	0.54	9.14	-1.92	-3.84	3.11	10.81	1.4	0.04	18.84	-7.86	0.62	-1.76	14.93	44.19	0
1552768_at	CAMKK1	84254	CAMKKA	calcium/calmodulin-dependent protein kinase kinase 1, alpha	-1.29	-1.17	-0.68	1.39	-3.44	1.91	11.6	-6.43	0.38	-4.99	3.62	0.81	-2.52	8.18	5.14	-7.86	0.73	-0.16	-0.96	-3.83	-1.87	-0.2	-1.04	1.3	-3.84	0.9	-0.59	4.93	2.69	-3.46	-0.44
1552769_at	ZNF625	90589		zinc finger protein 625	2.88	0.56	-7.6	17.64	13.75	6.53	-2.2	-2.96	1.12	-43.73	11.44	0.06	4.25	-0.12	1.94	-1.8	0.16	6.92	1.2	-1.33	-19.05	3.63	0.17	0.49	-3.6	17.54	-1.03	1.78	-0.55	0.33	0.53
1552770_s_at	ZNF563	147837		zinc finger protein 563	-3.89	6.92	18.78	-0.67	-11.14	-13.69	-77.21	3.44	2.09	7.96	81.43	4.7	-2.25	-14.95	-26.81	-2.17	2.49	-8.01	-0.41	10.83	-8.29	-6.78	14.94	-7.74	18.27	-1.79	0.31	30.99	2.55	-35.69	5.23
1552771_a_at	LIN9	286826	TGS BARA TGS1 BARPsv Lin-9 TGS2	lin-9 homolog (C. elegans)	1.46	0.38	1.97	1.53	-35.71	4.06	1.36	-14.04	-2.97	38.6	-1.97	-0.7	10.93	9.62	1.4	2.35	-0.34	0.76	0.9	16.46	-46.75	0.6	1.66	7.94	3.45	-0.57	1.5	7.88	-5.49	2.19	0.69
1552772_at	CLEC4D	338339	CLEC6 CLECSF8 CLEC-6 MCL MPCL	C-type lectin domain family 4, member D	27.79	115.43	83.57	0.93	205.15	-33.61	21.19	27.75	22.64	54.8	-52.74	-13.63	-14.5	-29.54	152.93	-14.62	3.01	-21.34	46.94	66.28	-181.01	-22.84	-27.81	-9.25	-46.18	7.63	-2.46	-57.14	-9.32	-19.27	3.54
1552773_at	CLEC4D	338339	CLEC6 CLECSF8 CLEC-6 MCL MPCL	C-type lectin domain family 4, member D	22.6	106.63	91.87	1.56	196.14	-18.3	8.18	26.49	24.13	77.73	-68.16	-23.91	-16.31	-29.12	151.65	-18.51	2.17	-28.94	45.46	47.64	-85.58	-22.41	-34.06	-5.89	-67.78	8.6	-4.61	-76.23	-20.16	-26.46	5.46
1552774_a_at	SLC25A27	9481	UCP4 RP11-446F17.2	solute carrier family 25, member 27	1.27	-2.16	0.64	-3.92	17.56	35.19	-3.45	0.5	-3.04	2.61	-19.83	-0.33	20.4	0.14	1.62	13.45	0.59	0.16	-0.87	-0.29	-2.4	13.54	-0.76	2.78	0.01	0.09	-0.36	2.6	-23.77	0.91	2.28
1552775_at	GPRC6A	222545	bA86F4.3 GPCR	G protein-coupled receptor, family C, group 6, member A	-4.48	-13.16	-10.51	1.53	4.79	1.66	-1.25	-1.28	-0.5	-23.3	0.36	-0.79	0.37	0.04	1.03	5.42	-0.82	1.38	-5.53	-21.59	2.06	3.52	0.38	0.72	2.7	0.4	1.24	8.1	18.54	3.22	-0.7
1552777_a_at	RAET1E	135250	RAET1E2 RL-4 NKG2DL4 N2DL-4 ULBP4 LETAL bA350J20.7	retinoic acid early transcript 1E	0.12	-11.16	-5.15	1.76	23.58	-2.37	-0.61	-12.64	-0.9	-4.51	-14.67	-1.33	-0.55	-0.46	2.17	20.21	-5.27	0.32	0.2	0.37	28.29	-0.76	0.1	0.18	-4.2	0.89	-1.11	0.28	-0.06	-0.24	6.23
1552779_a_at	SLC44A5	204962	CTL5	solute carrier family 44, member 5	-3.72	-14.42	0.99	0.21	0.05	-2.94	3.08	-0.82	0.07	-2.19	11.79	-3.08	-2.88	8.43	-2.46	5.42	-1.04	-4.44	-0.47	-1.75	5.44	-2.62	-2	-1.64	-4.28	0.21	0.25	1.83	18.13	0.55	-1.34
1552782_at	SLC44A5	204962	CTL5	solute carrier family 44, member 5	-4.73	-21.99	-8.75	-3.98	-2.09	-3.82	-15.86	-2.77	-0.59	0.02	5.22	-0.39	-2.28	0.36	-6.22	10.12	-0.72	-3.48	-4.95	-5.35	69.2	-4.81	0.83	0.17	-1.15	-4.42	2.09	14.44	39.43	-0.23	-0.89
1552783_at	ZNF417	147687		zinc finger protein 417	-4.12	-1.74	2.42	-9.5	36.52	0.05	-14.84	12.74	-4.04	33.15	3.15	0.15	0.57	2.28	-2.76	0.33	-1.49	5.12	15.79	-3.64	-22.67	-2.35	0.67	0.15	0.16	-2.25	0.82	6.53	3.76	0.72	-4.03
1552785_at	ZNF781	163115		zinc finger protein 781	5.71	10.96	34.22	-34.9	-38.58	0.67	-23.25	3.53	6.68	86.22	59.44	2	-0.48	0.27	-31.09	-15.49	4.7	8.33	12.4	-2.97	-12.55	-13.8	0.85	-5.5	3.45	-26.41	0.35	6.36	2.5	-14.62	0
1552787_at	HELB	92797	hDHB	helicase (DNA) B	-2.73	16.26	5.25	-10.29	16.25	0.42	0.25	45.94	-3.28	5.36	-57.74	27.26	-7.58	-48.02	0.57	-12.52	-3.62	25.53	0.44	-31.89	6.66	-3.8	25.23	0.16	66.36	-13.54	11.93	-32.75	-42.62	0.73	-12.36
1552788_a_at	HELB	92797	hDHB	helicase (DNA) B	0.66	14.95	6.18	-20.53	1.9	-3.49	-11.93	63.14	-5.11	0.36	-68.74	46.81	-4.29	-42.05	-1.53	0.16	-8.25	12.27	3.64	-2.54	1.16	-3.93	41.72	1.4	135.67	-22.1	23.07	-22.86	-19.12	1.02	-8.66
1552789_at	SEC62	7095	HTP1 TLOC1 Dtrp1 TP-1	SEC62 homolog (S. cerevisiae)	-0.23	7.66	19.29	-38	-26.41	-5.99	-89.28	0.63	4.31	70.25	-0.19	-4.27	-0.61	-43.55	-11.29	-12.17	0.63	-2.72	5.02	-8.55	288.48	-7.79	2.4	-8.07	0.93	-23.68	-0.45	1.8	-89.85	-1.4	-3.94
1552790_a_at	SEC62	7095	HTP1 TLOC1 Dtrp1 TP-1	SEC62 homolog (S. cerevisiae)	4.99	5.34	14.48	-48.2	-29.86	0.01	-143.13	-7.24	2.87	24.3	0.31	-6.91	0.04	-58.12	-19.7	-26.81	-0.06	-19.38	0.68	0.91	NA	-3.77	0.05	-5.68	0.27	-32.72	-1.29	7.31	-99.29	-9.29	-3.3
1552791_a_at	TRDN	10345	TRISK CPVT5 TDN	triadin	-0.26	-11.85	-16.8	0.69	11.12	0.23	3.69	-4.29	-1.3	-13.31	12.55	0.02	0.07	36.05	0.17	0.89	0.49	0.07	-1.85	-3.83	4.23	0.36	-1.31	-2.28	-3.67	-1.3	-1.23	0.87	0.19	-0.04	0.28
1552792_at	SOCS4	122809	SOCS7	suppressor of cytokine signaling 4	-8.59	-29.04	-1.95	9.17	2.77	0.35	48.06	-30.59	-8.83	20.25	2.58	-1.28	-0.23	18.43	1.36	66.93	3.83	5.76	4.23	-10.31	-149.65	22.37	0.28	6.89	0.55	4.51	4.29	1.82	0.61	15.44	10.73
1552793_at	C8orf31	286122		chromosome 8 open reading frame 31	16.47	2.55	3.17	0.65	0.97	-5.1	-28.49	47.97	-1.73	-16.47	12.33	1.38	-4.94	1.57	10.57	-3.99	-2.85	7.19	1.5	11.13	-18.97	-8.74	0.52	0.26	1.85	-3.79	-0.31	7.28	-8.88	11.02	0.33
1552794_a_at	ZNF547	284306		zinc finger protein 547	0.08	-3.78	0.04	12.36	-45.74	12.77	-31.81	-13.97	-5.21	6.42	30.92	-2.98	5.92	-3.41	0.26	63.12	10.5	4.34	-4.99	1.6	-46.25	34.39	0.39	0.32	2.24	2.46	0.07	33.79	-13.74	20.45	17.85
1552796_a_at	SIM1	6492	bHLHe14	single-minded homolog 1 (Drosophila)	0.45	-5.99	-22.18	7.99	23.68	0.56	-7.13	-1.55	-1.39	-50.79	9.63	0.08	0.22	2.75	1.35	2.35	-0.85	0.19	-11.76	-2.97	0.21	0.2	-1.27	-4.76	5.63	1.85	0.56	0.15	11.62	3.65	2.81
1552797_s_at	PROM2	150696	PROML2	prominin 2	-4.96	-21.44	-0.16	-0.76	2.81	-3.56	0.55	-32.19	-7.09	28.17	2.36	-0.86	-1.25	0.61	-4.21	0.7	-2.01	12.1	0.01	-9.78	21.72	-5.42	-0.69	2.05	-0.51	-0.32	0.51	0.01	4.8	-2.38	6.11
1552798_a_at	TLR4	7099	ARMD10 TOLL TLR-4 CD284	toll-like receptor 4	8.21	54.78	61.19	66.43	227.52	-2.75	36.8	26.43	6.63	20.77	-60.74	-26.84	-8.51	-51.36	139.01	-34.01	-0.75	-20.22	54.05	47.71	-236.26	-9	-33.16	-0.68	-66.66	69.4	-15.6	-34.14	-56.58	4.65	35.63
1552799_at	TSNARE1	203062		t-SNARE domain containing 1	-7.49	-23.19	-17.33	12.5	8.86	-4.61	-6.09	-18.15	-1.72	-7.88	4.32	-0.12	1.74	-9.67	-0.06	-2.5	0.24	-0.29	-37.71	-2.88	85.72	-1.28	-1.12	2.91	-2.23	2.01	0.16	-2.67	18.91	1.11	0.33
1552800_at	ABHD11	83451	PP1226 WBSCR21	abhydrolase domain containing 11	-7.52	-16.12	-14.35	2.84	39.37	0.81	-8.76	-2.22	-1.14	-25.31	6	-1.31	0.86	-0.7	3.83	-0.11	-4.78	-7.52	-17.61	-9.42	36.25	1.6	0.83	-0.69	-2.48	5.08	-2.03	3.48	-0.87	1.76	-0.69
1552801_at	CAPN13	92291		calpain 13	-20.03	-24.75	-9.55	5.02	10.2	0.9	2.64	-6.17	-0.62	-9.21	1.77	-5.36	-0.27	5.2	-9.11	-2.9	0.6	-9.89	-10.11	-5.88	159.83	-2.01	-3.84	-2.67	-24.38	1.88	-2.26	-9.62	0.49	-1.29	-1.43
1552803_a_at	STMN1	3925	PR22 PP17 OP18 SMN LAP18 PP19 C1orf215 Lag	stathmin 1	0.41	-17.54	-7.58	-19.26	-34.18	70.98	81.28	-20.95	-5.97	4.79	29.09	-3.06	38.59	48.69	-17.19	-1.06	6.11	0.44	-4.26	-17.04	-6.84	7.3	0.27	0.12	-9.87	-11.75	-0.02	0.13	89.15	0.17	-8.17
1552804_a_at	TIRAP	114609	BACTS1 wyatt MyD88-2 Mal	toll-interleukin 1 receptor (TIR) domain containing adaptor protein	1.29	0.74	0.59	18.81	28.08	-52.31	-68.33	20.34	-2.62	-3.62	0.23	-2.62	-14.72	-45.66	20.24	-1.81	-6.02	-0.76	10.13	2.39	37.87	-12.22	-3.75	-8.26	-3.53	23.63	-1.91	-0.8	-36.74	28.62	5.43
1552807_a_at	SIGLEC10	89790	SLG2 SIGLEC-10 PRO940	sialic acid binding Ig-like lectin 10	22.86	68.92	48.53	64.49	229.95	-3.35	-0.61	32.18	11.97	17.75	42.04	-21.17	-2.12	-24.7	69.48	-61.33	10.34	-14.98	27.44	61.65	NA	-2.89	-41.33	2.56	-76.5	-1.12	-22.95	49.25	-23.57	-34.96	-6.52
1552808_at	ADAMTSL1	92949	PUNCTIN C9orf94 ADAMTSR1 ADAMTSL-1	ADAMTS-like 1	3.02	-2.54	-4.19	-1.36	6.47	-14.02	0.17	-4.65	4.49	-1.85	0.67	-0.09	-1.22	0.16	1.84	-2.13	0.45	-0.06	7.02	0.09	3.52	-6.43	0.02	-0.17	0.73	0.83	1	3.05	-4.76	-0.09	0.73
1552809_at	RFX4	5992	NYD-SP10	regulatory factor X, 4 (influences HLA class II expression)	0	-1.7	-8.76	4.43	99.79	1.59	-10.08	-0.94	-3.48	-12.19	7.71	11.27	0.24	1.36	8.17	-2.97	-2.71	6.43	-1.46	-4.26	-52.98	0.49	0.61	0.55	4.94	1.86	0.07	7.07	3.71	-1.23	0.93
1552811_at	WFIKKN1	117166	RJD2 WFIKKN C16orf12 WFDC20A	WAP, follistatin/kazal, immunoglobulin, kunitz and netrin domain containing 1	-2.93	-7.98	-0.46	33.37	26.94	-23	-5.04	-4.65	0.07	1.41	-25.93	-4.67	-2.6	-14.25	20.3	0.18	-1.88	-2.26	-5.69	0.63	32.64	-3.01	-0.35	1.05	-2.51	6.65	-0.13	-27.62	5.44	4.43	13.92
1552812_a_at	SENP1	29843	SuPr-2	SUMO1/sentrin specific peptidase 1	-7.19	-18.6	-3.38	0.1	21.05	-7.9	0.07	2.38	-15.95	-7.34	39.87	1.65	-1.61	-4.37	-1.78	55.37	2.94	7.23	9.29	-28.77	-4.42	-0.08	2.6	0.08	-0.35	0.34	1.69	5.32	-5.74	-0.71	0.05
1552813_at	KLF14	136259	BTEB5	Kruppel-like factor 14	-5.02	-10.06	-15.59	-7.66	-3.21	-9.06	-11.06	-16.96	0.01	-16.57	21.86	-3.35	-2.61	-1.82	-4.86	-0.75	2.88	-4.9	2.85	-1.29	254.82	-5.24	-1.87	-3.2	-4.36	-3.74	-1.05	0.16	-5.6	-1.36	-0.6
1552814_a_at	KLF14	136259	BTEB5	Kruppel-like factor 14	-8.4	-31.11	-21.65	1.55	29.89	0.02	0.25	-3.48	0.51	-27.03	93.67	-1.5	-0.91	-1.51	-1.17	0.57	26.06	-3.09	-17.2	-2.26	10.14	-3.67	-2.22	0.24	-6.06	1.3	0.89	0.49	2.15	2.9	-0.63
1552816_at	NXNL2	158046	C9orf121 RDCVF2	nucleoredoxin-like 2	0.34	-3.83	-3.07	-17.78	14.05	0.07	0.42	3.91	0.3	-4.62	6.37	8.26	2.1	14.03	0.63	1.05	1.1	10.4	-1.23	-9.42	-53.83	0.96	6.94	0.33	12.38	-6.12	1.54	7.83	23.68	0.18	-13.23
1552818_a_at	BRS3	680		bombesin-like receptor 3	-8.63	-20.67	-1.88	2.81	2.07	-9.72	-13.15	-10.79	-2.12	0.23	0.48	0.07	-0.83	-10.09	-1.22	0.2	-1.95	0.03	-13.27	-1.64	140.65	-2.34	-1.63	-0.49	-2.74	2.62	0.06	-0.78	0.02	-1.33	6.34
1552819_at	NCRNA00205	257103		non-protein coding RNA 205	-3.15	-14.73	-31.31	5.31	30.91	-4.29	-7.65	-9.19	-8.09	-52.86	6.17	2.53	0.11	-0.51	4.83	-1.73	-5.63	4.63	-2.09	-9.29	10.84	-0.89	0.3	-0.52	13.79	5.11	0.34	7.71	4.61	-3.33	0.04
1552822_at	TMX3	54495	PDIA13 TXNDC10	thioredoxin-related transmembrane protein 3	0.08	-4.23	-9.35	-51.14	-114.7	5.25	46.84	6.82	-6.32	14.61	0.96	8.66	1.39	0.2	-33.77	10.25	3.51	17.99	-6.41	-40.28	20.2	0.73	0.38	3.49	6.22	-27.25	11.51	0.04	30.06	-6.48	-14.1
1552825_at	ZNF396	252884	ZSCAN14	zinc finger protein 396	-2.95	-15.68	-20.25	0.24	76.44	-0.81	-2.51	-13.22	-5.52	-6.22	-4.52	-0.26	2.31	6.12	0.44	16.68	0.6	0.27	-22.07	0.04	41.18	2.04	-4.78	-0.29	-4.86	0.29	-1.58	-5.4	-0.4	-0.38	10.06
1552826_at	SLC26A7	115111	SUT2	solute carrier family 26, member 7	-1.34	-2.65	-3.84	-1	5.76	-0.95	0.97	0.1	1.61	-5.77	4.33	0.04	0.52	0.7	-0.83	1.7	0.42	0.65	0.23	0.5	0.06	-2	0.13	1.69	2.85	-2.17	0.04	1.06	-1.54	-0.58	-2.97
1552827_s_at	SLC26A7	115111	SUT2	solute carrier family 26, member 7	-4.92	-16.6	-27.65	3.8	19.92	-3.54	-4.43	-27.6	0.16	-45.31	0.07	0.43	0.37	0.03	1.9	-3.37	-0.98	-2.8	-4.27	-11.74	137.82	-5.5	-2.98	-0.67	0.06	3.84	-2.59	-1.58	2.65	-1.05	2.28
1552828_at	SNX18	112574	SH3PX2 SNAG1 SH3PXD3B	sorting nexin 18	3.31	-2.93	-9.46	-0.63	147.44	-36.65	28.69	6.31	0.08	-62.53	109.61	-4.62	-12.23	-20.62	31.96	-8.75	17.15	2.92	2.78	2.84	-6.74	-17.68	-10.03	-0.19	-31.33	2.06	-17.48	-1.99	-19.35	0.47	-1.84
1552830_at	FBXO39	162517	Fbx39 CT144	F-box protein 39	-1.7	-6.1	-14.44	5.48	2.85	-11.28	-1.03	7.18	0.95	-33.96	4.91	0.27	-0.99	0.34	8.1	2.3	-2.52	-8.37	-9.09	0.72	7.5	-5.1	-4.04	-2.62	5.31	2.25	0.69	0.72	6.51	1.29	0.42
1552833_at	B3GNT6	192134	BGnT-6 3-Gn-T6 beta3Gn-T6 beta-1 B3Gn-T6	UDP-GlcNAc:betaGal beta-1,3-N-acetylglucosaminyltransferase 6 (core 3 synthase)	-0.88	-0.34	3.96	2.27	42.73	-23.51	0.86	-0.33	1.33	1.45	16.2	0.69	-8.46	-2.36	13.37	4.51	0.47	1.13	-0.24	3.23	-93.23	-8.41	0.78	0.29	2.19	0.15	5.49	0.37	0.59	7.17	-3.77
1552834_at	B3GNT6	192134	BGnT-6 3-Gn-T6 beta3Gn-T6 beta-1 B3Gn-T6	UDP-GlcNAc:betaGal beta-1,3-N-acetylglucosaminyltransferase 6 (core 3 synthase)	-0.36	-3.75	1.19	-3.55	9.67	0.05	2.57	-11.05	-1.77	2.23	1.91	4.32	1.71	24.2	-1.28	-4.15	0.3	-0.34	-0.26	0.41	-21.15	4.18	6.23	9.32	6.03	-6.02	18.2	25.62	-3.67	-2.66	-1.46
1552835_at	DENND1B	163486	C1ORF18 RP11-53I24.2 C1orf218 FAM31B	DENN/MADD domain containing 1B	-3.75	-23.83	-46.71	0.09	-3.73	8.72	24.13	-29.8	-9.03	-17.39	-27.69	4.23	1	3.38	-44.9	2.11	-0.82	5.41	-13.59	-23.86	246	-2.16	-1.2	5.66	5.22	-19.6	12.43	0.8	12.62	-34.37	-6.1
1552836_at	ZNF619	285267		zinc finger protein 619	0.78	-20.42	-4.05	9.65	12.96	-0.4	-9.58	-13.44	-4.3	-25.52	0.6	0.15	4.37	-21.48	7.3	-4.51	2.32	1.46	-0.69	1.04	30.29	6.67	-3.09	1.76	-4.7	8.41	-2.85	5.42	-16.38	24.6	1.61
1552837_at	ICK	22858	ECO LCK2 MRK	intestinal cell (MAK-like) kinase	0.89	0.24	3.45	-0.52	0.55	1.78	0.76	0.4	-0.57	6.93	8.8	1.53	0.24	4.3	0.25	1.27	-0.58	7.05	5.24	0.2	-40.12	-0.6	0.44	0.11	-1.62	-2.97	0.3	4.66	-1.78	0.24	0.34
1552839_at	FAM71D	161142	C14orf54	family with sequence similarity 71, member D	-9.75	-16.79	-29.69	-3.4	16.46	0.54	0.31	-6.99	-2.89	-36.79	1.52	-2.52	1.43	3.83	-6.15	-3.12	-2.67	0.52	1.48	-10.15	93.66	-4.73	-2.21	0.93	7.44	-6.72	-0.43	2.29	0.02	-4.92	-0.3
1552841_s_at	BCL2L14	79370	BCLG	BCL2-like 14 (apoptosis facilitator)	-2.82	-7.69	-8.1	2.57	34.08	0.06	0.53	1.08	0.64	-24.94	0.95	-0.38	0.22	0.05	0.82	0.16	-2.02	-1.78	-13.27	-5.62	28.31	-0.64	-2.14	-1.19	-4.1	1.89	-1.53	-11.05	12.39	0.05	-1
1552842_at	HS6ST3	266722	HS6ST-3	heparan sulfate 6-O-sulfotransferase 3	-1.45	-5.32	-1.87	4.34	-2.88	-2.31	14.01	-13.31	-0.97	0.4	-4.9	-1.92	0.1	1.67	10.51	-2.81	0.05	-3.95	-3.1	3.49	2.36	0.41	0.6	0.01	-1.59	10.87	0.81	0.65	-3.42	2.38	1.55
1552843_at	SLC26A1	10861	SAT-1 SAT1 EDM4	solute carrier family 26 (sulfate transporter), member 1	5.24	-1.27	-0.68	-9.81	-33.68	6.32	7.16	-24.23	0.85	6.25	0.39	-2.12	1.27	0.29	-19.06	0.06	10.36	-0.76	-2.98	5.37	54.95	4.76	0.14	0.13	-1.73	-9.61	-0.34	-7.63	-1.92	-0.05	-8.31
1552845_at	CLDN15	24146		claudin 15	7.13	7.72	2.11	-36.3	-0.39	25.37	-15.07	5.52	1.36	-15.68	85.66	15.4	1.78	28.56	-28.31	2.78	5.6	5.91	3.23	25.78	-263.6	25.57	28.65	-2.99	77.34	-34.05	0.32	24.33	10.52	-6.95	-25.24
1552846_s_at	RAB42	115273	RP4-669K10.6	RAB42, member RAS oncogene family	-23.22	-29.66	-59.3	112.9	5.57	26.55	1.32	-11.86	0.47	-71.51	-5.64	-3.73	0.31	0.03	0.36	-6.08	-6.85	-4.52	-19.71	-19.13	87.55	2.84	-10.43	-4.39	-15.1	108.65	-1.66	-0.94	3.8	-0.04	68.95
1552848_a_at	PTCHD1	139411		patched domain containing 1	-2.39	-18.86	-27.53	3.15	31.08	-7.52	-16.13	-0.77	-8.36	-27.82	-14.1	-1.59	0.13	12.92	1.72	0.27	-7.1	0.3	-0.51	-5.36	35.41	4.5	0.68	-0.56	4.48	0.38	2.44	4.33	10.01	-3.61	5.38
1552849_at	C2orf65	130951	D6Mm5e SPATA37 C2orf65	chromosome 2 open reading frame 65	7.38	1.22	4.82	40.42	2.61	0.43	59.41	2.46	1.37	32.71	-17.87	-5.89	-1.21	0.54	22.74	-5.36	0.04	-2.13	1.83	0.03	-68.4	0.2	-8.84	4.47	-19.54	63.87	-0.84	-12.54	-20.88	0.06	33.87
1552851_at	ZSCAN4	201516	ZNF494	zinc finger and SCAN domain containing 4	0.29	-2.31	-3.58	-2.68	21.63	0.8	0.3	-3.21	-0.73	-6.63	0.04	0.19	0.31	2.81	2.17	-0.08	-2.24	5.57	1.42	-0.77	-3.99	0.12	0.01	-0.59	2.11	0.08	-0.41	0.2	10.93	-0.92	3.11
1552852_a_at	ZSCAN4	201516	ZNF494	zinc finger and SCAN domain containing 4	0.11	0.05	0.05	2.27	15.94	-3.03	2.69	-1.88	0.47	-11.06	1.47	-3.4	-0.65	-6.79	4.37	0.55	-0.07	1.61	0.04	2.5	-8.91	-1.11	-0.42	-2.77	1.13	-0.1	-0.79	-1.38	21.84	0.67	-0.79
1552853_at	VWA5B1	127731		von Willebrand factor A domain containing 5B1	1.68	1.12	0.31	15.86	9.97	-0.81	2.44	-2.31	6.87	1.27	-1.51	-3.74	1.88	-5.3	12.55	-1.73	-0.54	0.36	-2.86	0.93	-10.43	0.01	-0.37	0.18	-8.28	13.74	0.16	-9.02	0.4	7.65	2.66
1552854_a_at	VWA5B1	127731		von Willebrand factor A domain containing 5B1	-0.4	-8.17	-0.06	2.24	-4.29	-9.33	9.25	-17.98	-2.78	22.98	-2.12	0.03	-0.29	0.3	0.13	-1.04	1.52	-2.52	-10.3	1.98	9.08	-1.06	0.07	1.46	-0.82	0.14	1.04	0.09	-0.8	0.64	-0.83
1552856_at	TMEM148	197196	TMEM148 NCRNA00311	transmembrane protein 148	-1.17	0.07	-2.24	7.35	11.28	-0.93	-2.4	-0.59	-0.1	-9.58	0.83	-0.21	-1	-10.65	7.8	-1.27	0.33	0.37	-1.64	-0.52	1.34	-1.11	0.67	-0.34	0.87	0.99	-1.32	-1.17	1.02	11.35	-1.62
1552857_a_at	HTR6	3362	5-HT6R 5-HT6	5-hydroxytryptamine (serotonin) receptor 6	-5.78	-11.69	-2.83	6.64	-3.82	-9.34	5.56	-19.06	2.92	-0.93	-5.64	-10.07	-4.8	-8.58	1.29	-4.91	0.74	-10.53	-7.12	-0.42	200.61	-3.6	-1.94	-0.36	-35.98	1.85	-2.81	-5.73	2	-0.42	0.61
1552858_at	MAGEB6	158809	MAGEB6A MAGE-B6 CT3.4	melanoma antigen family B, 6	0.62	-4.04	-2.81	-1.51	1.39	-1.1	-0.46	-4.68	-1.01	0.3	0.33	-1.07	-0.42	1.04	0.18	3.07	-0.76	0.08	-3.2	-3.99	7.95	-1.02	-0.47	-0.04	-0.69	-2.38	3.88	1.71	10.88	-0.37	0.21
1552860_at	TCEB3C	162699	HsT829 TCEB3L2	transcription elongation factor B polypeptide 3C (elongin A3)	3.75	-14.74	-11.3	1.97	-3.17	-2.57	1.06	-0.88	-0.8	0.25	-1.5	0.73	0.05	4.32	-0.97	-0.56	0.14	-1.47	-4.99	0.03	56.25	-1.95	-0.21	4.69	-7.12	-1.17	0.07	1	-9.76	0.31	0.03
1552862_at	C1orf104	284618	RP11-21N7.3 C1orf104	chromosome 1 open reading frame 104	2.72	1.28	19.84	-10.82	-63.69	-4.09	-2.98	23.53	-1.65	78.23	16.26	1.83	0.91	3.39	0.37	16.91	-1.23	9.8	3.06	10.82	-162.71	3.43	4.75	1.83	29.1	-15.17	4.18	16.57	-10.62	11.27	-4.41
1552863_a_at	CACNG6	59285		calcium channel, voltage-dependent, gamma subunit 6	-22.16	-44.05	-40.1	17.91	62.13	-36.41	-6.7	-28.38	0.08	-108.61	-0.07	-2.23	-18	-3.17	5.92	-8.02	-8.43	-7.37	-37.91	-3.67	NA	-20.31	-7.9	-7.76	-13.94	6.94	-5.64	-10.85	26.24	0.22	-0.12
1552865_a_at	IFLTD1	160492	PAS1C1	intermediate filament tail domain containing 1	-11.68	-15.3	-16.8	20.62	81.54	-29.26	-43.06	0.07	0.01	-78.37	1.81	0.01	-5.86	-8.05	23.13	-16.6	-3.67	-0.72	-23.28	-8.06	116.4	-10.28	-2.76	-2.73	0.69	11.66	0.54	-4.4	2.4	1.11	0.9
1552868_at	C19orf23	148046	C19orf23	chromosome 19 open reading frame 23	0.28	-4.22	-12.92	33.1	0.52	-27.74	0.39	-16.27	-1.79	-34.85	-5.11	-2.04	-5.2	-0.96	6.79	4.82	0.68	0.46	-11.75	2.03	49.66	0.6	-1.13	-0.25	-3.8	16.48	-2.62	-5.05	-7.94	18.61	11.91
1552870_s_at	C1orf125	126859	C1orf125 RP11-215I23.2	chromosome 1 open reading frame 125	0.74	-4.19	-2.64	2.39	0.11	0.42	2.31	-14.06	-1	-0.21	1.57	-1.27	0.17	-1.11	-2.14	1.63	0.1	0.26	7.49	-2.08	4.54	-0.65	-0.96	-0.35	0.61	-1.05	0.53	0.97	-0.75	-0.75	1.88
1552872_at	ASMTL-AS	80161	ASMTL-AS NCRNA00105 CXYorf2 ASMTLAS	ASMTL antisense RNA (non-protein coding)	-13.15	1.05	-6.66	4.02	2.35	-4.2	1.83	-2.75	-3.24	-3.03	-4.71	-4.66	-0.98	-8.26	1.73	-16.82	1.63	-7.86	-3.61	0.83	92.99	-5.74	-3.27	0.75	-12.67	5.98	-3.67	-9.03	3.15	0.08	-2.85
1552873_s_at	ASMTL-AS	80161	ASMTL-AS NCRNA00105 CXYorf2 ASMTLAS	ASMTL antisense RNA (non-protein coding)	-7.65	-19.23	-18.12	23.69	6.86	-22.83	2.18	1.45	0.68	-48.78	10.45	-8.67	-6.64	-15.75	19.52	1.32	1.08	-4.5	-14.07	0.03	55.13	-7.96	-14.14	-2.42	-6.55	32.79	-7.35	-2.44	5.64	3.81	0.01
1552875_a_at	CD200R1	131450	HCRTR2 OX2R CD200R MOX2R	CD200 receptor 1	6.61	30.97	60.18	86.58	-8.09	-16.28	-15.25	16.81	8.49	42.51	-46.98	12.84	-9.3	-3.85	0.51	-9.62	-3.99	-2.67	46.25	8.06	-21.81	-8.04	14.91	1.26	23.26	-5.55	-5.75	-8.28	-18.1	-16.7	-16.33
1552876_at	C21orf89	114042		chromosome 21 open reading frame 89	-8.28	-28.27	-19.37	0.34	92.05	-3	-2.06	-11.22	-5.21	-23.78	0.12	0.3	-1.85	3.16	1.03	-1.12	-2.69	0.46	-19.9	-2.72	73.91	-5.25	0.37	-2.32	1.88	0.13	-2.51	0.05	5.21	-2.53	0.19
1552877_s_at	C21orf89	114042		chromosome 21 open reading frame 89	1.2	0.31	-1.26	0.27	7.3	-3.28	-5.64	-1.61	3.39	-10.11	0.63	-2.25	0.07	-2.52	4.42	-5.34	-4.26	0.13	-0.84	0.35	20.7	-1.46	1.33	0.76	-3.19	-7.1	-1.28	0.02	2.82	-3.21	1.08
1552878_at	ATOH7	220202	Math5 bHLHa13	atonal homolog 7 (Drosophila)	-2.78	-1.17	-1.98	-0.76	2.46	-1.03	3.9	-2.06	-0.09	0.35	3.12	-0.64	2.01	11.03	-2.28	-1.13	1.74	-0.4	-4.87	0.35	-1.59	0.7	-0.41	1.98	-0.25	-0.21	1.65	0.18	2.98	-2.46	-0.83
1552879_a_at	ATOH7	220202	Math5 bHLHa13	atonal homolog 7 (Drosophila)	-1.85	-2.43	-3.52	-0.5	42.11	1.11	-4.4	1.93	0.49	2.17	-1.44	-1.72	0.39	-0.01	3.88	0.33	0.06	-0.41	-1.62	1.37	-1.17	0.79	0.3	-0.71	-0.21	-0.86	2.13	0.11	4.05	1.45	0.61
1552880_at	SEC16B	89866	LZTR2 SEC16S PGPR-p117 RGPR	SEC16 homolog B (S. cerevisiae)	0.42	-11.6	-13.33	-9.49	-26.82	-3.16	26.79	-9.03	0.58	-1.5	-16.32	-2.37	-1.81	-5.19	-7.26	0.09	-3.03	-3.58	-2.22	-13.34	269.77	-4.77	-1.47	-1.92	-4.38	0.16	0.17	-11.01	-7.73	23.07	2.2
1552882_a_at	FAM123B	139285	WTX OSCS FAM123B RP11-403E24.2	family with sequence similarity 123B	0.63	0.39	9.39	0.46	-34.6	-21.07	-15.64	-22.39	1.94	56.81	5.96	-0.86	-1.83	-6.07	6.43	3.57	0.11	-1.37	-8.32	11.17	59.4	-5	-2.11	0.19	-22.27	-7.09	-1.51	0.04	-0.31	-0.54	-5.63
1552884_at	NKX6-3	157848	NKX6.3	NK6 homeobox 3	-1.54	-6.05	-17.05	43.26	96.79	-0.52	-76.41	1.28	-3.57	-39.95	1.11	-1.91	-0.85	-16.69	18.74	0.73	-10.83	-0.46	-8.58	-1.47	23.16	-5.71	-1.69	-2.92	-1.76	27.03	-3.28	0.03	8.53	4.44	10.72
1552885_a_at	NKX6-3	157848	NKX6.3	NK6 homeobox 3	-7.58	-6.05	-8.71	0.25	34.93	-5.55	-51.64	1.46	0.18	-15.86	7.92	0.33	0.1	-13.92	2.69	-11.88	-4.57	-0.3	0.77	-3.04	90.83	-2.01	-3.47	0.01	-14.83	-0.35	-4.74	6.58	3.75	1.46	-1.61
1552887_at	C10orf27	219793	spatial C10orf27	chromosome 10 open reading frame 27	-12.4	-18.5	-25.1	13.76	33.08	-1.8	4.8	-18.15	1.98	-66.9	-4.17	-3.4	-1.49	-8.5	0.06	-5.16	-0.66	-12.22	-30.77	-18.82	251.14	-4.63	-5.33	0.41	-26.63	17.24	-0.26	-21.89	14.06	0.74	-0.98
1552889_a_at	EXOC3L2	90332	XTP7	exocyst complex component 3-like 2	-30.75	-48.76	-40.12	0.34	68.94	-7.74	-4.22	-2.49	0.41	-108.08	6.09	-1.41	-8.13	0.15	-0.74	-13.34	-16.27	-10.78	-19.01	-34.65	NA	-7.45	-4.09	-9.12	-23.6	1.26	-1.23	-7.16	57.08	-2.67	-5.31
1552890_a_at	CABP4	57010	CSNB2B	calcium binding protein 4	13.21	-1.73	4.62	-3.35	-4.32	-43.93	-23.49	1.11	-6.52	4.86	19.21	2	-12.62	-12.62	-0.71	-16.1	4	0.6	-4.06	14.34	39.09	-13.11	0.56	-1.66	0.07	-9.54	-1.24	8.1	-8.44	-6.36	5.89
1552892_at	TNFRSF13C	115650	BAFF-R BROMIX prolixin CVID4 BAFFR CD268	tumor necrosis factor receptor superfamily, member 13C	0.58	0.26	0.33	-59.38	-26.78	-17.02	-28.9	1.06	1.81	5.47	NA	-6.45	-5.61	1.91	-37.04	-5.88	37.58	-27.8	-16.54	18.79	41.14	-15.22	-17.74	-8.71	-38.29	-32.99	-4.55	171.74	-3.58	-14.95	-13.17
1552893_at	CAMK2N2	94032	CAM-KIIN CAMKIIN	calcium/calmodulin-dependent protein kinase II inhibitor 2	-5.7	-25.42	-38.85	4.55	33.5	-11.61	-18.28	-11.21	4.43	-102.35	6.07	0.24	-1.63	-2.22	15.07	0.11	-8.15	-7.08	-20.47	0.66	142.34	-3.61	0.06	-6.48	1.42	2.62	0.55	-4.95	23.2	2.71	-8.2
1552895_a_at	ANKRD30BP2	149992	CTSP-1 CT85 C21orf99 CTSP1	ankyrin repeat domain 30B pseudogene 2	1.12	-9.36	-24.77	-1.5	9.52	-17.24	-7.06	1.02	-0.64	-46.82	24.77	1.77	-0.31	21.62	0.3	1.02	3.22	0.19	11.14	-7.17	8.8	-3.98	-0.72	1.52	-1.95	-3.46	1.53	10.24	0.13	-0.28	-1.82
1552897_a_at	KCNG3	170850	KV6.3 KV10.1	potassium voltage-gated channel, subfamily G, member 3	-7.93	-15.87	-28.81	0.18	8.15	-2.84	-0.77	-18.25	-1.94	-23.09	-3.14	0.13	0.76	1.85	-5.35	81.94	1.2	-2.56	-12.41	-10.85	31.57	0.15	0.36	-0.16	7.37	3.14	0.48	-5.5	31.54	11.86	1.29
1552898_a_at	KCNG3	170850	KV6.3 KV10.1	potassium voltage-gated channel, subfamily G, member 3	-0.12	-2.96	-6.38	-5.22	-0.54	-1.7	0.24	-1.52	0.57	-17.66	6.03	-1.75	-0.3	-0.26	-0.92	16.53	0.08	-1.94	2.13	-3.11	34.14	-5.63	-0.54	0.18	-0.46	-4.9	0.25	2.04	0.25	-1.29	-4.45
1552899_at	MGC34034	154089	RP4-662A9.2	hypothetical protein MGC34034	-3.97	-10.67	-37.58	1.36	0.06	-2.74	5.01	-20.11	0.1	-81.64	3.96	-4.7	-2.45	0.89	-0.11	-5.94	1.31	-3.85	-1.61	-1.92	138.06	-5.19	-3.52	-1.98	-0.72	0.94	0.12	-0.61	5.57	-5.83	-0.18
1552900_a_at	MGC34034	154089	RP4-662A9.2	hypothetical protein MGC34034	-3.59	-29.28	-31.54	1.82	43.77	-3.07	0.12	-12.17	-0.88	-48.03	3.73	-0.36	-2.38	0.29	1.2	-2.38	-1.84	-1.33	-21.54	-9.96	93.84	-6.13	-3.37	-4.32	-1.53	9.27	-2.28	-2.36	6.86	0.22	3.39
1552902_a_at	FOXP2	93986	TNRC10 SPCH1 CAGH44	forkhead box P2	1.5	2.54	1.81	0.11	42.27	-10.8	3.9	0.12	5.69	0.36	-10.14	-8.49	-5.39	-1.51	14.69	-12.99	-1.59	-5.58	-0.74	0.67	24.37	-7.71	-4.39	-1.3	-31.98	-2.61	-3.83	-15.96	-14.33	54.21	-1.48
1552903_at	B4GALNT2	124872	B4GALT GALGT2	beta-1,4-N-acetyl-galactosaminyl transferase 2	0.37	-7.87	-24.03	6.43	22.98	-2.93	-4.43	-7.42	-1.68	-16.9	-4.42	-6.4	-1.55	-3.99	6.62	0.19	-3.12	-8.91	-4.64	-1.95	90.03	-0.72	-4.3	0.03	-1.46	5.39	0.15	0.17	-0.43	-1.08	4.49
1552904_at	NETO1	81832	RP11-713C5.1 BCTL1 BTCL1	neuropilin (NRP) and tolloid (TLL)-like 1	1.48	-0.38	-1.34	0.47	2.82	-2.49	1.56	-1.24	0.78	-1.07	4.73	-0.47	-1.3	9.29	0.69	1.51	0.37	-1.23	0.38	0.52	-16.06	0.03	-1.24	-0.24	-0.59	2.39	0.08	4.24	16.53	-0.01	-3.05
1552906_at	FMR1NB	158521	CT37 NYSAR35 NY-SAR-35	fragile X mental retardation 1 neighbor	0.26	0.76	0.04	-0.13	-0.72	0.52	1.86	1	0.29	0.83	2.29	0.43	0.99	17.27	0.55	0.88	1.08	0.59	2.48	-0.29	-27.76	0.04	1.18	0.98	0.32	-0.17	-0.1	0.1	1.02	0.86	-1.22
1552908_at	C1orf150	148823	C1orf150	chromosome 1 open reading frame 150	-1.9	12.5	39.12	-15.39	4.07	82.48	97.68	-9.54	3.43	95.02	-44.11	-1.21	32.78	-3.22	5.73	-13.2	0.02	0.3	21.36	-3.17	-135.5	79.85	-0.18	0.25	-12.28	-13.56	-3.44	-1.53	14.39	-17	-9.78
1552910_at	SIGLEC11	114132		sialic acid binding Ig-like lectin 11	22.21	20.13	-0.64	-0.76	-24.64	7.93	-4.65	7.11	1.93	-15.48	-11.47	-1.95	0.13	0.28	38.59	-2.95	-3.09	-6.6	-0.47	-5.09	-0.75	-4.46	-1.76	3.12	-3.34	17.1	-1.67	-11.98	0.34	46.68	71.78
1552911_at	SIGLEC11	114132		sialic acid binding Ig-like lectin 11	5.4	0.08	0.69	-0.37	-15.9	-0.75	0.42	0.95	-3.03	3.54	-1.06	-1.26	0.05	3.49	16.7	-0.5	0.25	-0.16	2.71	0.19	-5.5	0.05	-5.13	3.01	-0.14	2.5	0.39	0.12	-9.62	18.81	13.56
1552912_a_at	IL23R	149233		interleukin 23 receptor	-1.21	1.12	27.79	-4.32	-3.01	-10.96	-25.27	6.61	2.37	18.43	-22.36	9.93	-6.19	1.65	-19.2	-4.33	-0.6	1	1.82	5.22	32.8	-7.9	7.02	-5.44	14.78	-1.75	0.51	-10.44	-5.59	-6.38	-6.47
1552913_at	MAGEB18	286514		melanoma antigen family B, 18	-0.51	-10.14	-7.15	-3.55	4.13	-0.31	0.63	-1.83	-1.19	0.85	-5.38	1.91	-1.34	3.11	-1.12	8.44	-1.14	0.93	-5.99	-1.56	18.29	0.08	-0.19	0.02	0.26	-1.35	0.13	1.52	-2.46	-0.54	1.29
1552914_a_at	CD276	80381	B7-H3 B7H3 4Ig-B7-H3 B7RP-2	CD276 molecule	0.8	0.16	2.7	71.28	-28.83	-37.62	0.7	-20.84	1.87	14.55	1.38	-8.52	-11.73	-12	-8.72	-12.77	0.01	-2.42	-0.8	1.22	26.83	-9.98	-3.29	0.15	-26.4	48.48	-1.78	-0.91	-15.32	49.76	24.67
1552915_at	IL28A	282616	IL28A IL-28A	interleukin 28A (interferon, lambda 2)	-6.82	-3.84	-21.96	18.09	46.61	-13.41	-36.85	-2.02	3.21	-46.38	0.11	-2.13	-1.99	-13.86	11.74	1.01	-4.27	1.36	-0.38	-3.71	58.85	-7.21	-2.16	-1.76	0.49	6.64	-2.5	-5.66	6.78	3	1.93
1552917_at	IL29	282618	IL29 IL-29	interleukin 29 (interferon, lambda 1)	1.16	2.11	-6.36	13.76	24.61	-30.91	-22.78	-14.08	-2.82	-36.23	-16.17	3.04	-10.16	-7.53	1.4	0.43	-6.48	7.77	-6.54	10.64	151.72	-5.44	0.12	0.22	-2.14	-1.19	-5.88	-24.14	22.11	-1.04	0.4
1552919_at	C4orf36	132989		chromosome 4 open reading frame 36	0.08	-9.87	-2.8	13.55	2.1	-3.15	1.48	1.71	0.6	0.84	0.29	0.06	-0.17	5.25	-1.74	-0.47	-0.23	1.6	6.19	-5.03	-1.7	0.16	0.1	0.75	-4.48	3.93	-0.57	0.37	0.21	7.28	2.13
1552921_a_at	FIGNL1	63979		fidgetin-like 1	-2.56	-15.81	-23.05	-4.17	-127.1	8.17	14.35	-15.7	-1.41	-17.68	20.91	7.81	4.26	24.58	-30.04	74.35	6.93	5.92	1.07	-10.85	-19.49	2.96	11.41	-2.49	10.02	9.92	-0.93	24.33	24.76	32.7	0.11
1552922_at	RIMS1	22999	CORD7 RIM RIM1 RAB3IP2	regulating synaptic membrane exocytosis 1	1.77	-7.94	-1.54	0.55	0.12	0.33	-1.18	-21.71	0.07	-1.26	0.28	0.11	-0.03	0.21	1.57	0.58	-1.95	0.6	0.44	-1.05	37.39	-1.18	0.12	0.1	0.23	-1.95	-0.75	-3.16	0.09	1.77	1.03
1552923_a_at	PITPNM2	57605	NIR-3 RDGB2 NIR3 RDGBA2	phosphatidylinositol transfer protein, membrane-associated 2	-3.41	-9.53	-2	-2.41	-1.56	-4.85	-37.25	3.05	-0.71	-13.68	265.2	0.17	-0.34	2.74	-14.83	2.55	16.59	0.01	-13.68	-1.05	6.79	-2.93	-0.14	-2.88	-6.12	-8.44	0.04	0.74	37.8	-10.62	-6.99
1552924_a_at	PITPNM2	57605	NIR-3 RDGB2 NIR3 RDGBA2	phosphatidylinositol transfer protein, membrane-associated 2	4.24	21.02	59.84	-54.77	-26.62	-17.34	-16.57	40.97	3.95	60.93	NA	0.73	-2.54	24.59	-13.74	5.35	34.64	10.78	5.38	16.59	NA	0.06	2.97	-14.72	0.04	-51.61	14.08	7.05	63.08	-11.35	-25.27
1552925_at	PCDH10	57575	PCDH19 OL-PCDH	protocadherin 10	-3.5	-9.22	-8.94	2.63	2.88	-2.48	0.34	-12.86	-3.33	-4.09	-7.22	0.35	-1.4	0.47	0.68	0.04	-3.12	1.44	-20.2	-0.09	23.29	0.3	-0.63	0.96	0.41	1.86	0.22	0.5	70.65	0.35	2.21
1552927_at	TAB3	257397	NAP1 MAP3K7IP3	TGF-beta activated kinase 1/MAP3K7 binding protein 3	-10.72	-6.95	-13.33	1.22	35.73	-13.07	125.68	-2.19	-3.16	-4.77	-1.78	-1.31	-2.82	2.59	-0.69	1.53	0.51	0.98	15.27	-31.25	-1.18	1.04	-4.4	2.06	-4	-0.71	2.76	0.01	-0.48	-11.86	2.89
1552928_s_at	TAB3	257397	NAP1 MAP3K7IP3	TGF-beta activated kinase 1/MAP3K7 binding protein 3	-19.39	-8.64	-5.8	14.6	55.15	-3.22	139.75	-2.54	-1.7	-2.92	11.79	0.93	0.38	6.95	2.92	4.78	4.18	-0.42	5.8	-18.35	-192.5	5.78	-2.38	4.29	0.76	6.34	3.48	1.97	0.74	-7.14	4.57
1552929_at	GRK7	131890	GPRK7	G protein-coupled receptor kinase 7	-12.09	-37.08	-9.29	-6.89	1.24	0.51	16.45	-4.59	-1.65	-7.62	-3.52	0.08	0.05	2.61	-8.76	0.59	-0.2	-0.56	-3.98	-3.37	99.34	1.32	0.32	-0.25	-1.09	-3.66	2.7	0.1	-0.83	-0.5	-2.56
1552930_at	MMEL1	79258	NEPII MMEL2 NL1 NL2 NEP2 SEP	membrane metallo-endopeptidase-like 1	6.33	-1.61	-5.12	0.42	74.13	16.72	48.29	1.16	0.2	-35.29	-89.14	-0.98	2.03	-34.75	13.49	-19.13	-11.8	-3.9	-2.48	38.81	2.7	-5.52	0.67	-0.43	-0.25	22.26	7.9	-29.12	8.77	-7.41	0.52
1552931_a_at	PDE8A	5151	HsT19550	phosphodiesterase 8A	-21.96	1.53	0.45	88.12	-26.99	-73.51	0.37	17.23	-0.62	-3.87	17.57	-0.07	-32.63	10.76	30.92	4.27	2.27	-2.19	24.07	-2.29	-40.95	-47.01	0.03	0.86	-1.76	78.41	-2.09	2.04	-31.17	3.12	28.1
1552932_at	NLRP6	171389	AVR PAN3 PYPAF5 CLR11.4 NALP6 NAVR NAVR/AVR	NLR family, pyrin domain containing 6	-1.21	0.45	0.69	4.21	165.57	-16.24	-10.33	1.51	-0.9	-10.57	2.91	0.62	-4.06	-8.88	1.17	-1.17	0.26	-0.92	-3.95	18.85	0.24	-10.37	0.05	-4.99	0.2	3.36	0.32	-3.38	0.85	-2.19	-1.8
1552933_at	AKNAD1	254268	RP11-475E11.3 C1orf62	AKNA domain containing 1	-2.46	-20.17	-9.82	1.42	2.35	-5.39	0.26	-6.87	-0.14	-13.99	1.19	-0.06	-0.2	-1.7	0.15	-3.53	-5.07	-3.63	-0.71	-9.75	151.8	-2.65	-10.42	-1.62	-4.8	-0.29	-2.69	-9.06	7.6	-2.62	4.7
1552935_at	ZCCHC5	203430	Mart3 Mar3 ZHC5	zinc finger, CCHC domain containing 5	-1.7	-15.87	-25.77	13.03	46.51	-7.11	-12.02	-5.5	-6.23	-57.57	5.68	0.09	-3.82	-2.73	5.56	8.12	-9.13	1.43	-1.13	-12.39	25.54	-9.63	-2.72	-2.12	-4.03	7.3	-4.78	0.76	26.67	26.97	4.08
1552937_s_at	ATRIP	84126		ATR interacting protein	12.64	0.3	-14.31	-10.48	-118.79	23.98	0.57	0.27	0.03	-55.84	46.76	0.62	7.55	-4.43	-37.76	31.27	5.99	0.34	-6.4	43.36	2.1	17.1	11.64	0.16	10.9	-21.58	-0.58	11.4	0.8	12	-15.07
1552938_at	ZIC5	85416		Zic family member 5 (odd-paired homolog, Drosophila)	1.04	1.75	-8	-0.41	-0.21	0.37	2.14	-15.03	0.34	-33.32	0.06	-3.39	0.88	2.03	-0.89	8.64	2.72	-6.38	5.41	0.7	10.75	0.21	0.12	-0.55	0.03	0.25	-1.99	-5.34	0.08	20.36	-1.54
1552939_at	ANGPT1	284	AGPT ANG1 AGP1	angiopoietin 1	0	-8.51	-12.79	-8.2	20.2	20.49	90.6	-12.72	0.19	0.16	-6.12	-0.93	7.72	17.23	-2.35	-0.86	-0.97	-0.59	-4.09	-1.9	-0.43	29.08	-2.82	0.26	-2.43	-8.01	0.06	-2.95	0.28	-4.32	0.41
1552940_at	TEDDM1	127670	RP1-223H12.2 Epdd1 EDDM9 HE9 TMEM45C	transmembrane epididymal protein 1	0.14	-1.8	-12.86	2.2	22.43	-1.23	0.6	0.09	0.28	-13.18	-3.21	0.65	0.37	0.52	-0.56	0.31	0.12	5.69	1.35	0.16	1.47	-2.19	-0.97	3.19	1.54	1.54	-0.49	-0.69	-1.6	-0.32	8.5
1552942_at	FLJ30430	149373		hypothetical protein FLJ30430	-27.55	-48.61	-44.91	9.64	74.11	-3.79	2.31	-32.53	-2.66	-112.22	0.4	0.05	-2.33	0.38	0.7	1.61	-8.58	-5.05	-36.33	-21.4	228.3	-6.28	-1.96	-5.51	-9.42	3.99	-1.49	-14.43	82.98	0.19	-0.59
1552943_at	GABRG1	2565		gamma-aminobutyric acid (GABA) A receptor, gamma 1	-7.14	-11.5	-11.19	-4.75	47.23	-7.07	-1.6	-3.95	-1.22	-1.29	2.29	0.36	-0.59	46.27	-1.85	-0.63	0.56	-0.28	-18.1	-9.1	27.77	-2.45	0.16	-3.05	-1.05	-4.64	-1.44	0.04	1.76	0.39	1.29
1552944_a_at	PANX2	56666	PX2 hPANX2	pannexin 2	-3.5	-12.18	-21.24	26.57	151.25	-1.81	0.02	-21.47	2.9	-68.22	0.19	-12.11	-2.56	-3.36	0.8	0.43	0.44	-18.83	-10.43	45.58	55.79	-7.21	-5.79	-1.57	-16.22	7.79	0.74	-29.88	11.93	1.23	-1.54
1552946_at	ZNF114	163071		zinc finger protein 114	-4.58	-16.12	-11.79	0.33	0.33	80.98	73.48	-7.9	-0.76	-9.44	-11.91	-1.36	25.73	45.73	0.4	9.54	-3.96	-0.29	-18.44	-1.8	-48.6	63.41	-3.9	1.95	-8.02	27.11	-3.99	3.81	2.21	69.41	-0.52
1552947_x_at	ZNF114	163071		zinc finger protein 114	-0.82	-26.78	-19.51	4.59	0.54	73	28.81	-15.77	-5.39	-11.42	-5.71	-5.05	26.86	47.28	0.8	11.56	-2.04	-2.92	-7.63	-1.71	-18.43	48.79	-6.94	1.51	-16.34	22.28	-1.69	7.74	-0.26	58.34	1.2
1552948_at	CCDC27	148870	RP1-286D6.1	coiled-coil domain containing 27	4.6	-0.81	-1.18	-0.83	-23.38	-12.57	13.95	-14.98	-0.67	3.54	-5.87	-2.32	0.31	1.09	1.85	1.19	2.85	-0.08	0.24	2.75	2.99	0.25	0.95	6.1	1.96	-6.45	3.48	0.3	-2.9	2.03	0.35
1552950_at	C15orf26	161502		chromosome 15 open reading frame 26	10.86	41.54	32.33	-1.15	-2.4	0.67	0.37	4.97	40.37	25.87	-11.33	-5.59	-2.63	-5.41	3.86	-1.33	-0.09	-0.53	1.86	-0.53	-3.88	0.28	-6.2	-0.45	-17.65	-0.21	-1.35	-7.49	-2.38	-2.8	-0.03
1552952_at	RBMY2FP	159162		RNA binding motif protein, Y-linked, family 2, member F pseudogene	-2.03	-6.57	-21.03	1.39	36.13	-6.41	-2.88	-5.86	-1.01	-39.64	2.05	0.11	-2.76	9.82	4.25	1.68	-5.99	0.47	-0.88	-22.45	25.42	-1.54	-2.62	-2.13	0.13	0.76	1.33	0.46	8.51	0.12	0.48
1552953_a_at	NEUROD2	4761	NDRF bHLHa1	neurogenic differentiation 2	3.87	0.73	-12.25	48.32	110.62	-1.38	-3.46	-8.6	0.97	-55.57	-2.47	-0.25	-1.71	-2.17	26.23	3.76	-0.74	3.44	0	-0.28	-56.57	-0.8	0.47	0.35	2.29	26.36	-0.44	0.34	3.1	2.2	4.87
1552954_at	C5orf17	439936		chromosome 5 open reading frame 17	-4.37	1.43	-0.52	1.15	-6.04	-11.24	-3.62	-1.69	1.52	-5.38	3.3	2.81	-0.46	-0.61	-1.1	0.28	3.3	10.8	-0.82	0.13	-2.86	0.52	4.43	-0.47	3.98	1.62	0.97	6.31	5.38	-3.29	0.04
1552955_at	NCRNA00208	83655	VIR35 NCRNA00208 C8orf14	non-protein coding RNA 208	-10.46	-14.2	-27.11	1.66	7.44	-1.81	-6.14	-19.7	-1.99	-43.46	-14.81	0.42	0.12	-0.77	0.81	1.71	-0.72	-0.04	-6.75	-6.23	135.25	0.32	-2.02	-0.71	2.05	1.01	0.79	0.26	9.25	8.59	-3.52
1552957_at	DNAH6	1768	HL-2 Dnahc6 HL2 DNHL1	dynein, axonemal, heavy chain 6	-0.53	-6.32	-1.31	-3.68	2.41	-2.86	2.4	-11.08	-6.92	6.17	-12.12	0.51	0.49	4.53	-3.11	-1.49	1.92	3.23	-8.65	1.28	27.18	0.99	1.46	1.18	0.39	-4.59	6.18	-4.22	-3.61	0.2	0.21
1552960_at	LRRC15	131578	LIB	leucine rich repeat containing 15	-0.84	-2.36	-3.38	2.01	1.26	0.03	10.41	-23.98	-0.45	-9.89	-6.37	-2.31	0.41	-0.98	-1.29	-0.02	-0.04	-1.28	-2.01	-0.94	29.9	0	0.03	0.05	0.01	0.38	1.13	-2.01	0.17	1.34	-0.59
1552964_at	C10orf93	255352		chromosome 10 open reading frame 93	-8.41	-37.27	-27.38	-4.58	70.05	8.07	-19.95	-8.94	-3.47	-8.31	3.53	0.37	3.43	-4.27	-5.13	12.15	-4.24	0.31	-23.67	-9.14	55.66	2.59	0.4	2.57	4.37	-7.55	-0.69	4.19	12.52	-0.78	1.07
1552965_a_at	B3GNT7	93010	beta3GnT7	UDP-GlcNAc:betaGal beta-1,3-N-acetylglucosaminyltransferase 7	0.19	-5.39	-4.59	2.82	0.63	-6.7	15.93	-5.79	-1.91	-1.72	-1.68	-2.05	1.16	-2.34	4.92	0.1	-0.95	0.01	-5.87	7.09	-0.85	1.46	-0.81	0.35	-1.62	2.85	3.73	2.36	-14.67	3.37	6.02
1552967_at	ZNF645	158506	HAKAIL CT138	zinc finger protein 645	-7.73	-26.06	-32.71	0.31	16.58	-11.69	-10.89	-12.93	0.41	-78.7	0.59	0.6	-3.62	-2.2	0.17	-1.56	0.09	-4.13	-11.02	-8.88	271.3	-4.56	-1.7	-5.52	-2.03	1.59	-0.63	-5.39	34.13	-2.42	-2.87
1552969_a_at	ZMYM6	9204	ZNF198L4 ZNF258 MYM Buster2	zinc finger, MYM-type 6	-11.87	-16.49	2.32	40.73	-2.85	-17.62	2.48	1.15	-9.64	42.73	7.13	-4.95	-11.49	-15.67	8.83	20.29	4.08	-0.8	18.21	-45.34	9.11	-8.26	-11.09	-0.25	-19.52	14.76	-6.68	-4.65	-18.97	8.55	3.56
1552970_s_at	ZMYM6	9204	ZNF198L4 ZNF258 MYM Buster2	zinc finger, MYM-type 6	-2.88	-30.91	-1.79	53.67	-4.11	-33.77	0.05	-4.43	-15.1	11.14	19.28	-2.69	-10.19	-26.06	16.92	16.96	2.75	-0.47	6.42	-20.08	20.6	-8.26	-14.03	1.09	-12.42	12.46	-6.91	-0.71	-20.58	9.3	37.35
1552971_at	SGCZ	137868	ZSG1	sarcoglycan, zeta	2.53	-5.85	-5.35	-0.19	27.73	0.09	1.22	1.21	0.44	-2.69	3.45	-0.26	2.27	0.31	-0.62	-5.26	-0.46	0.09	-2.18	-2.75	2.27	0.16	-1.29	2.19	1.89	0.02	0.67	1.41	0.59	-1.01	0.02
1552973_at	WNT9B	7484	WNT15 WNT14B	wingless-type MMTV integration site family, member 9B	-0.9	-5.39	-2.17	0.64	-3.29	4.1	-5.92	-6.07	0.18	-0.44	-3.11	-0.46	1.16	-2.77	-0.54	8.2	0.69	1.14	-11.89	-11.75	35.63	-0.3	0.48	0.67	1.29	0.88	5.34	0.11	0.95	7.03	-2.6
1552977_a_at	CNPY3	10695	PRAT4A TNRC5 CAG4A ERDA5	canopy 3 homolog (zebrafish)	22.77	33.3	38.44	-16.95	125.18	-66.51	0.06	78.99	12.08	-3.3	47.89	-16.43	-27.55	2.44	50.96	-18.16	4.23	-10.52	39.04	0.52	-42.77	-39.65	-26.27	-6.7	-126.8	-6.43	-28.27	-4.92	3.23	35.62	-7.62
1552978_a_at	SCAMP1	9522	SCAMP SCAMP37	secretory carrier membrane protein 1	-17.69	-40	-20.35	14.57	13.53	-27.81	17.98	0.21	-7.36	-52.46	-0.74	-1.25	-16.58	0.9	20.87	15.03	0.59	-7.34	8.64	-57.65	197.23	-29.45	-20.11	-12.74	-27.57	18.89	-3.46	-22.48	-2.13	2.34	6.16
1552979_at	C2orf52	151477	C2orf52	chromosome 2 open reading frame 52	-3.91	-20.31	-1.87	-11.06	-10.03	2.18	0.62	-11	-2.37	31.97	-7.46	-1.3	5.7	7.33	-6.03	15.78	-4.08	0.19	-8.09	-6.44	70.74	-0.3	-0.73	2.5	-2.83	-7.7	0.37	0.95	0.01	-0.05	0.87
1552980_at	HAS3	3038		hyaluronan synthase 3	0.12	-4.99	7.81	8.95	-0.73	-62.06	0.86	21.96	0.04	73.58	-3.95	-1.48	-3.17	-11.89	27.96	13.69	1.15	-3.9	0.38	59.75	0.03	-10.03	-0.11	-0.23	-17.55	0.63	-0.45	-8.53	-15.6	0.59	3.91
1552982_a_at	FGF4	2249	HBGF-4 HST HST-1 KFGF K-FGF HSTF1	fibroblast growth factor 4	-3.63	-3.24	0.15	2.5	19.46	-11.31	-6.58	1.89	-0.32	0.33	1.41	0.14	-3.88	-3.45	2.97	0.01	-1.37	1.1	-0.13	-3.62	4.32	-2.31	0.67	-0.63	-1.03	0.39	0.19	0.01	0.83	0.06	-3.66
1552985_at	SLC30A8	169026	ZNT8 ZnT-8	solute carrier family 30 (zinc transporter), member 8	-6.14	2.82	-14.05	1.75	-0.06	-1.15	-14.4	-6.3	0.87	-47.41	20.04	0.97	-1.77	-1.21	-1.09	3.93	-0.73	-1.26	-9.42	-16.83	42.26	-3.42	0.39	-2.24	0.94	1.27	-1.52	0.68	31.17	3.6	-3.91
1552986_at	LOC142937	142937		hypothetical protein BC008131	-1.07	11.79	6.87	-3.72	39.45	39.69	-16.68	29.28	-6.86	14.35	-6.56	0.2	6.81	0.38	22.07	-1.43	-13.83	3.04	1.23	-8	-177.58	16.44	10.99	19.47	36.82	0.45	3.37	3	-16.55	-1.37	-6.6
1552987_a_at	MGC42157	439933		hypothetical locus MGC42157	6.36	1.28	0.43	0.29	-5.87	-3.42	0.42	1.25	0.02	2.71	2.3	-0.36	-0.73	16.21	-0.14	9.3	-6.3	10.77	6.93	0.16	-37.41	-1.89	-0.03	0.51	0.94	-0.78	-0.42	1.44	5.51	0.82	0.31
1552988_at	C11orf65	160140		chromosome 11 open reading frame 65	0.15	-9.44	-13.17	-1.43	-3.1	5.58	-4.15	-3.85	-1.87	-4.92	8.62	-0.43	1.18	-7.8	-18.23	1.69	4.1	-1.13	-6.24	-3.38	71.86	-0.67	-0.93	0.2	-0.59	-0.47	0.12	3.93	-4.35	6.05	3.52
1552990_at	FAM71E2	284418	C19orf16	family with sequence similarity 71, member E2	0.28	-5.21	0.79	4.01	49.2	5.68	1.92	-6.28	-1.02	14.9	-4.31	-0.03	2.22	1.32	1.65	-0.69	-0.41	-1.36	-9.61	0.07	-36.5	0.73	3.3	9.52	0.11	15.17	2.87	-0.25	-10.81	2.13	0.58
1552991_at	OR5P2	120065	JCG4 JCG3	olfactory receptor, family 5, subfamily P, member 2	-6.35	-14.31	-22.39	9.06	31.09	-4.02	-45.96	-11.31	-1.73	-46.84	2.89	1.47	-0.48	-5.86	4.89	-10.51	-1.73	1.36	-9.34	-7.7	86.48	-4.65	-0.97	-2.99	4.4	16.38	-7.08	-0.99	8.87	0.31	2.25
1552993_at	DYDC1	143241	DPY30D1	DPY30 domain containing 1	0.19	-0.05	-1.8	-0.56	4.81	3.08	5.16	0.37	0.45	-0.99	0.35	0.53	0.64	16.13	0.84	0.84	-0.26	-0.2	-3.97	1.1	-14.02	0.12	0.96	0.64	0.51	-0.03	0.27	-1.45	-5.26	1.01	-0.6
1552995_at	IL27	246778	IL-27A IL27p28 IL-27 p28 IL27A IL30	interleukin 27	-2.23	1.09	-1.81	3.46	1.55	-3.28	-5.37	19.56	1.11	3.74	3.62	-2.9	-0.02	11.08	11.05	4.19	-7.07	0.47	4.77	-5.14	-24.79	0.26	-2.33	3.17	-20.64	23.89	1.18	10.65	-0.61	1.79	3.58
1552997_a_at	IQCF1	132141		IQ motif containing F1	0.25	-8.16	-11.04	10.98	88.93	-0.41	-6.19	2.5	0.62	-34.63	24.85	4.02	0.53	-4.21	3.99	14.9	-3.51	0.01	-6.96	-1.68	-38.39	2.67	0.6	0.03	-0.83	3.94	-0.41	1.82	9.88	9.6	0.02
1552998_at	DEFB125	245938	DEFB-25	defensin, beta 125	-6.38	-9.09	-4.95	4.56	14.99	-4.76	-1.69	0.36	0.02	-2.62	3.51	1.89	-0.62	-1.58	0.9	-1.24	-1.2	-0.47	-18.43	0.19	8.07	-2.19	-1.93	0.07	-3.37	2.18	-1.07	-0.25	20.96	0.64	1.22
1552999_a_at	WFDC10B	280664	WAP12	WAP four-disulfide core domain 10B	-1.52	-3.27	-5.86	-10.74	-22.16	0.75	-4.18	-9.11	1.42	3.69	4.6	-0.09	2.33	-8.48	-12.91	0.36	-0.61	-3.73	-5.84	-0.9	151.5	-1.26	-2.69	0.08	-2.5	-4.3	0.42	0.53	2.54	0.23	-0.23
1553003_at	PKHD1	5314	ARPKD TIGM1 FCYT	polycystic kidney and hepatic disease 1 (autosomal recessive)	-2.05	-18.38	-19.4	-0.74	57.59	-1.83	-11.92	-2	-2.61	-38.96	1.01	0.43	0.1	1.68	1	0.01	-1.41	4.4	-3.69	-15.32	33.39	-3.31	0.11	-1.8	2.05	-1.68	-0.82	3.04	24.76	-3.1	0.35
1553004_at	PKD1L1	168507	PRO19563	polycystic kidney disease 1 like 1	-0.44	-21.01	-10.65	14.81	42.26	-7.52	-7.51	-12.18	-3.91	-8.74	0.55	-1.91	-0.84	-4.07	2.19	-4.03	-6.55	-1.27	-11.52	-1.09	87.33	-4.5	-3.76	-0.54	-8.23	27.67	-5.37	-0.65	-3.39	-0.59	20.12
1553006_at	GPR112	139378	RP1-299I16 PGR17	G protein-coupled receptor 112	-0.87	-1.6	-1.93	2.58	17.17	3.81	0.02	-0.54	3.46	-7.51	8.24	-0.7	0.41	7.36	2.51	4.23	-0.4	-0.92	-7.13	0.15	-38.58	-0.06	0.12	-1.36	-0.48	0.63	0.12	5.13	18.98	0.62	0.02
1553007_a_at	ODZ1	10178	ODZ3 TEN-M1 ODZ1 TNM1 TNM	odz, odd Oz/ten-m homolog 1(Drosophila)	1.49	-3.9	0.37	-0.83	-1.48	0.1	7.32	-13.99	0.48	34.91	-8.41	1.51	1.69	0.34	0.95	1.23	-0.75	0.86	-8.06	2.49	0.1	1.63	3.4	2	-2.87	0.01	0.7	-2.9	4.83	-0.74	-2.31
1553009_s_at	REXO1L1	254958		REX1, RNA exonuclease 1 homolog (S. cerevisiae)-like 1	1.54	-10.26	1.34	2.25	6.22	0.06	0.91	1.92	0.07	0.47	3.44	2.2	1.28	3.13	6.5	10.3	0.31	1.86	-13.14	0.96	-67.47	2.4	3.37	1.86	1.48	0.22	2.92	2.61	12.05	6.17	0.32
1553011_at	TAF1L	138474	TAF2A2	TAF1 RNA polymerase II, TATA box binding protein (TBP)-associated factor, 210kDa-like	-24.97	-3.97	-10.72	-0.87	7.72	-13	23.46	-2.59	-0.35	-35.22	0.77	0.21	-0.91	23.15	-10.13	0.99	11.92	0	0.67	-10.67	49.44	-4.7	-0.72	-1.11	-3.6	-1.33	0.05	-12.96	0.89	1.19	-5.72
1553013_at	CNTNAP5	129684	caspr5	contactin associated protein-like 5	-0.8	-25.89	-25	2.27	57.53	-9.85	-3.78	-6.32	-6.43	-39.51	0.17	0.02	-2.12	-0.51	12.66	-4.73	-1.78	-3.5	-38.95	0.28	122.24	-1.14	-3.33	-3.79	-3.48	0.18	-1.04	-2.46	4.67	-4.26	1.9
1553015_a_at	RECQL4	9401	RECQ4	RecQ protein-like 4	-4.12	-44.37	-69.62	-3.49	-6.68	12.04	90.54	-22.17	0.1	-92.94	0.27	-12.94	4.51	17.33	-9.4	53.48	0	-8.93	-38.49	-2.44	76.13	7.95	-4.02	-10.44	-3.08	0.23	-2.07	-11.31	89.61	64.99	-16.21
1553016_at	GPR113	165082	hGPCR37 PGR23	G protein-coupled receptor 113	-1.41	-7.4	-20.73	2.28	12.25	-7.75	1.75	-5.75	2.58	-47.93	0.57	0.39	-1.97	-3.46	19.39	0.67	-1.82	1.19	-24.85	-2.57	67.65	0.44	-2.79	-6.82	-3.88	2.14	-5.26	-8.66	14.89	1.09	8.12
1553019_at	TMC2	117532	C20orf145 dJ686C3.3	transmembrane channel-like 2	-3.61	-26.11	-29.12	41.28	26.72	-11.14	-9.77	-8.64	-1.51	-42.92	-1.91	-1.48	-1.87	-0.79	25.93	0.77	-7.22	-1.97	-11.35	1.25	57.52	-5.06	-4.92	0.37	-1.41	23.41	-1.45	-1.52	1.6	7.4	2.31
1553020_at	SMCR5	140771	NCRNA00034	Smith-Magenis syndrome chromosome region, candidate 5 (non-protein coding)	-8.83	-23.91	-28.59	1.66	22.43	-11.09	-25.62	0.69	-3.18	-27.45	11.52	3.18	-1.48	4.22	0.84	-0.67	0.58	2.51	-3.94	-6.94	45.21	0.25	1.66	1.08	-2.77	-1.37	-2.71	3.03	13.35	-2.76	-0.54
1553021_s_at	BICD2	23299	bA526D8.1 SMALED2	bicaudal D homolog 2 (Drosophila)	0.06	11.53	10.05	36.46	60.17	-22.84	-0.72	45.34	0.04	-15.03	10.55	-11.98	-12.34	-1.58	44.58	5.07	0.04	-4.65	25.73	14.61	-124.47	-12.94	-4.4	-0.43	-15.09	16.58	-2.58	0.28	-23.17	8.59	2.95
1553022_at	ZIM3	114026	ZNF657	zinc finger, imprinted 3	0.73	-0.31	0.08	0.67	0.02	-0.05	3.82	-3.6	-0.25	0.78	4.82	1.54	0.63	6.45	0.55	2.99	2.46	-0.53	0.69	0.07	-27.79	-0.38	0.38	-0.91	4.15	-0.99	0.6	1.1	-0.28	0.97	-0.56
1553023_a_at	NOX5	79400		NADPH oxidase, EF-hand calcium binding domain 5	-1.53	-4.65	-13.08	0.19	2.82	-4.4	-1.25	0.97	0.32	-34.01	0.12	-0.02	0.55	-1.82	0.17	-0.24	-2.4	0.09	0.76	-0.56	60.29	-1.43	0.24	0.4	-1.15	0.27	-0.99	-2.38	2.64	0.38	-3.8
1553024_at	DAOA-AS	282706	DAOAAS DAOA-AS G30 RP11-166E2.1	DAOA antisense RNA (non-protein coding)	-3.45	-10.09	-12.45	0.2	11.02	-1.72	-1.05	-4.06	-1.32	-7.3	3.62	3.59	-0.65	24.9	0.04	-0.28	-2.08	-0.58	-9.65	-1.02	8.87	-0.15	0.19	-0.19	0.45	0.02	-0.54	0.22	0.02	-0.56	1.63
1553025_at	GPR126	57211	VIGR STQTL1 DREG APG1 PS1TP2	G protein-coupled receptor 126	-3.05	-19.58	-12.16	-2.3	12.96	-4.8	-1.74	-10.11	-1.2	-6.04	0.08	-2.63	1.13	2.64	1.57	-9.24	0.14	-8.81	-10.88	-3.18	136.06	-0.85	-3.6	0.33	-7.01	0.54	0.18	-1.68	0.14	-2.95	1.17
1553027_a_at	KLHL4	56062	KHL4 DKELCHL	kelch-like 4 (Drosophila)	1.45	0.11	-7.78	-4.11	20.63	-8.02	5.88	-0.26	-0.2	-4.85	-8.47	1.98	-1.56	-0.7	0.64	-3.02	-0.02	0.24	-0.12	-0.54	9.05	-3.96	0.73	-2.86	0.08	-2.37	0.89	0.93	0.25	1.93	1.49
1553028_at	GPR156	165829	GABABL PGR28	G protein-coupled receptor 156	-13.44	-20.33	-3.78	-5.05	-1.31	-4.04	-2.04	-25.31	-1.59	-1.25	-1.39	3.46	-1.35	-3.39	-5.49	-0.32	-0.71	-1.48	-0.38	-2.16	165.66	-3.93	1.68	0.6	-1.97	-3.89	-0.76	1.41	17.47	-5.59	-3.73
1553030_a_at	SUOX	6821		sulfite oxidase	1.01	-19	-13.29	85.57	7.17	3.08	3.65	-3.23	-2.24	-13.87	-76.48	-19.59	3.1	-19.75	22.53	-17.52	-11	0.17	-1.92	8.8	115.23	5.99	-12.32	3.09	-28.87	25.51	3.64	-26.15	-2.83	13.76	24.91
1553031_at	GPR115	221393	PGR18	G protein-coupled receptor 115	-4.41	-17.57	-14.69	8.61	27.12	-0.51	-15.81	-6.42	-1.27	-28.66	2.67	2.79	-1.53	-8.6	1.02	2.19	-5.18	0.96	-7.14	-0.95	35.95	-0.28	-0.68	-0.08	1.53	2.69	-0.49	0.29	4.97	-2.13	2.35
1553032_at	IL31RA	133396	CRL3 GLMR GLM-R hGLM-R IL-31RA PLCA2 CRL GPL PRO21384	interleukin 31 receptor A	0.62	-1.5	-12.1	1.39	16.75	-0.11	2.35	-6.95	-0.26	-10.16	-3.02	-1.2	-0.45	1.87	2.49	0.35	1.4	-3.22	-11.98	4.56	10.21	0.12	-4.21	-0.87	-0.2	5.32	-0.21	-3.63	-6.37	4.26	-0.01
1553033_at	SYTL5	94122	slp5	synaptotagmin-like 5	-1.68	-6.11	-0.54	-1.31	0.7	0.8	1.12	0.58	0.25	0.79	13.32	2.61	0.77	1.66	-4.35	0.8	-0.91	-1.01	-1.46	-1.56	-3.52	0.1	0.32	1.84	1.24	-10.13	2.84	6.33	4.37	-2.3	0.72
1553034_at	SDCCAG8	10806	HSPC085 hCCCAP NY-CO-8 BBS16 SLSN7 CCCAP NPHP10 CCCAPSLSN7	serologically defined colon cancer antigen 8	0.07	-3.79	-2.98	35.64	-2.1	5.15	73.84	5.83	1.15	14.34	-4.23	-6.57	-0.07	9.49	0.11	6.86	-0.67	-9.55	0.15	-25.8	-18.04	-1.24	-13.26	4.37	-35.33	29.61	1.01	-1.99	-42.39	54.76	20.7
1553036_at	GPR111	222611	PGR20 hGPCR35	G protein-coupled receptor 111	-9.61	2.72	0.4	-10.83	4.34	1.75	0.7	5.2	-0.95	3.5	-0.71	5.64	0.98	7.1	-5.81	0.47	-5.76	5.56	-2.57	-16.48	-11.56	2.7	0.88	1.14	5.9	-11.91	1.65	2.67	13.99	-1.38	-6.59
1553037_a_at	SYN2	6854	SYNIIa SYNII SYNIIb	synapsin II	-1.78	-2.73	0.45	1.41	31.26	-0.55	4.48	1.16	0.2	6.99	-3.78	3.58	-0.8	-0.75	28.77	0.53	-8.72	-1.96	-0.73	0.71	-62.23	-0.5	1.31	2.99	0.51	0	3.28	2.63	8.35	-1.02	1.72
1553039_a_at	ASB10	136371	GLC1F	ankyrin repeat and SOCS box-containing 10	-4.11	-63.9	-32.15	11.4	22.09	-35.44	-21.66	-0.65	0.85	-43.29	12.75	-2.34	-5.46	-14.89	7.12	0.43	-2.96	-2.01	-46.8	0.07	248.53	-6.27	-1.18	-2.99	-3.07	1.43	1.06	-3.71	0.75	3.96	-9.41
1553041_at	HTR3C	170572		5-hydroxytryptamine (serotonin) receptor 3, family member C	-8.85	-34.68	-7.71	9.53	7.6	-19.33	-1.98	-28.7	-2.78	1.65	-22.33	-0.23	-3.38	-23.33	1.36	0.04	-3.59	0.03	-31.31	-3.25	241.45	-12.64	-2.02	0.94	-3.94	2.13	-0.04	-7.73	10.56	0.2	2.92
1553042_a_at	NFKBID	84807	TA-NFKBH IkappaBNS	nuclear factor of kappa light polypeptide gene enhancer in B-cells inhibitor, delta	-1.49	-2.69	1.21	19.17	145.39	-56.95	25.67	5.01	-3.39	-7.08	229	-15.78	-10.14	6.19	36.47	0.29	24.37	-5.72	0.45	0.77	NA	-3.98	-11.05	3.31	-11	16.15	0.28	39.25	1.85	1.12	-4.75
1553043_a_at	CD300LF	146722	IREM-1 IREM1 CLM1 IgSF13 CLM-1 CD300f NKIR LMIR3	CD300 molecule-like family member f	38.14	99.69	74.69	6.11	171.86	4.88	72	57.49	18.15	10.58	-75.55	-20.53	1.75	-10.71	127.2	-39.04	0.47	-26.34	34.82	54.1	NA	2.2	-28.66	-0.72	-59.26	39.76	-23.82	-80.27	-23.63	2.86	34.2
1553044_at	GJA10	84694	CX62 RP11-63K6.6	gap junction protein, alpha 10, 62kDa	-5.85	-8.27	-6.34	4.12	39.41	-4.1	-4.49	-3.03	-1.06	-8.21	-2.71	0.5	-2.55	-4.91	-0.37	0.02	-3.55	0.03	-11.55	-8.53	69.27	-3.62	0.24	-0.96	-0.83	1.93	-1.95	-2.1	-1.19	-1.84	0.03
1553045_at	WNT9A	7483	WNT14	wingless-type MMTV integration site family, member 9A	3.45	-6.03	-2.1	12.48	-26.11	-26.54	0.87	-11.93	-2.74	0.23	16.63	-4.26	-5.65	0.38	4.96	0.93	2.58	-5.05	0.17	6.88	33.75	-12.09	0.49	5.27	-7.52	0.25	0.72	0.46	-6.4	0.27	2.05
1553046_s_at	GAL3ST2	64090	GAL3ST-2 GP3ST	galactose-3-O-sulfotransferase 2	0.62	-0.11	-0.92	-1.12	-12.88	-0.51	5.78	-0.37	0.78	0.56	-2.68	2.08	-0.4	0.76	-3.37	2.64	7.54	-0.39	0.35	-4.32	0.79	1.43	7.46	1.42	2.27	-6.26	0.37	-0.31	4.03	-1.49	-1.04
1553047_at	PIP4K2B	8396	PIP5K2B PIP5KIIbeta PIP5KIIB PI5P4KB	phosphatidylinositol-5-phosphate 4-kinase, type II, beta	-7.19	-9.33	-10.6	0.48	39.05	-17.81	-15.98	-39.31	-8.48	-18.74	-27.62	3.18	-0.13	-7.43	-3.89	1.18	-2.88	7.81	-9.84	0.22	151.82	0.24	3.62	0.97	2.01	2.73	-0.9	-11.84	20.14	0.56	-0.71
1553048_a_at	PIP4K2B	8396	PIP5K2B PIP5KIIbeta PIP5KIIB PI5P4KB	phosphatidylinositol-5-phosphate 4-kinase, type II, beta	26.65	-7.29	-8.75	15.91	-1.56	-9.65	-21.85	-3.61	-9.15	-37.84	-14.39	0.1	0.22	2.04	0.11	40.65	-5.5	7.79	6.3	-18.37	42.19	0.19	2.36	0.07	0.31	5.93	-0.33	-2.01	-0.51	16.67	8.35
1553051_s_at	ODF3	113746	CT135 TISP50 SHIPPO1	outer dense fiber of sperm tails 3	4.47	0	6.88	3.96	28.85	-1.71	-2.99	-2.79	0.23	27.46	-7.16	0.67	0.52	0.56	22.74	-0.41	-3	-0.54	-3.57	10.54	-29.54	0.02	0.17	8.81	0.8	0.91	-0.07	-4.72	-3.36	0.1	7.04
1553052_at	WFDC13	164237	WAP13 dJ601O1.3 C20orf138	WAP four-disulfide core domain 13	1.13	0.12	0.36	1.32	-1.35	0.53	4.16	-2.93	1.12	4.3	0.02	0.61	0.06	1.46	0.87	9.14	-0.44	1.53	0.32	0.84	-25.29	-1.08	3	0.18	-1.55	0.05	0.41	0.45	2.33	3.47	4.36
1553053_at	C14orf48	256369	c14_5713 C14orf48	chromosome 14 open reading frame 48	0	1.06	1.08	0.08	16.02	0.89	13.94	-5.63	0.98	0.64	-10.72	-1.34	0.51	1.17	2.48	0.91	-0.42	-3.2	-6.23	0.15	-4.08	2.46	-0.18	0.36	-1.17	1.1	1.21	-0.63	4.01	-0.97	-1.6
1553055_a_at	SLFN5	162394		schlafen family member 5	3.08	72.61	121.32	1.69	-13.98	-58.64	-119.39	60.68	6.7	97.13	-28.56	36.59	-21.27	-63.93	9.49	4.45	0.23	25.99	39.47	2.6	-100.18	-30.14	62.82	1.94	55.45	7.27	30.15	-25.75	-29.4	-3.03	2.08
1553057_at	SERPINB12	89777	YUKOPIN	serpin peptidase inhibitor, clade B (ovalbumin), member 12	-1.67	-12.33	-21.84	25.64	12.56	0.54	1.08	-7.12	0.04	-25.52	-0.77	-2.93	0.16	0.08	3.85	0.42	0.86	-1.99	-18.23	0.29	32.2	-0.93	0.59	-0.01	-1.18	8.83	-0.29	-11.28	-3.75	5.22	5.42
1553058_at	GIPC3	126326	DFNB95 C19orf64 DFNB15 DFNB72	GIPC PDZ domain containing family, member 3	-2.2	0.52	0.38	15.99	6.97	-7.39	-3.51	-8.51	0.07	1.01	-0.58	-0.88	-4.02	-0.57	2.55	-0.89	-3.6	1.87	0.37	-13.81	5.63	0.22	0.03	0.14	-13.06	26.55	0.08	-1.96	0.26	9.83	-2.12
1553059_at	PGLYRP3	114771	PGRPIA PGRP-Ialpha	peptidoglycan recognition protein 3	-8.68	-9.01	-4.56	21.65	40.58	-1.71	0.75	-2.68	-0.02	-5.8	-0.3	-1.77	0.26	0.53	7.96	2.92	-0.39	-5.28	-8.5	-1.36	-13.26	0.07	-0.07	6.52	0.55	38.08	2.1	-1.97	0.42	1.83	4.48
1553060_at	PSKH2	85481		protein serine kinase H2	1.28	-11.29	-20.32	15.14	20.24	-6.6	-2.98	-8.96	-0.64	-52.01	7.28	-1.28	-0.2	-0.58	12.78	1.01	-0.73	-0.94	-8.42	0.31	39.65	-2.98	-2.15	-3.73	-8.89	5.82	-0.84	-0.94	5.34	-0.18	-1.41
1553061_at	OR6W1P	89883	OR6W1 sdolf	olfactory receptor, family 6, subfamily W, member 1 pseudogene	-11.19	-37.34	-2.79	4.8	0.4	-6.41	-6.76	-27.66	-7.5	14.28	-19.81	0.09	0.49	-9.44	0.2	0.05	0	0.22	-26.83	0.22	155.53	-1.71	0.07	1.85	-2.34	3.98	-0.52	-1.52	0.16	0.58	8.3
1553062_at	MOGAT1	116255	DGAT2L MGAT1 DGAT2L1	monoacylglycerol O-acyltransferase 1	-1.12	0.85	0.11	17.52	10.83	-2.9	-10.48	-8.26	-12.37	0.88	0.14	-2.18	-0.98	0.74	5.36	1.59	-13.13	0.13	4.9	-8.43	-16.65	3.68	-0.31	6	-0.19	18.93	0.3	1.48	-6.12	2.67	77.06
1553063_at	GPR78	27201		G protein-coupled receptor 78	-4.64	-15.16	-5.39	14.49	93.47	-17.28	0.17	-13.23	-4.7	-24.47	-7.97	0.3	-1.8	-1.02	20.44	-1.52	-7.89	0.61	-15.23	-0.34	28.37	0.52	-0.66	0.18	-18.34	22.58	-1.07	-2.54	1.14	1.8	-0.1
1553064_at	H1FOO	132243	osH1	H1 histone family, member O, oocyte-specific	-5.35	-8.06	-3.65	1.59	4.63	-5	1.03	-13.17	-0.59	6.28	1.12	-1.21	-0.35	0.12	-1.25	-5.04	0.64	-4.11	-4.65	0.28	63.8	-0.44	0.49	5.48	-12.99	2.19	1.78	-1.38	-13.76	-0.8	-0.26
1553066_at	TAAR9	134860	TAR3 TAR9 TA3 TRAR3	trace amine associated receptor 9 (gene/pseudogene)	0.09	-10.25	-7.84	0.74	55.24	-29.7	-15.62	-8.4	-1.26	-20.69	18.18	-0.11	-6.5	5.76	9.19	-6.93	-0.22	-2.58	-3.29	-2.76	57.1	-10.77	-3.85	-6.83	-11.56	1.35	-10.68	0.1	8.28	-4.57	0.45
1553067_a_at	GNRHR2	114814	GnRH-II-R	gonadotropin-releasing hormone (type 2) receptor 2	-7.72	-31.05	1.02	-3.71	0.73	-14.52	-3.64	-8.29	7.94	39.74	16.11	4.18	0.1	-2.18	-0.94	0.44	0.04	1.14	-21.28	-6.07	10.54	-0.24	2.34	-0.24	-3.07	-8.77	-0.15	3.65	15.23	-1.32	-0.13
1553069_at	NCRNA00257	257357	C21orf87 NCRNA00257	non-protein coding RNA 257	-0.31	-9.56	-2.88	13.27	67.24	-17.84	-12.51	-3.55	-3.74	1.57	3.81	-0.79	-6.02	-8.6	28.74	0.01	-3.91	-0.71	-7.31	8.74	0.01	-9.58	-0.72	-0.56	-11.82	14.47	-1.11	1.1	4.83	4.18	13.38
1553070_a_at	MYOZ3	91977	CS-3 CS3 FRP3	myozenin 3	-2.48	0.5	-9.25	20.88	1.53	0.58	2.28	4.37	2.46	-23.84	5.06	-3.05	1.21	-0.3	-0.83	6.91	4.61	3.57	0.51	-10.72	-19.59	0.41	0.01	0.44	0.19	23.73	1.35	-12.76	2	7.98	-0.96
1553071_a_at	MYOZ3	91977	CS-3 CS3 FRP3	myozenin 3	-2.17	-14.69	-26.69	-20.55	-1.53	-3.21	0.35	-5.58	0.62	-1.61	-3.48	-4.35	1.21	0.35	-8.02	-1.99	-0.92	0.01	-4.91	0.14	217.57	5.55	-1.53	0.44	0.17	-15.73	1.12	0.2	-8.71	-0.53	-4.32
1553072_at	BNIPL	149428	BNIPL1 BNIPL2 BNIPL-2 BNIP-S PP753 BNIPL-1 BNIPS	BCL2/adenovirus E1B 19kD interacting protein like	-3.81	-4.14	-4.08	2.26	-3.33	-9.87	-7.11	-0.09	-0.05	0.32	-1.16	1.1	-2.22	-2.03	-2.42	5.18	-6.17	1.45	-4.26	7.54	25.44	-0.65	3.78	1.56	0.22	-1.66	1.73	1.35	-0.15	1.22	0.29
1553074_at	ASB11	140456		ankyrin repeat and SOCS box-containing 11	-2.49	-4.61	-11.31	7.11	15.72	-2.86	6.37	-1.41	-0.53	-5.57	2.08	-0.2	0.32	3.42	3.78	7.6	0.34	0.34	0.31	-1.53	-26.14	-0.35	0.63	0.67	0.47	2.6	2.17	0.96	4.28	2.88	2.19
1553075_a_at	OFCC1	266553		orofacial cleft 1 candidate 1	4.01	0.02	-1.97	2.09	-2.75	1.01	5.44	0.01	-0.16	-0.91	0.6	0.39	1.43	0.71	0.35	0.78	0.63	-1.11	1.72	0.74	-6.16	0.44	0.64	0.86	1.23	-1.29	0.19	0.23	0.15	0.02	-0.75
1553076_at	OFCC1	266553		orofacial cleft 1 candidate 1	-0.12	0.83	0.05	-0.44	-0.28	-2.69	-0.54	0.65	0.03	2.18	-4.8	3.2	2.32	0.25	0.12	2.76	0.74	2.21	-2.6	0.1	-10.16	1.49	0.78	0.05	3.71	-2.62	1.12	1.91	2.93	0.66	5.28
1553077_at	SDR9C7	121214	RDHS SDR-O SDRO	short chain dehydrogenase/reductase family 9C, member 7	-0.48	-7.91	-6.36	-0.72	1.16	3.49	2.63	-4.17	1.2	-11.32	1.29	0.42	1.93	1.96	-2.26	3.06	-0.42	-2.39	-1.33	-3.57	5.28	-0.32	0.6	0.77	1.69	-1.82	0.33	0.2	0.04	0.96	1.95
1553078_at	OR5P3	120066	JCG1	olfactory receptor, family 5, subfamily P, member 3	-3.23	-5.49	-6.83	6.04	16.7	-9.75	-11.33	-5.74	-0.46	-28.35	2.81	-0.26	0.55	6.2	12.69	0.31	-4.62	-3.4	-3.19	0.32	7.46	-2.82	-1.09	-1.62	-0.01	4.7	-1.28	1.66	20.33	-0.17	-3.95
1553079_at	TRIM40	135644	RNF35	tripartite motif-containing 40	-1.52	-0.2	1.16	7.44	7.14	-0.48	-2.29	-0.24	0.38	-1.13	-0.62	-0.39	-0.94	-5.57	2.61	-0.41	1.51	-0.91	0.23	0.49	2.32	-1.61	-3.4	-0.4	-1.14	2.89	0.23	-4.09	-0.21	1.94	-0.87
1553080_at	CSN1S2AP	286828	CSN1S2A	casein alpha s2-like A, pseudogene	0.72	1.19	-9.8	10.69	5.13	-1.14	4.68	0.21	6.73	-52.68	-0.82	-0.98	-0.08	30.65	8.04	3.83	-1.73	0.13	1.27	-4.05	-11.38	-0.2	0.6	-1.61	0.15	2.18	0.29	-3.52	0.67	3.79	-0.99
1553081_at	WFDC12	128488	WAP2 C20orf122 SWAM2 dJ211D12.4	WAP four-disulfide core domain 12	2.28	0.93	-10.52	44.11	107.19	-2.46	-36.89	-12.57	-8.25	-14.7	-36.6	-8.02	-0.1	-7.12	59.89	0.86	-8.59	6.89	-3.84	10.6	14.73	0.78	-2.47	-0.89	-2.28	49.29	-3.07	0.11	-29.53	-1.73	5.84
1553082_at	CRYGN	155051		crystallin, gamma N	1.95	-3.58	-0.91	0.48	9.65	-1.62	-2.17	2.19	0.67	0.26	16.27	-1.28	0.45	-1.03	-0.29	-1.23	3.03	-4.69	0.17	0.13	6.62	-1.13	-0.64	0.24	-1.01	-1.74	3.58	-3.62	-15.87	-0.25	-1.55
1553084_at	STARD6	147323		StAR-related lipid transfer (START) domain containing 6	-0.43	-0.88	-6.12	0.15	-9.12	0.2	9.43	-5.29	1.44	-12.34	4.16	-0.57	2.04	8.54	-3.48	2.72	0.11	-5.39	-4.74	-0.66	3.65	0.16	0.59	0.23	1.05	0.35	2.82	-0.92	0.87	1.46	-1.79
1553086_at	C11orf40	143501	NOV1	chromosome 11 open reading frame 40	1.36	-6.54	0.1	1.53	8.1	0.25	-6.96	0.4	-0.17	0.32	1.47	0.63	0.47	0.55	0.74	-0.32	-1.3	1.14	-1.28	-0.68	1.47	0.66	0.29	4.59	1.21	0.48	0.31	0.13	0.3	0.4	0.06
1553087_at	C18orf12	84322		chromosome 18 open reading frame 12	-1.87	-8.72	-18.95	4.48	7.46	-2.15	1	-19.71	0.03	-43.14	0.28	-1.79	0.82	-0.61	-2.17	-12.45	0.32	-0.97	-7.79	-12.14	137.2	-1.75	-1.15	0.16	-2.15	2.68	-3.92	-4.88	2.54	-3.27	0.83
1553088_a_at	BCL2L11	10018	BOD BIM BAM	BCL2-like 11 (apoptosis facilitator)	-20.42	-63.02	-67.02	21.1	93.64	-41.78	-3.83	-30.98	-4.05	-103.88	2.34	-0.22	-13.51	-8.5	5.91	-3.34	1.38	0.2	-31.1	-9.69	NA	-28.26	-5.82	1	-29.29	1.69	-3.93	0.23	11.39	1.09	-0.36
1553089_a_at	WFDC2	10406	dJ461P17.6 WAP5 HE4 EDDM4	WAP four-disulfide core domain 2	0.91	-1.23	3.14	17.49	-2.19	-9.32	2.58	6.53	18.45	-3.65	-6.48	-1.07	-2.97	0.1	16.97	0.4	3.21	-3.38	0.83	2.48	-20.99	-3.16	-0.92	3.13	-0.84	15.13	9.94	0.09	-0.9	4.23	4.18
1553093_a_at	DEFB119	245932	ESC42-RELB DEFB-19 ESC42-RELA DEFB120 DEFB-20	defensin, beta 119	-2.16	-0.76	0.24	4.22	15.17	-1.85	-0.58	0.07	-1.78	0.99	0.22	2.79	2.68	0.96	-0.56	-0.43	-0.2	1.48	-2.33	2.04	-15.01	0.58	0.4	0.09	0.01	0.4	0.15	0.31	9.43	0.31	0.34
1553094_at	TAC4	255061	HK-1 PPT-C EK HK1	tachykinin 4 (hemokinin)	2.91	-1.92	-0.91	-8.96	2.68	-11.95	0.08	-1.1	-6.99	0.29	-29.52	0.15	0.13	-1.43	0.21	-6.69	-1.47	14.67	1.44	0.07	48.26	-0.31	0.34	0.18	-0.45	-9.73	1.34	0.71	0.01	-1.64	1.09
1553096_s_at	BCL2L11	10018	BOD BIM BAM	BCL2-like 11 (apoptosis facilitator)	-20.31	-28.45	-43.71	11.65	72.05	-17.41	0.35	-26.42	-1.9	-90.97	21.88	0.25	-6.15	-17.18	-1.71	-2.14	5.53	0.15	-0.7	-31.11	220.1	-8.29	-3.01	1.09	-6.72	-33.36	0.11	7.23	21.19	-5.4	-57.43
1553099_at	TIGD1	200765	EEYORE	tigger transposable element derived 1	5.29	3.3	0.77	-80.47	-44.99	5.83	38.02	8.72	1.81	0.6	102.28	8.35	6.72	6.33	-73.42	25.96	19.93	-9.63	0.09	-6.82	-20.93	0.93	2.38	-2.87	7.45	-91.28	1.57	0.55	49.58	-8.48	-31.86
1553101_a_at	ALKBH5	54890	OFOXD1 OFOXD ABH5	alkB, alkylation repair homolog 5 (E. coli)	0.86	-9.83	0.28	0.17	9.74	-102.8	5.85	3.28	0.95	-2.97	63.69	0.03	-37.47	-10.64	6.29	4.24	1.37	-11.05	3.51	34.82	86.66	-60.35	0.84	-33.66	-13.76	-4.73	-15.84	0.76	15.52	-24.52	-7.53
1553102_a_at	CCDC69	26112		coiled-coil domain containing 69	19.01	34.01	20.27	-51.16	11.91	-91.89	-88.67	77.68	11.2	-0.21	140.73	7.95	-30.89	0.73	4.35	-81.77	0.66	27.42	15	0.34	25.04	-54.9	0.14	-18.7	-18.4	-62.17	-2.89	6.75	-30.15	-74.28	-60.17
1553103_at	NFX1	4799	NFX2 Tex42 TEG-42	nuclear transcription factor, X-box binding 1	-6.31	20.86	-5.48	6	-50.25	1.31	-45.38	11.89	0.31	0.63	55.21	7.8	0.32	5.72	-23.32	4.79	2.99	1.17	15.74	-30.99	-20.04	1.31	4.96	0.49	20.35	-4.44	2.12	37.6	-39.13	59.37	-11.22
1553105_s_at	DSG2	1829	ARVD10 CMD1BB HDGC ARVC10 CDHF5	desmoglein 2	-1.95	-10.36	-11.27	2.12	-24.27	44.27	-3.54	-3.25	-2.97	1.7	-35.68	0.99	24	-0.4	-0.02	72.17	-8.56	-1.71	0.01	-10.84	32.55	17.82	0.12	7.22	-4.19	-1.88	0.17	-7.29	42.62	28.89	0.96
1553106_at	C5orf24	134553		chromosome 5 open reading frame 24	-0.1	-27.59	-14.78	30.62	-118.44	24.44	7.96	8.22	-19.63	-1.07	-0.09	-4.66	1.9	1.65	8.68	43.68	0.06	5.92	-3.4	-67.63	3.03	13.67	-3.97	-0.29	0.11	16.34	4.08	-4.1	-9.73	30.94	13.49
1553107_s_at	C5orf24	134553		chromosome 5 open reading frame 24	-10.11	-53.58	-79.39	19.08	-15.42	5.72	61.18	3.71	-33.84	-22.54	52.17	-1.94	1.21	0.88	5.64	4.26	22.06	8.99	-53.68	-42.06	4.76	22.3	-1.05	2.21	-2.06	11.25	0.35	0.04	-7.12	0.15	-9.43
1553108_at	C5orf24	134553		chromosome 5 open reading frame 24	-16.75	-18.63	-5.82	13.32	-53.01	-14.74	6.08	-10.72	-10.66	0.22	-1.56	-0.54	-0.62	0.07	2.86	51.31	-0.34	11.35	11.75	-44.46	8.62	7.32	0.1	0.89	-2.89	15.05	-0.25	-4.72	4.53	39.37	12.76
1553111_a_at	KBTBD6	89890		kelch repeat and BTB (POZ) domain containing 6	-0.54	0.52	16.07	-27.79	-34.87	0.05	30.04	-0.25	-4.1	46.05	-38.39	3.25	0.88	0.03	-28.3	50.54	-1.56	12.22	-1.66	-0.7	-28.21	4.2	12.59	-8.33	33.14	-18.24	1.44	0.18	55.26	16.34	-4.55
1553112_s_at	CDK8	1024	K35	cyclin-dependent kinase 8	-3.84	0.4	-0.37	37.19	-58	-27.25	1.57	-4.01	1.95	-5.36	-0.12	0.45	-4.98	4.93	0.4	65.53	0.02	0.52	14.43	2.23	1.59	-2.19	4.03	-0.86	-3.7	21.32	-0.76	-1.03	-0.61	3.07	9.39
1553113_s_at	CDK8	1024	K35	cyclin-dependent kinase 8	-6.7	5.9	8.35	27.08	-156.12	21.26	16.14	-2.62	1.7	55.24	-1.84	-0.68	7.87	1.08	-9.36	66.08	0.59	5.57	6.49	-30.08	-180.59	32.09	18.32	-0.04	23.98	16.53	6.31	0.21	-2.87	12.38	0.28
1553114_a_at	PTK6	5753	BRK	PTK6 protein tyrosine kinase 6	0.56	-3.69	-0.49	38.84	4.35	-29.02	-0.92	-3.06	0.1	-28.79	3.37	-10.52	-11.2	-21.72	1.66	-11.15	0.5	-12.85	-7.59	0.21	143.83	-20.33	-9.62	0.25	-27.04	19.83	-4.29	-5.64	-5.02	-1.04	12.63
1553115_at	NKD1	85407	Naked1	naked cuticle homolog 1 (Drosophila)	-7.36	-1.85	-3.89	8.42	26.36	0.13	-1.22	-0.44	0.21	-33.13	2.94	2.18	4.4	-0.23	-0.64	-0.98	-12.63	7.25	-4.76	-2.34	-8.59	-0.07	18.02	6.39	0.23	9.11	-0.12	0.68	-0.54	6.66	-1.43
1553117_a_at	STK38	11329	NDR1 NDR	serine/threonine kinase 38	8.19	107.15	92.66	0.75	66.51	-39.83	-53.4	82.76	20.47	-6.28	-16.76	9.68	-23.32	47.19	29.92	-2.88	-12.16	7.91	72.37	44.35	-282.24	-33.08	13.9	-12.72	1.93	0.33	1.59	-7.09	-26.54	-2.33	-3.51
1553118_at	THEM4	117145	CTMP	thioesterase superfamily member 4	32.87	35.34	69.82	-60.81	-147.31	-3.34	-34.97	55.52	10.66	42.37	-42.7	36.31	-0.06	-123.47	-98.39	-74.87	-1.83	3.18	6.74	-0.01	48.48	4.21	46.38	-0.54	124.49	-2.41	15.09	-11.38	-83.59	2.78	-8.22
1553120_at	CLSPN	63967		claspin	-6.71	-25.73	-40.59	0	6.83	-4.37	9.01	-12.81	-4.64	-28.48	0.95	-0.48	-0.04	5.08	0.21	68.96	-7.19	1.74	-2.37	0.39	0.49	6.12	0.17	-0.66	4.34	9	0.07	1.96	11.4	55.34	0.43
1553122_s_at	RBAK	57786	ZNF769	RB-associated KRAB zinc finger	9.52	-4.41	7.11	6.44	-23.63	15.25	2.27	66.28	-18.78	34.68	63.92	3.95	2.11	-15.43	-4.61	23.14	3.14	2.79	1.94	-41.72	-133.17	2.66	0.72	3.48	2.73	-0.29	6.31	7.75	-45.51	1.18	4.62
1553123_at	WDR62	284403	MCPH2 C19orf14	WD repeat domain 62	-11.13	-33.2	-24.59	1.39	16.37	0.38	15.83	-31.06	0.26	-58.37	-4.41	-6.91	-0.96	2.54	-5.38	0.72	1.87	-8.27	-18.61	-3.12	208.53	-0.48	-1.6	0.15	-16.67	0.94	0.17	-12.92	22.3	1.71	-4.12
1553125_x_at	WDR62	284403	MCPH2 C19orf14	WD repeat domain 62	-2.89	-26.16	-27.15	-1.09	10.82	-6.84	1.54	-27.18	-5.35	-53.59	-6.04	-2.99	-2.85	0.83	-1.11	0.25	0.55	-2.55	-11.45	-0.58	242.62	-0.34	-0.45	-2.2	-12.89	-0.41	-0.07	-8.41	31.03	1.17	-0.91
1553126_a_at	SLC39A12	221074	LZT-Hs8 ZIP-12 bA570F3.1	solute carrier family 39 (zinc transporter), member 12	0.05	-13.02	-15.03	66.35	6.71	-2.53	-3.65	-3.39	-2.12	-0.67	3.02	-2.46	-1.08	8.54	0.55	-0.78	-2.05	0.05	-2.96	-5.53	8.25	-2.51	-1.67	-0.46	-5.49	10.65	-0.16	0.12	-12.71	-1.46	30.54
1553127_a_at	RNF168	165918	hRNF168	ring finger protein 168	0.78	-34.04	-11.01	-0.51	8.72	-32.37	7.34	-19.93	-8.25	3.97	0.02	3.59	-5.33	-4.75	-3.19	31.98	1.44	6.39	-0.94	-7.89	53.92	-0.55	1.45	3.13	-4.94	-3.27	0.1	0.03	1.46	-6.92	0.33
1553129_at	SVEP1	79987	POLYDOM CCP22 C9orf13 SELOB SEL-OB	sushi, von Willebrand factor type A, EGF and pentraxin domain containing 1	-2.26	-9.94	-20.91	1.01	23.46	-0.37	-2.97	2.19	-2.79	-23.73	8.96	0.24	-0.67	13.29	0.9	-0.49	0.62	-2.13	-3.09	-7.11	4.64	-0.17	1.38	-2.75	0.57	-1.85	-2.15	1.07	3.87	0.35	-0.59
1553130_at	LOC652276	652276		hypothetical LOC652276	-11.34	-17.67	0.86	-6.93	6.67	-1.73	3.72	1.49	0.51	-2.46	55.07	-4.6	0.34	-0.09	-15.67	-2.14	2.69	-6.2	0.76	-23.03	51.22	-0.25	0.55	3.46	-29.23	-14.35	-0.92	-0.44	-1	-0.83	-6.65
1553131_a_at	GATA4	2626	TACHD ASD2 VSD1	GATA binding protein 4	0.56	-3.84	-17	6.9	41.68	-16.56	-0.46	5.88	-1.28	-39.47	-1.86	-1.59	-2.41	7.57	9.71	-0.63	-0.97	3.81	0	1.85	20.51	-4.84	-0.93	-2.73	-11.19	0.74	-2.33	-1.06	1.72	0.44	-2.74
1553132_a_at	TC2N	123036	C14orf47 C2CD1 MTAC2D1 Tac2-N	tandem C2 domains, nuclear	13.36	156.14	121.58	-59.59	-18.36	0.07	-3.96	71.04	29.26	70.69	-34.7	87.8	0.03	-17.78	-14.82	-19.15	3.38	40.02	48.31	12.38	NA	0.01	95.96	-3.4	190.91	-27.64	22.06	-2.8	-14.96	-42.31	-28.99
1553133_at	C9orf72	203228	ALSFTD FTDALS	chromosome 9 open reading frame 72	22.68	66.34	2.76	0.53	137.98	0.42	49.81	35.49	17.65	-1.56	-0.81	-11.14	-2.01	-28.66	56.92	-34.89	12.51	-30.7	22.95	1.37	-64.48	-10.79	-29.42	4.42	-37.58	-2.83	-1.9	-18.74	-2.09	-74.2	0.12
1553134_s_at	C9orf72	203228	ALSFTD FTDALS	chromosome 9 open reading frame 72	22.32	48.36	14.88	-4.35	148.36	-10.6	36.59	33.74	19.17	16.46	5.6	-6.45	-6.24	-24.81	41.64	-44.06	12.96	-21.11	36.45	-9.62	-47.9	-25.12	-29.39	0.97	-30.42	-7.8	-5.08	-12.01	-9.9	-68.36	1.85
1553136_at	KCTD18	130535	6530404F10Rik	potassium channel tetramerisation domain containing 18	-3.3	-9.46	-20.54	-8.19	35.99	-1.93	-3.54	1.42	-3.18	-17.27	17.36	2.55	0.02	4.96	1.31	2.1	-0.57	0.18	-11.38	-26.43	8.94	-5.81	0.89	-4.24	9.8	-12.8	0.16	7.57	21.14	0.31	-21.47
1553137_s_at	KLF11	8462	TIEG2 MODY7 FKLF1 Tieg3 FKLF	Kruppel-like factor 11	-1.3	0.6	1.83	21.3	-4.71	-32.23	22.75	18.8	7.35	-10.31	100.87	-10.41	-12.62	-9.62	10.64	-29.61	14.27	-9	29.06	-19.24	3.08	-11.37	-24.89	-1.51	-76.72	8.17	0.03	-17.09	-35.57	15.03	7.27
1553138_a_at	ANKLE1	126549	LEMD6 LEM3 ANKRD41	ankyrin repeat and LEM domain containing 1	11.01	-3.35	2.4	-11.85	-30.09	70.42	130.63	-5.65	-7.4	33.17	-1.73	-0.98	9.22	46.86	0.49	32.38	0.83	-2.19	0.15	1.96	-148.69	30.73	-0.69	1.23	-2.76	-27.74	-4.19	29.31	-3.45	11.44	-9.54
1553139_s_at	PLXNA3	55558	XAP-6 PLXN3 6.3 HSSEXGENE PLXN4	plexin A3	-2.19	-14.29	-2.74	32.04	-21.67	-25.76	-22.75	23.95	0.02	-22.56	34.47	-1.63	-12.95	0.1	-18.38	0.06	0.38	-8.43	0.28	-9.1	82.32	-13.96	-4.05	-3.26	-11.44	14.99	-0.56	-1.81	16.94	4.84	8.58
1553140_at	PELO	53918	PRO1770 CGI-17	pelota homolog (Drosophila)	-0.4	0.55	0.37	1.77	50.81	0.1	-4.64	-32.88	-1.45	3.4	-36.92	-0.85	3.18	-11.61	0.79	50.51	-2.88	5.6	0.04	4.42	-0.15	5.13	0.11	7.44	0.67	0.66	0.15	-7.11	1.79	0.97	10.65
1553141_at	C13orf31	144811	RP11-5G9.2 C13orf31	chromosome 13 open reading frame 31	-12.29	-11.67	-21.5	54.86	19.62	-17.6	-11.92	-5.36	-2.34	-33.77	-5.92	-4.04	-5.21	-13.5	61.92	-26.58	-7.85	-0.62	-1.92	-28.61	50.25	1.45	-16.85	1.59	-21.37	118.18	-2.2	-2.53	2.54	25.68	60.77
1553142_at	C13orf31	144811	RP11-5G9.2 C13orf31	chromosome 13 open reading frame 31	-9.54	7.72	2.24	61.61	2.36	-0.24	0.6	0.72	0.03	37.77	-48.54	-10.9	0.15	-10.69	113.01	-11.94	-10.1	3.17	7.33	-14.62	-88.02	10.46	-6.39	10.3	-9.03	115.3	3.08	0.02	-31.9	49.97	29.53
1553145_at	FLJ39653	202020	RP11-783N5.1	hypothetical FLJ39653	-13.9	-1.81	5.98	-2.03	21.27	7.16	-11.81	-1.09	-14.63	4.36	52.36	-1.92	4.65	87	-11.29	0.03	0.01	-12.11	6.25	7.78	-61.9	-2.9	-2.02	-4.93	0.34	-3.23	-2.36	62.03	0.36	-13.66	-0.93
1553146_at	C3orf30	152405	TSCPA	chromosome 3 open reading frame 30	-3.42	-1.81	-11.94	2.94	1.2	0.29	-8.33	-4.13	7.85	-16.67	9.49	0.94	0.02	0.38	-1.43	-12.47	1.81	0.83	-0.46	2.42	13.93	-3.16	-0.53	0.52	-0.39	6.01	0.81	3.52	-2.52	-6.87	1.05
1553147_at	RANBP3L	202151		RAN binding protein 3-like	0.08	0.95	0.37	-0.9	4.23	-1.95	1.85	0.17	0.06	0.51	2.13	0.61	0.25	14.43	0.09	0.48	-0.52	-0.66	0.12	0.42	0.78	-1.26	0.53	0.15	-3.48	-6.14	0.2	-1.76	-4.46	-0.6	-0.37
1553148_a_at	SNX13	23161	RGS-PX1	sorting nexin 13	-12	-3.89	1.3	9.11	181.51	-47.45	-20.43	1.38	-0.5	-15.61	11.66	0.24	-21.3	0.1	18.4	24.94	-10.67	-3.21	28.06	-10.15	0.63	-38.91	-3.33	-15.03	0.44	6.6	-7.39	0.98	-24.59	0.2	13.07
1553150_at	KDM1B	221656	C6orf193 dJ298J15.2 AOF1 bA204B7.3 LSD2	lysine (K)-specific demethylase 1B	-2.13	0.38	42.61	4.14	107.5	-50.32	71.42	71.89	15.08	57.87	1.72	-10.57	-9.49	11.8	18.19	19.62	0.88	-9.51	24.85	-13.48	-183.67	-10.82	-11.25	-1.02	-81.98	6.49	-2.92	-3.08	-16.36	-2.82	10.07
1553151_at	ATP6V0D2	245972	ATP6D2 VMA6	ATPase, H+ transporting, lysosomal 38kDa, V0 subunit d2	-1.58	-7.96	-15.68	37.87	-17.74	0.97	0.17	-2.53	-2.53	-6.54	-10.03	-2.15	-1.36	1.93	7.93	0.08	-2.28	1.23	-3.92	-1.04	0.51	0.72	0.55	4.15	0.28	92.26	-0.78	-0.51	-4.09	11.1	67.19
1553153_at	ATP6V0D2	245972	ATP6D2 VMA6	ATPase, H+ transporting, lysosomal 38kDa, V0 subunit d2	-6.1	-60.25	-48.32	31.42	70.82	-0.84	-17.3	-29.76	-10.93	-77.55	3.51	1.47	-1.74	2.5	13.12	-5.24	-6.44	-2.13	-16.94	-5.19	19.92	-2.38	-3.44	0.86	-0.68	107.95	-3.23	1.74	17.03	3.64	62.3
1553155_x_at	ATP6V0D2	245972	ATP6D2 VMA6	ATPase, H+ transporting, lysosomal 38kDa, V0 subunit d2	-2.59	-42.49	-45.31	32.07	87.36	-1.69	-9.03	-39	-8.72	-68.82	0.79	-1.47	-4.61	1.22	15.94	-4.61	-9.17	-1.42	-2.14	-3.74	42.28	-6.85	-12.46	0.01	-5.63	105.97	-5.92	0.3	1.85	1.28	71.59
1553156_at	LHX4	89884	CPHD4	LIM homeobox 4	14.04	1.54	0.35	1.4	-27.68	-12.1	0.06	-26.7	0.08	9.96	-17.33	-0.88	0.14	-5.87	3.53	2.57	0.16	2.09	11.46	0.55	3.23	-0.97	0	11.65	5.08	-2.1	5.77	0.21	-2.45	0.66	11.76
1553157_at	LHX4	89884	CPHD4	LIM homeobox 4	-0.28	-11.73	-15.61	1.97	21.81	-22.9	-25.89	-14.6	-2.92	-3.61	-1.92	0.52	-0.73	-7.34	13.96	-1.68	-1.06	0.9	-9.15	1.92	76.27	-5.34	0.1	-1.42	1.26	0	-0.1	0.5	9.63	-1.09	0.11
1553158_at	C3orf34	84984	C3orf34	chromosome 3 open reading frame 34	11.02	12.55	15.68	1.79	220.25	-8.09	-20.29	0.09	4.64	-4.29	-26.71	-0.35	-0.87	2.96	8.72	46.9	-6.22	0.39	12.32	60.59	-178.76	1.92	6.13	-6.83	10.43	4.89	-2.81	-13.12	-17.01	49.39	0.66
1553159_at	DNAH11	8701	DNAHC11 DNHBL DNAHBL CILD7 DPL11	dynein, axonemal, heavy chain 11	0.62	-32.82	0.22	0.78	8.71	-4.02	-2.87	-8.54	-0.75	16.69	6.01	-5.31	1.15	-1.07	-4.8	0.1	-3.1	-7.7	-11.28	1.87	44.29	-0.32	-4.98	0.49	-16.38	1.93	-0.63	1.02	-2.22	1.58	3.64
1553162_x_at	C19orf55	148137		chromosome 19 open reading frame 55	-13.36	-10.86	-32.57	6.82	81.86	-34.78	0.53	-13.77	0.38	-98.74	27.57	18.48	-4.87	-23.46	2.07	6.99	-3.23	8.24	-25.14	-2.34	-2.16	-2.29	13.39	3.88	2.75	1.16	-0.97	1.54	59.19	13.8	0.8
1553163_at	ADPRHL1	113622	ARH2	ADP-ribosylhydrolase like 1	-9.86	-16.26	-30.28	9.21	52.41	0.57	-5.03	0	-0.78	-51.38	0.39	-1.67	1.01	-0.07	0.15	3.47	-1.25	-0.55	-18.24	-1.97	56.93	-0.81	-2.46	-3.51	-2.68	15.14	0.06	-3.09	-0.47	6.07	0.33
1553165_at	SYNRG	11276	SYNG AP1GBP1	synergin, gamma	1.22	62.84	45.9	-20.62	2.88	-58.36	-102.84	48.15	2.99	6.87	49.81	20.41	-25.02	1.8	-5.83	0.65	4.52	18.69	66.71	4.81	-126.81	-27.87	11.61	-11.78	27.24	-10.36	1.95	29.18	0.18	-27.29	-18.92
1553166_at	CDH24	64403	CDH11L	cadherin 24, type 2	-3.17	-39.23	-25.19	-2.45	63.14	-11.5	0.06	-20.7	-6.11	-49.39	3.33	4.5	-4.96	-1.13	-0.67	2.22	-1.88	1.77	-38.16	1.62	81.05	-2.5	0.41	-10.72	4.65	-4.9	-0.73	0.46	13.74	0.92	-0.72
1553167_a_at	SEPSECS	51091	SLA/LP PCH2D SLA LP	Sep (O-phosphoserine) tRNA:Sec (selenocysteine) tRNA synthase	0.04	2.78	0.54	89.9	-75.83	-0.39	-7.67	-4.25	-4.06	1.55	-11.63	0.11	0.43	-8.25	5.4	68.3	0.98	13.73	12.03	0.21	-157.1	22.55	5.44	8.69	31.82	72.98	14.86	3.05	-26.74	44.91	64.28
1553168_at	GRIK5	2901	GRIK2 KA2 GluK5 EAA2	glutamate receptor, ionotropic, kainate 5	-13.52	-29.47	-7.75	0.35	-4.04	0.2	-18.82	-4.85	-0.87	-17.31	44.79	-0.98	0.52	-5.57	-1.43	-2.9	-2.09	-2.96	-36.46	-5.88	123.36	0.1	0.06	0.48	-1.33	0.51	-1.95	1.58	13.18	3.05	-5.62
1553169_at	LRRN4	164312	NLRR-4 dJ1056H1.1 C20orf75 NLRR4	leucine rich repeat neuronal 4	8.09	6.16	0.07	-5.17	10.95	-1.84	1.7	-8.9	0.01	-6.44	-5.99	0.62	-2.04	-17.12	-12.54	-9.06	0.38	9.27	-1.52	-13.26	149.26	-1.96	-1.49	-3.51	2	-9.43	-4.08	-6.85	-11.98	-5.42	-15.92
1553171_x_at	LRRN4	164312	NLRR-4 dJ1056H1.1 C20orf75 NLRR4	leucine rich repeat neuronal 4	11.34	2.26	-15.01	1.2	16.36	1.01	0.57	-10.54	-0.96	-55.35	-3.12	0.15	0.29	-5.72	0.08	0.27	-2.07	13.07	-7.6	-14.6	63.13	0.63	0.08	-3.17	2.04	0.4	-2.77	-8.39	-5.18	0.13	-4.77
1553172_at	ZNF777	27153		zinc finger protein 777	-2.57	2.53	-26.85	0.03	-214.26	8.64	10.82	7.65	-1.28	-53.52	-12.06	12.91	10.73	-2.4	-27.9	28.11	6.93	9.8	-2.57	2.95	0.21	28.35	8.3	-2.31	67.02	0.38	3.35	-0.14	26.28	10.93	-1.86
1553174_at	JPH2	57158	JP2 JP-2 CMH17	junctophilin 2	-0.21	0.54	3.59	1.02	1.64	-4.72	0.18	-28.23	-0.18	30.44	0.1	1.85	2.09	0.82	0.29	2.25	0.28	4.53	-4.22	-2.44	-18.77	0.27	8.33	2.98	7.76	0.96	13.1	5.15	-3.99	-0.24	-3.49
1553175_s_at	PDE5A	8654	CGB-PDE PDE5 CN5A	phosphodiesterase 5A, cGMP-specific	0.48	3.58	40.57	-17.86	2.91	-1.07	-1.36	2.85	7.86	87.51	-12.17	-1.28	-0.46	10.21	-0.61	3.53	0.59	-0.39	9.45	-10.98	-1.53	0.27	0.31	0.63	-10.82	-10.66	-0.29	-0.87	-8.69	0.03	-15.34
1553176_at	SH2D1B	117157	EAT2	SH2 domain containing 1B	26.44	163.19	150.43	-7.17	0.06	-16.15	-27.34	80.63	35.84	36.86	-8.67	5.98	-7.29	-4.8	9.48	-15.11	3.77	84.2	72.76	45.46	-110.77	-22.44	-1.09	-2.34	-23.19	-10.16	-3.51	-20.33	-4.69	-17.76	-7.17
1553177_at	SH2D1B	117157	EAT2	SH2 domain containing 1B	45.07	216.41	188.2	-6.49	7.47	-41.89	-21.41	88.56	43.08	65.17	-10.52	8.72	-19.44	-18.3	15.77	-31.49	9	91.36	57.43	40.44	-132	-29.53	0.78	-1.15	-12.53	-15.58	-14.22	-38.31	-11.12	-43.59	-19.82
1553178_a_at	SSTR3	6753	SS3R SSR-28 SS3-R SS-3-R	somatostatin receptor 3	-3.21	-12.67	-31.71	3.87	26.43	-4.76	-37.59	-2.45	0.95	-81.96	0.85	-2.18	-1.78	-10.6	7.99	-4.47	-1.21	-9.47	-20.69	1.74	236.45	-3.79	-0.8	0.52	-1.78	0.37	0.4	-3.48	6.66	0.46	-9.03
1553179_at	ADAMTS19	171019		ADAM metallopeptidase with thrombospondin type 1 motif, 19	2.94	0.43	-0.34	-9.89	0.4	-1.27	1.34	-10.35	-1.7	0.76	-7.36	1.94	0.84	1.17	0.52	63.64	2.86	2.22	-2.29	3.35	-2.23	-0.75	2.61	0.14	4.72	-6.11	5.15	1.68	5.58	-3.72	-3.95
1553180_at	ADAMTS19	171019		ADAM metallopeptidase with thrombospondin type 1 motif, 19	0.69	1.78	-8.77	-0.67	0.16	0.02	6.89	-3.56	0.16	-3.99	-0.27	-0.19	0.3	16.92	-1.2	57.56	2.06	0.31	-8.79	3.03	0.8	-0.29	0.35	-0.05	-1.27	-2.41	-0.11	-0.99	3.8	-0.87	-2.71
1553181_at	DDX31	64794	PPP1R25	DEAD (Asp-Glu-Ala-Asp) box polypeptide 31	-10.19	-22.07	-34.18	6.3	30.31	-28.16	-11.91	-5.33	0.32	-90.48	9.01	-0.5	-5.86	-2.21	13.66	1.85	-4.86	-3.79	-16.42	-10.68	168.87	-19.93	-5.26	-8.09	-6.51	4.01	-7.21	-4.66	47.5	2.51	0.71
1553183_at	UMODL1	89766		uromodulin-like 1	-2.17	-12.17	-9.8	-4.05	-5.41	67.83	100.58	-7.97	-2.13	0.66	-6.93	-1.88	23.12	64.29	-3.44	-2.36	-0.89	-8.23	-6.81	-2.72	-6.35	44.97	-3.92	-2.82	-3.46	-3.75	-0.56	-4.13	75.18	-1.88	0.3
1553185_at	RASEF	158158	RAB45	RAS and EF-hand domain containing	5.6	-3.16	-3.97	-40.59	22.01	25.19	0.75	44.32	-19.76	-0.72	121.21	27.49	3.48	70.9	-10.84	-29.38	0.26	11.67	-4.22	-36.93	-71.82	3.95	7.94	3.04	3.9	-39.27	-0.6	31.92	-15.8	-32.15	-30.09
1553186_x_at	RASEF	158158	RAB45	RAS and EF-hand domain containing	0.18	-6.32	-5.89	-36.93	36.14	16.89	-0.18	25.77	-18.29	-2.84	103.43	29.76	1.78	66.4	-9.65	-32.19	-1.27	17.27	-5.99	-53.96	-32.61	1.27	11.23	3.22	2.71	-33.13	0.98	29.71	-3.97	-30.22	-34.22
1553188_s_at	PARD3B	117583	PAR3beta PAR3LC Par3Lb ALS2CR19 PAR3B PAR3L	par-3 partitioning defective 3 homolog B (C. elegans)	0.25	-5.62	-0.68	0.43	-9.13	-4.48	0.07	-4.48	1.37	12.98	-5.15	-0.33	0.03	1.03	-0.93	-3.87	0.44	-4.24	-3.5	1.53	27.5	0.73	0.65	1.32	-3.13	2.09	0.15	-3.21	0.75	1.75	0.18
1553190_s_at	PARD3B	117583	PAR3beta PAR3LC Par3Lb ALS2CR19 PAR3B PAR3L	par-3 partitioning defective 3 homolog B (C. elegans)	-0.97	-9.08	-13.91	36.87	39.63	-6.88	7.61	-7.56	8.19	-40.76	5.3	0.09	-1.74	-0.72	6.26	-2.91	-2.35	-6.69	-7.23	-8.07	15.38	-4.03	-2.38	0.13	-14.75	18.37	-0.24	-5.27	0.42	0.15	-2.19
1553191_at	DST	667	CATX-15 D6S1101 DMH BP240 HSAN6 MACF2 BPAG1 DT CATX15 BPA EBSB2	dystonin	0.74	-4.74	-1.17	0.65	24.98	-5.12	1.03	-2.55	-0.5	-5.54	3.27	-1.43	-0.98	0.41	0.66	0.28	0.93	-2.39	-1.57	-1.02	5.11	-0.48	-1.2	-0.2	-3.52	2.52	-3.46	-0.64	-8.07	-0.03	2.38
1553192_at	ZNF441	126068		zinc finger protein 441	2	7.01	7.74	0.37	-7.28	-18.36	-49	32.12	0.09	-1.74	124.72	0.5	-5.04	-1.08	-11.24	-17.01	-0.38	28.33	18.95	-14.58	-14.29	-11.22	0.9	-4.61	0.55	-4.2	-0.66	55.6	-41.36	12.07	0.4
1553193_at	ZNF441	126068		zinc finger protein 441	0.24	14.57	11.29	0.08	-8.92	-5.67	-64.11	2.21	2.75	26.29	47.43	-0.22	-0.19	-1.61	-19.08	-51.59	3.07	35.14	2.2	0.04	-27.11	-3.18	3.38	-0.43	7.33	-0.95	1.76	56.91	-60.36	5.17	5.53
1553194_at	NEGR1	257194	IGLON4 Ntra DMML2433 KILON	neuronal growth regulator 1	0.04	-3.84	0.32	-5.02	-2.8	19.91	133.25	0.56	-0.8	1.01	-3.01	-1.75	18.87	57.35	0.01	3.14	0.09	0.23	0.04	-0.68	-58.51	7.46	-2.47	1.64	-4.46	-6.64	-2.38	1.16	-0.96	11.7	-0.42
1553196_a_at	FCRL3	115352	IFGP3 FCRH3 SPAP2 IRTA3 CD307c	Fc receptor-like 3	5.36	62.84	98.7	-40.32	-27.99	-42.21	-67.72	40.68	15.01	64.51	253.14	8.61	-15.72	-43.36	-44.51	-40.52	17.56	21.71	29.47	20.68	-39.56	-51.23	0.05	-9.97	-12.53	-36.34	5.8	134.96	-20.63	-34.67	-25.89
1553197_at	DCAF4L2	138009	WDR21C	DDB1 and CUL4 associated factor 4-like 2	-1.44	-22.5	-24.15	3.88	-0.23	-1.56	-5.05	-12.65	-6.83	-10.37	-5.92	7.72	-0.02	1.14	1.79	-2.93	-0.77	5.62	0.42	-6.14	67.56	-0.33	1.09	2.06	0.45	2.28	0.3	3.32	-3.1	-3.27	3.96
1553199_at	DCAF4L2	138009	WDR21C	DDB1 and CUL4 associated factor 4-like 2	2.44	0.17	-2.09	-1.79	-6.49	-1.2	2.13	-4.92	0.14	0.09	0	-0.24	0.27	4.32	0.17	1.49	-0.77	0.44	11.19	0.14	2.4	-1.3	0.24	0.46	0.79	-1.55	0.33	1.33	-3.17	0.09	-0.74
1553202_at	STOX1	219736	PEE4 C10orf24	storkhead box 1	-3.96	-4.29	-2.05	-8.9	-25.07	19.46	-8.51	0.01	-2.42	12.85	-1.7	0.86	8.92	12.93	-7.85	69.18	-1.68	0.04	-2.69	-0.23	0.03	10.69	5.03	0.27	3.95	-6.79	1.81	7	4.73	-0.44	-3.09
1553204_at	C20orf200	253868	C20orf200 NCRNA00335	chromosome 20 open reading frame 200	-20.67	-25.49	-33.96	5.46	47.41	-1.74	30.77	-13.19	-0.54	-84.59	5.44	0.08	-1.06	-7.93	0.72	-14	0.67	-5.29	-18.7	-8.94	92.8	0.73	0.35	-0.46	-8.3	11.44	-2.18	-8.59	0.76	-2.38	-1.39
1553205_at	C20orf200	253868	C20orf200 NCRNA00335	chromosome 20 open reading frame 200	-11.8	-17.66	-23.1	12.72	115.11	-24.58	0.37	-11.37	1.02	-105.8	16.31	-2.58	-9.12	-5.52	19.42	-6.32	0.05	-9.75	-13.64	-2.16	149.85	-14.7	-1.95	-4.67	-31.9	3.02	-1.23	-17.52	25.97	-9.87	-8.84
1553207_at	ARL10	285598	ARL10A	ADP-ribosylation factor-like 10	-8.31	0.12	-22.97	46.97	85.91	0.13	-47.75	3.41	2.35	-26.01	0.74	0.14	-0.62	-2.37	10.88	2.01	-1.44	2.17	-6.06	-15.13	-6.32	0.86	-1.15	6.99	1.16	38.17	0.1	2.74	-0.92	-1.5	3.92
1553209_at	RNFT2	84900	TMEM118	ring finger protein, transmembrane 2	-3.6	-14.21	-18.29	0.85	-73.76	0.45	0.54	-13.8	-2.64	-48.75	10.58	-4.44	2.76	-1.34	-5.11	23.88	0.08	-15.15	-6.69	-3.83	217.6	-1.18	-0.43	0.04	-3.14	-1.12	-0.71	2.17	4.76	-2.11	-4.45
1553211_at	ANKFN1	162282		ankyrin-repeat and fibronectin type III domain containing 1	-1.07	-17.15	-23.39	1.12	11.59	0.45	0.45	1.48	-1.68	-31.07	2.84	1.19	0.29	26.07	0.15	2.26	0.45	-1.31	-10.95	0.17	12.7	0.34	-0.34	-1.35	-2.5	0.6	0.07	0.14	0.95	-1.51	0.23
1553212_at	KRT78	196374	Kb40 K5B	keratin 78	-1.42	-19.18	-23.91	0.11	90.44	-36.62	68.92	-56.02	-3.31	-56.92	-33.38	-8.57	-9.63	0.64	4.14	-15.96	-2.59	-1.45	-17.2	0.43	261.25	-15.2	-25.66	-8.59	-19.27	0.77	-2.22	-35.18	47.1	-0.66	1.84
1553213_a_at	KRT78	196374	Kb40 K5B	keratin 78	0.31	-9.98	-3.92	3.52	41.56	-5.64	-3.22	1.54	-1.7	-0.65	-0.58	-2	0.02	0.39	6.35	1.65	-1.58	0.41	-0.76	-0.56	-1.99	-1.44	0.19	0.1	1.55	10.28	0.95	0.68	-7.83	4.03	5.5
1553214_a_at	CCDC7	221016		coiled-coil domain containing 7	-0.97	6.08	24.23	-67.09	22.07	2.69	-5.14	76.9	1.74	72.25	40.05	16.1	0.03	-3.99	-55.5	-7	2.33	4.1	9.19	-21.99	-68.37	-4.22	12.29	1.2	9.67	-35.78	12.11	-0.43	3.87	-17.15	-5.78
1553215_s_at	CCDC7	221016		coiled-coil domain containing 7	16.44	3.79	14.57	-25.09	-0.15	2.38	8.14	47.91	0.3	37.82	5.17	13.85	-1.83	-7.14	-18.06	-11.75	6.82	1.71	0.37	-9.33	-15.38	-9.87	3.17	1.85	1.87	-13.38	14.46	-5.52	-1.66	-7.9	0.39
1553216_at	ZNF41	7592	MRX89	zinc finger protein 41	0.12	34.66	19.7	2.15	-32.23	-18.95	-37.87	17.6	7.21	-0.19	17.62	0.32	-7.15	-8.01	7.86	43.59	0.78	-0.06	49.67	1.59	-66.99	-10.38	2.88	-5.69	10.17	0.8	0.1	12.16	-36.77	10.06	0.08
1553217_s_at	ZNF41	7592	MRX89	zinc finger protein 41	1.07	17.36	4.35	6.07	-63.76	-17.68	-73.51	0.99	1.34	-7.78	9.16	-0.16	-8.21	-17.29	7.21	29.9	-1.43	-0.05	40.25	-2.58	2.85	-11.06	3.46	-1.05	6.03	4.57	0.54	6.55	-32.65	10.6	1.1
1553218_a_at	ZNF512	84450		zinc finger protein 512	-1.07	7.35	41.25	-31.76	-49.35	0.37	-31.33	25.44	8.9	13.5	30.25	0.07	-3.49	7.27	-24.57	47.71	-4.86	-2.25	21.78	2.89	1.87	-13.97	0.2	-19.32	2.62	-22.23	-0.67	8.99	1.98	-2.13	-17.15
1553219_a_at	AMMECR1	9949	AMMERC1	Alport syndrome, mental retardation, midface hypoplasia and elliptocytosis chromosomal region gene 1	-14.28	1.28	14.23	0.25	-5.4	-11.41	-28.46	27.9	-3.41	7.98	3.89	2.66	-4.51	3.07	-10.93	32.07	-9.4	3.2	61.87	-9.39	-17.27	-6.63	6.34	-8.55	10.47	-4.59	0.59	8.63	-0.37	29.54	0.18
1553220_at	FAM117B	150864	ALS2CR13	family with sequence similarity 117, member B	12.77	9.56	0.89	-49.55	1.52	-12.08	11.4	-0.71	0.85	-1.63	109.51	8.22	0	-0.74	0.32	-0.11	33.14	-21.51	0.28	12.65	-125.27	-2.27	2.74	-0.69	10.43	-66.34	-3.92	53.96	18.24	-36.36	-2.67
1553221_at	ZNF583	147949		zinc finger protein 583	0.21	-14.44	-26.02	1.69	0.64	0.1	-40.2	-4.05	-1.68	-44.98	28.09	0.83	1.44	-7.87	-2.98	24.41	-1.57	-0.18	-11.79	1.47	118.72	0.59	-2.95	0.68	-1.5	0.9	-8.98	0.18	-17.86	0.82	29.43
1553222_at	OXER1	165140	TG1019 GPR170 GPCR	oxoeicosanoid (OXE) receptor 1	0.07	-18.91	-9.66	14.98	170.15	-19.8	-2.76	-25.85	-3.43	-80.69	0.43	-9.58	-3.36	-2.81	4.15	1.38	-2.05	-11.8	-24.72	48.88	72.3	-12.54	-5.56	-5.57	-14.01	25.51	-13.16	-5.68	13.11	2.49	-14.75
1553224_at	LUZP1	7798	LUZP	leucine zipper protein 1	0.34	0.79	-1.7	0.38	-6.34	9.85	30.62	0.05	-0.48	-19.6	4.61	11.71	-0.79	45.19	0.18	12.53	-3.44	21.17	0.48	-6.97	-88.28	1.49	1.43	0.06	12.73	0.56	0.34	-10.51	7.7	3.21	0.98
1553225_s_at	ZNF75D	7626	ZSCAN28 D8C6 ZKSCAN24 ZNF82 ZNF75	zinc finger protein 75D	6.56	23.08	31.53	-0.21	1.25	-30.93	-125.72	15.5	4.95	19.27	-3.75	5.21	-13.21	-0.44	0.06	6.98	-4.45	11.26	48.09	1.05	-4.15	-16.84	8.65	-1.91	15.83	-4.28	0.8	0.68	-58.23	2.47	-1.4
1553226_at	NCRNA00052	145978	TMEM83 NCRNA00052	non-protein coding RNA 52	-0.42	-6.67	-10.34	4.21	-0.23	-5.54	-3.34	-1.9	-0.71	-12.34	-0.86	-1.7	-0.37	-1.8	3.84	-4.34	0.01	-1.79	1.62	-12.34	93.51	-3.39	-3.6	0.04	-2.49	0.62	-1.48	1	-0.15	-0.11	3.66
1553227_s_at	BRWD1	54014	C21orf107 WDR9 N143	bromodomain and WD repeat domain containing 1	0.05	5.58	1.41	0.69	2	15.49	4.31	-6.83	3.31	-2.44	107.03	19.85	2.71	33.81	-11.16	-9.65	17.91	12.46	6.91	-2.67	-155.89	-9.92	10.22	0.37	10.98	-36.68	0.32	19.86	11.2	-46.27	-18.94
1553228_at	CCDC89	220388		coiled-coil domain containing 89	-1.25	-2.51	-2.51	0.43	28.61	-3.54	-0.1	-4.77	0.21	0.94	-5.46	0.23	-2.91	12.37	-0.81	3.11	1.35	11.02	-1.73	0.71	-1.3	0.06	0.65	-0.6	1.39	-0.46	0.12	-1.31	0.27	-0.64	1.03
1553229_at	ZNF572	137209		zinc finger protein 572	-4.4	-5.78	4.24	-1.21	-28.63	8.03	-44.43	-4.35	-2.82	24.18	6.95	-20.33	4.35	-0.15	-6.78	-5.83	-1.43	-1.89	-10.08	11.47	72.91	9.41	-6.8	-4.02	-7.65	1.68	-8	19.06	-27.4	13.65	-1.52
1553232_at	FAM82A1	151393	FAM82A1 FAM82A PRO34163 RMD2 BLOCK18 PYST9371 RMD-2 RMD4	family with sequence similarity 82, member A1	0.18	-2.13	-1.39	4.38	1.31	-8.53	-12.1	-9.53	0.01	-11.34	1.52	-7.74	-7.37	-11.16	1.54	-14.63	-0.74	-4.04	-0.69	0.23	138.02	-4.49	-3.67	-2.98	-22.84	12.6	-1.84	2.04	-2.73	-8.13	5.5
1553234_at	ADAMTS18	170692	ADAMTS21 MMCAT KNO2	ADAM metallopeptidase with thrombospondin type 1 motif, 18	-1.25	-17.66	-11.82	23.42	25.05	-1.91	1.59	-9.21	0.82	-53.53	-3.74	0.26	-3.27	0.21	5.63	0.23	-13.67	0.01	-14.66	-4.74	55.97	1.22	-2.11	-3.77	0.38	4.13	0.16	-6.42	11	2.83	2.86
1553235_at	PCDHAC1	56135	PCDH-ALPHA-C1	protocadherin alpha subfamily C, 1	0.36	-10.57	-4.38	0.82	-23.8	-36.55	-26.76	-5.3	-0.18	-1.57	-14.62	0.16	-4.69	-10.23	3.83	0.33	-1.08	0.02	-2.27	2.57	220.59	-2.75	-0.24	-1.71	2.17	-0.82	-1.15	0.35	0.27	0	-1.74
1553237_x_at	PCDHAC1	56135	PCDH-ALPHA-C1	protocadherin alpha subfamily C, 1	1.22	-9.35	-15.22	3.35	-27.41	-29.93	-19.95	-7.29	0.13	-27.45	0.66	0.74	-2.37	-4.27	7.33	0.15	0.46	-1.55	-5.51	1.76	206.39	-4.77	-1.8	-5.67	2.26	-0.82	-1.35	0.16	5.31	0.44	-9.64
1553238_a_at	HIPK4	147746		homeodomain interacting protein kinase 4	-5.24	-21.11	-33.71	0.17	29.91	-4.77	1.18	-32.86	-0.64	-49.89	10.01	-0.03	-3.34	7.97	0.71	0.73	0.32	0.07	-26.03	2.05	64.04	-0.66	0.54	-2.12	0.79	-9.25	0.34	0.39	47.17	-7.94	-5.5
1553239_at	FAM124A	220108		family with sequence similarity 124A	-5.86	-13.64	-34.47	7.05	47.77	-2.91	-24.03	-17.56	-0.41	-58.39	1.55	0.08	-5.61	-0.74	6.97	-1.95	-4.87	-4.61	-13.98	0.65	133.11	-5.69	-0.69	-2.44	-3.32	24.03	0.03	-1.71	10.73	-3.19	1.51
1553241_at	NKAIN3	286183	FAM77D	Na+/K+ transporting ATPase interacting 3	-8.11	-20.68	-30.91	1.21	19.27	-0.81	4.19	-2.58	3.1	-37.94	1.78	1.32	-0.4	8.67	-10.8	0.73	-1.98	-1.4	-6.63	-22.75	40.81	0	0.55	0.15	0.8	0.41	-0.49	0.24	7.27	-0.7	-4.2
1553243_at	ITIH5	80760	ITI-HC5 PP14776	inter-alpha (globulin) inhibitor H5	0.03	-9.82	-9.87	0.29	41.56	0.51	-5.9	-13.11	-2.7	-8.98	0.8	0.34	0.1	3.98	2.07	-2.53	-6.1	0.12	1.05	1.01	0.76	-1.77	1.48	0.14	6.72	-2	0.3	4.89	2.4	-5.94	36.8
1553244_at	FANCB	2187	FAAP95 FA2 FACB FAB FAAP90	Fanconi anemia, complementation group B	2.07	1.42	-0.04	-9.52	-31.83	44.04	6.85	-2.26	-2.37	6.74	-3.8	0.12	16.29	6.88	-8.82	64.5	-4.32	22.39	0.11	-3.52	-77.36	27.66	8.05	1.6	23.11	-0.64	5.49	11.47	-7.74	23.56	-1.71
1553246_a_at	SGK196	84197	MDDGA12 SGK196	protein kinase-like protein SgK196	-6.38	-10.34	-15.09	7.82	82.3	-16.3	-11.34	-5.87	0.23	-65.93	4.79	15.06	-2.69	-2.23	13.09	1.35	-1.44	4.92	-4.28	-7.57	-0.53	-1.84	0.47	-1.32	5.76	3.09	-0.92	2.71	18.68	0.91	1.8
1553247_a_at	ZNF709	163051		zinc finger protein 709	-5.13	0.44	3.29	-95.76	-103.28	28.4	32.49	-10.47	0.33	57.49	7.32	0.17	27.36	24.61	-62.09	36.41	10.5	5.07	-1.94	-1.53	0.36	23.78	3.01	-7.05	0.67	-51.24	-4.9	5.02	30.12	-12.87	-11.9
1553248_at	CCDC57	284001		coiled-coil domain containing 57	-9.3	0.05	1.47	-0.76	46.1	6.8	1.16	-2.28	-7.52	0.36	-17.88	6.28	0.01	-5.16	7.11	-8.66	-4.12	0.23	-8.76	1.07	-16.72	7.34	4.27	-0.91	31.97	0.79	2.14	-2.58	23.62	-0.6	-0.66
1553249_at	SMC1B	27127	bK268H5.5 SMC1BETA bK268H5 SMC1L2	structural maintenance of chromosomes 1B	-0.58	-3.95	1.47	-3.99	1.2	0.2	-0.86	0.31	-2.1	27.23	6.55	4.38	-2.94	2.34	-0.18	38.52	-6.07	-0.7	-0.71	-0.81	-7.84	-1.91	1.67	6.76	-3.63	-4.26	0.18	3.16	-1.42	3.08	0.14
1553252_a_at	BRWD3	254065	BRODL MRX93	bromodomain and WD repeat domain containing 3	0.59	-9.09	-0.04	0	201.12	12.11	13.28	58.68	-23.08	24.01	99.87	3.74	0.03	3.1	25.25	-22.38	18.13	2	-21.44	8.68	NA	0.55	-1.17	6.37	4.14	-14.02	6.38	4.79	-46	-22.86	-14.2
1553253_at	ASB16	92591		ankyrin repeat and SOCS box-containing 16	-16.19	-12.01	-3.64	27.59	52.54	-0.66	-18.45	2.34	0.44	-26.71	12.06	0.41	-1.04	-17.31	3.59	-16.24	-2.07	0.03	-14.18	-7.16	12.64	-4.19	-1.6	3.58	1.11	14.48	-0.51	0.39	48.82	-7.3	0.51
1553254_at	MAGEE2	139599	HCA3	melanoma antigen family E, 2	0.1	-3.11	-6.35	3.61	10.61	-0.8	5.21	-6.04	0.06	-23.08	-8.15	-2.6	-2.43	-2.79	1.26	-1.46	-2.78	-0.82	-11.73	-1.24	59.04	-2.96	-3	-1.89	-1.99	1.09	-0.1	-6.14	10.22	-2.41	1.19
1553255_at	HERV-V1	147664	ERVV-2 ENVV1 HERV-V1	envelope glycoprotein ENVV1	-3.22	-3.13	-13.17	-0.16	5.85	0.43	0.79	0.86	0.2	-41.38	4.17	-3.28	0.11	2.29	0.4	-1.35	1.76	-2.86	-7.41	-2.45	23.75	-2.29	-1.14	0.47	-1	1.41	0.54	0.26	3.53	-0.6	-1.67
1553257_at	GAL3ST3	89792	GAL3ST-3 GAL3ST2	galactose-3-O-sulfotransferase 3	0.83	3.3	-4.92	-6.24	-2.5	-8.02	-7.24	2.18	2.63	2.64	2.2	0	-0.91	7.89	-2.58	2.05	0.59	-0.54	3.65	1.42	2.11	-1.19	1.45	-2.44	6.96	-11.13	0.45	3.4	0.64	0.76	-9.16
1553258_at	FLJ30679	146512		hypothetical protein FLJ30679	-3.49	-7.97	-6.09	-0.18	12.89	-4.1	-0.65	-8.65	-1.65	5.54	-12.52	-0.53	-0.34	0.05	-1.85	-1.36	-1.76	0.09	-1.02	-4.82	38.44	0.03	0.02	-0.01	0.78	-0.47	-0.91	0.87	2.52	-1.09	0.75
1553260_s_at	ALS2CR11	151254		amyotrophic lateral sclerosis 2 (juvenile) chromosome region, candidate 11	-1.1	-14.8	-4.75	-2.02	-2.62	0.06	-8.55	-2.75	0.15	-1.58	18.17	0.54	-0.11	-1.49	-7.56	-5.28	-0.02	-3.24	-5.01	-26.49	112.28	-0.37	0	-0.34	-15.33	0.04	-4.83	4	14.68	-2.05	-3.39
1553261_x_at	ALS2CR11	151254		amyotrophic lateral sclerosis 2 (juvenile) chromosome region, candidate 11	-1.66	-8.65	-7.67	-1.67	-6.29	-0.2	-0.42	-15.95	-2.12	1.06	0.64	-1.09	0.84	3.38	-1.91	1.36	-2.7	-1.11	-6.61	-1.39	71.32	-0.12	-0.98	0.73	-1.77	-1.09	-0.3	0.04	3.03	1.08	-0.08
1553262_a_at	UTS2R	2837	UTR GPR14 UR-2-R UTR2	urotensin 2 receptor	-4.18	-49.5	-44.47	8.29	-10.51	-27.43	1.52	1.17	-4.99	-88.07	22.33	-0.74	-4.05	0.31	2.22	0.75	-1.48	-10.5	-13.76	1.67	256.09	-9.31	-5.36	-10.08	-6.31	1.16	-8.49	-5.04	38.17	10.53	-2.28
1553263_at	USH1G	124590	ANKS4A SANS	Usher syndrome 1G (autosomal recessive)	-4.53	0.1	-2.39	18.98	21.59	-8.39	0.27	1.89	8.96	-61.48	0.54	0.59	-5.11	-7.43	32.06	3.45	-8.13	0.14	-0.01	-3.43	-19.11	-2.38	-0.63	-2.54	0.1	7.57	0.19	-1.58	71.92	3.68	0.68
1553264_a_at	SYN1	6853	SYN1a SYN1b SYNI	synapsin I	-8.31	-9.89	-8.27	4.85	100.19	-7.22	0.48	-44.9	1.07	-17.35	-8.04	-2	-4.93	-8.84	1.38	-6.08	-2.07	-6.15	-1.25	-2.21	151.41	-4.73	-2.71	1.03	-17.18	-0.23	-1.18	-10.61	26.33	-2.91	-22.54
1553265_at	SLC23A3	151295	SVCT3 E2BP3 Yspl1	solute carrier family 23 (nucleobase transporters), member 3	-2	-3.81	-10.98	-3.11	-3.82	-2.44	-21.37	-4.2	-6.06	0.89	-1.15	0.93	0	0.42	-3.55	-1.49	-0.51	0.4	-10.33	0.93	42.49	1.28	5.6	3.57	14.51	-10.03	2.17	19.99	-2.12	-0.71	0.27
1553266_at	CNOT6L	246175	CCR4b	CCR4-NOT transcription complex, subunit 6-like	-0.35	0.01	3.82	-8.32	6.13	-6.1	8.93	0.22	-1.85	20.12	2.67	15.82	-2.91	0.95	-10.89	0.3	21.05	13.45	0.13	-6.21	-55.47	1.45	11.91	2.99	18.48	-7.42	8.79	6.15	-15.04	-8.22	-3.02
1553267_a_at	CNOT6L	246175	CCR4b	CCR4-NOT transcription complex, subunit 6-like	-3.35	0.64	19.77	-3.43	52.76	-44.57	0.23	19.17	0.89	2.68	5.99	16.71	-14.57	7.98	0.77	11.3	1.32	6.53	49.97	-10.62	-105.87	-12.21	7.47	-0.96	2.17	-2.53	3.03	2.68	-17.16	0.27	0.19
1553268_at	RHBDL3	162494	RHBDL4 VRHO	rhomboid, veinlet-like 3 (Drosophila)	-0.94	0.57	-6.13	14.92	0.63	2.01	0.92	-0.8	1.48	-23.02	3.13	-0.05	0.88	0.24	5.47	3.16	0.25	0.03	-1.68	0.12	0.13	-1.17	0.22	-0.58	-0.21	0.12	-0.95	-1.09	0.63	-0.14	-7.83
1553271_at	DIP2B	57609		DIP2 disco-interacting protein 2 homolog B (Drosophila)	-2.65	10.89	51.99	-1.33	112.69	20.09	-52.17	2.7	-2.1	87.61	15.39	0	1.43	0.37	-1.96	-9.82	-3.55	0.02	24.5	0.65	-209.46	0.34	2.39	-1.01	14.32	-15.43	6.83	35.66	-0.99	-40.41	-9.43
1553272_at	SLC36A1	206358	LYAAT1 TRAMD3 PAT1 Dct1	solute carrier family 36 (proton/amino acid symporter), member 1	-8.49	-33.07	-18.98	4.86	53.94	-4.38	-7.78	0.32	-2.49	-65.67	2.11	-0.23	-1.46	-12.35	3.65	-0.48	-8.44	-2.59	-3.39	-6.83	71.86	-0.93	-8.51	-3.3	-3.54	20.99	-4.45	1.01	11.67	0.85	11.01
1553274_a_at	SNRNP48	154007	dJ512B11.2 C6orf151 dJ336K20B.1	small nuclear ribonucleoprotein 48kDa (U11/U12)	1.67	0.12	5.94	3.47	141.69	8.27	32.55	15.4	-1.66	60.48	-13.29	0.08	6.63	1.65	0.28	60.57	1.24	16.62	1.21	1.23	NA	36.48	11.29	11.66	12.27	0.56	0.64	0.72	-29.89	-27.32	1.93
1553276_at	ZNF560	147741		zinc finger protein 560	0.2	-4.04	0.03	0.51	0.32	0.32	1.11	-2.8	0.08	2.46	0.32	-6.01	0	2.47	0.06	1.26	0.52	0.61	6.31	0.45	0.29	1.89	0.77	1.89	0.36	1.18	-0.11	0.02	-7.06	2.84	2.41
1553277_at	RTTN	25914		rotatin	-4.78	-22.52	-4.93	-10.54	2.22	-6.6	0.32	-1.71	-3.78	-0.09	1.49	13.62	-0.45	34.98	-13.47	1.22	-0.95	8.98	5.75	-25.27	23.39	-0.55	2.99	-0.03	-2.7	-12.13	0.05	6.38	2.63	0.18	-3.22
1553279_at	BTNL9	153579	VDLS1900 BTN8 BTN3	butyrophilin-like 9	-10.8	-24.18	-60.71	2.82	28.5	0.02	-22.81	-8.61	-1.69	-59.83	0.52	-2.11	-2.24	4.85	0.03	8.01	0.82	-1.6	-7.56	-10.72	112.11	-10.02	-0.5	-3.77	0.24	0.23	0.05	25.88	3.6	0.3	0.22
1553280_at	PUS10	150962	DOBI CCDC139	pseudouridylate synthase 10	-3.68	-20.02	-7.01	26.69	3	-8.19	-26.05	-10.18	-6.56	-2.76	7.19	-1.58	-1.52	-2.57	7.42	16.69	-2.51	15.42	3.32	2.63	-5	0.11	-0.96	0.32	-1.82	26.59	2.23	25.6	-5.89	6.74	45.8
1553281_at	PLCXD2	257068		phosphatidylinositol-specific phospholipase C, X domain containing 2	-12.71	-10.65	-12.5	-0.39	36.43	0.53	-7.25	4.31	0.02	-13.97	3.79	2.2	0.22	-2.59	-1.1	2.23	-7.13	0.65	-22.06	0.04	3.14	-0.12	0.86	1.36	1.65	-0.22	-0.09	1.73	15.24	0.8	0.13
1553282_at	C21orf128	150147		chromosome 21 open reading frame 128	9.48	4.95	0.16	7.56	11.35	0.07	-3.44	8.18	2.64	-4.9	0.29	-1.36	-0.24	-7.15	20.44	3.75	-4.1	0.65	1.58	-0.98	-38.61	0.31	0.27	0.52	0.95	5.06	0.02	0.53	-2.05	4.89	-0.2
1553284_s_at	LMLN	89782	IX14 INV MSP GP63	leishmanolysin-like (metallopeptidase M8 family)	-1.97	-5.15	0.8	2.79	13.78	-17.45	-1.01	1.74	-1.34	-7.34	1.04	0.4	-11.95	-3.28	0.11	26.57	-2.36	-2.86	0.99	-11.07	4.14	-3	0.58	-1.22	-1.67	16.83	-1.37	0.75	-1.84	4.15	14.83
1553285_s_at	RAD9B	144715		RAD9 homolog B (S. pombe)	4.7	0.47	-2.49	13.51	-21.73	5.62	13.96	-1.5	-0.54	-0.04	0.43	-2.89	4.11	7.4	14.8	28.04	-0.53	2.91	2.72	-4.54	-70.54	0.64	-1.95	15.29	-4.43	17.02	-0.51	3.8	-25.93	56.03	6.99
1553286_at	ZNF555	148254		zinc finger protein 555	3.44	-3.15	-6.59	28.09	-2.99	4.65	0.54	-28.59	-2.33	-8.57	-9.64	-13.78	3.15	-1.88	10.39	13.79	0.74	-20.62	-1.71	0.36	115.91	7.24	-8	5.47	-22.45	0.35	-20.01	-24.26	-11.23	0.86	20.87
1553288_a_at	C7orf51	222950	C7orf51	chromosome 7 open reading frame 51	-1.09	-24.34	-11.47	13.59	23.91	-19.23	-3.85	-25.51	0.04	-27.74	-10.03	-2.17	-5.36	-4.03	3.2	0.22	-4.98	-6.45	-14.48	0.17	188.21	-6.89	0.62	-1.51	-5.56	12.16	-1.04	-13.76	14.67	-2.65	0.41
1553292_s_at	SGK494	124923		uncharacterized serine/threonine-protein kinase SgK494	0.57	12.2	1.94	10.51	-15.98	26.63	1.25	23.09	-2.43	44.62	32.51	0.71	1.75	37.9	0.76	-2.69	5.68	0.45	7.13	-3.82	NA	1.31	0.09	14.11	38.34	-20.08	1.1	20.39	-9.88	-12.27	4.48
1553293_at	MRGPRX3	117195	SNSR2 SNSR1 MRGX3 GPCR	MAS-related GPR, member X3	-4.98	-5.39	-6.7	-0.24	25.75	5.49	-7.58	-3.07	-3.11	-12.98	-3.41	1.07	1.58	-1.28	2.33	3.71	-6.03	0.18	-2.08	-1.24	2.15	1.54	-3.24	-1.58	4.35	2.2	0.17	0.59	23.15	0.62	1.64
1553295_at	ABCA13	154664		ATP-binding cassette, sub-family A (ABC1), member 13	1.67	-0.89	0.22	-3.94	4.54	2.89	95.4	-2.14	0.34	2.51	-3.42	0.2	1.09	4.19	-1.29	3.79	3.47	0.19	2.11	0.12	-29.47	-0.42	0.21	0.88	-0.22	-7.89	0.97	-0.75	-6.57	2.1	-2.9
1553296_at	GPR128	84873		G protein-coupled receptor 128	-1.84	-6.17	-3	-2.47	36.43	-2.33	4.77	-4.27	-4.4	-4.56	0.69	0.21	-1.59	7.04	1.07	0.16	0.48	-1.03	-1.09	-1.33	23.26	-2.1	-1.97	-2.59	-4.22	0.56	0.23	-4.64	0.51	0.23	-2.5
1553297_a_at	CSF3R	1441	GCSFR CD114	colony stimulating factor 3 receptor (granulocyte)	17.39	64.3	56.78	2.89	243.03	2.74	141.27	56.69	9.91	-0.47	-47.85	-22.99	0.46	-11.31	98	-61.3	1.18	-41.31	30.94	86.02	-134.74	0.93	-56.92	-6.07	-129.05	13.66	-34.43	-120.27	-10.13	0.63	-3.01
1553298_at	C17orf77	146723		chromosome 17 open reading frame 77	2.08	0.72	6.3	-0.93	8.3	0.01	1.89	-1.21	0.18	9	0.51	1.6	0.64	7.17	-2	0.26	0.53	1.44	0.44	-0.91	-49.62	1.22	1.4	2.58	-0.63	-0.45	11.04	1.67	0.5	-0.27	-4.02
1553299_at	DUSP5P	574029	DUSP5P RP4-621O15.2	dual specificity phosphatase 5 pseudogene	-1.22	-2.47	-1.87	-0.02	0.02	3.76	6.61	-4.72	-0.67	0.86	-2.2	0.19	-0.09	19.43	-11.62	72.79	-1.09	0	-1.39	-2.86	-35.35	2.41	3.55	0.08	4.41	-0.64	6.25	1	0.05	62.41	2.4
1553300_a_at	DGKH	160851	DGKeta	diacylglycerol kinase, eta	-2.61	-6.77	-16.06	87.89	3.43	-9.72	-15.73	-5.14	-2.9	-3.92	-8.51	3.92	-5.39	15.13	0.77	30.4	-10.83	-2.55	-4.29	-12.9	-30.54	0.54	4.97	10.94	23.3	84.87	25.14	-3.1	0.51	39.43	41.77
1553301_a_at	TMEM182	130827		transmembrane protein 182	0.15	-7.34	-2.03	-68.25	-106.12	16.3	10.77	-1.09	2.34	16.72	75.73	-0.61	9.91	-6.41	-107	44.4	14.34	0.53	-3.34	-35.9	61.56	4.58	0.3	-0.54	-1.5	-28.72	0.02	1.74	-4.27	-0.09	-2.31
1553303_at	C16orf46	123775		chromosome 16 open reading frame 46	-8.81	-6.23	-5.35	0.45	3.81	-3.11	-12.21	-2.53	1.81	-7.37	2.82	0.16	0.01	-3.48	-1.64	7.52	-2.79	0.79	-2.43	-13.71	38.17	0.6	-0.73	2.49	-1.26	2.45	-2.31	0.47	3.46	2.52	-0.59
1553304_at	LSM14B	149986	LSM13 bA11M20.3 RAP55B C20orf40 FAM61B FT005	LSM14B, SCD6 homolog B (S. cerevisiae)	38.12	-0.95	-2.45	4.09	48.78	-3.29	1.06	18.96	-1.45	-8.69	21.83	2.8	0.07	-2.97	-0.48	9.38	1.18	10.01	-2.56	-36.26	-7.83	3.25	0.01	4.85	-7.81	0.06	-8.98	-15.41	-1.56	0.56	-4.1
1553306_at	CASP8	841	MACH Casp-8 MCH5 ALPS2B FLICE CAP4	caspase 8, apoptosis-related cysteine peptidase	-1.85	-10.95	2.8	2.94	87.51	-0.87	-46.43	-1.6	-8.04	9.68	13.35	19.13	1.23	-0.52	5.89	-7.3	-0.75	12.96	1.56	-1.26	-118.62	1	7.08	4.13	10.66	-0.17	-0.14	19.4	19.44	-3.7	2.34
1553310_at	PLB1	151056	PLB PLB/LIP hPLB	phospholipase B1	0.3	-1.84	0.7	2.46	13.32	-11.69	1.47	-16.03	-2.69	8.59	-15.37	-4.94	-2.99	-6.37	5.36	-8.31	1.24	-3.47	-1.4	21.56	70.62	-2.56	-6.1	0.98	-19.44	1.92	1.08	-12.95	-8.33	0.13	2.01
1553311_at	C20orf197	284756	RP5-1017F8.1	chromosome 20 open reading frame 197	16.83	38.38	52.89	-23.85	73.2	37.61	125.57	6.87	5.76	62.81	-117.06	0.1	3.68	-17.93	1.07	25.24	-3.23	27.98	14.57	3.14	-252.86	1.18	-1.66	1.9	3.47	-20.7	5.95	-52.49	0.28	7.94	-25.01
1553313_s_at	SLC5A3	6526	SMIT1 SMIT2 SMIT	solute carrier family 5 (sodium/myo-inositol cotransporter), member 3	-21.31	-41.6	0.38	111.74	51.75	-10.63	-27.37	-0.75	-11.99	41.36	-5.63	11.1	-2.52	0.83	-3.46	1.37	-8.7	16.65	-2.05	-29.66	-37.24	5.81	19.35	9.82	4.35	73.36	10.62	0.25	5.13	0.32	0.7
1553314_a_at	KIF19	124602	KIF19A	kinesin family member 19	10.45	0.04	0.11	1.35	-5.77	-27.48	-23.17	-2.86	0.08	4.88	-30.26	2.73	-7.81	-6.25	-4.8	-2.21	0.01	12.8	3.09	5.23	208.14	-8	0.16	-0.42	-6.16	-8.99	-3.13	-1.44	-7.05	-4.04	-1.12
1553315_at	SLFNL1	200172		schlafen-like 1	-10.86	-1.9	6.57	-11.78	-49.43	29.87	-5.17	-2.69	4.74	57.87	0.51	14.04	9.22	27.65	-22.72	4.14	0.29	6.02	-2.89	-6.79	-68.13	17.74	12.95	6.52	24.92	-12.59	11.56	18.45	-2.97	33.11	-0.43
1553316_at	GPR82	27197		G protein-coupled receptor 82	4.04	3.87	17.61	31.39	133.75	-35.05	-34.42	21.31	2.72	3.99	-11.22	-1.28	-9.97	-2.11	37.27	-5.58	-3.6	12.79	2.25	1.65	-60.79	-5.33	-1.12	2.45	-12.2	26.73	0.04	-0.94	-8.9	3.93	8.96
1553317_s_at	GPR82	27197		G protein-coupled receptor 82	20.61	36.92	38.09	18.71	111.54	-12.33	-12.22	58.58	6.03	17.65	-16.25	-1.12	-5.59	-0.62	19.72	-8.26	-1.93	23.46	8.16	9.62	-274.26	-4.36	-3.41	2.65	-2.88	6.91	0.33	0.77	-9.57	3.37	21.52
1553318_at	RIBC1	158787	2610028I09Rik	RIB43A domain with coiled-coils 1	-0.1	-16.69	-13.98	17.21	13.37	-6.73	0.09	-3.28	-3.26	-16.05	-9.84	0.51	1.23	-5.3	6.94	0.55	-1.82	-0.34	-18.53	1.02	56.13	1.59	-2.79	0.8	-11.85	9.85	-5.91	-3.28	4.25	-2.7	6.12
1553319_at	OXGR1	27199	GPR80 P2RY15 P2Y15 GPR99	oxoglutarate (alpha-ketoglutarate) receptor 1	-2.16	-8.74	-3.75	11.6	2.09	0.63	5.56	-1.26	-0.91	0.25	-5.06	0.39	0.22	7.37	4.79	0.48	0.04	-0.74	-2.9	-2.21	-1.3	-0.89	-2.76	6.2	-5.07	3.3	1.3	0.27	5.71	0.26	12.78
1553320_s_at	CDC14C	168448	CDC14B2 CDC14Bretro	CDC14 cell division cycle 14 homolog C (S. cerevisiae)	-1.36	-2.97	-1.47	0.23	6.11	-1.23	2.54	0.04	0.42	3.18	2.07	0.33	0.12	3.14	0.69	0.81	4.03	-0.46	0.12	-0.19	-5.47	0.44	0.18	-1.17	0.62	0.02	0.78	1.54	-2.22	0.04	-0.88
1553321_a_at	SULT1C4	27233	SULT1C2 SULT1C	sulfotransferase family, cytosolic, 1C, member 4	-1.53	-7.06	-25.49	4.87	41.68	41.56	5.02	-2.82	0.13	-40.53	2.92	-3.75	19.62	-4.27	8.84	1.54	-11.65	-1.52	-5.33	-3.32	5.79	34.45	-4.07	0.4	-1.57	9.86	-4.69	-9.41	0.98	-2.12	0.75
1553322_s_at	TEAD1	7003	AA REF1 TEAD-1 TCF-13 TCF13 TEF-1 NTEF-1	TEA domain family member 1 (SV40 transcriptional enhancer factor)	0.16	-4.85	-7.97	1.32	-4.62	-1.82	1.42	-9.31	-1.4	-2.04	-5.41	-5.47	-0.14	-1.49	0.08	10.09	0.95	-2.54	-1.15	-0.37	71.64	-0.63	-0.04	1.64	-1.31	-2.69	-0.22	-7.67	-3.61	23.52	-0.51
1553323_a_at	CATSPER2	117155		cation channel, sperm associated 2	0.13	1.31	-2.79	-3.36	-7.42	0.66	3.9	3.73	-3.84	-16.02	163.17	1.64	-0.46	10	-13.73	0.27	6.55	0.49	0.03	1.7	-40.15	-4.65	0.11	0.17	8.72	-4.59	0.53	30.53	-7.01	-3.52	-11.13
1553325_at	POU5F2	134187	SPRM-1	POU domain class 5, transcription factor 2	-14.94	-15.11	-13.7	7.5	39.36	-1.39	-7.89	-11.81	-0.07	-31.23	4.02	1.58	0.04	-1.17	0.11	-4.91	-2.04	0.27	-7.23	-3.17	58.35	-2.61	0.24	-0.24	-2.72	4.25	-0.95	-3.5	6.82	-0.2	0.09
1553326_at	RXFP2	122042	LGR8 LGR8.1 GPR106 RXFPR2 GREAT INSL3R	relaxin/insulin-like family peptide receptor 2	-1.13	-6.41	0.18	0.24	26.2	-13.71	0.24	-3.58	0.43	0.19	0.9	-1.75	-3.27	-12.01	15.12	-5.95	-5.09	-6.46	-0.53	0.97	31.13	-9.52	-1.77	-2.09	-3.65	0.68	0.07	-4.62	2.78	-0.62	3.92
1553327_a_at	BEND7	222389	C10orf30	BEN domain containing 7	-1.58	-0.78	-7.37	0.1	39.94	7.01	-3.62	4.8	0.79	-13.55	0.25	2.58	1.22	3.52	-2.82	0.01	-0.74	2.63	-1.61	-2.65	0.09	0.08	0.21	-1.98	2.05	0.02	1.63	-1.26	0.58	-2.12	-3.49
1553328_a_at	SLC18A2	6571	VAT2 SVAT SVMT VMAT2	solute carrier family 18 (vesicular monoamine), member 2	1.7	-5.84	1.4	26.79	56.44	37.95	2.85	-5.55	0.51	13.43	-32.43	1.06	11.79	-6.47	1.79	26.64	0.05	-7.75	-0.4	2.63	-17.69	60.44	0.74	8.76	-8.45	-1.33	-1.33	-23.38	4.85	-10.26	0.68
1553329_at	C7orf45	136263	C7orf45	chromosome 7 open reading frame 45	-2.32	-14.68	-33.51	0.35	11.01	-6.34	0	-8.04	0.66	-61.81	-9.27	-1.28	-1.61	2.87	0.87	0.12	-1.1	-5.32	-15.45	-0.73	186.63	-4.5	-2.4	-1.19	-1.14	0.09	0.06	-4.47	3.28	-0.86	1.61
1553330_at	C7orf45	136263	C7orf45	chromosome 7 open reading frame 45	0.31	-3.97	0.04	19.39	7.88	-11.19	-5.14	-4.64	-1.99	0.63	-8.59	-0.43	-2.45	1	8.35	-1.17	0.73	-2.39	-8.74	2.02	4.21	0.47	-0.47	-0.05	-2.94	20.67	0.02	-1.42	0.81	2.38	0.32
1553333_at	C1orf161	126868	C1orf161 RP5-1185H19.1	chromosome 1 open reading frame 161	0.31	-1.63	0.13	-0.57	159.5	-2.49	0.58	-2.63	-1.93	1.4	-0.87	-1.92	-0.57	0.98	4.47	-0.81	0.65	-2.09	-0.8	6.5	-13.35	0.52	-1.32	0.54	-11.93	6.99	-0.37	-3.07	-8.64	16.17	-0.51
1553335_x_at	LOC285696	285696		hypothetical LOC285696	-7.6	-22.36	-5.26	0.19	68.82	-10.04	-23.87	0.69	-5.45	-3.49	0.26	7.25	-0.07	1.14	-0.15	-11.66	-6.33	9.13	-7.5	-6.83	5.03	1.45	2.04	2.3	0.1	-0.13	1.03	11.99	33.87	-5.79	0.65
1553336_a_at	MIER3	166968		mesoderm induction early response 1, family member 3	-5.41	-4.84	0.15	2.79	-15.72	-10.41	-5.81	0.16	0.15	-3.95	12.24	1.88	-0.66	16.3	-0.98	28.33	0.2	0.8	32.47	-9.71	0.1	0.21	3.5	0.86	-3.68	0.28	-1.31	2.26	-6.48	2.73	2.3
1553338_at	C1orf55	163859	RP4-671D7.1 C1orf55 dJ671D7.1	chromosome 1 open reading frame 55	-8.69	-39.53	-93.17	-2.45	164.79	1.54	141.21	-37.72	-12.34	-83	-7.2	-0.29	0.05	51.08	1.72	5.24	2.98	1.43	-13.34	-1.58	1.69	7.11	-5.94	10.39	-11.38	-2.29	1.59	-0.33	27.41	7.8	-2.38
1553341_at	UROC1	131669	HMFN0320	urocanase domain containing 1	-1.27	-8.35	-1.83	0.17	-2.26	-1.86	1.65	-13.38	-11.89	24.7	3.45	0.07	0.28	3.91	0.06	-0.6	-0.42	-1.92	-2.19	-0.07	0.14	2.63	4.93	1.96	0.99	0.72	7.15	13.18	-3.82	0.97	-0.99
1553344_at	PCDH15	65217	DFNB23 CDHR15 USH1F	protocadherin-related 15	1.77	0.53	0.63	-3	1.19	1.34	3.77	0.23	0.25	4.93	2.08	1.33	-2.73	27.99	1.02	0.48	1.73	0.01	-1.48	0.81	5.55	1.27	0.63	1.54	1.45	2.06	0.42	1.64	-2.06	0.53	0.27
1553346_a_at	TNRC6A	27327	GW182 GW1 TNRC6 CAGH26	trinucleotide repeat containing 6A	3.01	6.26	2.92	0.13	-3.46	-25.92	0.86	57.01	1.99	-3.57	159.73	7.79	-7.55	0.58	0.49	7.74	5.83	1.65	18.85	2.89	-173.43	-15.44	0.43	-1.82	-3.13	-1.68	-0.72	8.72	1.43	1.14	-6.69
1553347_s_at	KCNA6	3742	KV1.6 HBK2	potassium voltage-gated channel, shaker-related subfamily, member 6	-12.23	-14.51	-16.94	7.3	-0.23	-3.9	0.1	-4.16	-1.41	-25.9	-1.8	0.66	-2.79	0.24	0.43	0.24	-2.97	-4.78	-1.51	-5.21	69.69	-3.67	0.14	-5.85	0.06	5.91	0.15	0.02	19.54	0.07	-0.35
1553348_a_at	NFX1	4799	NFX2 Tex42 TEG-42	nuclear transcription factor, X-box binding 1	-20.64	-16.96	-11.56	1.29	-41.43	-40.41	-20.36	9.42	-4.64	-18.1	210.5	0.27	-11.59	1.82	-28.77	9.48	7.02	-5.73	4.53	-47.24	61.24	-12.36	0.3	-0.94	-5.17	0.77	-0.05	44.86	-1.77	13.93	-6.18
1553349_at	ARID2	196528	BAF200 p200	AT rich interactive domain 2 (ARID, RFX-like)	-8.66	23.4	13.22	-49.98	-7.42	7.88	15.49	8.15	0.68	5.64	1.26	24.64	1.73	48.26	-11	-24.33	-2.51	13.94	58.43	-23.26	-183.69	-3.51	7.46	2.55	22.21	-39.56	7.67	14.83	91.35	-7.74	-14.46
1553350_at	FAM123C	205147	FAM123C	family with sequence similarity 123C	-4.36	-1.64	-5.18	4.59	22.46	-7.16	-3.32	-4.82	0.97	-4.42	4.56	8.2	-0.56	-6.33	3.41	0.87	-2.43	6.46	-9.67	-5.38	0.08	0.37	2.83	0.43	0.21	2.26	-0.89	-0.37	12.77	0.13	0.34
1553351_at	OTUD7A	161725	C16ORF15 C15orf16 CEZANNE2 OTUD7	OTU domain containing 7A	4.04	5.6	3.42	-2.64	0.74	-8.08	-5.95	0.35	0.85	0.21	-3.86	5.68	-3.6	-25.03	-0.82	14.45	0.46	2.9	-3.93	0.65	-3.18	-1.85	4.38	-7.22	20.31	-0.08	3.33	-17.36	0.74	-0.51	-6.43
1553352_x_at	ERVWE1	30816	ENVW ERVWE1 HERVW HERV-W-ENV HERV-7q HERV7Q ENV HERVWENV	endogenous retroviral family W, env(C7), member 1	-2.92	-4.66	0.14	83.49	5.39	1.94	-68.81	-4.43	1.6	0.02	-14.14	-10.16	2.35	-10.98	11.67	-9.55	-4.09	-0.07	-5.54	-4.98	75.68	-0.63	-2.81	8.51	-31.28	73.45	-1.94	-14.02	-18.66	7.02	29.94
1553354_a_at	FLJ31958	143153		hypothetical LOC143153	-7.17	-17.99	-5.15	4.68	12.8	-10.28	-19.88	-4.9	-1.27	0.09	0.99	4.49	-1.64	13.79	0.48	38.09	-1.51	22.75	-1.62	-3.94	5.14	-1.96	3.95	2.25	0.72	0.42	0.03	1.46	-2.89	-6.31	5.99
1553357_at	LOC158696	158696		hypothetical LOC158696	-0.14	-9.39	-4.02	1.1	18.77	0.78	1.54	-6.75	-1.06	-11.17	-1.26	0.16	1.14	2.84	-2.35	0.91	-0.25	0.17	3.55	-0.78	4.17	0	-1.44	-0.11	0.03	3.15	-0.21	0.15	-3.22	0.11	1.14
1553359_at	FBXL18	80028	Fbl18	F-box and leucine-rich repeat protein 18	-39.39	-37.39	-3.88	6.81	1.6	-24.98	-15.63	-2	0.81	11.1	-0.32	-0.18	-3.3	-10.4	0.29	11.21	-4.86	0.42	-27.45	-10.95	116.17	-0.44	-0.07	0.66	-13.38	12.23	-0.3	-0.11	23.59	18.85	-4.75
1553361_x_at	FBXL18	80028	Fbl18	F-box and leucine-rich repeat protein 18	-32.3	-28.82	0.12	5.57	0.46	-16.02	-13.53	0.44	3.62	22.97	2.63	-0.64	-1.24	-10.22	2.87	3.41	-15	-0.04	-40.36	-3.94	28.75	0.21	0	0.26	-7.98	17.79	0.37	0.21	17.67	21.75	-4.88
1553362_at	DNAH6	1768	HL-2 Dnahc6 HL2 DNHL1	dynein, axonemal, heavy chain 6	1.63	-2.08	-2.3	0.68	3.85	-3.63	1.1	0.6	-0.08	1.09	1.69	0.37	0.59	4.67	-1.66	0.87	0.57	0.53	0.77	0.19	1.83	0.92	2.12	1.04	-1.75	-1.77	0.77	0.52	-2.38	-0.26	-0.9
1553363_at	C6orf195	154386	bA145H9.2 RP11-145H9.2	chromosome 6 open reading frame 195	0.72	0.76	-6.39	-4.24	-0.85	8.25	8.82	-9.92	0.02	-22.19	0.04	-2.58	3.12	0.36	-1.6	0.47	-0.11	-2.09	-3.69	1.83	13.31	1.39	-1.56	0.17	0.26	-1.74	0.26	0.88	0.09	0.27	-1.14
1553364_at	PNPLA1	285848	dJ50J22.1 ARCI10	patatin-like phospholipase domain containing 1	6.81	12.43	5.8	7.67	135.99	-11.47	0.21	0.24	5.41	0.88	-2.29	-5.64	-1.81	-18.97	83.94	-4.66	-3.93	-6.89	1.25	18.68	-56.75	-4.82	-9.29	-0.08	-38.4	32.38	-8.98	-17.71	-6.04	35.03	26.54
1553365_at	DEPDC4	120863	DEP.4	DEP domain containing 4	-0.31	0.01	-3.92	5.79	21.25	4.19	-27.89	4.98	-0.48	-2.23	0.09	2.58	1.01	8.83	1.48	1.31	-3.17	5.38	1.39	-5.26	-47.81	1.03	2.92	0.35	5.6	0.13	-0.22	7.94	12.2	5.62	0.04
1553367_a_at	COX6B2	125965	CT59 COXVIB2	cytochrome c oxidase subunit VIb polypeptide 2 (testis)	-3.43	-21.37	-13.88	8.97	46.29	-26.98	-13.94	-7.16	0.64	-21.54	0.09	1.04	-4.51	-18.81	11.52	-3.09	-11.57	-3.04	-16.14	-5.07	162.79	-4.16	-1.33	-2.96	-14.62	3.27	-1.4	-7.01	36.73	3.11	-2.13
1553369_at	FAM129C	199786	BCNP1	family with sequence similarity 129, member C	5.52	57.66	66.07	-47.87	-28.81	0.16	-42.1	36.45	6.76	58.11	NA	-12.75	1.42	103.86	-31.1	-5.58	33.15	-16.01	9.55	22.87	-252.09	-3.82	-15.45	-2.48	-11.83	-25.54	-6.32	198.64	-2.96	-23.4	-35.63
1553371_at	EPHA10	284656		EPH receptor A10	-6.86	-13.7	-22.04	18.21	36.52	-8.46	-6.86	-5.58	0.3	-40.22	2.83	-1.27	-5.54	-23.52	4.19	-1.63	-0.38	-3.32	-10.16	-1.29	137.55	-7.68	-5.89	-1.58	-8.77	15.41	-5.47	-4.72	2.41	-0.36	0.12
1553372_at	FLJ23865	200317		hypothetical protein FLJ23865	-2.97	-11.35	-3.51	-2.64	-2.63	-4.19	2.28	-17.22	-0.78	1.15	-12.66	0.53	-1.04	0.94	-2.45	-2.98	0.68	0.74	-10.75	-0.34	75.72	0.02	0.06	5.11	0.02	-3.25	10.09	0.56	-0.79	-2.82	1.72
1553373_at	WDR64	128025		WD repeat domain 64	-2.6	-21.52	-57.12	0.51	17.07	-28.87	-40.47	-2.45	-2.46	-61.21	-4.04	0.25	-5.1	-5.62	0.16	-2.71	-8.7	-8.09	-26.53	-11.02	NA	-7.34	1.33	-4.34	0.35	0.58	0.45	0.07	1.23	-6.27	0.41
1553374_at	PRO2949	55412		hypothetical protein PRO2949	1.63	0.58	0.42	-1.43	24.08	-0.41	-1.68	0.11	1.52	-1.87	2.57	4.63	0.21	2.24	1.99	-0.45	-3.22	2.41	0.74	0.33	-49.06	0.3	2.57	0.03	0.8	-0.04	1.19	8.76	0.72	3.5	1.65
1553375_at	BTBD9	114781	dJ322I12.1	BTB (POZ) domain containing 9	1.71	0.04	1.19	1.52	11.79	-20.18	-1.8	-0.79	-0.82	-6.19	21.78	3.48	-5.87	-20.76	0.7	0.48	0.97	7.37	4.89	0.89	-11.12	-1.84	3.5	2.01	0.82	1.36	-0.16	2.75	-18.36	1.52	2.56
1553376_a_at	C1orf125	126859	C1orf125 RP11-215I23.2	chromosome 1 open reading frame 125	2.12	-11.16	-8.96	10.62	-0.22	-4.31	-5.79	-6.31	0.08	-3.46	-0.49	0.07	-0.51	-0.28	4.61	3.02	0.4	-0.59	0.06	1.41	13.01	-2.12	-0.19	0.95	-0.27	7.31	1.22	0.02	-2.72	0.22	0.35
1553378_a_at	C17orf66	256957		chromosome 17 open reading frame 66	3.12	26.38	38.91	-0.78	0.9	-14.66	-30.91	16.21	9.96	4.28	-12.18	45.83	-4.39	-36.94	-1.65	-9.45	0.2	58.31	0.47	4.33	3.34	-13.46	10.89	-12.16	0.36	-0.35	-3.35	-29.1	-1.99	-4.82	-3.28
1553380_at	PARP15	165631	pART7 ARTD7 BAL3	poly (ADP-ribose) polymerase family, member 15	2.16	21.96	41.26	-55.27	-98.64	-14.04	-23.64	27.39	1.36	39.01	262.77	23.08	-7.98	51.16	-67.41	-10.92	21.3	38.18	29.47	0.07	-284.88	-3.14	5.99	-0.86	11.03	-15.07	15.14	159.88	-16.05	-16.46	0.32
1553383_at	ARHGAP42	143872	GRAF3	Rho GTPase activating protein 42	0.36	-8.02	2.26	-7.59	-15.67	0.25	0.92	-7.27	-3.83	4.21	7.74	-5.33	-0.82	4.21	-11.59	-1.02	4.82	-1.68	-7.3	3.43	72.27	0.76	0.37	1.84	-8.55	-8.45	0.28	6.03	-9.16	-2.02	-2.78
1553385_at	LOC84931	84931		hypothetical LOC84931	3.44	-1.23	-3.19	3.32	-1.21	-18.2	2.46	-4.51	-5.34	0.26	-5.5	0.73	-4.72	-0.11	3.76	-6	6.13	1.24	-6.1	-7.04	77.97	-4.93	0.03	0.43	-10.86	4.3	0.51	-15.22	-9.06	2.6	0.11
1553386_at	MFSD2A	84879	MFSD2	major facilitator superfamily domain containing 2A	-13.18	-20.45	-34.68	-0.64	83.12	0.25	-2.61	-2.6	-7.93	-29.68	1.15	-4.62	1.2	-1.13	24.3	1.88	0.19	-4.65	-5.54	-18.93	2.29	3.5	-8.57	2.65	-0.21	17.83	0.89	5.35	12.83	91.16	0.67
1553387_at	ATM	472	ATD TELO1 ATA AT1 ATC ATE TEL1 ATDC	ataxia telangiectasia mutated	0.41	55.5	74.62	-19.9	1.49	-28.27	-92.43	30.53	0.18	84.72	4.41	23.5	-11.92	6.14	1.47	-3.99	-5.35	18.77	62.35	2.14	-96.1	-27.6	14.58	-2.45	24.17	-16.38	0.03	31.12	-7.13	-15.22	-11.51
1553388_at	FAM26D	221301	C6orf78	family with sequence similarity 26, member D	-6.64	-16.23	-11.55	4.84	14.95	0.55	-5.75	-11.2	-1.25	-5.64	-1.32	0.07	2.14	-3.82	-1	0.76	-0.97	3.13	-2.98	-4.8	37.68	0.62	-0.74	0.68	1.45	5.83	-0.51	-3.64	1.82	-1.01	12.03
1553389_at	NPHP3	27031	RHPD RHPD1 SLSN3 MKS7 NPH3	nephronophthisis 3 (adolescent)	-3.29	-0.16	-0.64	-5.22	2.61	2.67	1.12	2.54	-5.95	-1.31	3.87	6.29	-2.63	-3.71	0.37	-6.15	1.29	-0.2	24.12	-9.28	-10.7	1.36	6.29	-0.98	38.01	-1.3	6.64	-1.18	-0.15	-16.43	-0.58
1553390_at	ATG9B	285973	NOS3AS APG9L2 SONE	ATG9 autophagy related 9 homolog B (S. cerevisiae)	-1.45	-11.74	-0.67	-1.88	8.92	-3.7	4.81	-13.25	0.03	-0.78	0.12	2.46	-1.65	3.11	-2.63	0.96	3.62	0.25	-14.81	-1.09	9.89	-0.89	0.27	0.66	-3.39	0.09	0.56	0.08	14.4	0.36	-4.44
1553391_at	CXorf58	254158		chromosome X open reading frame 58	-3	-10.5	0.1	-2.1	2.18	-5.14	0.27	0.2	0.07	22.61	-4.11	1.03	-1.12	-0.55	0.28	3.05	-0.02	0.43	-8.4	-19.63	31.31	0.19	-0.27	4.09	0.27	-10.65	0.8	-0.63	-0.15	-1.47	-11.33
1553392_at	EFCAB3	146779		EF-hand calcium binding domain 3	-1.73	-19.21	-6.46	11	3.1	0.23	14.74	-3.85	-8.58	8.82	-2.92	0.17	1.18	6.09	-0.4	45.59	-1.2	2.74	-12.54	-5	-4.93	4.14	0.15	5.44	0.64	-1.91	1.96	2.42	-1.08	0.01	3.94
1553394_a_at	TFAP2B	7021	AP-2B AP2-B	transcription factor AP-2 beta (activating enhancer binding protein 2 beta)	-1.06	-3.11	-6.77	3.1	9.32	-0.65	2.2	0.24	1.94	-10.48	-0.82	0.61	-0.2	-0.85	0.19	0.26	-0.49	-1.25	1.42	-9.6	5.51	0.71	0.21	1.9	-2.12	0.57	1.19	0.2	1.79	0.56	-0.52
1553395_a_at	CD200R1	131450	HCRTR2 OX2R CD200R MOX2R	CD200 receptor 1	0.11	1.49	6.28	109.05	62.68	-46.88	-65.46	0.6	5.94	-14.3	-23.83	5.13	-28.66	-54.83	-0.09	-38.18	-6.66	-12.87	13.88	0.04	113.96	-46.85	8.52	-0.42	22.99	-0.72	-10.55	-22.27	2.94	-44.13	-25.2
1553396_a_at	CCDC13	152206		coiled-coil domain containing 13	13.03	11.12	0.76	42.06	97.2	-5.98	-2.74	1.02	1.33	-10.54	4.03	-1.58	-1.74	-7.63	30.99	1.83	-1.75	1.77	-3.1	0.57	-71.02	-0.46	-1.54	-3.1	-9.56	13.79	-5.67	-3.41	4.84	1.53	5.25
1553397_at	CCDC13	152206		coiled-coil domain containing 13	-0.77	-22.2	-29.26	23.05	141.76	-19.13	1.86	-24.46	-0.78	-93.25	-21.32	-0.85	-5.4	-2.92	45.59	-2.16	-8.66	-3.84	-14.47	-0.49	102.95	-6.56	-3.38	0.58	-6.14	15.79	0.19	-17.89	34.23	-1.98	5.1
1553399_a_at	C17orf69	147081	C17orf69	chromosome 17 open reading frame 69	-6.1	0.27	4.6	-12.35	-12.21	-18.67	-25.04	-5.22	1.5	21.67	-1.45	3.37	-0.67	-2.84	-3.59	-0.54	-1.95	1.65	-3.09	0.31	88.62	-1.92	10.18	4.81	-2.8	-23.1	-0.21	1.31	1.64	0.17	-11.41
1553400_a_at	C17orf69	147081	C17orf69	chromosome 17 open reading frame 69	0.12	1.82	1.67	-42.83	-33.26	34.29	-78.02	-0.84	-4	-1.27	7.64	7.17	4.1	-6.32	-47.89	57.11	-4.1	8.8	5.6	8.48	-1.57	3.88	32.49	-4.87	111.73	-34.22	17.97	23.21	12.53	-33.66	-13.2
1553401_at	MRGPRX1	259249	SNSR4 MRGX1 GPCR	MAS-related GPR, member X1	2.49	-6.52	-11.31	24.28	0.55	-15.21	-2.32	-22.36	-0.39	-12.81	-3.94	-0.83	-6.49	-1.38	15.05	-2.47	-0.28	0.23	5.98	-0.34	29.2	-8.83	-3.61	0.43	-0.65	9.87	0.16	3.74	0.2	-2.27	6.22
1553402_a_at	HFE	3077	HFE1 HH HLA-H MVCD7 TFQTL2	hemochromatosis	1.95	18.47	12.15	9.65	-18.35	-11.57	-19.83	18.41	3.72	8.03	-31.69	-1.21	-9.3	-11.04	29.32	-4.95	-2.7	-9.23	32.96	0.06	2.74	-11.4	-2.44	2.78	-6.58	52.11	-0.61	-15.12	-5.01	-5.28	77.7
1553403_at	RLN3	117579	ZINS4 insl7 RXN3 H3	relaxin 3	-1.58	-15.21	-0.08	-2.05	-4.64	-4.12	12.43	-9.33	-0.66	4.9	-2.76	0.09	-0.53	0.73	-1.55	0.31	1.49	-5.92	-1.06	0.17	71.53	-1.31	-0.13	0.16	-9.86	-0.48	0	-3.85	-2.7	-0.13	-4.17
1553405_a_at	CSMD1	64478	PPP1R24	CUB and Sushi multiple domains 1	-1.87	-3.47	-6.03	-1.33	-17.71	-12.87	-1.01	-19.48	-2.26	-0.8	-1.74	-1.79	-4.84	7.25	-0.01	-0.83	-2.17	-1.62	-3.1	-1.59	137.2	-6.22	-0.45	-1.14	-2.57	-1.19	1.03	-5.38	22.65	-0.86	1.45
1553407_at	MACF1	23499	ACF7 ABP620 MACF OFC4	microtubule-actin crosslinking factor 1	-2.83	19.52	13.21	-8.18	0.58	48.64	-8.19	11.9	-2.89	13.65	-20.69	17.19	6.09	45.55	-0.83	-0.9	-10.32	20.39	34.04	0.1	-273.67	8.52	8.92	4.5	34.02	-1.09	2.56	10.89	57.82	-15.2	-11.14
1553409_at	ADAMTS20	80070	ADAMTS-20 ADAM-TS20 GON-1	ADAM metallopeptidase with thrombospondin type 1 motif, 20	0.5	-4.64	-5.06	0.36	28.8	-4.26	1.21	0.08	-0.89	0.38	9.41	0.08	-0.26	28.13	1.23	1.13	-1.95	0.47	-1.72	0.16	-13.75	-0.56	0.6	0.59	-2.8	0.78	-0.41	0.46	-2.09	0.32	0.32
1553410_a_at	ABCC12	94160	MRP9	ATP-binding cassette, sub-family C (CFTR/MRP), member 12	-2.34	-14.82	-3.99	6.72	9.83	-3.33	-49.58	-2.99	-6.04	0.79	0.13	2.11	0.62	-7.5	0.18	-1.21	-2.46	1.06	-12.17	3.01	17.72	-0.59	1.87	0.1	6.85	2.38	0.02	0.66	6.97	0.4	6.28
1553411_s_at	SALL3	27164	ZNF796	sal-like 3 (Drosophila)	0.67	-6.35	-11.35	0.4	74.54	-1.69	0.03	-21.29	-3.23	-16.55	-0.95	0.49	-0.02	11.27	3.35	0.82	-1.18	-0.89	-5.26	-0.87	2.84	0.07	-1.21	-1.63	1.56	-1.84	0.18	0.24	6.99	-3.36	0.03
1553412_at	AGBL4	84871	CCP6	ATP/GTP binding protein-like 4	0.19	-1.36	-1.98	0	0.39	3.04	3.44	0.24	0.18	-9.07	0.14	0.29	6.22	10.92	2.05	8.63	-0.16	-0.85	0.07	0.06	-16.8	5.34	0.17	1.69	0.07	0.17	1.42	6.39	-3.57	0.43	-0.62
1553413_at	FLJ13744	80078		hypothetical FLJ13744	-4.25	0.03	2.78	5.6	45.04	-1.91	-1.86	0.65	1.95	2.52	0.03	0.5	0.05	-3.06	0.13	3.74	-3.98	1.55	-3.31	-1.78	-12.42	-1.86	0.03	0.2	-3	6.12	0.19	-1.29	0.94	5.84	-1.47
1553415_at	SLC17A8	246213	VGLUT3 DFNA25	solute carrier family 17 (sodium-dependent inorganic phosphate cotransporter), member 8	-2.67	-7.93	-13.05	-1.12	12.16	0.49	2.32	-7.57	-0.29	-5.37	0.72	0.01	0.24	4.46	-1.46	-0.27	-1.03	-2.34	-1.6	1.79	26.86	0.29	-1.01	0.12	0.72	0.24	-0.95	0.15	0.01	-1.39	-0.61
1553417_at	C11orf44	283171		chromosome 11 open reading frame 44	-1.2	-24.07	-36.17	9.93	54.05	-11.34	-5.06	-17.98	-2.18	-76.42	0.9	0.07	-5.13	-1.33	8.83	-3.86	-1.36	-1.51	-25.82	0.2	102.58	-4.47	0.4	-3.4	-1.95	2.73	-0.59	0.86	10.9	0.11	3.7
1553418_a_at	CNTNAP5	129684	caspr5	contactin associated protein-like 5	1.03	-2.15	-8.84	3.11	48.23	9.23	-0.4	-5.78	-0.45	-13.29	-4.91	0.03	1.96	4.33	-0.5	2.56	-0.12	-0.16	0.03	-4.56	-2.1	0.68	0.24	0.01	6.31	3.92	1.62	-0.77	-1.04	2.04	-0.78
1553420_at	FLJ32063	150538		hypothetical LOC150538	-3.2	-14.4	-10.31	1.52	-7.81	3.18	-0.46	-4.4	-0.32	0.7	-23.4	0.12	2.87	0.94	-1.65	0.31	-4.8	-7.2	-6.4	-0.57	104.94	-0.15	0.03	0.28	0.14	-0.04	-0.39	-3.46	3.84	1.04	2.71
1553422_s_at	RBFOX1	54715	FOX1 HRNBP1 FOX-1 2BP1 A2BP1	RNA binding protein, fox-1 homolog (C. elegans) 1	0.03	-7.54	-32.57	1.97	11.05	0.2	-10.31	-3.22	0.32	-53.93	-0.88	0.87	0.27	-0.96	0.08	4.9	-2.7	0.62	-11.57	-6.95	60.82	0.93	0.4	-3.91	20.6	0.16	0.28	-2.79	6.63	-2.63	-2.19
1553423_a_at	SLFN13	146857	SLFN10	schlafen family member 13	0.05	5.15	21.74	-108.11	-4.46	3.46	-10.21	31.72	4.25	49.56	-1.62	9.99	3.61	-0.11	-136.46	-59.5	-2.11	85.47	7.22	-23.02	97.81	-2.11	7.51	-6.06	4.21	-79.98	11.49	-0.21	-48.82	-17.15	-34.15
1553424_at	C12orf40	283461	HEL-206	chromosome 12 open reading frame 40	-8.19	-16.76	-12.52	0.78	7.24	-2.09	9.19	-11.08	0.73	-23.16	0.04	-0.1	-1.38	1.55	-2.45	-0.75	1.41	0	1.62	-5.99	65.86	0.45	-0.63	1.19	-10.77	-0.19	1.55	-8.8	1.95	-0.11	-0.01
1553425_at	WDR65	149465	VWS2	WD repeat domain 65	-6.48	-13.28	-13.99	-3.38	61.31	-1.61	2.5	-2.52	5.41	-21.13	0.66	1.53	-4.65	10.57	-3.96	-3.16	2.97	-2.35	-8.04	-7.36	51.1	-2.5	0.03	-3.07	-20.81	1.01	-4.35	-1.74	14.94	-1.72	-1.67
1553426_at	FLJ37543	285668		hypothetical protein FLJ37543	-0.92	-28	-16.09	-1.37	18	-10.71	-12.66	-6.38	0.08	-20.94	1.6	0.13	-4.28	0.2	0.34	-7.38	-3.07	-1.97	-23.22	-4.07	243.78	-7.35	-2.82	0.68	-5.17	0.01	-4.62	-6.87	11.65	-1.35	16.57
1553427_at	ADAMTS15	170689		ADAM metallopeptidase with thrombospondin type 1 motif, 15	1.42	-10.8	-3.53	0.7	-1.54	-6.19	7.9	-34.01	0.29	6.65	-2.82	0.67	-1.44	0.08	-2.8	-0.57	0.27	-2.24	-1.29	3.3	70.87	-1.53	0.54	4.38	-9.09	-5.68	0.4	-1.57	-2.01	1.6	0.09
1553428_at	LY86-AS	285780	LY86AS RP3-398D13.3 LY86-AS	LY86 antisense RNA (non-protein coding)	-0.59	-0.9	-9.44	0.02	38.57	-1.96	1.5	-9.69	4.1	-24.45	0.83	-2.77	0.7	0.58	0.59	-9.42	0.54	-0.79	-1.66	-7.15	62.21	-10.85	-10.51	-7.44	-8.18	0.25	-8.76	0.46	3.27	-12.36	0.28
1553429_at	FLJ31713	158263		hypothetical protein FLJ31713	-2.28	-4.64	-1.74	2.24	-5.05	0.14	0.23	-19.5	-1.09	-1.44	-40.95	0.99	0.7	-0.11	6.56	6.33	0.01	1.63	-12.41	0.2	8.41	2.34	2.47	3.38	5.54	1.65	0.08	-3.28	25	0.24	6.52
1553430_a_at	EDARADD	128178	ED3 ECTD11A EDA3 ECTD11B	EDAR-associated death domain	-5.48	0.41	0.46	10.78	1.19	0.99	-3.1	4.04	1.2	-31.06	-6.86	14.24	1.34	-10.15	0.26	2.4	-4.49	0.26	25.28	0.14	0.34	0.23	5.23	-2.66	19.41	0.69	-4.48	-27.1	24.85	-0.45	-1.8
1553433_at	C9orf93	203238	bA536D16.1 bA778P13.1 C9orf93	chromosome 9 open reading frame 93	-1.61	-7.09	-0.5	-5.67	2.25	35.07	19.52	-0.15	-0.09	11.3	3.09	3.55	5.8	1.75	-5.34	-6.71	-5.53	1.39	-2.38	-11.23	-3.8	12.25	0.21	3.6	-8.31	-5.59	1.99	0.97	0.49	-4.77	-4.05
1553434_at	CYP4Z2P	163720		cytochrome P450, family 4, subfamily Z, polypeptide 2 pseudogene	-0.57	0.36	-4.17	-0.01	18.37	-2.62	-4.86	-1.68	-0.55	-14.35	-3.24	-0.07	-0.23	-0.37	0.83	-3.61	-0.01	1.31	4.59	-4.19	19.42	-0.88	0.07	0	-1.95	-0.94	-1.2	-0.42	2.47	0.03	-0.95
1553435_at	C18orf15	147276		chromosome 18 open reading frame 15	-6.21	-11.98	0.78	3.43	4.76	1.16	3	-4.58	1.44	0.52	-1.49	0.14	1.41	12.73	0.01	-1.17	-3.79	-2.85	-12.83	-7.53	0.49	4.53	0.26	1.95	-5.15	3.43	2.93	0.45	2.05	-0.37	1.55
1553436_at	MUC19	283463	MUC-19	mucin 19, oligomeric	-4.1	-21.5	-23.97	-0.45	27.99	15.45	162.93	-15.44	-5.02	-26.09	-12.14	0	2.48	67.59	0.42	0.16	-3.96	-2.14	-12.58	-2.36	-4.36	8.24	-5.9	0.12	-1.21	-0.13	-0.24	-1.78	0.48	20.54	0.11
1553437_at	KLHDC7A	127707	RP11-422P22.2	kelch domain containing 7A	-6.09	-9.52	-15.59	7.85	2.71	-10.79	-11.93	-2.68	0.01	-25.28	-1.58	0.72	-3.41	-4.79	4.93	0.11	-12.92	0.58	-9.35	1.49	111.26	-4.22	-3.74	-6.87	-2.09	0.68	0	0.18	26.56	-0.26	-0.03
1553438_at	C11orf72	283135		chromosome 11 open reading frame 72	-0.82	-21.58	-22.66	3.49	87.95	-32.72	-2.95	0.39	1.78	-88.72	12.33	1.03	-5.03	-3.42	18.6	0.34	-10.27	-4.01	-12.77	0.9	31.62	-9.42	-0.95	-9.63	1.09	10.62	-3.66	-1.56	11.85	1.55	0.27
1553440_at	C18orf16	147429	C18orf16 CHST9-AS1	chromosome 18 open reading frame 16	0.01	-4.17	-6.13	0.52	4.52	-1.67	12.86	-1.82	0.01	-8.47	-3.17	0.39	-0.54	1.78	1.13	3.53	-1.36	0.46	-1.03	-1.33	0.52	-2.05	0.27	-0.09	0	-1.28	1.2	0.02	11.69	0.02	4.05
1553441_at	CNTNAP4	85445	CASPR4	contactin associated protein-like 4	4.05	-2.1	0.46	-4.14	13.51	-1.49	3.1	0.34	0.49	2.8	1.12	0.36	-0.75	14.77	0.74	0.33	1.15	0.56	0.8	0.2	-5.32	0.05	0.25	0.26	-4.15	-1.96	1.92	0.2	-13.78	0.56	-0.46
1553442_a_at	CNTNAP4	85445	CASPR4	contactin associated protein-like 4	-1.96	-7.88	-9.52	1.28	0.42	-5.45	2.31	-16.36	-5.06	-3.93	-1.92	-2.32	-1.09	-0.3	0.14	0.04	-0.98	0.18	-4.81	-2.14	115.13	-5.37	-5.47	-1.72	-11.02	-0.78	0.14	-2.13	4.61	2.88	3.64
1553443_at	C8orf54	439941	C8orf54 RP11-245A18.2	chromosome 8 open reading frame 54	-8.27	-8.26	-3.94	15.97	75.69	-2.28	-0.04	-0.51	0.51	-48.14	0.18	-1.26	0.49	-0.01	5.57	-1.4	-6.05	-1.12	0.32	-9.9	4.09	-0.7	-7.72	-2.78	-3.96	23.65	1.26	-6.22	4.97	0.2	2.9
1553444_a_at	C1orf127	148345		chromosome 1 open reading frame 127	0.8	-4.03	0.73	7.08	0.32	-0.34	-31.89	1.51	2.26	0.51	8.99	-0.81	-0.57	-8.06	11.52	0.02	-10.86	0.16	-16.08	0.37	5.7	-0.49	0.57	4.98	-3.88	10.2	-0.74	0.54	0.2	10.68	-5.26
1553446_at	FLJ37396	285754		hypothetical protein FLJ37396	-4.04	-11.68	-6.02	0.08	35.96	-12.28	0.02	-2.94	-1.26	-19.15	8.09	1.42	-4.1	3.8	0.86	-4.78	0	0.23	-5.97	0.61	17.31	-3.34	-5.76	-4.77	-3.33	1	-2.78	0.5	5.97	-1.13	2.38
1553447_at	AGBL1	123624	CCP4 FECD8	ATP/GTP binding protein-like 1	-1.75	-4.86	-7.66	5.16	17.56	-15	-4.47	0.1	-0.82	-12.05	0.09	-0.15	-1.63	0.83	11.05	-2.38	0.07	-1.28	0.96	-0.76	13.74	-0.09	-0.25	-1.68	-3.69	3.41	-2.81	0.04	6.96	-4.54	3.61
1553448_at	FLJ34503	285759	RP11-544L8__B.4	hypothetical FLJ34503	-3.16	-5	1.85	5.21	19.58	1.07	1.32	0.43	-2.73	0.8	0.39	0.07	0.34	2.55	1.35	0.14	-1.7	3.79	-3.1	1.02	7.57	0.87	0.79	2.07	0.94	1.02	0.11	3.02	1.73	2.17	0.76
1553449_at	C16orf81	283860	C16orf81 NCRNA00304	chromosome 16 open reading frame 81	16.85	0.14	-16.13	63.87	36.43	-13.61	-4.12	-17.07	-3.27	-5.12	-21.71	-14.95	-9.93	-1.84	109.42	-4.64	-9.2	-6.27	0.02	2.69	7.49	-6.16	-18.33	-1.02	-14.16	37.88	1.91	1.14	-4.39	-0.47	36.47
1553450_s_at	C16orf81	283860	C16orf81 NCRNA00304	chromosome 16 open reading frame 81	0	-4.81	-12.19	-1.92	13.07	-20.08	0.12	-6.03	-3.39	-21.96	12.35	1.79	-3.6	1.07	-1.62	0.43	-0.97	-4.04	-9.5	0.2	41.68	-9.72	-0.6	-8.81	0.45	-1.94	-0.06	0.42	18	-3.89	0.64
1553451_at	CCDC79	283847		coiled-coil domain containing 79	-1.78	-1.9	1.61	3.79	64.65	0.04	0.02	2.62	0.04	0.25	0.79	-2.13	0.6	1.82	0.84	0.7	-1.14	0.8	-1.48	-4.07	-26.64	0.11	-1.11	-1.88	2.46	6.03	-3.15	0.48	-0.22	1.25	9.23
1553452_at	MYO1H	283446		myosin IH	-17.24	-22.68	-4.98	0.56	34.82	-4.18	-21.53	-5.89	-1.56	-6.29	1.24	0.57	0.13	-1.78	-1.84	-2.94	-3.15	0.18	-2.04	-13.98	127.03	-3.84	-1.84	-1.07	-5.09	0.58	-4.29	0.27	12.91	-0.88	-3.77
1553453_at	ASB14	142686		ankyrin repeat and SOCS box-containing 14	-19.06	-53.98	-25.37	-1.24	9.5	-2.08	-1.33	-13.59	-2.16	-1.84	43.82	2.47	0.02	-2.23	-15.77	-6.83	0.63	0.72	-26.57	-28.98	158.31	-2.4	-5.62	3.01	-11.55	-5.78	-2.24	2.72	27.65	-8.52	1.29
1553454_at	RPTN	126638		repetin	-1.95	-17.15	-6.57	5.46	64.68	-0.4	-2.46	-1.57	-0.43	-16.49	0.7	-0.06	-1.11	-2.4	4.73	-2.52	-0.97	0.12	-1.85	0.23	15.43	-1.39	-2.45	-1.72	-1.19	1.53	-2.77	-1.66	0.23	-0.89	2.37
1553457_at	NCRNA00269	439943		non-protein coding RNA 269	-2.09	-2.09	0.85	4.9	86.92	-10.31	0.24	-2.29	3.5	-0.75	1.25	-1.13	-0.49	-8.87	11.8	0.27	-5.65	-0.82	1	1.47	0.09	-1.79	-2.84	0.98	-4.17	1.56	-0.38	-3.16	0.43	0.18	2.23
1553458_at	C10orf72	196740	C10orf72	chromosome 10 open reading frame 72	-10.6	-19.58	-18.51	-4.47	38.34	-8.47	-16.91	-13.21	-2.58	-26.85	-2.35	0.16	-2.35	-1.38	0.56	-7.49	-7.5	0.37	-6.97	-4.45	209.22	-3.43	-2.23	-1.22	0.48	0.02	0.21	0.11	5.35	-3.73	1.61
1553459_at	CCDC150	284992		coiled-coil domain containing 150	-10.28	-48.63	-19.24	-2.88	35.02	-4.21	4.17	-19.83	-4.97	-1.29	0.06	-0.3	1.71	34.24	-5.38	8.55	-1.46	-1.62	-35.48	-8.46	36.7	1.07	0.29	-1.2	-7.81	0.01	0.12	4.7	21.57	6.61	-6.82
1553460_at	C2orf61	285051		chromosome 2 open reading frame 61	0.81	-1.61	-0.54	1.64	102.36	-17.61	-34.09	9.18	-1.22	-3.04	0.02	1.62	-3.24	2.55	12.89	-0.2	-11.38	8.35	-4.34	0.78	-4.17	-2.07	0.83	-1.15	0.09	0.08	0.03	0.47	6.11	-1.11	-2.52
1553461_at	FAM9B	171483	TEX39B	family with sequence similarity 9, member B	-2.22	-18.22	-10.39	0.42	36.07	-2.36	-1.03	-12.09	-5.79	-7.35	0.66	1.58	0.3	9.75	2.12	-3.02	-4.46	1.05	-11.78	-2.38	15.4	-1.45	0.06	-1.27	-0.76	0.14	-1.28	4.92	1.54	-7.26	10.15
1553464_at	FLJ40288	286023		hypothetical FLJ40288	-6.89	-27.62	-22.32	28.97	27.81	-14.14	-12.35	-20	-2.67	-61.66	3.44	-9.06	-4.21	-4.19	5.72	1.56	0.91	-15.24	-25.8	3.16	220.3	-11.27	-7.44	-8.62	-20.49	18.68	-10.03	-6.91	1.4	5.47	3.63
1553465_a_at	CES5A	221223	CES5 CES4C1 CAUXIN CES7 HEL126	carboxylesterase 5A	0.76	0.35	1.12	-0.97	-1.18	4.77	14.87	0.3	0.45	2.27	0.1	0.36	0.2	1.78	0.25	3.24	0.16	2.81	-0.13	1.14	-47.6	4.28	0.39	1.45	6.69	-2.93	0.79	0.68	-3.02	0.25	1.11
1553466_at	CXorf59	286464	CXorf59 RP13-11B7.1	chromosome X open reading frame 59	-7.28	-32.25	-23.16	5.64	85.92	-14.29	-18.81	-18.82	-6.34	-28.43	0.92	5.5	-2.61	0.09	9.06	0.06	-6.4	5.77	-17.19	-5.53	55.7	-0.49	-1.53	1.1	2.6	0.95	-3.45	4.8	8.73	-6.37	1.2
1553467_at	FLJ32742	439944		hypothetical locus FLJ32742	1.52	-6.47	-5	27.82	44.86	-4.92	-2.4	-0.36	0.4	-6.44	1.5	-0.97	0.22	0.93	14.25	1.28	-1.72	-0.4	-4.52	0.36	-3.35	-4.39	-1.8	-1.01	-3.63	8.18	-3.97	7.55	-1.39	0.02	13.07
1553468_at	HYDIN2	100288805	HYDINP1	hydrocephalus inducing homolog 2 (mouse)	-4.3	-4.65	-13.66	9.81	19.98	2.92	-14.63	0.31	-1.33	-7.78	3.07	0.14	0.25	-1.5	4.48	1.43	-4.14	0.46	-6.37	-2.64	-0.08	-0.77	-1.61	-1.24	4.73	20.11	-0.07	0.03	1.21	-1.64	7.4
1553470_at	DNAH17	8632	DNEL2 DNAHL1	dynein, axonemal, heavy chain 17	-0.02	-0.45	-2.13	0.92	44.08	-2	1.91	-16.37	0.03	-0.9	-8.93	-2.33	0.32	5.01	2.39	6.47	0.81	0.69	0.02	-0.66	-0.62	-0.06	0.52	0.02	0.13	0.75	-0.11	-6.31	-0.92	2.06	-0.04
1553471_at	AMAC1	146861	TMEM21A AMAC1	acyl-malonyl condensing enzyme 1	3.25	0.41	22.51	-11.42	-3.8	-6.82	-5.39	0.16	2.57	81.85	-25.57	15.15	-0.62	3.33	-7.07	-2.96	-0.83	-0.73	-2.26	8.63	0.18	-0.68	20.12	0.02	2.79	0.11	16.61	-5.18	-0.53	-6.99	-1.88
1553472_at	FLJ32955	150596		hypothetical protein FLJ32955	-7.49	-10.47	-14.31	3.83	38	-10.47	-3.46	-6.3	-3.33	-9.29	0.34	-2.28	-1.68	10.9	0.05	-4.66	-0.1	-1.63	-12.71	-5.06	86.08	-1.24	-6.01	0.27	-13.35	3.74	-0.29	-6.52	7.92	-1.53	0.66
1553474_at	POTED	317754	POTE21 POTE A26B3 ANKRD21 CT104.1 POTE-21	POTE ankyrin domain family, member D	2.85	-4.67	-0.96	-2.92	-0.45	-3.52	3.85	0.5	0.12	-0.16	0.5	1.78	0.29	15.65	0.92	0.73	0.02	-1.56	-2.98	0.08	0.7	0.13	0.35	-0.43	-1.94	-1.74	2.96	0.67	0.02	-0.41	0.6
1553475_at	PRO1483	55448		hypothetical LOC55448	-1.13	-6.58	-8.43	1.68	2.61	45.96	16.3	0.08	0.04	-2.98	2.37	0.45	5.04	6.55	0.67	0.36	-0.42	-0.42	-1.28	-0.19	-18.71	2.04	0.55	2.72	-2.63	-2.65	0.99	1.36	0.74	0.32	-0.76
1553478_at	NCRNA00288	283165	NCRNA00288 PRR10	non-protein coding RNA 288	-5.98	-6.79	-9.37	-0.26	-0.64	0.37	0.9	-0.82	-1.28	-14.71	6.77	0.78	1.53	3.49	0.42	4.87	-4.35	-0.26	-1.69	-6.01	-0.53	-0.97	2.38	-1.16	11.51	-0.72	-0.17	2.49	13.1	0.69	0.01
1553479_at	TMEM145	284339		transmembrane protein 145	-3.23	-10.99	-1.2	0.77	16.17	-10.95	1.06	-5.45	4.2	-26.7	-2.08	-1.34	-1.61	-13.86	6.28	4.05	-4.53	-1.76	-20.92	-2.6	80.86	-3.39	-4.61	0.06	-11.46	0.74	0.36	-13.23	18.19	16.71	-1.34
1553482_at	C15orf32	145858		chromosome 15 open reading frame 32	1.22	1.63	-2.27	0.11	0.67	2.84	1.88	3.35	4.35	-0.12	7.53	-0.32	1.42	11.79	-1.38	1.03	-0.76	-0.86	-2.05	-0.52	-16.06	1.01	1.71	2.1	0.45	0.19	1.36	2.26	-7.92	2.49	-1.06
1553483_at	TSGA10IP	254187	FAM161C	testis specific, 10 interacting protein	4.23	1.73	-6.29	2.78	8.67	-0.31	0.31	0.95	11.52	-20.64	3.71	0.47	0.86	2.59	26.55	3.38	-1.03	0.82	-4.15	0.33	-42.69	-0.67	0.07	4.71	-2.13	7.54	0.75	-4.01	0.99	14.75	3.02
1553484_at	C12orf67	144360	C12orf67 RP11-615I16.2 FAM191B	chromosome 12 open reading frame 67	-1.14	-16.32	-21.48	1.48	9.88	-4.76	-4.61	-7.26	-4.05	-12.85	0.87	2.12	-1.09	3.97	2.73	-0.57	-9.49	1.33	-3.41	-1.89	14.77	-6.53	0.15	1.06	0.48	0.65	-0.6	2.01	1.63	69.98	1.03
1553485_at	CCDC140	151278		coiled-coil domain containing 140	-15.33	-5.65	-7.8	2.04	1.5	0.2	3.33	-2.52	0.69	-10.56	-7	-4.67	-2.34	-1.73	-0.21	-0.24	0.56	-3.89	-1.11	-14.73	75.76	-2.26	-1.3	2.06	-6.19	4.09	0.05	-6.91	8.45	-0.53	4.8
1553486_a_at	C17orf78	284099		chromosome 17 open reading frame 78	-0.9	-14.32	-6.35	-0.07	17.58	-8.56	-10.18	-9.09	-2.09	-1.76	5.27	0.91	0.23	-1.62	0.52	0.05	-0.33	2.75	-9.35	-1.5	39.4	0.1	-0.75	0.05	-2.64	-5.86	-0.57	4.06	1.87	-2.94	1.56
1553488_at	TEKT5	146279	CT149	tektin 5	-1.74	-3.39	-9.33	7.3	0.24	-8.05	0.27	-24.04	-0.76	-9.63	-13.93	-1.8	-2.78	-3.26	0.8	0.58	-3.97	-0.36	-0.63	-1.9	131.3	-1.8	0.41	-0.23	-4.97	8.58	0.53	-4.51	0.15	0.18	-0.01
1553489_a_at	TEKT5	146279	CT149	tektin 5	-5.27	1.8	1.22	5	2.26	-3.47	9.91	-21.46	-3.01	7.41	-25.95	-3.49	-0.92	2.3	0.93	1.28	-1.71	0.33	1.07	2.97	8.52	0.12	0.07	0.25	0.83	0.57	0.57	1.64	-4.52	1.21	-1.18
1553491_at	KSR2	283455		kinase suppressor of ras 2	-1.5	-16.8	-34.74	9.93	55.16	-4.68	1.8	-10.25	-1.41	-70.08	7.74	-4.42	-2.79	12.17	0.37	2.87	5.04	-1.64	-4.64	-10.71	65.71	-10.95	-0.37	-4.56	-8.51	4.38	-3.07	-4.84	-1.07	0.14	-2.51
1553492_a_at	PAX1	5075	OFC2 HUP48	paired box 1	-7.18	-26.15	-18.32	5.79	3.25	0.08	9.71	-13.59	3.2	-22.45	-1.57	-4.41	0.54	0.25	-3.47	-1.47	2.3	-4.35	-17.16	-10.13	160.19	-1.06	-5.49	1.43	-7.43	8.11	-1.06	-14.74	-1.35	0	0.02
1553493_a_at	TDH	157739	SDR14E1P	L-threonine dehydrogenase	-1.05	-11.26	-26.01	26.63	38.74	-14.46	2.21	-2.26	0.4	-40.74	5.91	0.22	-6.64	-16.19	28.68	-1.71	1.12	9.1	-20.49	-1.22	24.47	-2.23	-1.88	-4.24	0.83	11.33	-0.76	-1.45	-4.11	-0.62	0.43
1553494_at	TDH	157739	SDR14E1P	L-threonine dehydrogenase	-1.34	0.86	2.58	-13.19	0.29	-2.38	2.31	0.62	-1.81	36.46	24.72	1.31	-1.26	0.44	-2.22	3.29	5.19	3.99	-4.15	0.62	-41.35	0.31	0.15	0.06	6.81	-10.2	5.31	15.14	-2.52	-5.26	0.02
1553497_at	C12orf37	439916	RP11-916O13.1 C12orf37	chromosome 12 open reading frame 37	0.52	-11.08	-1.99	-0.46	22.91	-0.46	4.77	-9.54	0.03	-1	4.07	-1.44	0.06	1.07	-0.07	-0.63	-1.62	-2.52	-4.15	-0.03	19.03	-4.05	-3.69	-5.5	-4.02	-0.44	0.27	-2.26	0.44	-0.87	-1.74
1553499_s_at	SERPINA9	327657	SERPINA11 GCET1 SERPINA11b	serpin peptidase inhibitor, clade A (alpha-1 antiproteinase, antitrypsin), member 9	-21.91	-14.22	-58.8	-15.57	21.43	1.53	-76.77	-6.17	-7.86	-56.57	-5.61	1.69	0.23	0.61	-4.34	2.17	-14.64	1.97	-11.96	-7.84	228.97	-1.01	4.03	-8.27	15.31	-4.41	-1.04	6.7	64.85	0.66	-10.61
1553500_at	FBXL21	26223	FBXL3B FBL3B FBXL3P Fbl21	F-box and leucine-rich repeat protein 21 (gene/pseudogene)	-3.5	-10.99	-6.03	3.82	2.54	-9.5	0.07	-18.08	-0.62	0.22	-3.55	0.91	-2.62	0.58	0.61	-1.72	-0.43	0.25	-3.36	-3.66	20.85	-3.03	-0.57	0.12	0.01	1.32	3.47	0.74	16.44	0.06	9.17
1553502_a_at	PALM2	114299	AKAP2	paralemmin 2	-0.87	-9.48	-8.79	-2.04	-0.29	-8.1	1.08	-11.64	-1.44	-7.66	-2.2	0.29	-1.53	6.66	3.74	6.57	-0.92	-6	-1.27	1.33	51.54	-7.11	-0.16	-0.4	-1.26	2.36	0.2	-0.54	-1.95	-0.6	1.27
1553504_at	MRGPRX4	117196	SNSR6 MRGX4 GPCR	MAS-related GPR, member X4	-2.19	-28.56	-26.41	-1.04	2.16	-4.42	0.07	-23.26	-0.74	-39.06	0.86	2.53	-0.57	4.55	-0.82	-1.61	0.41	0.16	-14.63	0.16	114.6	-0.51	0.17	-0.17	1.18	-2.68	0.12	0.71	10.54	-3.7	-0.04
1553505_at	A2ML1	144568	CPAMD9	alpha-2-macroglobulin-like 1	-7.53	-32.1	-29.51	3.31	79.57	-9.42	-11.71	-6.26	-2.59	-43.34	1.38	0.21	-1.75	-0.67	2.76	-3.08	-5.08	-2.53	-36.94	-5.96	142.37	-1.69	-2.58	-0.92	-4.64	5.85	-0.68	0.17	5.47	-3.27	1.53
1553506_at	CPO	130749		carboxypeptidase O	-0.52	-10.36	-11.07	1.87	0.21	-2.05	-2.33	-16.16	0.15	-3.08	3.07	-1.16	0.21	0.54	-3.65	0.04	-4.74	-4.2	0.15	-10.37	122.67	0.17	-1.54	-1.96	-13.85	1.37	-0.64	-3.06	1.64	0.27	-3.9
1553507_a_at	GPR6	2830		G protein-coupled receptor 6	-3.71	-29.59	-36.25	16.37	97.46	-10.35	-12.12	-3.67	0.64	-100.79	7.92	0.18	-2	-7.03	21.79	1.4	-1.7	-4.12	-27.79	-5.55	40.9	-2.46	0.03	-4.92	-0.58	11.97	0.3	-0.96	28.05	3.28	-8.63
1553508_at	MDS2	259283	RP11-223J15.1	myelodysplastic syndrome 2 translocation associated	2.88	20.94	34.77	-29.79	0.39	-28.81	-44.55	38.35	4.35	59.95	93.8	2.52	-12.14	-28.19	-56.88	-16.13	11.12	-21.82	-1.18	20.75	-2.69	-26.82	5.74	-7.27	30.82	-33.9	2.57	7.54	-3.54	-27.91	-4.42
1553510_s_at	RQCD1	9125	RCD1 CNOT9 CT129 RCD-1	RCD1 required for cell differentiation1 homolog (S. pombe)	-0.8	-37.28	-54.37	58.36	-120.11	-28.86	3.61	-33.17	-0.86	-45.16	-38.49	6.49	-3.18	-6.73	0.54	69.57	-0.67	12.33	-12.44	-39.3	125.16	-0.2	8.36	3.61	10.21	48.96	2.06	-3.41	14.9	69.08	36.92
1553511_at	GJD3	125111	CX31.9 Cx30.2 GJA11 GJC1	gap junction protein, delta 3, 31.9kDa	-20.06	-14.54	-37.36	27.01	-4.13	0.16	0.11	-9.38	2.12	-47.29	1.16	-2.83	-1.51	-1.65	2.33	0.3	0.48	-15.99	-23.4	-18.82	171.54	-8.31	-3.45	-2.98	-10.71	16.68	-2.26	-8.73	48.39	5	-3.67
1553512_at	HOXC12	3228	HOC3F HOX3F HOX3	homeobox C12	-6.12	-6.15	-10.85	-3.62	5.09	0.85	5.64	-10.6	1.69	-25.32	2.01	-1.05	0.27	0.19	-0.05	5.76	0.24	-1	-4.78	-21.06	21.8	-1.4	0.53	-0.1	-0.16	-0.6	3.04	0.35	9.93	0.85	-1.26
1553513_at	VNN3	55350	HSA238982	vanin 3	0.07	1.74	17.38	0.35	259.89	-7.26	0.07	-1.42	-1.25	13.9	-4.16	-2.89	-7.24	-6.57	30.3	-3.39	-6.43	-4.88	-1.57	29.03	-11.25	-5.72	-5.3	-2.22	-16.04	0.08	-1.47	-5.51	-4.92	-2.69	-2.42
1553514_a_at	VNN3	55350	HSA238982	vanin 3	0.7	6.3	16.44	-3.71	259.21	-22.96	5.28	0.5	-0.41	3.93	-29.1	-20.66	-10.81	-4.14	65.73	-11.87	-3.03	-16.57	12.59	68.39	6.15	-15.23	-23.82	-3.91	-42.26	-3.97	-3.96	-31.88	-1.47	-10.8	-4.76
1553515_at	MYEOV2	150678		myeloma overexpressed 2	-1.85	-9.02	-15.58	6.08	6.81	-12.46	-1.12	-21.08	-2.39	-23.03	-0.75	-2.46	-1.3	0.03	3.34	0.17	0.42	-1.03	0.11	2.99	68.39	-6.01	-0.6	0.2	-5.63	7.46	-0.23	-1.38	1.5	0.22	-0.61
1553517_at	FERD3L	222894	N-TWIST bHLHa31 NATO3 NTWIST	Fer3-like (Drosophila)	0.17	-9.27	-18.73	29.24	1.77	-2.91	-8.66	-8.71	0.07	-27.89	0.12	0.46	-0.14	0.21	1.02	-0.28	-0.2	0.21	-24.36	-4.55	41.16	-2.62	0.04	-0.41	0.45	2.85	0.41	0.23	2.01	1.17	1.08
1553519_at	C21orf94	246705	NCRNA00314 C21orf94	chromosome 21 open reading frame 94	0.13	-15.38	-3.38	0.43	11.65	-0.69	1.19	-3.25	-0.3	-1	-2.67	0.64	-0.66	2.63	0.13	0.89	-0.49	-0.84	-6.12	0.62	3.2	-0.17	0.02	-2.03	2.58	0.27	1.15	-0.09	0.45	-1.15	1.15
1553523_at	NLRP14	338323	NOD5 NALP14 CLR11.2 PAN8 GC-LRR	NLR family, pyrin domain containing 14	-0.79	-21.9	-17.81	5.94	101.2	-31.18	-9.33	-3.82	-0.89	-31.09	-1.37	0.03	-12.94	-3.18	6.86	-0.76	-5.69	1.94	-16.21	-2.72	94.63	-14.98	-2.23	-3.34	-1.3	1.06	-3.16	0.93	3.91	0.09	7.08
1553524_at	DGKB	1607	DGK DGK-BETA DAGK2	diacylglycerol kinase, beta 90kDa	-4.92	-13.83	-23.43	0.97	31.46	-2.49	0.25	-18.43	-2.58	-1.78	2.86	-0.91	0.77	3.91	-0.79	-1.81	0.9	-2.88	-7.96	-0.53	65.69	-0.8	-2.92	-1.33	-12.8	0.25	-1.48	0.22	0.46	-2.43	2.04
1553525_at	NLRP13	126204	NOD14 CLR19.7 NALP13 PAN13	NLR family, pyrin domain containing 13	0.84	1.33	1.34	7.5	13.61	-1.26	-10.47	8.36	4.92	1.27	5.39	1.99	2.47	-16.48	20.18	-0.72	-4.29	-0.08	-1.47	-1.63	-49.04	-0.62	1.25	-2.44	5.83	4.63	3.73	1.5	0.97	4.76	1.21
1553526_at	NLRP8	126205	NALP8 CLR19.2 NOD16 PAN4	NLR family, pyrin domain containing 8	-1.61	-10.61	-6.21	13.72	32.94	-18.92	-19.32	0.29	-0.72	-52.52	5.1	2.46	-7.28	-13.16	10.01	-13.35	-2.73	-0.74	-15.3	-2.91	82	-14.25	-6.69	-4.93	-4.54	21.68	-9.03	-3.16	24.24	-2.29	1.86
1553527_at	NLRP9	338321	CLR19.1 NOD6 NALP9 PAN12	NLR family, pyrin domain containing 9	-0.64	-5.02	-10.86	4.43	-0.91	-3.36	-19.38	-10.26	-0.81	-21.17	0.1	2.58	0.11	-2.47	1.92	-0.77	-5.35	1.79	-6.8	-1.34	38.49	-1.62	0.35	-1.04	0.96	-2.38	-1.47	3.19	60.85	0.45	2.98
1553528_a_at	TAF5	6877	TAFII100 TAF2D	TAF5 RNA polymerase II, TATA box binding protein (TBP)-associated factor, 100kDa	5.51	1.5	3.24	-10.14	-15.44	43.66	-21.92	-1.76	0.13	40.74	-30.56	0.85	17.09	1.71	0.22	76.14	6.34	32.93	-2.8	0.42	-67.78	26.39	24.35	0.03	47.78	-13.98	8.02	2.26	-1.48	9.68	-8.4
1553529_at	TAS1R2	80834	T1R2 GPR71 TR2	taste receptor, type 1, member 2	-4.36	-34.33	-19.86	17.83	7.2	-5.96	-1.77	-15.82	-10.08	-11.66	0.01	-1.5	-1.61	-5.29	0.83	1.3	1.12	-3.06	-25.89	-0.51	111.79	-2.25	-1.45	-0.79	0.66	7.35	-0.54	-1.02	1.7	-2.68	2.07
1553530_a_at	ITGB1	3688	GPIIA VLA-BETA VLAB FNRB MDF2 CD29 MSK12	integrin, beta 1 (fibronectin receptor, beta polypeptide, antigen CD29 includes MDF2, MSK12)	0.02	51.77	13.93	63.4	-40.17	-10.46	0.09	49.51	20.09	-4.73	19.31	8.48	-14.16	-10.51	54.17	0.07	1.41	7.93	61.17	-0.43	-271.85	-8.95	2.76	1.36	0.73	59.82	-1.56	-5.99	-28.01	0.49	6.92
1553531_at	PCSK6	5046	PACE4 SPC4	proprotein convertase subtilisin/kexin type 6	0.06	-9.54	-6.83	0.74	-3.06	0.34	1.91	-18.23	2.88	-3.08	0.12	-1.15	-1.2	-2.54	-1.39	0.25	0.01	0.23	-1.24	0.06	63.05	0.14	-0.26	1.51	-5.71	2.24	-0.15	-8.12	-0.3	0.89	-0.02
1553532_a_at	ZNF341	84905		zinc finger protein 341	1.98	3.18	8.85	-2.15	-16.73	-7.74	0.86	7.6	1.49	2.7	41.6	-6.08	-2.65	-2.6	-3.07	4.05	3.66	-0.35	3.79	33.63	-10.98	-10.36	0.56	-0.67	-3.34	-2.71	0.12	2.98	-1.64	2.49	-4.69
1553533_at	JPH1	56704	JP1 JP-1	junctophilin 1	-18.29	-44.03	-63.08	9.38	23.52	-2.16	11.08	-29.41	0.09	-98.01	0.14	-2.9	-0.46	2.27	0.11	26.87	0.04	-6.46	-23.03	-18.01	175.83	-3.38	-3.9	-1.21	-7.1	6.48	0.18	-10.99	25.45	1.88	-3.36
1553534_at	NLRP10	338322	NOD8 NALP10 PAN5 CLR11.1 PYNOD	NLR family, pyrin domain containing 10	-7.84	-4.92	-20.7	14.34	3.2	-4.28	-1.2	-4.35	1.76	-41.75	1.11	-3.09	-1.46	-3.11	6.19	-5.75	-0.26	-3.31	-9.82	-1.86	107.17	-2.55	-0.8	-1.12	1.5	7.03	-0.38	-6.55	3.43	-2.05	-0.19
1553535_a_at	RANGAP1	5905	RANGAP SD Fug1	Ran GTPase activating protein 1	-0.94	-5.49	-4.34	6.67	-65.32	-53.02	5.82	10.99	0.04	-53.01	-0.51	-1.03	-21.24	2.74	3.14	40.12	-0.67	-5.59	-0.54	14.67	21.88	-7.52	3.33	-12.26	-1.43	6.96	-1.19	-11.05	17.11	37.34	0.12
1553536_at	MBNL2	10150	MBLL RP11-128N14.1 MBLL39 PRO2032	Muscleblind-like 2 (Drosophila)	-16.52	-41.44	-1.18	3.41	61.23	-19.91	-22.57	-10.42	-4.92	7.28	-2.65	4.84	-0.32	-9.23	4.57	0.47	-3.67	5.05	-1.37	-11.12	51.97	-2.35	-0.27	0.01	-1.23	3.55	-0.6	3.08	0.13	-8.86	1.3
1553537_at	KRT73	319101	IRT6IRS3 K6IRS3 KRT6IRS3	keratin 73	10.17	47.98	49.72	-7.27	-16.11	-23.3	-4.45	21.41	6.27	22.54	-6.38	9.09	-5.81	-9.22	-6.68	1.25	0.26	8.64	17.71	22.05	-21.96	-12.86	9.24	-2.4	0.94	-8.66	-2.26	-1.16	1.97	-0.96	-4.91
1553538_s_at	COX1	4512		cytochrome c oxidase subunit I	0.33	1.18	0.58	0.73	52.25	0.5	1.37	0.6	0.3	0.64	1.34	0.49	0.32	0.2	0.43	9.08	0.28	0.42	0.42	0.47	0.73	0.51	0.07	0.28	1.14	0.6	0.27	1.57	0.56	0.45	0.39
1553539_at	KRT74	121391	K6IRS4 KRT5C HTSS2 KRT6IRS4	keratin 74	6.18	5.75	12.63	-4.09	-3.46	0.87	-12.69	1.04	0.35	9.38	-7.43	0.26	0.24	-1.93	-4.68	1.01	-8.9	4.45	-4.03	-0.66	5.48	-0.88	3.75	-0.87	4.67	-14.09	3.93	1.09	0.93	-0.92	-5.11
1553540_a_at	SLC29A2	3177	HNP36 ENT2 DER12	solute carrier family 29 (nucleoside transporters), member 2	0.38	-5.04	0.58	1.29	-0.4	0.06	-47.43	0.68	-2.56	1.32	4.61	1.01	0.01	-12.07	-0.05	3.83	-0.5	-0.03	-12.13	0.42	9.22	5.58	3.08	-2.7	4.77	1.37	-3.37	3.6	5.04	0.23	-0.58
1553541_at	LMX1A	4009	LMX1.1 LMX1	LIM homeobox transcription factor 1, alpha	-0.19	-11.32	-2.81	-5.83	6.83	-0.39	9.98	0.32	-2.52	-4.84	-0.16	-1.16	0.2	10.65	-10.93	0.17	-0.81	-0.54	0.09	-7.92	40.24	0.09	-1.36	-2.51	-6.51	-2.33	-1.74	0.56	9.64	-2.58	-6.07
1553542_at	CCDC125	202243	KENAE	coiled-coil domain containing 125	-4.47	-48.83	-25.08	-4.03	241.26	25.32	161.01	0.44	-21.99	-17.92	-16.27	-7.17	6.52	0	-20.99	5.24	4.77	-1.04	-22.34	3.93	19.7	6.1	-12.23	5.44	-25.94	0.83	0.76	-18.35	-37.19	-5.19	15.15
1553544_at	GPR101	83550	GPCR6	G protein-coupled receptor 101	1.29	-2.87	-4.43	5.1	3.6	-7.53	-0.88	-10.78	0.05	-34.81	-7.28	-1.59	-1.81	-6.29	0.39	-3.37	-2.22	-2.61	-4.94	5.78	95.42	-7.45	-1.44	-1.16	-1.86	1.52	-4.16	-2.45	13.92	-1.12	1.73
1553545_at	ILDR1	286676	ILDR1alpha' ILDR1beta ILDR1alpha DFNB42	immunoglobulin-like domain containing receptor 1	0.47	0.85	1.91	0.07	5.62	-7.38	-0.99	6.6	3.93	0.09	-4.59	0.26	-1.99	-0.52	3.01	0.34	-6.92	0.59	0.34	0.43	0.23	-3.12	0.43	2.39	-3.87	0.21	1.21	5.29	0.62	2.65	-2.19
1553546_at	PRO2012	55478		hypothetical protein PRO2012	1.61	-0.92	1.93	-1.54	-1.15	0.26	2.28	0.03	-0.29	10.69	0.21	0.59	2.03	2.63	0.38	0.5	-0.66	1.11	3.86	-0.37	-21.44	0.46	1.75	6.58	1.04	0.01	1.75	2.89	-7.09	0.99	0.26
1553549_at	VN1R2	317701	V1RL2	vomeronasal 1 receptor 2	-2.21	-9.78	-16.64	8.2	58.52	-5.63	0.12	-6.04	-1.47	-18.45	-1.55	-0.21	-3.33	-2.02	2.06	-1.19	-1.01	-0.33	-3.65	-0.98	35.36	-8.62	-0.51	-1.39	-0.02	-0.2	0.28	0.7	-0.23	-0.55	2.46
1553550_at	VN1R5	317705	V1RL5	vomeronasal 1 receptor 5 (gene/pseudogene)	-8.32	-11.02	-4.36	3.78	24.31	-0.97	0.2	-1.31	-2.25	0.62	0.17	0.55	0.1	0.3	0.34	-2.09	-3.59	-1.94	-9.06	0.32	8.68	0.48	-0.57	-0.29	-0.8	2.34	0.39	0.88	3.54	0.4	0.21
1553551_s_at	ND2	4536		MTND2	0.97	1.65	0.25	5.36	4.26	0.05	4.64	2.08	0.92	2.26	5.4	0.47	0.84	0.65	2.18	7.51	0.84	0.52	1.39	0.69	3.34	2.34	1.25	0.02	4.66	19.45	14.66	13.61	1.47	1.48	1.26
1553552_at	TAAR8	83551	TaR-5 TAR5 TRAR5 TA5 TaR-8 GPR102	trace amine associated receptor 8	-0.75	-7.07	-13.56	3.33	76.87	-18.68	0	-14.59	-4.4	-2.8	-20.32	-4.48	-5.13	0.24	6.62	0.18	-2.7	0.47	-9.33	3.58	88.54	-10.67	-3.12	-2.43	-14.47	2.89	0.53	-7.03	1.54	0.32	2.68
1553553_at	TAS2R39	259285	T2R57 T2R39	taste receptor, type 2, member 39	-5.19	-18.85	-8.81	1.54	29.09	-13.25	-18.83	-2.4	-1.1	-10.15	2.82	1.09	-4.25	-2.55	3.64	0.05	-5.27	2.94	-7.82	0.15	32.17	-3.33	0.01	-5.94	1.35	3.19	-2.42	1.85	5.18	-2.77	3.11
1553555_at	TAS2R38	5726	T2R61 PTC T2R38	taste receptor, type 2, member 38	-4.79	-24.13	-24.84	5.38	5.24	-4.77	-4.69	-21.12	-0.82	-26.55	8.61	-0.16	-2.03	-1.89	-0.08	0.08	0.33	-5.14	-11.04	-2.77	106.87	-3.17	-0.52	-0.7	0.03	3.79	-1	0.15	-0.93	-0.28	-0.11
1553556_at	TAS2R40	259286	T2R40 GPR60 T2R58	taste receptor, type 2, member 40	0.69	-17.19	-10.82	1.51	-0.73	-3.75	-9.45	-14.25	-4.78	-16.06	2.42	-1.45	-0.3	-1.03	3.45	0.11	-0.66	-1.15	-6.35	0.54	108.31	-2.42	-4.11	-1.94	0.17	-0.52	-1.43	2.05	0.12	-7.87	1.41
1553558_at	TAS2R41	259287	T2R59 T2R41	taste receptor, type 2, member 41	2.26	-3.13	0.27	10.72	6.76	-12.2	1.01	0.78	-1.64	-3.66	2.73	-3.12	-3.45	5.67	-0.54	-11.95	3.21	-1.69	0.09	5.05	7.76	-8.9	-1.82	0.01	-13.09	2.19	-0.16	-0.38	-6.57	-8.68	8.15
1553559_at	TMEM171	134285	PRP2	transmembrane protein 171	2.13	-18.39	-12.51	13.6	41.07	-24.28	-43.11	-25.09	-5.23	-23.24	-4.16	0.11	-5.09	-10.82	5.29	-1.35	-2.69	1.45	-1.25	0.24	154.18	-15.45	0.67	-2.5	-2.53	6.34	-2.57	-3.51	0.75	6.44	7.69
1553560_at	VN1R4	317703	V1RL4	vomeronasal 1 receptor 4	0.9	-1.45	-0.53	2.58	76.25	-8.79	0.25	0.6	-4.87	0.1	-3.12	3.42	-2.49	0.59	8.37	0.47	-2.28	6.49	-3.99	-3.19	-24.63	-0.64	-0.31	2.07	1.77	0.42	-0.41	2.55	2.34	2.65	0.93
1553561_at	TAS2R50	259296	T2R50 T2R51 TAS2R51	taste receptor, type 2, member 50	-5.79	-15.77	-10.61	0.38	46.67	-18.42	-22.98	-29.8	-3.35	-13.65	4.44	0.32	-1.7	0.9	2.3	-3	-2.61	1.58	0.87	-1.12	73.39	-12.58	-0.53	-3.52	0.67	0.51	-2.99	0.36	8.02	-10.89	5.76
1553564_at	MACROD2	140733	C20orf133	MACRO domain containing 2	-1.9	-5.51	-22.44	2.17	13.11	14.33	1.95	-3.84	-2.19	-30.46	-1.96	3.87	0.51	13.98	8.06	-1.06	-7.46	1.19	-2.13	-2.8	4.32	-1.42	0.07	-2.99	0.28	1.14	-2.91	-1.64	8.87	2	8.63
1553565_s_at	DDAH1	23576	HEL-S-16 DDAH	dimethylarginine dimethylaminohydrolase 1	-0.18	-7.14	3.27	0.15	0.36	-4.53	3.63	-23.32	-1.86	0.01	0.12	-0.51	0.17	0.85	-5.58	0.37	0.2	2.46	-6.36	-0.41	47.02	0.03	-0.25	0.78	-3.93	-5.39	0.9	1.21	-3.39	5.44	-2.42
1553566_at	C12orf53	196500	C12orf53 leda-1 PANP	chromosome 12 open reading frame 53	-3.72	-14.48	-20.17	6.53	1.01	-2.14	1.3	-6.87	-3.39	-31.89	-8.47	-4.37	-0.44	-3.18	7.22	-3.34	0.18	-11.34	-12.86	-10.75	161.6	-4.49	-3.55	-4.96	-1.74	16.06	-0.17	-7.26	3.74	0.58	1.33
1553567_s_at	ATP6	4508		ATP synthase F0 subunit 6	0.67	2.52	0.54	1.73	8.81	0.66	3.53	1.38	0.64	0.64	1.18	0.63	0.69	1.65	1.01	0.04	0.59	0.44	0.94	0.03	5.95	11.31	1.3	0.09	2.87	0.54	0.56	17.07	1.29	2.85	0.86
1553568_a_at	HIST1H1T	3010	dJ221C16.2 H1FT H1t	histone cluster 1, H1t	-4.64	-26.57	-15.09	-1.53	170.71	-12.78	-11.43	-10.23	-1.71	-54.44	0.72	0.69	-3.48	2.48	0.04	-1.92	-4.27	0.13	-6.92	-3.93	113.2	-8.4	-1.03	-2.34	0.88	-0.94	-0.55	0.49	2.41	0.21	-5.18
1553569_at	COX2	4513		cytochrome c oxidase subunit II	0.42	1.22	1.52	1.02	8.21	0.55	1.99	0.83	0.4	0.89	1.94	0.14	0.73	0.97	1.3	0.53	0.37	0.08	0.58	0.64	0.69	3.02	2.4	1.04	1.63	0.02	0.36	21.07	0.78	0.61	0.53
1553570_x_at	COX2	4513		cytochrome c oxidase subunit II	0.37	0.95	1.28	0.87	5.77	0.27	1.66	0.71	0.35	0.76	1.62	0.29	0.18	0.83	1.1	0.46	0.32	0.01	0.5	0.55	0.58	0.26	3.29	0.31	1.37	0.1	0.31	22.38	0.67	0.53	0.46
1553572_a_at	CYGB	114757	HGB STAP	cytoglobin	-4.22	-34.41	-22.5	0.17	-8.09	-0.34	4.07	-24.21	-0.66	-18.37	0.6	-1.81	4.35	42.01	-4.13	-1.28	-0.31	-4.4	-19.02	-11.57	120.89	0.17	0.17	0.93	-5.29	12.06	0.25	-4.67	1.49	-0.69	23.12
1553573_s_at	EFNA2	1943	ELF-1 HEK7-L LERK6 LERK-6 EPLG6	ephrin-A2	-1.22	1.44	0.26	-3	0.04	2.92	15.41	-15.07	-2.2	0.18	0.27	0.15	0.76	4.6	-2.49	1.68	0.57	-2.97	-0.71	0.39	-3.71	-0.46	0.03	-0.71	3.56	0.68	0.21	-1.72	2.39	0.8	0.34
1553574_at	IFNE	338376	PRO655 INFE1 IFNE1 IFN-E IFNT1	interferon, epsilon	-3.16	-24.25	-27.4	15.89	81.16	-13.86	0.11	-10.42	-1.73	-25.86	0.53	0.69	-4.61	-0.69	4.85	-7.37	-2.64	-3.37	-16.12	0.48	70.57	-6.12	-1.64	-1.9	1.64	6.02	-0.73	-5.68	5.3	-3.02	1.15
1553575_at	ND6	4541		NADH dehydrogenase, subunit 6 (complex I)	-15.81	15.55	11.62	-12.84	-13.67	47.81	-21.78	6.56	19.32	93.75	-0.15	0.99	9.97	23.93	0.53	1.41	-21.42	-0.17	-16.47	-1.2	-48.9	16.29	2.58	3.21	1.83	-20.33	11.11	14.48	0.11	-6.4	-15.51
1553581_s_at	SREK1IP1	285672	SFRS12IP1 P18SRP	SREK1-interacting protein 1	10.04	0.81	-2.06	0.01	-188.35	-8.67	20.15	3.32	0.67	10.05	-25.87	12.67	0.15	7.52	3.37	59.9	-0.11	19.89	-8.19	-23.64	-14.78	5.05	3.06	-0.9	2.49	-1.33	3.72	-1.67	51.23	31.52	-0.52
1553583_a_at	THRSP	7069	S14 Lpgp THRP LPGP1 SPOT14	thyroid hormone responsive	-4.23	-11.32	-28.87	7.68	38.95	-18.32	0.56	-7.16	-1.04	-58.26	0.07	-5.72	-6.1	14.01	-0.43	-3.4	0.14	-3.37	-9.21	0.6	145.03	-5.73	-2.23	-1.48	-16.02	3.37	-1.52	-8.78	3.22	-2.9	-1.28
1553584_at	CXorf36	79742	bA435K1.1 PRO3743 EPQL1862 DIA1R 4930578C19Rik	chromosome X open reading frame 36	-3.67	-12.48	-34.38	7.13	2.55	-8.28	0.11	-14.13	-2.45	-42.96	-3.44	-2.15	-2.3	-1.92	0.04	4.27	-1.5	0.17	-5.42	0.2	133.24	-2.19	-1.41	-1.58	-1.81	3.07	-1.56	-5.88	39.38	0.02	-3
1553585_a_at	MAGEA5	4104	MAGE5 CT1.5 MAGEA4	melanoma antigen family A, 5	0.52	-6.34	-0.16	0.07	-1.41	-13.37	-6.33	-4.33	0.3	0.05	-0.35	-0.2	-0.83	-3.59	6.58	11.75	-1.43	-3.2	-2.17	2.82	10.41	-7.47	1.16	0.9	1.08	1.28	-0.08	4.1	0.71	4.31	-4.37
1553586_at	NCRNA00095	283932	NCRNA00095	non-protein coding RNA 95	-0.72	-8.83	-9.81	11.33	-3.4	-27	-9.2	-9.44	0.25	-19.83	-37.77	-0.67	-5.64	-12.49	3.18	3.71	-3.54	-1.1	-5.04	0.97	236.83	-3.97	-4.8	-4.64	0.69	0.63	-0.53	-2.79	3.98	0.73	0.39
1553587_a_at	POLE4	56655	YHHQ1 p12	polymerase (DNA-directed), epsilon 4 (p12 subunit)	34.02	31.03	1.29	20.87	-203	-26.56	0.5	20.78	34.69	-3.24	67.02	-0.68	-22.01	-10.06	78.36	-2.4	14.71	-4.96	3.6	43.47	-166.87	-18.61	-1.39	-3.49	5.42	1.43	-10.02	3.76	0.14	74.14	5.83
1553589_a_at	PDZK1IP1	10158	SPAP MAP17 DD96 RP1-18D14.5	PDZK1 interacting protein 1	35.01	126.96	115.13	-49.94	-1.93	1.92	64.15	47.63	46.95	30.42	-24.6	-13.03	-1	-13.07	-0.19	-11.8	13.84	-6.67	31.54	33.51	-25.14	-5.18	-13.14	-7.9	-42.12	-27.24	-6.81	-30.31	-0.61	-14.1	-21.1
1553591_at	LOC644165	644165	BCRL3 BCRL6 BCR3	breakpoint cluster region pseudogene	0.22	-2.51	-3.41	18.19	5.97	0.14	27.37	-1.64	0.79	-10.75	-21.74	-3.7	-0.21	2.91	7.16	6.47	5.56	-6.41	-0.47	1.51	-0.3	-0.88	-0.17	1.81	-9.04	12.55	0.01	-12.18	-1.68	3.81	-2.67
1553592_x_at	LOC644165	644165	BCRL3 BCRL6 BCR3	breakpoint cluster region pseudogene	0.05	2.29	-3.9	50.83	0.57	0.1	15.32	0.31	1.35	-26.45	-14.53	-4.67	0.46	0.89	12.89	19.33	-0.99	-2.53	0.15	-1.6	-15.87	-0.21	1.27	-0.59	-0.48	27.22	1.15	-18.28	6.82	8.9	-3.55
1553593_a_at	TAL2	6887		T-cell acute lymphocytic leukemia 2	-0.76	-2.45	4.54	0.23	-15.05	-3.31	0.01	-1.14	-0.23	18.61	-0.07	-2.47	-0.14	-1.14	-0.69	0.79	13.03	-3.19	-0.32	2.47	1.04	2.53	-3.21	0.39	-3.65	-0.38	-1.99	4.99	1.1	1.78	0.59
1553594_a_at	INSL3	3640	RLNL RLF ley-I-L	insulin-like 3 (Leydig cell)	-12.83	-28.37	-25.9	0.31	67.97	-55.79	-39.46	0.29	0.05	-76.53	9.5	0.34	-17.64	-6.95	3.97	-1.35	-10.21	-4.77	-9.53	6.42	265.39	-28.75	-1.75	-11.4	0.38	-0.16	-0.6	-6.87	22.33	0.27	-17.33
1553599_a_at	SYCP3	50511	SCP3 SPGF4 COR1	synaptonemal complex protein 3	0.45	0.43	9.72	-25.07	-4.25	-11.65	25.22	0.41	1.33	48.35	101.86	-1.63	-0.63	10.68	-0.5	0.06	2.5	47.93	-1.32	-4.12	-111.84	-0.29	-1.11	1.12	-7.02	0.57	0.38	7.06	1.38	-11.12	0.68
1553600_at	TMIE	259236	DFNB6	transmembrane inner ear	15.74	0.73	-6.63	-2.51	7.16	-1.95	-10.59	0.31	1.54	-32.96	-2.2	-1.04	0.15	0	14.79	0.8	0.49	-7.49	-3.26	23.31	6.73	-4.29	1.3	-1.22	8.23	-0.28	-0.48	-3.36	7.2	0.61	-1.09
1553601_a_at	TMIE	259236	DFNB6	transmembrane inner ear	9.51	9.66	21.95	-27.86	-11.97	0.4	-5.08	9.95	4.9	17.94	-38.76	-2.37	0.86	0.11	-31.45	8.1	0.76	-13.85	1.43	12.38	21.34	-9.16	12.06	-0.84	63.51	-31.24	3.8	-38.49	-6.36	1.25	-22.32
1553602_at	MUCL1	118430	SBEM	mucin-like 1	-3.73	-9.27	-28.57	75.36	51.59	-11.1	-21.49	4.04	-4.03	-45.56	2.46	1.88	-13.53	0.53	5.35	-2.99	-3.06	2.32	-11.64	-14.63	2.1	-12.01	0.02	0.36	7.63	38.39	-1.47	0.33	2.77	-5.68	14.44
1553603_s_at	ATL2	64225	ARL3IP2 ARL6IP2 atlastin2	atlastin GTPase 2	-27.98	-45.43	-6.14	8.09	68.87	-19.98	0.63	-21.89	-16.37	17.11	-0.3	0.71	-2.63	17.16	2.23	23.45	-5.05	3.2	0.71	-13.89	-15.54	0.05	5.73	1.49	1.13	0.03	1.27	18.07	28.79	24.68	0.53
1553604_at	ABCA13	154664		ATP-binding cassette, sub-family A (ABC1), member 13	0.49	0.32	0.8	-14.89	34.38	12.92	117.72	-3.35	-0.8	23.89	-7.78	-1.51	13.74	1.02	0.18	0.06	0.18	-2.43	14.87	0.02	-41.46	3.52	-1.31	-2.59	-5.37	-9.13	0.27	-8.41	-5.79	2.7	-2.23
1553605_a_at	ABCA13	154664		ATP-binding cassette, sub-family A (ABC1), member 13	-0.22	2.66	0.82	-12.01	70.19	19.85	139.6	-2.73	-1.13	10.19	-28.15	-3.79	18.04	-0.39	0	0.02	0.29	-5.85	27.12	1.84	-45.51	2.32	-2.26	-2.59	-6	-14.89	0.11	-8.27	-6.02	6.18	-0.63
1553607_at	NCRNA00189	193629	NCRNA00189 C21orf109	non-protein coding RNA 189	0.6	2.45	12.23	0.44	75.64	-4.28	0.34	0.42	1.78	31.11	-18.6	-8.41	-1.17	1.51	32.81	-1.49	0.14	-12.18	7.19	2.79	-16.93	-4.2	-2.81	0.12	-5.81	2.26	-2.47	-11.78	-21.92	0.35	16.29
1553608_a_at	NCRNA00189	193629	NCRNA00189 C21orf109	non-protein coding RNA 189	2.04	24.28	31.25	0.56	149.28	-14.07	-36.22	3.91	0.59	62.7	-47.69	-15.94	-3.45	-10.06	119.45	-4.01	-1.96	-7.35	17.26	16.85	-19.93	-12.76	-13.07	0.25	-30.84	12.5	-6.43	-15.99	-1.48	-3.58	50.97
1553611_s_at	KLHL35	283212		kelch-like 35 (Drosophila)	7.87	2.22	-6.18	22.39	1.38	9.7	-4.12	1.79	0.09	-20.12	-21.43	1.98	0.68	-13.24	14.75	36.84	-1.88	0.04	0.9	5.37	-70.48	1.29	-1.8	0.21	18.06	5.34	1.99	0.65	7.39	67.38	6.59
1553612_at	ZNF354B	117608	KID2	zinc finger protein 354B	0.9	0.19	1.04	9.56	-54.41	42.36	-2.76	0.29	-0.68	-1.11	0.17	2.13	5.16	0.83	5.46	22.88	0.39	2.18	-3.83	-24.65	-54.91	19.62	0.56	4.52	28.6	-0.17	0.65	4.16	0.13	9.13	21.54
1553613_s_at	FOXC1	2296	IRID1 RIEG3 IGDA FREAC3 FKHL7 IHG1 FREAC-3 ARA	forkhead box C1	-0.83	-9.25	-28.17	1.44	6.86	0.45	181.53	-1.89	-9.06	-8.25	11.55	-14.66	0.49	-12.08	0.45	2.3	20.12	6.82	-7.45	0.02	-1.68	7.25	-16.66	-0.13	-8.64	-4.38	-1.56	-1.24	-4.76	8.58	0.72
1553620_at	TRIM42	287015	PPP1R40	tripartite motif-containing 42	0.1	-4.31	1.02	0.06	-1.81	0.96	12.49	0.51	0.57	1.06	3.64	-1.04	5.28	0.07	0.1	3.55	0.51	-1.73	0.01	2.58	-6.37	-1.86	0.47	3.42	0.59	0.13	0.1	0.11	-3.15	2.16	-1.08
1553622_a_at	FSIP1	161835	HSD10	fibrous sheath interacting protein 1	19.92	13.42	1.33	-27.35	-7.16	3.14	12.62	2.7	6.21	0.09	-8.84	6.24	2.78	20.97	-9.35	45.53	3.09	41.51	13.78	0.36	-28.06	2.3	5.34	0.82	3.51	-19.86	0.45	-3.79	-29.97	-1.4	-2.31
1553623_at	MGC15705	84843		hypothetical protein MGC15705	3.29	1.72	11.15	-1.91	3.51	-6.91	-6.38	0.96	1.36	7.8	4.23	12.5	0.15	-1.56	0.47	0.56	-0.01	1.42	0.42	8.45	-49.39	-0.29	14.03	0.55	7.69	-0.03	1.79	-0.67	-0.7	-1.96	-8.61
1553625_at	FAM98B	283742		family with sequence similarity 98, member B	-14.67	4.84	5.29	-27.35	-48.3	0.99	17.67	5.93	1.21	38.76	5.7	8.31	0.03	6.25	-33.42	-0.82	1.87	15.69	4.38	-16.52	-29.49	-8.47	4.06	-2.76	13.89	-18.03	3.92	4.21	63.13	-9.27	-13.19
1553626_a_at	C17orf57	124989	C17orf57	chromosome 17 open reading frame 57	15.17	2.16	-3.26	-5.61	-6.76	0.93	2.47	43.61	1.09	-4.28	247.44	-0.22	-0.7	-1.73	-27.6	-29.64	35.71	-5.26	-16.49	-44.37	25.08	-2.93	-4.97	-0.69	-38.14	-5.34	-1.47	25.04	-9.87	-18.12	-8.32
1553627_s_at	C17orf57	124989	C17orf57	chromosome 17 open reading frame 57	-3.35	-5.07	9.52	-4.52	-44.68	1.41	-2.79	14.71	0.33	9.8	301.85	-3.34	-3.84	12.26	-25.22	-26.11	27.74	-9.49	0.21	-30.42	4.02	-10.66	-7.13	-10.34	-24.6	1.73	-7.5	40.2	-20.97	-19.19	-1.96
1553629_a_at	FAM71B	153745		family with sequence similarity 71, member B	0.8	1.01	0.21	3.19	29.03	-8.25	3.78	0.69	1.79	0.5	0.09	0.99	-1.32	-9.2	1.08	0.69	-1.87	-2.21	-4.84	-2.57	6.63	-6.23	-2.32	-1.39	-4.55	0.29	0.05	-2.19	0.96	3.09	0.24
1553630_at	C10orf107	219621	bA63A2.1	chromosome 10 open reading frame 107	0.91	-5.72	0.6	0.13	5.53	-4.74	-1.91	-10.01	-0.35	1.25	-0.14	0.49	-0.51	-0.75	0.09	69.11	0.81	1.62	0.12	-1.75	0.13	0.02	-0.04	0.47	0.11	-0.48	-1.31	0.68	2.51	-1.26	3.82
1553633_s_at	NHEDC1	150159	NHEDC1 NHA1	Na+/H+ exchanger domain containing 1	4.45	0.4	6.05	-16.07	-43.31	2.1	-9.08	-8.84	-2.16	47.95	27.06	7.28	0.33	42.48	-25.65	0.74	8.42	2.38	-6.38	-1.16	-21.53	4.69	10.76	1.39	12.05	-6.75	2.82	23.61	-27.36	-1.29	3.9
1553634_a_at	FLJ40852	285962	RP5-894A10.5	hypothetical LOC285962	-4.62	-13.61	0.96	-2.61	10.42	1.23	-17.22	-13.87	-3.46	28.16	0.2	-1.35	-0.35	-6.78	-12.39	-0.05	0.8	0.84	-16.08	-0.07	61.54	0.01	-0.65	-0.51	-3.11	-0.47	-0.03	0.24	3.26	-8.56	3.29
1553635_s_at	TCTEX1D1	200132	RP11-266I14.2	Tctex1 domain containing 1	0.26	-7.48	-11.76	-2.58	3.49	105.32	177.36	-21.64	-1.94	-0.7	-32.33	-9.82	43.67	0.66	5.9	-6.71	1.09	-9.7	-8.17	0.05	-17.98	90.13	-7.09	-2.82	-17.71	8.76	-2.36	-7.27	-5.82	97.97	2.99
1553636_at	TMCO5A	145942	TMCO5	transmembrane and coiled-coil domains 5A	2.03	5.2	1.22	0.23	1.99	0.34	9.78	2.61	0.1	8.84	0.28	0.15	0.67	4.53	0.24	5.35	-0.42	1.61	-10.88	0.28	3.41	0.03	0.17	2.33	1.66	2.2	3.21	0.75	1.12	0.99	-3.04
1553637_s_at	TMCO5A	145942	TMCO5	transmembrane and coiled-coil domains 5A	-13.18	-25.11	-44.86	13.29	21.97	-3.61	0.16	-29.92	-1.18	-63.52	-7.16	-2.95	-1.61	-11.41	0.06	-6.04	2.06	-7.77	-21.25	-6.15	NA	-8.45	-6.29	-0.81	-10.75	15.6	-5.51	-22.21	2.75	0.04	0.51
1553639_a_at	PPARGC1B	133522	ERRL1 PGC-1(beta) PERC PGC1B	peroxisome proliferator-activated receptor gamma, coactivator 1 beta	2.39	11.84	-5.17	99.57	-188.54	6.67	8.83	24.1	4.4	-26.27	0.3	-2.57	1.44	-4.64	4.09	4.58	0.75	-30.59	-1.25	-5.85	-0.21	0.18	-7.57	1.38	-9.09	76.81	-5.08	-4.53	-13.36	18.81	33.75
1553640_at	XKR6	286046	XRG6 C8orf7 C8orf21 C8orf5	XK, Kell blood group complex subunit-related family, member 6	-5.15	-1.42	1.23	-21.05	-4.9	22.94	-50.99	-12.55	0.02	11.91	7.81	2.68	11.52	0.53	-29.32	-23.09	0.85	2.02	-2.12	-2.03	52.32	6.19	2.76	1.25	0.72	-20.54	1.72	24.99	-14.88	-3.84	-3
1553641_a_at	TSGA13	114960		testis specific, 13	-3.2	-1.35	-9.36	-2.12	6.87	-0.97	0.23	-9.4	0.17	-14.38	0.11	-0.56	0.6	-2.91	-1.33	-1.42	0.52	0.39	-1.77	-5.91	81.35	-3.27	-0.36	0.72	-6.35	-1.27	-0.96	-2.44	12.84	-0.19	-4.15
1553642_at	C9orf163	158055	RP11-413M3.11	chromosome 9 open reading frame 163	-7.79	-34.46	-36.79	4.54	10.73	0.84	-6.16	-21.39	0.77	-46.65	0.16	0.2	1.29	-12.73	-0.74	0.71	-1.04	-0.78	-37.15	1.19	253.34	-3.07	0	-3.47	-3.68	0.04	-0.61	-4.63	21.71	-0.97	-1.77
1553644_at	C14orf49	161176	Nesp3 NET53 C14orf49	chromosome 14 open reading frame 49	-1.63	-15.7	-52.43	-1.85	25.35	-31.15	49.56	-17.66	-0.34	-91.1	1.47	-0.97	-8.06	60.57	2.76	-17.92	5.26	-7.06	-18.87	-4.99	69.07	-12.04	-1.56	-1.98	1.56	-3.55	2.45	-0.78	6.38	-4.29	-7.78
1553645_at	CCDC141	285025	CAMDI	coiled-coil domain containing 141	2.53	19.6	17.35	-55.88	-40.9	1.08	-21.5	11.03	4.75	60.04	273.34	10.15	1.06	3.5	-66.51	-15.36	37.86	-0.87	0.3	0.83	-205.44	-0.28	12.46	-7.38	51.86	-39.63	38.02	68.3	0.45	-27.59	-18.81
1553646_at	HDX	139324	D030011N01Rik CXorf43	highly divergent homeobox	2.72	1.53	0.78	23.87	-31.05	-2.22	-47.92	-2.03	0.69	0.79	-3.38	-20.56	0.08	-29.45	54.94	-24.39	0.33	-0.63	0.32	0.11	108.78	7.98	-21.21	9.31	-25.06	30.51	-7.42	-1.51	-17.62	-31.06	47.28
1553647_at	CDYL2	124359	PCCP1	chromodomain protein, Y-like 2	0.43	-47.93	-55.79	20.92	82.35	-23.33	5.65	-17.56	-8.65	-93.66	2.03	2.03	-3.61	0.16	25.14	-9.28	-3.81	-3.19	-30.18	0.33	62.93	0.08	1.13	-5.66	2.25	13.52	-3.1	0.36	10.29	0.34	4.74
1553651_at	C18orf54	162681	LAS2	chromosome 18 open reading frame 54	1.99	-3.51	-4.4	0.89	0.47	0.09	3.49	-7.38	-4.03	-4.26	-1.46	0.02	0.49	5.21	-0.23	49.54	0.23	10.07	4.74	-0.97	-15.99	0.91	1.01	1.03	0.66	3.86	-0.48	1.67	-3.63	13.11	5.96
1553652_a_at	C18orf54	162681	LAS2	chromosome 18 open reading frame 54	-1.88	-8.89	0.1	-4.66	-18.18	1.27	24.87	-10.82	-5.22	16.99	-5.43	-2.27	4.46	11.64	-3.1	68	1.09	3.98	-3.28	-5.02	-3.56	9.85	1.19	0.23	0.09	-2.87	2.44	2.05	-3.48	22.83	0.5
1553654_at	SYT14	255928	SCAR11 sytXIV	synaptotagmin XIV	0.06	0.56	-5.44	-4.98	3.85	-0.73	7.13	0.57	0.31	-1.59	4.97	0.38	0.06	22.21	-2.65	0.17	4.23	0.33	4.16	-3.97	0.27	-0.78	0.09	-0.33	0.33	-2.51	1.19	0.05	-12.89	-1.42	-1.34
1553655_at	CDC20B	166979	G6VTS76519	cell division cycle 20 homolog B (S. cerevisiae)	-4.81	-25.28	-17.64	7.65	43.76	-7.06	-5.99	-11.49	-2.28	-18.8	0.24	0.01	-2.62	0.06	2.01	4.19	-0.73	1.52	-25.3	-1.8	47.17	-4.41	0.23	0.34	0.29	0.8	-2	1.47	6.35	0.12	5.26
1553656_at	TECTB	6975		tectorin beta	-11.33	-15.23	-31.35	12.41	27.55	0.45	-0.03	-18.96	1.78	-62.82	4.51	-4.68	-1.99	-1.58	-0.05	0.16	0.27	-17.88	-17.78	-10.59	152.51	-5.3	-10.88	-1.36	-16.83	10.15	-2.39	-1.49	21.68	0.02	-3.38
1553657_at	VWA3A	146177		von Willebrand factor A domain containing 3A	-20.35	-23.53	-23.79	5.72	15.89	-4.53	3.7	-6.42	0.38	-31.15	-1.19	-8.28	-1.74	-8.85	0.01	-0.92	1.92	-6.61	-15.16	-9.12	214.58	-7.64	-2.24	-1.4	-10.53	2.65	0.66	-23.19	15.78	0.18	0.13
1553658_at	LOC150197	150197		hypothetical LOC150197	-2.08	-20.86	-19.01	8.05	14.96	-17.29	-7.03	-3.33	0.02	-46.89	0.96	-0.78	-4.78	-7.82	5.34	3.73	0.34	2.98	-11.24	-11.67	152.11	-7.83	0.19	-0.52	-3.99	12.25	-4.26	-11.45	3.23	3.09	-2.79
1553660_at	HUS1B	135458	RP11-532F6.1	HUS1 checkpoint homolog b (S. pombe)	10.56	2.03	6.97	-10.83	3.91	-20.48	-1.21	-22.04	-0.89	11.9	3.94	0.9	-3.57	0.38	-1.64	-4.04	17.12	2.46	0.18	14.19	-1.09	-7.43	1.95	1.79	1.82	-13.01	9.77	-0.32	3	-13.82	-5.49
1553661_a_at	HUS1B	135458	RP11-532F6.1	HUS1 checkpoint homolog b (S. pombe)	4.26	0.46	-16.76	-10.55	-30.03	-3.84	4.06	-7.57	2.81	0.57	28.84	6.59	-1.43	1.74	-4.07	0.07	32.94	3.1	-18.61	-15.33	5.46	-4.48	3.4	0.29	19.96	-20.88	3.95	1.72	26.7	-28.86	-7.3
1553663_a_at	NPB	256933	PPNPB L7 PPL7	neuropeptide B	-18.17	-12.98	-1.06	8.04	0.67	-14.08	55.15	-45.5	5.48	2.28	-10.42	-7.72	0.01	-27.78	-4.34	1.62	1.06	-0.67	-9.05	-4.65	128.33	-2.63	-2.86	0.19	-19.75	8.39	-1.13	-23.45	-0.77	3.18	0.57
1553666_at	CCDC34	91057	L15 NY-REN-41 RAMA3	coiled-coil domain containing 34	-6.09	-23.24	-30.68	-3.09	4.52	0.31	2.59	-16.82	-3.67	-37.09	0.41	-1.37	-0.15	3.36	-3.03	57.85	0.14	-2.19	-12.84	-0.84	91.26	0.27	0.25	-6.28	0.29	-2.45	-0.44	-0.16	8.34	0.16	-0.22
1553668_at	LRCH3	84859		leucine-rich repeats and calponin homology (CH) domain containing 3	-10.62	-3.89	8.47	4.44	14.89	-60.43	-138.56	0.16	-9.02	13.59	46.65	10.47	-28.99	5.39	6.69	0.88	-21.86	5.02	23.68	-26.24	1.19	-30.85	5.03	-1.55	0.86	4.39	-1.47	38.98	0.17	-2.83	4.27
1553670_at	INTS4	92105	INT4 MST093	integrator complex subunit 4	-18.62	-37.66	-28.1	6.65	4.21	22.2	-26.6	-15.61	-3.09	-33.04	0.27	2.37	2.17	-7.8	-15.04	11.22	-0.64	4.09	-21.8	-31.47	109.54	21.25	1.32	2.24	0.8	17.61	0.79	-0.75	-2.92	19.29	5.33
1553672_at	ENAH	55740	NDPP1 MENA ENA	enabled homolog (Drosophila)	-5.98	-24.42	-28.9	1.17	5.91	-2.17	-16.45	-17.16	-10.2	-8.28	-28.11	-2.3	-0.69	0.68	0.08	33.91	-5.28	0.37	-3.7	-2.71	168.03	0.09	-2.58	0.13	1.47	-2.03	-0.53	0.13	2.55	3.27	2.71
1553673_at	STK35	140901	STK35L1 CLIK1	serine/threonine kinase 35	0.05	0.25	-2.13	-18.74	9.22	-0.7	124.78	12.23	2.34	0.55	41.53	6.32	0.56	18.06	-6.93	0.04	14.97	6.28	-3.91	-14.21	-153.87	-1.64	0.62	-2.13	0.27	-24.66	-0.49	6.71	65.21	-6.27	-14.44
1553674_at	LRRIQ3	127255	LRRC44	leucine-rich repeats and IQ motif containing 3	-1.28	-19.09	-3.9	-19.76	-9.25	0.37	-19.03	-5.43	-1.43	0.17	5.25	2.05	0.26	-1.47	-33.6	33.97	-0.19	0.09	-4.16	-6.38	156.15	0.07	1.12	-1.46	0.26	-17.97	-0.94	5.76	-3.5	-0.94	-0.02
1553675_at	KLC4	89953	KNSL8 bA387M24.3	kinesin light chain 4	-0.27	-2.17	0.36	-3.01	44.4	-11.46	-17.92	3.48	-3.06	-9.57	2.03	4.12	-6.9	0.56	-1.06	0.61	1.22	-0.05	0.89	-0.92	6.28	-8.97	4.95	-6.53	1.87	-0.43	-0.22	0.16	8.96	-0.33	-4.04
1553677_a_at	TIPRL	261726	TIP41 TIP	TIP41, TOR signaling pathway regulator-like (S. cerevisiae)	6.93	-10.45	0.39	-11.69	18.54	23.92	-25.35	0.37	-4.51	-2.31	-27.59	-1.5	0.39	-4.74	0.92	58.2	-33.67	7.75	-8.07	-65.28	23.49	6.64	4.05	0.06	12.93	-6.25	-0.07	-4.41	-0.88	29.07	3.7
1553678_a_at	ITGB1	3688	GPIIA VLA-BETA VLAB FNRB MDF2 CD29 MSK12	integrin, beta 1 (fibronectin receptor, beta polypeptide, antigen CD29 includes MDF2, MSK12)	9.66	83.61	28.42	60.73	-112.52	-7.66	-4.33	18.84	21.36	-0.14	13	3.42	-17.88	-22.12	79.5	-1.93	2.69	10.49	54.77	1.68	-235.32	-19.5	1.35	0.2	2.3	63.55	-3.29	-5.96	-10.09	-1.14	14.55
1553679_s_at	VKORC1L1	154807		vitamin K epoxide reductase complex, subunit 1-like 1	-2.89	-14.75	0.57	20.75	-10.66	0.28	1.8	0.96	-1.32	0.36	-18.37	-10.4	-0.37	3.94	-1.37	54.01	-9.54	-1.14	7.35	-23.95	26.05	4.3	-0.91	-1.6	-7.66	28.58	-1.68	-1.52	-26.52	66.43	7.62
1553681_a_at	PRF1	5551	FLH2 HPLH2 P1 PFN1 PFP	perforin 1 (pore forming protein)	43.42	180.32	122.81	-46.05	19.15	-48.88	-15.55	85.89	31.25	7.66	-4.92	51.52	-29.34	-29	-1.15	-8.7	3.09	78.7	69.47	67.44	-173.1	-40.59	29.37	-14.18	15.82	-16.89	1.49	-48.72	5.69	-45.92	-30.73
1553682_at	FBXL14	144699	Fbl14	F-box and leucine-rich repeat protein 14	30.87	0.5	1.72	0.64	-17.58	-5.26	-7.84	-3.34	3.23	-7.15	28.6	3.65	-0.14	-7.41	-5.02	-1.08	3.23	4.09	-1.65	3.42	0.66	-0.54	13.11	-1.27	17.09	-6.7	7.26	2.76	-8.92	-10.35	0.03
1553683_s_at	FBXL14	144699	Fbl14	F-box and leucine-rich repeat protein 14	13.18	6.58	0.08	9.18	-0.79	-2.81	-35.16	-6.22	5.28	-15.1	22.58	0.81	-0.22	-41.61	0.24	-15.75	19.51	0.12	-5.55	3.33	5.19	-3.75	3.77	-2.6	17.06	0.08	2.68	0.13	-6.27	-15.96	-0.29
1553684_at	PPIL6	285755	RSPH12 PPIase dJ919F19.1 bA425D10.6	peptidylprolyl isomerase (cyclophilin)-like 6	-4.24	-23.3	-52.95	-8.34	-35.96	25.7	3.64	-22.97	-4.47	-26.54	2.94	-5.25	15.61	30.35	-29.19	39.57	0.31	-5.67	-6.21	-2.99	72.29	27.66	-4.82	0.25	-3.87	-1.8	0.11	5.85	3.98	9.18	15.86
1553685_s_at	SP1	6667		Sp1 transcription factor	-3.69	0.23	24.92	4.57	119.77	-60.1	-19.59	15.58	9.83	-0.07	0.9	-0.53	-13.59	0.89	33.62	3.88	-17.53	-0.02	47.91	-1.31	-35.94	-18.83	0.58	-2.02	-15.94	5.43	-12.22	-0.33	1.66	4.99	2.75
1553686_at	C18orf25	147339	ARKL1 RNF111L1	chromosome 18 open reading frame 25	1.8	-5.33	-7.85	19.01	80.71	-4.61	24.21	-27.77	-1.6	-1.71	-20.26	-2.77	-0.1	6.38	11.38	34.84	0.82	1.62	1.05	3.52	-39.09	4.51	2.89	3.85	0.09	1.97	6.35	-1.85	-2.08	-10.52	0.62
1553688_at	METTL6	131965		methyltransferase like 6	-11.14	-3.74	2.51	-0.05	6.45	11.01	-61.67	7.57	-2.6	25.94	-0.2	2.6	0.53	-8.54	-0.28	6.82	-16.16	3.38	-3.41	-1.9	-23.97	2.38	3.24	-1.26	17.13	3.26	0.34	12.38	4.12	7.07	11.49
1553689_s_at	METTL6	131965		methyltransferase like 6	-0.04	-9.09	-0.75	0.94	-56.02	28.95	-39.49	-4.71	-0.78	37.44	-53.57	-2.66	4.74	-19.42	2.98	48.5	-5.35	4.05	-20.71	-15.33	66.1	11.91	0.39	2.58	1.39	8.43	5.34	1.43	-15.86	46.03	2.23
1553690_at	SGOL1	151648	SGO Sgo1 NY-BR-85	shugoshin-like 1 (S. pombe)	-14.26	-76.51	-75.17	0.88	9.84	11.96	-2.77	-31.38	-15.88	-34.74	-4.56	5.33	4.01	0.54	-2.24	59.07	-14.68	12.14	-27.15	-14.24	55.09	3.69	2.89	2.73	7.42	0.15	0.6	20.77	37.96	9.67	-1.01
1553691_at	B3GALNT2	148789	B3GalNAc-T2 MDDGA11	beta-1,3-N-acetylgalactosaminyltransferase 2	-4.81	-8.25	0.99	22.18	-64.77	-28.86	0.62	-0.86	-9.01	5.73	-44.91	-7.1	-6.47	4.25	-2.59	60.15	-2.58	-1.61	28	-9.45	92.98	-2.96	-4.4	2.28	-19.41	7.33	-0.8	-2.73	-2.74	76.68	7.03
1553693_s_at	CBR4	84869	SDR45C1	carbonyl reductase 4	-7.44	21.27	76.74	-34	0.33	5.81	-35.03	8.63	2.07	99.99	12.46	0.75	0.14	4.71	-9.27	-2.14	-4.42	17.31	36.79	-11.97	-168.14	0.71	2.15	-2.39	10.85	-13	4.08	65.29	3.72	-21.11	0.05
1553694_a_at	PIK3C2A	5286	PI3-K-C2A PI3-K-C2(ALPHA) CPK	phosphoinositide-3-kinase, class 2, alpha polypeptide	-24.24	-13.92	2.31	0.44	6.41	-80.36	-8.33	0.27	-3.42	-0.11	13.63	2.84	-24.87	4.05	0.92	7.1	-6.23	0	25.28	-16.74	35.75	-21.04	0.94	0	-21.53	4.63	-0.41	0.34	-2.16	4.31	1.36
1553695_a_at	NLRX1	79671	NOD26 NOD9 CLR11.3 DLNB26 NOD5	NLR family member X1	12.54	2.44	12.15	2.1	85.82	-5.51	60.02	9.39	5.65	-10.35	-26.33	-9.94	-1.93	-3.14	3.37	22.54	-7.12	2.34	0.07	51.64	-77.48	-3.05	-5	-13.96	-12.67	19.97	-6.51	-25.97	0.03	57.07	8.5
1553696_s_at	ZNF569	148266	ZNF ZAP1	zinc finger protein 569	2.15	7.76	4.42	-25.27	-142.86	13.51	4.13	1.8	9.21	26.43	87.81	3.24	8.67	9.23	-56.5	64.05	19.73	7.64	1.76	-5.92	-231.82	11.63	8.33	-3.15	19.24	-17.32	3.95	19.38	15.1	15.78	-0.52
1553697_at	C1orf96	126731	C1orf96 RP4-803J11.3 CSAP	chromosome 1 open reading frame 96	-18.13	-24.07	0.07	67.42	11.24	-20.62	-3.18	-5.02	-5.62	27.05	0.16	-7.32	-5.49	-1.47	-2.14	47.16	0.1	-3.31	10.11	-22.05	17.18	-9	-7.3	1.28	-40.32	26.4	-8.41	-13.44	0.66	28.66	43.24
1553698_a_at	C1orf96	126731	C1orf96 RP4-803J11.3 CSAP	chromosome 1 open reading frame 96	-6.13	-5.66	1.91	42.39	18.41	-44.71	0.36	0.04	0.78	12.87	13.99	-3.09	-13.54	0.98	0.13	58.99	0.01	-3.2	32.91	-20.44	-7.93	-21.05	-6.03	-1.19	-28.89	17.61	-4.74	-12.81	7.25	20.02	12.15
1553701_a_at	DUSP18	150290	bK963H5.1 LMWDSP20 DUSP20 DSP18	dual specificity phosphatase 18	-0.6	6.76	14.44	20.89	12.43	-28.76	0.07	3.42	0.74	17.02	-18.55	-1.79	-4.03	-2.02	32.02	6.62	0.26	-1.2	31.97	6.54	-74.34	-0.02	0.84	2.48	-3.16	24.93	3.2	-7.72	-5.97	0.06	2.08
1553702_at	ZNF697	90874		zinc finger protein 697	2.79	-10.97	-29.24	52.09	4.42	-16.54	0.49	-43.77	-0.93	-30.85	-58.44	-2.89	-3.83	-10.07	33.98	-3.22	-6.71	-8.46	-4.87	3.03	118.33	-1.94	-9.8	2.08	-7.31	35.98	0.05	-8.89	6.58	10.43	16.87
1553703_at	ZNF791	163049		zinc finger protein 791	-9.77	-3.67	-19.16	-80.57	-20.51	-49.53	-13.97	-0.36	-12.4	-78.77	105.52	11.03	-8.09	6.86	-44.19	-19.97	1.73	1.23	-0.33	-8.55	NA	-3.38	0.18	-5.47	2.88	-74.17	-1.26	33.36	7.03	-16.08	-54.26
1553704_x_at	ZNF791	163049		zinc finger protein 791	-13.87	0.53	-16.8	-87.15	-7.22	-55.9	-12.39	0.04	-8.47	-73.66	73.83	9.1	-6.56	14.12	-46.96	-20.25	4.43	2.62	1.54	-31.96	NA	-2.39	0.9	-5.06	1.64	-71.52	0.37	31.38	2.26	-13.42	-52.7
1553705_a_at	CHRM3	1131	HM3 EGBRS	cholinergic receptor, muscarinic 3	0.59	-7.88	-19.44	0.32	4.31	67.81	-20.65	0.76	-1.13	-31.01	-19.23	3.49	26.85	-5.66	1.15	-4.42	-7.86	2.99	-6.88	-0.64	5.32	80.03	0.48	0.06	0.28	-0.46	0.39	0.26	14.35	4.61	42.82
1553706_at	HTRA4	203100		HtrA serine peptidase 4	-8.84	-5	0.24	5.21	12.31	-1.79	-0.46	-5.67	-6.89	27.54	42.96	2.34	-1.72	-12.58	0.73	-20.27	1.65	0.48	-1.17	-25.41	-101.8	-0.22	-1.51	5.97	0.54	96.25	0.61	59.87	-1.62	-12.03	77.17
1553708_at	MGC16075	84847	AC019066.3	hypothetical protein MGC16075	-10.08	-66.18	-53.43	-7.91	9.25	-20.42	-32.77	-16.18	-9.11	-41.58	140.55	-7.39	-8.44	1.19	-7.57	-8.57	14.27	-8.78	-49.97	-6.39	NA	-14.63	-15.29	-8.55	-20	-1.02	-6.61	7.16	0.77	-20.42	-1.7
1553709_a_at	PRPF38A	84950	RP5-965L7.1 Prp38	PRP38 pre-mRNA processing factor 38 (yeast) domain containing A	-5.49	9.14	-23.22	0.08	2.8	22.07	0.16	-45.22	-7	-34.56	-46.92	0.13	3.74	6.35	1.52	71.58	-20.04	5.94	3.6	4.72	11.62	16.81	7.9	0.28	1.06	-3.25	-2.7	0.52	6	91.58	-15.04
1553710_at	C4orf39	152756	C4orf39	chromosome 4 open reading frame 39	0.8	2.98	21.68	-21.63	-1.35	0.52	2.09	1.08	1.72	44.87	-2.49	0.74	2.56	1.79	-16.72	-16.87	4.41	4.91	22.77	-8.08	-4.2	0.56	0.06	3.25	0.37	-12.89	1.48	9.88	-13.9	-5.26	-7.02
1553711_a_at	C4orf39	152756	C4orf39	chromosome 4 open reading frame 39	0.23	-6.42	0.15	-6.67	0.1	-6.3	-29.77	0.26	0.29	2.08	1.57	2.2	-0.3	-0.2	-0.45	-2.43	-0.1	0.55	1.54	-13.24	36.6	-1.86	0.27	-0.13	0.9	-3.34	-0.5	11.32	1.33	-8.78	0.32
1553713_a_at	RHEBL1	121268	RHEBL1c	Ras homolog enriched in brain like 1	-2.9	-14.97	-39.79	-4.95	-2.17	0.96	-16.79	-19.46	-0.65	-63.57	40.13	11.98	0.3	-3.55	-79.14	7.28	12.91	20.1	-23.72	0.4	159.19	8.71	3.06	-8.2	3.66	-6.58	1.26	1.27	6.26	-21.52	-8.89
1553715_s_at	FAM195A	84331	c349E10.1 C16orf14	family with sequence similarity 195, member A	5.36	-13.49	-53.29	99.15	-116.34	6.7	17.57	-5.24	0.02	-87.17	1.57	-31.79	0.37	-42.06	11.69	2.35	0.14	-32.17	-26.68	3.21	231.16	-0.64	-21.03	-11.85	-17.15	105.05	-10.54	-26.9	-11.38	59.65	5.89
1553717_at	KCTD7	154881	CLN14 EPM3	potassium channel tetramerisation domain containing 7	1.44	1.37	53.23	2.23	3.61	-29.81	-59.65	30.1	-3.26	92.03	51.45	10.2	-6.98	0.67	-1.79	-0.96	6.05	3.8	24.08	-5.7	-149.3	-8.57	11.33	0.87	3.47	27.06	2.82	9.25	-12.96	-14.29	1.51
1553718_at	ZNF548	147694		zinc finger protein 548	-25.03	-31.26	0.87	-42.76	-17.73	-2.93	14.02	2	0.19	42.31	49.38	11.93	0.23	14.39	-84.45	-13.97	8.49	0	-12	-60.33	97.8	-8.41	1.4	-2.22	-7.35	-34.16	0.14	0.46	52.33	-23.06	-22.58
1553719_s_at	ZNF548	147694		zinc finger protein 548	1.72	0.02	-1.76	-45.55	-179.5	28.13	56.49	0.09	-0.67	58.98	19.15	17.92	20.77	17.31	-80.2	0.66	25.22	17.71	-4.53	-0.16	-95.53	5.53	13.62	2.39	19.88	-47.35	6.84	30.03	21.11	-11.98	-9.74
1553720_a_at	FAM123A	219287	FAM123A	family with sequence similarity 123A	2.68	-1.55	-4.98	0.22	-7.48	-28.97	1.14	-9.75	2.19	-27.39	3.61	0.73	-5.48	0.56	1.07	2.7	1.12	-2.09	1.93	0.57	31.33	-6.43	1.01	-0.89	-2.44	2.07	0.22	0.25	0.83	0.12	-1.67
1553721_at	RNF152	220441		ring finger protein 152	2.22	-3.45	-2.03	0.3	1.68	-0.96	24.47	-16.65	-6.17	-4.11	-11.35	-4.31	0.85	2.66	3.1	1.14	1.79	0.12	-1.92	1.95	10.91	-0.17	-0.88	-1.02	-1.68	0.12	-0.81	-2.73	-4.31	-0.05	2.45
1553722_s_at	RNF152	220441		ring finger protein 152	-1.03	-2.28	-13.66	1.48	4.55	1.66	5.53	-22.66	-2.64	-14.31	-5	-0.57	5.53	2.05	1.61	1.79	-1.23	0.05	-5.42	-1.91	23.93	0.68	-1.2	0.85	-2.28	1.53	-2.32	-6.39	1.97	0.17	2.7
1553723_at	GPR97	222487	PGR26 PB99	G protein-coupled receptor 97	-7.44	1.64	3.15	-12.02	260.35	-1.33	137.89	-6.28	-0.8	-1.87	-67.79	-3.97	0.13	-14.66	11.37	-8.79	2.77	14.73	6.57	75.39	-10.85	0.11	-1.59	-7.21	-21.03	-4.34	-8.24	-30.43	3.85	-12.1	-6.42
1553725_s_at	ZNF644	84146	BM-005 NatF MYP21 ZEP-2	zinc finger protein 644	-21.03	-29.49	-2.8	0.72	-19.38	-42.56	19.79	-5.85	-1.02	-5.07	118.78	4.57	-14.65	29.97	-0.01	34.17	14.66	-0.02	10.32	-6.32	-10.07	-22.07	0.45	-4.15	-9.7	0.03	-1.07	10.24	4.1	23.07	-4.07
1553726_s_at	C6orf170	221322	C6orf171 bA301B7.2 BROMI bA57L9.1 C6orf170 dJ310J6.1	chromosome 6 open reading frame 170	-1.31	15.7	24.99	-30.81	-69.17	6.61	-38.12	21.2	0.55	70.85	9.85	3.36	0.77	21.47	-29.04	64.5	0.07	1.06	19.12	0.48	-136.65	1.04	5.48	-1.31	44.07	-4.78	5.76	16.95	-3.15	10.43	0
1553727_at	B4GALNT3	283358		beta-1,4-N-acetyl-galactosaminyl transferase 3	0.42	0.01	-5.25	3.51	-4.48	-11.22	1.1	-3.08	1.7	-12.2	6.73	-2.11	-2.47	0.26	7.11	20.02	-1.78	0.1	-1.95	2.68	3.18	-6.74	-4.42	0	-10.48	2.47	0.34	0	5.98	3.75	1.75
1553728_at	LRRC43	254050		leucine rich repeat containing 43	-0.25	-19.23	-7.98	6.35	80.28	-45.8	-11.7	-0.71	0.31	-84.96	-0.16	1.27	-11.11	-46.66	16.85	1.97	-10.63	-6.2	-26.6	11.77	163.82	-9.14	-6.6	-19.79	-4.82	14.19	-12.27	-6.68	1.62	5.09	-0.6
1553729_s_at	LRRC43	254050		leucine rich repeat containing 43	16.01	23.24	4.77	-0.58	-5.28	18.29	12.14	1.56	10.08	-2.72	-13.42	0.61	7.39	2.74	0.12	1.28	0.23	54.84	3.26	18.53	-55.44	5.1	-2.7	2.85	-1.83	-2.25	-0.72	-12.87	-1.76	1.29	-1.72
1553730_x_at	LRRC43	254050		leucine rich repeat containing 43	2.56	0.19	1.29	1.48	57.29	-5.18	2.64	-2.16	1.41	-56.5	-1.86	-0.07	-1	-0.8	17.17	1.21	0.58	2.76	-3.19	14.82	-8.61	0.19	-5.25	-10.7	0.35	2.57	-5.25	0.97	9.11	0.01	1.53
1553732_s_at	CCDC123	84902	CCDC123 CEP123	coiled-coil domain containing 123	0.53	-6.04	-19.47	25.95	0.56	10.74	0.53	-0.67	1.69	-50.58	4.6	-1.64	6.34	4.55	0.56	44.08	0.79	0.06	-13.62	0.16	-39.23	22.42	-1.64	1.11	-1.82	37.66	-1.12	0.88	0.38	48.25	7
1553734_at	AK7	122481	AK7	adenylate kinase 7	0.16	-16.62	-9.01	2.74	0.5	10	23.39	-5.37	-0.55	-6.63	0.54	0.03	4.84	19.03	-1.96	18.84	-0.49	1.81	0.4	-12.6	-1.53	13.51	0.14	0.74	0.3	0.19	0.35	-1.9	-0.58	0.28	4.35
1553736_at	ZFC3H1	196441	PSRC2 CCDC131	zinc finger, C3H1-type containing	0.47	-0.27	-9.81	-17.27	55.05	7	154.25	-3.44	-2.31	8.12	6.89	8.94	1.91	23.41	0.14	-1.16	12.77	16.75	-13.17	-26.72	-147.25	2.39	-0.01	11.15	0.42	-18.78	10.12	0.12	14.98	-30.25	-11.31
1553739_at	IRAK2	3656	IRAK-2	interleukin-1 receptor-associated kinase 2	-0.26	-7.92	-2.59	0.4	3.19	-3.55	-0.24	-5.87	-1.04	-0.03	1.14	-0.41	-2.58	-2.85	-2.03	0.47	-1.91	-2.24	-1.69	-2.27	18.02	-0.91	1.12	3.13	0.93	0.2	-1.47	0.1	-0.06	-0.23	5.29
1553740_a_at	IRAK2	3656	IRAK-2	interleukin-1 receptor-associated kinase 2	-2.27	-6.68	-9.11	4.25	16.86	-10.99	-2.53	-1.26	-3.26	-2.66	0.86	-0.93	-4.77	-7.87	4.75	-2.89	1.33	3.67	0.87	-4.09	4.75	-2.82	-0.65	6.81	-3.78	14.93	0.24	3.24	-0.25	6.69	3.04
1553741_at	C1orf211	148645	C1orf211 NCRNA00337	chromosome 1 open reading frame 211	-0.78	-19.3	-6.24	-1.73	-11.14	-8.36	0.25	-11.74	-3.95	14.62	-2.97	-0.82	0.01	-3.56	-11.86	64.05	1.39	0.33	-9.71	0.1	80.41	-0.07	1.28	1.61	-4.71	-6.52	1.77	1.63	0.53	0.65	0.55
1553743_at	FAM119A	151194	HCA557b FAM119A HSPA-KMT	family with sequence similarity 119, member A	7.57	17.71	2.94	1.87	-0.2	4.46	0.15	17.21	21.17	0.55	14.69	-7.65	2.73	-9.2	2.92	68.1	5.66	0.34	-0.45	-6.22	-132.8	1.18	-0.96	0.24	0.25	0.1	0.66	1.49	1.17	16.71	3.62
1553746_a_at	C12orf64	283310	DFNB84B C12orf64	chromosome 12 open reading frame 64	0.68	-21.02	-8.78	-4.54	3.92	-3.15	-10.42	-13.74	-3.29	-3.05	0.04	0.85	-0.42	-3.99	-4.77	-0.09	-4.2	0.04	-0.92	-2.29	196.21	-0.56	-0.44	0	-1.17	-4.65	-3.28	0.18	-1.2	-0.3	0.03
1553747_at	MGC16025	85009		hypothetical LOC85009	-5.03	-4.61	-5.91	-0.2	25.5	0.65	2.63	2.96	-3.93	-1.96	-2.56	0.12	0.35	2.77	3.34	0.03	0.23	1.01	-6.59	-0.2	-2.98	-0.69	-0.78	0.48	1.29	-3.08	0.93	-1.73	29.87	0.16	0.29
1553749_at	FAM76B	143684		family with sequence similarity 76, member B	-0.94	1.08	5.13	-12.11	-26.28	-21.82	0.67	77.01	8.39	47.86	7.97	3.75	0.64	0.11	1.59	8.21	-6.75	3.91	3.31	0.87	-35.57	-3.35	1.65	-0.34	11.25	-18.81	3.75	7.93	-4.9	-2.16	0.6
1553750_a_at	FAM76B	143684		family with sequence similarity 76, member B	-1.44	-14.74	0.28	-19.04	96.8	-28.61	120.32	7.61	-5.32	24.56	169.11	0.82	-7.15	8.17	0.76	2.74	21.85	-0.09	10.44	-17.53	-192.01	-5.41	0.2	0.6	-10.43	-39.18	4.47	24.16	-0.87	-8.96	-21.23
1553752_at	C20orf165	128497	C20orf165 TSG23 dJ337O18.8	chromosome 20 open reading frame 165	1.6	-3.67	4.15	1.54	-17.53	-7.72	12.68	-30.89	-0.53	38.56	-4.16	-0.77	-0.74	-3.42	1.34	0.14	0.13	0.15	3.37	2.4	8.86	-1.2	0.8	4.92	2.12	-3.12	1.82	0.34	0.19	-0.54	0.31
1553755_at	NXNL1	115861	TXNL6 RDCVF	nucleoredoxin-like 1	-8.99	-13.26	0	18.71	-2.03	-5.58	23.05	-12.36	0.79	9.1	-3.82	-3.74	-1.76	-3.74	1.09	0.14	-1.54	-0.37	-5.18	-27.43	16.79	0.64	1.81	3.06	-3.02	11.28	4.36	-18.46	-0.64	4.84	0.2
1553756_at	C9orf70	84850	C9orf70	chromosome 9 open reading frame 70	-0.32	-15.52	-20.42	0.92	31.67	4.45	-7.38	-0.32	-2.35	-11.99	0.52	-0.41	5.94	-0.92	6.89	0.32	-4.22	2.83	-11.74	-0.02	8.8	4.25	0.2	1.9	0.49	1.27	-1.14	-0.1	0.61	0.39	-1.79
1553757_at	IQCG	84223		IQ motif containing G	-1.42	-7.26	2.79	0.15	-5.3	-1.38	-5.93	-7.1	-0.98	35.39	11.16	2.94	0.63	-10.48	-3.87	-6.62	3.09	3.89	-5.61	2.85	-2.04	1.33	7.11	3.51	0.04	0.36	-0.08	1.57	-4.68	0.21	-2.47
1553759_at	MCM9	254394	dJ329L24.3 MCMDC1 C6orf61 dJ329L24.1	minichromosome maintenance complex component 9	-3.56	1.53	2.35	-59.12	-17.54	12.45	54.99	2.88	0.1	53.97	-0.45	-1.26	0.33	15.62	-24.51	10.18	0.95	14.62	1.6	-9.83	-22.18	-1.2	4.71	-0.62	10.03	-44.21	8.35	0.2	27.63	-12.99	-21.14
1553761_at	C22orf30	253143	C22orf30 RP4-694E4.2	chromosome 22 open reading frame 30	1.41	-1.14	-1.58	-0.03	-0.18	19.44	-1	0.35	-1.61	0.39	9.75	-2.86	8.7	3.56	-1	3.93	-0.32	2.89	0.01	-1.3	-68.14	11.73	2.27	4.24	10.94	-1.03	0.58	17.54	-0.99	-0.64	-0.48
1553764_a_at	JUB	84962	JUB	jub, ajuba homolog (Xenopus laevis)	1.2	-8.88	-3.44	-13.8	-9.51	6.17	-3.81	-9.93	-4.09	-5.74	32.51	-0.93	6.49	14.02	-42.34	82.79	1.15	-0.76	-10.48	0.28	1.56	9.37	6.65	-4	59.21	-27.36	1.75	-13.2	19.71	69.22	-14.32
1553765_a_at	KLHL32	114792	KIAA1900 BKLHD5 UG0030H05 dJ21F7.1 RP1-39B17.1	kelch-like 32 (Drosophila)	0.87	2.74	6.97	-29.68	-24.96	-7.69	-35.22	2.52	3.31	16.8	123.29	2.07	-5.82	-12.76	-21.94	13.65	11.47	-6.66	0.28	-0.86	5.73	-12.44	4.01	-3.97	7.43	0.72	0.05	-0.28	-12.5	-2.7	-16.12
1553768_a_at	DCBLD1	285761	dJ94G16.1	discoidin, CUB and LCCL domain containing 1	-1.89	-5.56	-18.48	33.94	-5.71	-0.27	-33.04	0.81	-5.87	-38.83	-94.81	-16.27	-2.42	-23.77	14.44	13.03	-3.22	1.09	0.57	-9	NA	-1.1	-7.44	3.18	-13.21	34.86	0.13	-80.15	-54.51	30.79	13.29
1553769_at	SLAMF9	89886	CD2F10 CD84-H1 CD84H1 SF2001 CD2F-10	SLAM family member 9	-2.19	-8.68	-5.28	136.27	0.19	-6.83	0.86	-4.27	0.25	-6.35	-12.88	-4.61	-4.48	-2.52	4.58	-11.25	-0.82	-7.52	-17.7	-0.25	59.72	-4.25	-1.17	1.85	-19.71	53.34	-1.07	-17.01	-1.22	6.32	19.24
1553770_a_at	SLAMF9	89886	CD2F10 CD84-H1 CD84H1 SF2001 CD2F-10	SLAM family member 9	-4.91	-3.63	-12.03	160.88	41.17	0.73	-4.88	-9.76	-1.07	-20.2	1.83	-3.19	0.29	-7.31	8.19	0.24	-1.83	-2.63	-1.33	0.51	-3.89	-1.54	-4.24	5.02	-14.36	81.73	-0.74	-7.99	-0.81	26.74	24.42
1553772_at	GK5	256356	RP11-485G4.2	glycerol kinase 5 (putative)	3.22	8.01	21.04	-4.58	2.95	0.08	-11.49	28.92	-1.75	33.27	-15.72	22.6	-0.08	-8.59	13.9	7.34	-7.97	77.58	12.55	-3.99	-101.94	0.18	9.63	4.88	4.59	-2.5	2.47	0.15	0.08	-4.29	-0.54
1553775_at	FLJ31715	152048		hypothetical protein FLJ31715	0.1	-6.42	-26.71	18.55	-4.61	5.37	23.3	-1.58	0.24	-30.4	14.99	-8.88	0	-3.29	5.22	-8.82	7.71	-11.25	-2.95	-6.78	21.59	-1	-10.82	-0.18	-26.39	44.17	-0.96	-4.6	-15.88	19.46	12.11
1553776_at	UBE2U	148581	RP4-636O23.1	ubiquitin-conjugating enzyme E2U (putative)	2.54	0.21	0.22	-1.66	-0.29	-0.15	1.84	0.31	0.68	0.32	1.26	0.08	0.1	3.59	0.13	0.58	-0.32	0.09	-0.14	1.39	-3.01	-0.39	0.11	1.95	-0.95	-4.89	1.56	1.58	-0.15	0.06	0.46
1553778_at	WBSCR27	155368		Williams Beuren syndrome chromosome region 27	0.09	0.39	2.95	23.31	-12.99	-4.06	0.02	-0.69	1.16	-32.83	0.74	-0.49	-1.61	-3.41	7.02	0	-5.46	-5.72	-4.68	10.71	18.41	-3.95	-1.05	-5.09	-0.36	20.35	0.81	-3.83	-0.26	6.84	0.84
1553780_at	MGC23270	196872		hypothetical LOC196872	-2.65	-21.19	-12.97	2.86	15.17	7.09	2.56	6.34	2.76	-58.28	1.53	0.01	2.93	-3.98	17.01	17.08	-2.73	-1.3	-11.71	0.86	-4.66	1	1.01	-3.8	3.62	7.02	-0.78	0.78	5.56	21.48	-0.31
1553781_at	ZC3HAV1L	92092	C7orf39	zinc finger CCCH-type, antiviral 1-like	-1.25	-2.22	0.73	1.4	-3.35	1.33	2.03	-5.15	0.96	20.46	-21.7	-0.32	1.65	15.35	-3.2	65.43	-2.28	4.04	-1.91	-9.86	0.53	13.27	1.67	2.14	-0.06	-3.45	1.83	-1.65	-3.39	6.38	-6.01
1553785_at	RASGEF1B	153020	GPIG4	RasGEF domain family, member 1B	-2.97	0.94	-12.1	16.13	-0.03	-6.73	26.17	0.18	-6.01	0.48	11.59	2.6	0.19	-0.87	61.7	-2.52	15.48	3.1	-4.89	-6.67	-136.59	-0.37	-6.26	17.83	-13.01	78.66	0.52	27.29	-1.13	-2.51	45.35
1553787_at	C11orf45	219833		chromosome 11 open reading frame 45	2.31	-5.16	-5.23	91.22	-10.71	30.34	29.52	-13.44	-4.26	-1.78	-96.57	-3.36	8.67	0.02	8.23	28.87	-10.75	-20.16	-5.06	-0.37	0.44	-0.35	-11.85	0.37	-13.33	115.69	-2.09	-47.5	2.26	70.86	72.4
1553789_a_at	C21orf58	54058		chromosome 21 open reading frame 58	-0.82	-17.86	0.26	-14.06	-21.51	35.01	84.76	-2.07	-0.73	13.41	-0.14	-2.57	16.81	15.18	-35.37	40.43	0.43	1.46	-7.81	-10.41	-8.66	18.95	0.06	-3.8	-2.95	-8.23	-0.31	-1.75	11.42	39.31	-2.74
1553792_at	KIAA1109	84162	FSA Tweek	KIAA1109	-3.88	-9.4	-0.56	-10.03	32.42	-1.61	7.46	-6.12	-4.16	24.15	0.49	6.22	1.42	4.62	-11.55	0.27	0.26	13.99	-5.74	-20.31	-8.51	6.55	6.64	0.75	5.08	-12.34	10.6	0.72	0.71	-10.13	7.21
1553793_a_at	KIAA1109	84162	FSA Tweek	KIAA1109	-2.82	-3.59	1.37	-8.51	71.68	-2.03	70.96	4.1	-12.72	17.68	46.06	14.36	-2.36	-0.16	-26.01	-10.74	4.18	-1.1	0.57	-22.91	-81.57	0.31	1.95	3.9	-1.35	-26.93	16.98	11.58	-0.67	-27.58	-0.14
1553794_at	STOML3	161003	Epb7.2l SRO	stomatin (EPB72)-like 3	0.7	-6.79	-16.63	-4.24	-7.15	1.84	0.1	-10.05	0.33	-13.36	1.5	0.26	1.47	-1.68	-1.98	4.22	-2.74	-0.54	-3.18	-11.62	56.1	3.44	0.83	0.14	2.27	-8.91	0.32	-0.65	15.63	0.47	-0.5
1553796_at	LOC150622	150622		hypothetical LOC150622	-2.36	-6.86	-4.97	5.98	-19.05	-21.61	-16.78	-5.85	0.18	-11.35	0.35	0.27	-4.65	-11.99	-2.01	11.43	-9.77	0.16	-2.89	-1.54	118.08	-2.49	1.56	-1.23	2.09	-0.17	3.02	0.08	3.84	5.34	2.09
1553797_a_at	LOC150622	150622		hypothetical LOC150622	0.16	-2.55	-14.52	0.16	9.24	-5.01	-1.87	-6.39	-4.85	-14.3	0.1	0.44	-0.22	7.85	-0.95	1.23	-2.79	0.24	0.49	-1.26	24.71	-1.79	0.24	-1.23	-0.83	0.1	-0.05	5.94	0.03	-2.14	-0.12
1553798_a_at	FBXL13	222235	Fbl13	F-box and leucine-rich repeat protein 13	-3.8	-29.87	-3.17	0.4	260.11	3.45	25.06	-14.55	-6.24	0.2	0.18	0.84	0.14	1.69	-11.28	6.15	0.59	-4.11	-18.6	61.64	0.27	0.05	-12.53	-6.4	-19.12	0.48	-2.09	0.03	1.98	-3.98	0.69
1553799_at	C15orf33	196951	C15orf33	chromosome 15 open reading frame 33	0.87	-16.03	1.46	-5.68	-2.43	-6.19	0.57	1.59	-1.26	37.55	-1.14	-2.57	-0.81	-3.89	-4.48	2.17	0.13	-5.47	0.4	0.27	102.55	-2.58	-2.62	0.04	-19.96	-2.78	-0.69	-1.8	-5.88	-1.2	2.88
1553801_a_at	C14orf126	112487	C14orf126	chromosome 14 open reading frame 126	-0.92	0.7	-2.99	-12.54	-204.22	19.24	-1.37	0	4.09	-2.36	-23.38	-1.67	2.06	-16.03	-17.2	60.15	-0.49	6.75	1.75	-30.27	216.79	-0.57	0.35	0.09	2	-2.26	-1.02	-1.97	-2.52	3.08	-6.23
1553802_a_at	SOX3	6658	GHDX SOXB MRGH PHPX PHP	SRY (sex determining region Y)-box 3	0.8	0.16	-4.66	14.38	-6.26	-14.1	6.12	2.47	8.35	-17.17	2.21	-3.3	-4.19	0.08	9.75	0.38	3.86	-8.78	1.71	2.3	14.36	-10.01	-1.31	-0.38	-16.33	1.03	-3.26	-7.04	2.65	-0.62	0.1
1553803_at	C17orf46	124783	AEP2 TEX34 VAD1.2 C17orf46	chromosome 17 open reading frame 46	-24.85	-19.89	-44.89	6.6	55.36	-2.35	-14.55	-17.36	3.46	-82.4	0.25	-1.51	-2.38	-3.29	1.45	-2.37	-1.01	-6.93	-13.09	-29.01	237.24	-3.41	-3.69	-2.83	-4.06	11.38	-0.22	-19.23	53.04	0.26	0.58
1553804_a_at	C17orf46	124783	AEP2 TEX34 VAD1.2 C17orf46	chromosome 17 open reading frame 46	-3.81	-11.55	-11.18	-2	4.56	-4.93	-3.26	-15.91	-3.05	0.43	0.55	-0.14	0.46	-7.09	-1.72	-5.14	-1.96	-6.13	-9.67	0.06	177.89	-7.11	-0.46	0	-10.41	-0.39	-0.37	-2.11	2.25	0.13	2.65
1553805_at	C3orf49	132200		chromosome 3 open reading frame 49	-9.04	-27.43	-30.67	6.41	37.75	-6.82	-4.09	-4.01	-0.87	-59.68	0.53	2.2	-1.67	-1.35	2.05	-1.43	-2.77	5.66	-9.86	-9.71	95.78	-4.99	-1.44	0.09	-5.18	2.41	-1.96	-2.82	50.82	-0.36	2.18
1553808_a_at	NKX2-3	159296	CSX3 NKX2C NK2.3 NKX2.3 NKX4-3	NK2 transcription factor related, locus 3 (Drosophila)	0.07	-7.56	-6.44	-4.74	-5.15	66.84	197.96	-2.59	0.7	-4.42	0.87	0.01	35.49	0.21	-3.24	0.71	-3.95	-8.23	-7.31	0.22	-21.81	57.82	0.42	0.18	1.46	-8.31	0.88	1.94	-3.51	9.17	-2.45
1553809_a_at	C9orf71	169693	RP11-274B18.1 C9orf71	chromosome 9 open reading frame 71	-10.94	-26.49	-20.58	0.88	192.49	-19.35	-7.07	-34.13	-3.6	-32.01	1.13	0.53	-4.54	4.8	0.51	-9.56	0.54	-2.11	-11.14	27.51	116.84	-5.69	-2.77	-4.27	-6.59	0.19	-0.35	-4.54	18.38	-8.63	0.32
1553810_a_at	KIAA1524	57650	p90 CIP2A	KIAA1524	-12.54	-54.46	-37.99	-16.95	-7.66	24.42	10.77	-38.41	-13.46	0.03	-22.89	-4.38	4.24	1.29	-18.27	72.66	-10.34	0.08	-26.08	-25	142.54	11.65	0.46	-2.28	7.07	-2.17	1.35	5.01	0.29	25.59	0.11
1553811_at	MGC14436	84983		hypothetical LOC84983	-0.71	-8.78	-18.75	1.87	8.58	0.04	-1.58	-7.36	-3.07	-15	0.34	1.03	0.6	-0.31	2.03	25.68	0.72	0.12	-0.33	5.57	1.99	-0.26	2.72	-0.11	1.44	2.41	0.04	-1.59	9.04	0.51	-0.5
1553812_at	TLE6	79816	GRG6	transducin-like enhancer of split 6 (E(sp1) homolog, Drosophila)	-6.98	-28.76	-13.11	1.64	0.65	-11.48	-2.24	-3.02	-4.83	2.46	3.14	-1.21	-2.21	1.25	-8.31	8.23	1.58	-0.4	-13.04	-5.33	89.86	-9.54	1.01	0.38	-8.11	-5.58	2.66	11.18	-1.18	-2.08	6.27
1553813_s_at	TLE6	79816	GRG6	transducin-like enhancer of split 6 (E(sp1) homolog, Drosophila)	-3.39	-4.97	-23.52	9.28	12.34	0.24	-0.13	-9.07	0.72	-19.29	-0.37	-5.96	0.14	-0.39	-0.8	52.59	2.22	1.03	-13.61	-0.85	14.87	-1.25	-1.13	-0.88	-1.58	28.62	-0.1	-9.6	0.45	17.99	1.92
1553815_a_at	TCEANC	170082		transcription elongation factor A (SII) N-terminal and central domain containing	2.84	1.35	13.62	-1.89	-3.42	-8.91	-14.3	-12.13	0.74	63.77	0.41	-1.42	-5.86	-60.09	-19.89	0.58	21.99	0.04	0.26	15.28	56.27	-16.49	0.1	-8.33	0.42	-1.58	-1.79	0.08	-70.85	-3.71	27.16
1553821_at	C12orf51	283450	C12orf51 POTAGE	chromosome 12 open reading frame 51	-4.48	0.23	-9.88	-3.27	41.6	-0.81	-2.82	-2.71	0.16	-25.54	3.34	0.17	-0.95	2.56	7.88	1.24	-0.62	-0.33	1.67	-4.29	0.37	-2.39	0.3	-1.31	0.17	0.06	-0.7	6.35	9.62	-1.67	0.34
1553822_at	RTP1	132112		receptor (chemosensory) transporter protein 1	6.17	4.27	0.37	-1.67	-0.19	2.27	9.18	0.79	2.31	0.02	5.23	0.32	2.9	2.56	2.71	-0.19	0.22	-0.76	1	0.8	-45.3	0.15	1.2	1.88	0.75	-1.47	-0.15	0.52	-4.18	1.39	-4.26
1553823_a_at	RTP1	132112		receptor (chemosensory) transporter protein 1	-4.58	-34.03	-34.89	1.96	27.9	-12.96	1.36	-23.53	-0.58	-36.76	-2.16	0.07	-5.26	-1.56	3.93	-1.4	-1.42	-9.13	-17.65	-0.57	170.13	-4.06	-1.12	-0.6	-1.17	1.07	-1.54	0.43	30.53	-3.57	-0.07
1553826_a_at	C16orf11	146325	LA16c-366D1.2	chromosome 16 open reading frame 11	1.91	2.92	-9.15	8.61	-1.38	2.52	-9.15	26.26	5.23	-25.43	-5.57	1.88	-1	3.1	15.17	0.25	-2.65	-1.02	1.82	-11.09	-2.61	1.92	0.12	0.03	1.22	-0.01	3.27	2.56	0.63	1.46	-7.18
1553828_at	FAM55A	120400	FAM55A	family with sequence similarity 55, member A	-2.54	-6.54	-13.25	-19.1	20.5	-15.25	-30.39	-8.21	0.28	-46.07	18.2	-1.01	-3.16	-0.17	0.29	2.22	-4.85	0.69	0.2	0.96	229.82	-15.8	-1.99	-3.15	-2.44	-14.41	-2.8	0.45	4.23	-9.65	-22.9
1553829_at	C2orf58	285154	C2orf58	chromosome 2 open reading frame 58	9.86	20.27	29.35	26.61	-1.05	-6.69	-6.2	-0.53	0.35	45.85	-22.59	-4.12	-1.01	-3.95	43.47	-7.11	-2.19	0.3	15.1	16.47	-47.9	-1.14	-4.59	-0.05	-3.22	35.32	-0.14	-8.57	-3.43	0.17	4.47
1553831_at	APOBEC3D	140564	APOBEC3DE APOBEC3E ARP6 A3D	apolipoprotein B mRNA editing enzyme, catalytic polypeptide-like 3D	-14.55	-26.21	-42.02	10.05	83.68	-14.04	0.42	-18.76	-0.32	-98.05	7.09	-0.38	-3.18	-2.63	7.14	-1.57	-4.38	0.07	-17.83	-6.17	111.24	-3.95	0.38	-3.89	-11.65	7.35	-2.17	-5.82	17.53	-0.98	-0.37
1553832_at	C21orf93	246704		chromosome 21 open reading frame 93	-4.14	-21.15	-21.6	1.93	44.49	-21.96	-17.43	-22.45	0.23	-73.74	7.77	1.47	-3.97	-13.48	3.08	1.19	-3.23	0.23	-9.07	3.81	81.48	-15.31	-0.48	-11.05	6.18	0.83	0.05	1.06	19.65	1.65	-0.52
1553834_at	COL6A5	256076	VWA4 COL29A1	collagen, type VI, alpha 5	2.94	0.73	-0.51	-0.52	0.89	20.66	6.47	-2.6	0.8	-3.74	0.45	0.16	3.31	0.1	2	10.82	-1.92	3.32	15.1	-1.03	-35.08	-0.95	0.35	0.66	6.88	-4.77	-0.43	2.67	-0.1	-0.22	-2.78
1553835_a_at	COL6A5	256076	VWA4 COL29A1	collagen, type VI, alpha 5	0.19	-7.9	-19.92	0.26	19.82	23.78	1.91	-8.6	-1.84	-14.24	0.74	0.25	3.06	-1.49	1.31	-0.53	0.68	0.12	-0.14	-1.36	13.12	2.39	-0.7	-0.13	-1.34	2.06	-1.01	-4.57	-7.83	-1.1	-0.08
1553837_at	PGAM5	192111	BXLBV68	phosphoglycerate mutase family member 5	0.02	-12.57	0.75	0.09	0.69	0.65	4.1	-22.74	0.99	25.48	4.79	-2.84	2.33	-5.77	1.33	0.82	0.74	0.19	-18.87	1.26	5.42	4.87	0.43	1.05	2.16	0.2	2.84	0.06	0.37	0.07	-1.38
1553838_at	C4orf45	152940		chromosome 4 open reading frame 45	-0.49	-3.27	-3.05	0.58	63.82	4.48	6.96	0.19	0.93	-12.93	3.65	0.73	5.74	9.99	0.33	0.61	-0.3	-0.43	-1.36	-3.62	-12.89	0.59	-1.83	-0.74	0.19	0.94	-1.87	-8.41	0.4	0.06	-7.24
1553839_at	CCDC149	91050		coiled-coil domain containing 149	0.69	-3.6	-4.52	0.97	3.87	0.35	-5.01	1.12	-0.94	-16.98	-2.98	-1.73	0.08	-10.72	44.63	2.16	0.35	-8.34	-4.85	7.14	7.52	0.06	-3.2	-4.03	3.68	2.4	1.9	0.47	0.94	-0.8	0.1
1553840_a_at	CCDC149	91050		coiled-coil domain containing 149	0.23	-2.61	-12.34	0.04	28.12	12.47	-5.39	1.29	-1.95	-13.75	-8.62	0.08	0.93	-1.44	34.85	0.19	0.61	-1.43	-28.63	-5.88	20.84	-0.94	-3.26	-2.58	0.07	0.67	-2.94	0	4.5	-5.26	0.03
1553842_at	BEND2	139105	CXorf20	BEN domain containing 2	33.92	163.79	173.07	-21.01	7.56	-6.58	-34.33	65.19	47.03	119.61	-21.05	-3.21	-8.08	-13.43	3.95	-15.13	9.83	-1.05	37.19	28.7	-21.59	-10.34	-12.29	-5.31	-30.65	-18.32	-4.86	-21.14	-9.22	-20.91	-7.33
1553843_at	C10orf67	256815	RP11-792P23.2	chromosome 10 open reading frame 67	1.38	0.16	-5.67	-12.43	-1.17	2.6	-4.85	1.88	9.6	-16.4	79.46	12.98	3.23	20.16	-4.2	1.02	0.92	10.46	-4.95	-6.73	-66.19	0.96	2.75	1.5	11.26	-15	0.07	19.45	8.03	-0.74	-9.07
1553844_a_at	C10orf67	256815	RP11-792P23.2	chromosome 10 open reading frame 67	-4.03	-15.72	-2.29	1.41	14.82	-2.14	-6.37	-2.14	0.22	8.29	-0.48	1.2	0.88	-10	-1.49	2.28	-0.4	1.42	-12.88	-1.13	10.74	-1.21	-0.17	0.04	-0.2	3.68	1.77	-0.78	4.83	2.01	1.59
1553845_x_at	C10orf67	256815	RP11-792P23.2	chromosome 10 open reading frame 67	-3.33	-4.21	-9.91	-1.22	63.31	0.06	4.4	3.06	5.48	-47.4	35.22	4.64	0.18	18.96	0.49	-3.58	0.03	3.42	-11.29	-2.35	-21.8	-0.79	1.75	0.26	0.34	0.02	-2.7	9	14.94	-1.95	-4.25
1553846_at	SPERT	220082	NURIT CBY2	spermatid associated	-1.52	0.42	-4.47	1.04	-4.6	33.38	7.67	-2.52	2.92	-6.02	0.89	-4.9	5.17	-2.84	-1.66	-0.77	2.72	-10.86	-7.02	-1.13	5.29	5.33	0.84	3.61	0.02	0.99	0.35	-6.72	0.36	1.11	-3.62
1553847_a_at	SPERT	220082	NURIT CBY2	spermatid associated	-11.58	-4.77	-21.51	28.49	114.5	-12.33	0.07	-6.57	-1.95	-18.21	-11.17	-3.83	-1.57	-0.19	9.75	0.41	-1.92	-1.48	0.84	-3.17	16.48	-6.77	-0.91	-0.29	-16.11	28.76	0.09	-6.65	8.43	4.81	1.71
1553849_at	CCDC26	137196		coiled-coil domain containing 26	0.31	2.29	-8.44	13.42	-10.61	41.23	68.73	0.57	-2.09	-0.55	-30.76	-6.29	15.61	108.29	1.02	37.17	-4.92	-5.03	-3.51	1.06	-7.61	2.11	-8.09	3.64	-15.41	-6.18	-6.51	-12.43	7.3	44.06	-1.9
1553850_at	C21orf88	114041		chromosome 21 open reading frame 88	-2.69	-8.03	-12.75	0.35	43.23	-3.56	-0.98	-0.9	0.81	-35.79	4.55	2.84	-0.97	-1.09	-0.52	2.33	-0.16	0.18	-2.96	-2.77	13.74	-1.92	0.19	-0.7	0.4	0.17	-3.02	-1.34	8.02	0.3	0.75
1553851_at	SPIC	121599	SPI-C	Spi-C transcription factor (Spi-1/PU.1 related)	-2.38	-1.51	-7.63	-1.66	3.6	52.49	0.05	0.59	0.03	-10.58	-5.69	0.22	-0.33	3.61	0.32	-1.49	-2.92	-0.89	0.44	-0.77	39.58	-2.56	0.68	0.45	-1.53	0.15	-1.35	-4.64	-12.04	-1.3	-0.75
1553852_at	VPS13B	157680	COH1 CHS1	vacuolar protein sorting 13 homolog B (yeast)	-17.47	-9.84	0.26	-1.9	86.44	-27.04	79.61	30.96	-3.95	-2.28	89.68	3.96	-11.54	29.85	-14.57	1.15	0.39	1.2	9.31	-25.6	-107.45	-8.56	0.1	-0.05	-14.29	-3.89	4.09	7.62	-2.27	2	-2.14
1553856_s_at	P2RY10	27334	P2Y10	purinergic receptor P2Y, G-protein coupled, 10	-3.86	3.21	7.84	-93.76	63.13	-67.22	-149.49	3.33	0.66	-0.52	282.38	20.84	-39.97	-52.88	-64.48	-32.08	33.83	-3.06	8.97	-0.37	46.16	-70.7	23.3	1.9	31.58	-91.98	11.31	66.4	-22.31	-81.09	-58.43
1553857_at	IGSF22	283284		immunoglobulin superfamily, member 22	9.82	0.57	0.72	-30.43	-12.78	-39.73	-29.77	-1.09	4.22	0.04	14.34	12.15	-13.57	-13.84	-26.1	3.33	8.27	-12.43	-8.49	25.94	9.66	-13.57	10.73	-9.15	22.87	-3.21	9.41	31.17	0.31	-8.94	68.63
1553858_at	ZBTB3	79842		zinc finger and BTB domain containing 3	3.21	0.41	13.25	4.3	-79.18	-4.96	1.16	-24.89	-3.11	61.94	0.04	-6.43	1.77	-40.91	0.1	0.96	12.51	-5.75	-4.3	37.62	41.02	1.05	0.66	-6.48	-2.89	0.22	-0.05	-7.78	-56.15	1.46	1.22
1553859_at	TPH1	7166	TPRH TRPH	tryptophan hydroxylase 1	0.28	-7.13	-9.08	6.79	0.89	-0.95	0.75	-14.32	-1.63	-1.85	5.16	0.08	2.37	1.11	1.09	3.78	1.04	1.52	-1.65	1.09	-5.02	1.51	0.11	3.34	1.29	0.15	3.27	5.82	3.14	0.34	0.02
1553860_at	DCST1	149095		DC-STAMP domain containing 1	-3.69	-7.23	-3.36	2.23	17.48	-0.36	3.59	-9.21	-0.27	-5.84	-2.5	-0.94	1.26	-1.4	-0.6	3.69	0.5	0.99	-7.84	-1.11	11.35	0.1	0.59	0.3	1.62	0.35	1.1	-1.11	-1.91	0.02	-1.31
1553861_at	TCP11L2	255394		t-complex 11 (mouse)-like 2	1.5	13.83	8.28	-51.15	125.3	-29.29	71.65	1.61	7.36	23.71	63.37	9.44	-5.55	4.71	-8.84	-38.94	32.99	0.3	0.68	1.57	-159.27	-8.55	1.81	-0.98	0.19	-50.07	6.85	19.23	-6.31	-61.29	-24.74
1553863_at	WDFY4	57705	C10orf64	WDFY family member 4	-8.78	-24.53	-19.02	37	78.46	-12.86	-3.44	0.84	-7.15	-48.25	218.98	-2.58	-3.91	7.03	0.12	-26.05	8.9	-10.34	-10.79	-6.44	-19.7	-1.66	-13.08	2.33	-15.21	14	-6.89	70.15	1.63	-0.72	8.05
1553864_at	GPR26	2849		G protein-coupled receptor 26	-0.1	-2.92	1.27	-1.71	-7.76	-13.16	0.56	-2.06	0.36	2.4	-1.31	0.24	-3.38	5.04	0.12	-0.11	1.17	1.15	-0.96	2.19	27.93	-3.49	0.62	0.24	-8.17	-1.98	0.49	0.2	4.94	-0.68	0.36
1553865_a_at	GPR26	2849		G protein-coupled receptor 26	-18.81	-25.86	-24.9	4.52	25.47	1.22	0.41	-5.32	-0.18	-44.33	8.98	-0.81	0.45	1.67	-0.78	0	-1.16	-7.73	-22.05	-14.21	74.16	-0.69	-4.4	-2.03	-1.89	5.36	-2.13	-1.29	18.41	-2.39	-0.43
1553868_a_at	C5orf36	285600	C5orf36	chromosome 5 open reading frame 36	0.12	-3.27	0.09	-2.62	184.99	0.56	1.07	0.81	1.72	0.19	-5.55	-1.66	-0.74	1.91	0.03	33.43	0.62	4.05	1.48	0.37	-26.97	0.13	1.21	0.23	0.46	0.23	3.12	-6.78	-3.02	6.63	-0.78
1553869_at	SESN3	143686	SEST3	sestrin 3	-0.47	-1.53	4.67	-15	-1.35	0.82	13.63	-2.97	-2.81	7.6	45.92	2.66	0.46	-0.73	-8.39	-11.09	12.63	-2.58	0.12	-3.22	-9.44	2.46	1.55	0.06	3.88	-22.48	0.93	19.57	-7.25	-12.3	-10.83
1553871_at	C19orf34	255193	C19orf34	chromosome 19 open reading frame 34	-18.01	-10.89	-21.33	30.21	67.52	-6.79	-26.53	0.09	0.38	-71.95	2.11	0.37	-3.77	-8.74	10.94	-1.76	-1.28	-5.81	-10.52	-10.61	105.5	-2.66	-7.21	-6.8	-8.9	26.01	-1.52	-5.31	3.35	0.81	0.07
1553872_at	C17orf103	256302	Gtlf3b	chromosome 17 open reading frame 103	-4.93	-28.67	-36.79	1.48	148	0.02	30.57	-52.49	-6.67	-66.86	-34	0.18	-2.55	1.02	4.25	-8.29	-7.62	-1.13	-13.76	-1.65	87.98	-8.73	0.23	-3.67	-1.38	1.46	0.65	-3.96	24.37	-3.79	1.49
1553873_at	KLHL34	257240	RP11-450P7.3	kelch-like 34 (Drosophila)	23.92	80.57	51.89	-34.2	-7.32	-6.68	-31.1	37.01	5.76	38.86	-18.54	12.94	-3.06	-1.27	-27.32	-11.54	1.33	-2.21	2.87	53.9	-140.72	-1.35	53.03	0.13	113.31	-4.93	8.92	28.35	-7.51	-12.26	-5.54
1553874_a_at	ZSCAN10	84891	ZNF206	zinc finger and SCAN domain containing 10	1.66	-5.67	-3.03	-4.42	-2.82	-2.17	2.68	-19.24	-3.96	7.16	7.26	-0.87	0.7	5.12	-8.46	-0.69	3.19	0.37	-3.03	0.41	33.34	0.79	1.03	0.88	-12.57	0.63	0.14	7.39	-11.02	-1.08	-3.09
1553875_s_at	ZSCAN10	84891	ZNF206	zinc finger and SCAN domain containing 10	-5.91	-32.25	-6.17	21.96	47.77	-20.78	0	-10.85	-0.38	-34.06	11.1	-2.33	-3.94	-2.16	7.42	-4.52	1.05	-13.5	-12.3	2.8	82.32	-9.63	-10.96	-3	-22.71	12.45	-2.25	-12.51	6.85	-0.11	0.15
1553876_at	SAMD3	154075		sterile alpha motif domain containing 3	9.89	62.09	88.99	-21.46	0.86	-20.99	-44.95	34.94	8.56	101.59	-28.28	42.92	-7.13	-19.68	-21.9	-8.56	-1.29	65.6	25.27	1.83	-10.72	-15.3	15.57	-1.26	12.3	-11.05	16.45	-13.21	-9.47	-13.26	-22.7
1553878_at	GOT1L1	137362		glutamic-oxaloacetic transaminase 1-like 1	0.41	-10.04	-18.67	-7.58	23.19	-1.53	1.07	-30.53	-2.88	-33.62	-28.69	-0.28	-0.44	-0.22	0.32	0.31	-8.49	11.36	-2.82	-9.37	210.35	3.64	-2.65	-1.76	1.13	-7.95	-0.57	-2.02	2.91	-1.05	-1.02
1553879_a_at	GOT1L1	137362		glutamic-oxaloacetic transaminase 1-like 1	-2.37	-2.07	-13.28	1.46	5.79	-13.55	-14.02	-4.74	0.16	-40.4	0.08	1.11	-2.83	-0.07	6.51	-6.43	-2.21	0.04	-4.63	0.61	73.29	-1.68	0.24	0.04	-0.63	1.19	-0.49	0.52	-0.03	-1.99	0.02
1553880_at	C10orf91	170393	bA432J24.4 RP11-432J24.4	chromosome 10 open reading frame 91	4.79	1.8	4.53	-10.58	-7.96	-7.41	30.41	-1.08	0.31	19.41	0.06	7.13	-1.09	-3.55	-3.71	0.68	12.95	9.46	1.35	1.09	-8.68	-4.88	3.38	0.84	1.05	-5.6	-0.13	-0.31	-9.14	14.73	-4.45
1553881_at	MGC16142	84849		hypothetical protein MGC16142	-4.44	-7.41	-5.12	-0.28	24.71	0.71	-68.36	16.65	-9.14	-18.24	-13.53	0.55	-1.22	-6.53	0.13	68.08	-12.45	3.83	0.38	-7.63	59.96	2.55	2.68	-4.44	7.44	-0.35	-0.22	-2.64	-0.41	-0.07	0.1
1553883_at	ZNF99	7652	F8281 C19orf9	zinc finger protein 99	-1.82	-4.02	-9.42	0.37	23.78	17.39	0.66	0.53	0.48	-1.64	1.25	-0.08	9.31	24.77	0.32	5.16	-1.52	1.63	-2.62	-2.58	-25.93	4.74	0.07	-0.39	0.02	-0.42	-2.42	6.6	-0.59	13.4	-4.42
1553885_x_at	ZNF99	7652	F8281 C19orf9	zinc finger protein 99	-0.89	-5.83	-5.64	-0.39	36.97	6.89	-0.11	-1.45	-1.93	-0.17	0.33	0.02	10.39	9.88	2.21	-1.46	-1.02	-0.03	-0.7	-3.76	-3.11	2.73	0.28	0.44	-2.32	0.31	-3.8	0.97	-0.57	12.22	0.15
1553886_at	CCDC108	255101		coiled-coil domain containing 108	2.91	-0.55	0.39	-3.1	4.1	-1.35	6.73	7.83	0.47	6.73	0.35	0.36	-0.84	53.53	1.73	0.6	3.61	0.2	-0.51	0.62	-31.9	0.82	1.8	0.34	-2.37	-10.79	0.71	3.15	-8.61	-2.07	-1.46
1553887_at	C19orf75	284369	SIGLEC23P C19orf75 SIGLECP7	chromosome 19 open reading frame 75	-14.18	-23.05	-18.3	-0.97	38.9	0.26	29.24	-15.68	-0.47	-14.76	-2.12	-4.47	0.34	0.01	0.4	0.05	0.53	-4.84	-17.58	1.8	53.11	0.07	-2.03	0.86	-2.74	-0.93	-0.4	-6.46	4.04	-2.67	0.37
1553888_at	LDHAL6A	160287	LDH6A	lactate dehydrogenase A-like 6A	0.16	-18.35	-10.58	0.96	49.38	0.3	-3.42	-26.66	-5.11	-10.11	2.53	0.3	3.68	-1.72	-3.98	-4.29	-4.25	2.66	-17.15	-1.4	43.87	1.12	-1.96	0.28	0.44	0.33	-0.08	1.35	-0.36	-1.05	0.21
1553889_at	MRGPRX2	117194	MRGX2	MAS-related GPR, member X2	0.16	-3.15	0.37	3.44	40.42	-1.34	-5.09	0.07	0.4	-4.66	8.41	6.41	-1.68	-3.45	7.25	3.69	-6.77	1.79	-3.21	-1.17	-36.04	-0.56	0.35	-1.23	3.45	6.53	0.43	3.18	5.75	1.16	0.29
1553890_s_at	NTN5	126147		netrin 5	1.65	0.84	0.18	-14.03	-48.98	-1.32	-0.43	1.71	0.04	10.47	-1.82	0.79	0.97	2.1	-14.75	-12.11	15.3	-7.51	-10.13	26.24	67.72	0.81	0.48	1.44	7.17	-19.27	5.41	1.31	-0.53	-17.98	-14.79
1553891_at	KLF17	128209	ZNF393 Zfp393 RP4-675G8.1	Kruppel-like factor 17	-1.35	-11.07	-12.1	6.31	31.32	-9.28	-43.67	-4.35	-0.79	-19.61	-5.04	-0.17	-7.56	-16.44	6.97	-2.28	-3.13	0.2	-8.98	-2.08	152.95	-5.48	-1.43	-2.5	0.62	5.33	0.11	-2.8	16.31	-7.92	2.29
1553893_at	CCDC105	126402		coiled-coil domain containing 105	-5.47	-4.68	-9.6	-0.83	8.34	0.14	-0.72	-4.71	-0.26	-40.81	0.9	-1.06	0.8	-5.71	-0.13	14.84	-5.45	0.96	-6.63	-1.58	51.36	-2.05	0.7	-3.49	0.16	-4.36	-0.46	-10.72	29.77	3.79	-0.57
1553894_at	CCDC122	160857		coiled-coil domain containing 122	-5.69	-24.66	4.55	-12.39	0.22	5.47	-23.43	-10.94	-5.54	38.41	20.83	-1.33	1.01	1.81	-10.84	-11.37	-0.72	-0.25	-5.95	-9.56	19.9	0.64	0.53	-4.34	0.79	0.33	-0.63	30.43	-7.45	-4.59	2.74
1553895_at	C11orf42	160298		chromosome 11 open reading frame 42	2.02	-6.23	-17.1	12.38	-9.04	-5.11	-3.31	-2.66	-0.05	-61.84	0.48	-4.9	-0.39	-10.01	7.61	6.16	-6.81	-1.5	0.89	-11.93	95.73	-2.39	-3.34	0	-2.7	7.82	-0.76	0.22	9.64	0.94	-4.13
1553898_a_at	DKFZp434L192	222029		hypothetical protein DKFZp434L192	-0.65	-2.67	0.53	0.68	-3.18	-1.08	2.45	-0.82	0.72	2.82	-0.47	-2.16	0.02	3.56	-0.36	1.16	1.66	-4.16	0.07	2.98	5.26	-1.14	0.82	0.26	-3.87	1.3	2.49	-1.79	-5.45	0.01	-4.92
1553901_x_at	ZNF486	90649	KRBO2	zinc finger protein 486	-23.44	-1.1	4.67	-7.44	103.45	25.77	-14.1	0.27	-2.12	12.36	37.02	10.81	5.2	5.12	-24.76	-17.43	-2.12	14.33	5.13	-40.9	-153.67	1.63	12.52	1.29	6.31	-10.24	2.35	40.02	63.41	-4.78	-8.51
1553905_at	CXorf22	170063		chromosome X open reading frame 22	-2.94	-8.66	-7.85	0.02	9.92	-0.84	-4.8	-12.26	-1	-6.95	0.1	-0.45	-1.39	1.02	0.75	0.07	-0.16	-1.06	-6.58	-2.86	53.43	-4.41	-0.72	-3.33	-0.15	2.33	-1.03	-7.77	6.41	0.07	8.12
1553906_s_at	FGD2	221472	ZFYVE4	FYVE, RhoGEF and PH domain containing 2	21.15	64.33	75.95	63.92	-110.48	-26.67	-34.86	62.99	6.21	92.81	66.56	-45.05	-24.18	-19.26	28.79	-70.69	9.2	-34.84	16.18	46.04	-4.66	-50.32	-54.05	15.33	-111.96	-0.59	-25.61	60.75	-56.39	-25.21	3.61
1553907_a_at	EXD1	161829	EXDL1	exonuclease 3'-5' domain containing 1	-1.29	-10.71	0.07	-1.66	-0.91	-2.03	-0.43	-7.62	-3.36	14.25	-5.71	0.4	0.49	7.66	-1.15	-0.31	-0.73	1.53	-8.09	-4.95	26.5	0.85	-0.65	0.22	0.14	-1.76	-0.02	0.21	-0.02	-0.73	3.65
1553909_x_at	FAM178A	55719	C10orf6	family with sequence similarity 178, member A	-3.4	6.54	3.1	-2.28	46.57	16.28	-77.19	3.85	-0.82	-1.28	34.36	8.94	2.23	12.6	-6.78	-9.69	-8.19	16.52	2.59	-5.9	-192.55	7.2	23.83	1.51	18.14	2.17	0.45	28.26	23.51	-7.95	2.88
1553910_at	NBPF4	148545		neuroblastoma breakpoint family, member 4	-3.59	-14.39	-46.21	-4.93	-3.51	0.47	-18.48	-5.87	-3.46	-42.22	-18.2	-2.49	0.2	-2.33	-2.63	1.82	-4.69	0.52	-9.28	-18.36	NA	1.24	-2.94	-1.31	0.89	-6.35	-1.21	-5.9	0.36	79.24	-1.01
1553911_at	ZNF663	100130934	ZNF663	zinc finger protein 663	2.25	-0.56	-8.25	5.26	-22.18	5.59	-0.08	-1.68	0.22	-1.96	-5.74	-1.99	7.85	3.36	-0.5	2.99	5.08	-4.64	1.5	-0.3	26.93	-0.32	-2.48	2.95	-2.67	-0.14	-0.1	-1.65	-4.77	0.03	3.64
1553912_at	FLJ35424	285492		hypothetical FLJ35424	0.51	-5.16	0.58	0.15	1.64	-2.97	2.16	-1.99	-0.41	0.03	0.24	0.25	0.02	-0.36	0.25	0.04	-2.32	0.15	0.32	-0.26	-0.26	0.69	0.14	-0.86	1.92	0.09	1.7	0.93	6.36	-1.36	0.12
1553914_at	MGC34800	162137		hypothetical protein MGC34800	-1.05	-16.15	-12.79	5.55	0.8	-2.43	-0.97	-3.85	-4.13	-9.9	2.41	0.63	0.22	3.98	-2.35	-0.19	1.36	-2.14	-5.66	-6.36	59.04	-1.68	-1.04	0.61	-2.97	0.19	-0.33	0.97	-0.01	-4.29	5.5
1553915_at	C10orf126	283080	bA492M23.1	chromosome 10 open reading frame 126	0.53	1.13	0.23	0.38	3.07	-0.02	17.05	-2.02	-0.18	1.7	3.34	0.36	0.31	5.85	-0.45	0.02	1.37	-0.84	1.08	-0.91	-19.36	0.22	-0.74	-0.3	-4	-0.58	0.36	0.43	-0.08	-0.15	-2.08
1553917_at	PIKFYVE	200576	PIP5K CFD FAB1 HEL37 PIP5K3 ZFYVE29	phosphoinositide kinase, FYVE finger containing	-9.45	-26.11	1.13	-7.71	11.85	-26.91	97.97	-1.24	-4.16	9.02	57.05	0.1	-2.64	6.79	0.49	14.67	2.13	3.1	3.4	-13.38	-37.53	-3.27	-1.51	-0.56	-20.78	-17	3.38	12.84	63.08	-6.53	-29.56
1553918_at	C21orf129	150135	C21orf129 PRED76	chromosome 21 open reading frame 129	0.74	-2.72	-9.14	2.87	64.58	-3.55	-0.83	-7.07	-0.91	-25.87	-6.06	0	0.58	-0.33	8.94	5.51	1.55	-1.18	0.38	1.8	6.52	-0.59	-3.98	-0.11	-3.18	2.83	-2.28	-0.43	0.18	3.2	-2.2
1553919_at	C9orf62	157927		chromosome 9 open reading frame 62	-7	-5.56	-2.9	-2.85	15.68	-3.53	6.37	-1.95	-0.13	-4	3.04	0.36	0.12	2.95	-6.2	-4.24	0.26	-0.74	-9.88	-15.67	20.32	0.07	1.7	0.4	-2.17	0.34	5.63	0.11	-0.84	-0.52	-9.31
1553920_at	C9orf84	158401		chromosome 9 open reading frame 84	-3.56	-5.91	-0.39	0	60.66	-0.73	-5.82	-3.64	-0.32	6.1	1.15	0.04	-1.27	20.01	3.45	-2.67	-3.8	-0.87	-9.62	-0.74	2.38	-0.55	0.06	0.07	3.21	0.04	1.55	-2.01	-1.48	0.29	4.8
1553923_at	SLC22A24	283238	NET46	solute carrier family 22, member 24	-4.61	-13.4	-17.68	7.04	129.96	-12.05	-21.07	-6.26	-0.94	-51.96	-4.98	0.03	-4.61	-4.45	4.07	-1.47	-3.93	0.17	-5.99	-4.16	119.91	-8.21	1.56	-8.18	0.45	2.59	-0.87	-3.39	7.17	-2.72	0.18
1553924_at	FMO9P	116123		flavin containing monooxygenase 9 pseudogene	0.73	-0.79	3.35	0.19	13.99	-3.34	1.55	1.74	0.53	11.92	-0.58	0.09	-1.54	0.65	2.06	0.73	0.18	0.3	-8.09	3.29	-24.22	-0.45	0.87	0.78	0.09	8.71	-0.73	-1.03	-7.84	7.62	-0.32
1553927_at	C7orf33	202865		chromosome 7 open reading frame 33	4	4.07	-1.19	13.99	6.49	-3.16	-8.61	5.25	1.09	-7.33	0.13	0	-2.8	-6.32	22.65	-2.99	-1.75	-1.98	0.07	5.56	3.76	-5.3	-2.69	-0.16	-2.16	6.24	-1.82	1.02	0.95	0.17	1.67
1553928_at	ELMOD2	255520	9830169G11Rik	ELMO/CED-12 domain containing 2	-3.88	-18.02	-17.38	53.29	67.55	-37.14	-94.11	-27.43	0.79	-23.51	-121.55	-8.77	-9.72	-42.35	18.28	26.26	-30.02	-1.17	0.46	0.98	NA	-11.86	-11.68	-8.95	-5.43	60.31	0.11	-27.64	-26.01	0.75	35.73
1553929_at	ACER1	125981	ASAH3 ALKCDase1	alkaline ceramidase 1	-0.06	-2.48	2.54	2.92	9.37	-2.64	-10.48	1.04	0.11	14.35	0.99	7.36	-1.74	0.31	1.64	2.42	-14.2	1.41	0.58	-1.67	-24.58	-7.78	5.72	0.22	10.54	0.38	1.7	1.76	4.9	-0.64	0.82
1553930_at	TAAR1	134864	TA1 TRAR1 RP11-295F4.9 TAR1	trace amine associated receptor 1	0.14	1.67	-7.62	0.9	20.44	-2.43	-1.53	0.25	0.09	-5.09	0.47	-0.88	-3.26	0.58	5.96	1.58	-2.33	0.36	2.42	-0.3	0.39	-3.59	0.43	0.73	2.97	0.99	0.23	0.14	0.86	0.24	0.34
1553931_at	OSTCL	202459	OSTCL DC2L	oligosaccharyltransferase complex subunit-like	-2.41	-9.35	-21.26	5.38	0.17	0.15	-0.78	-16.63	-0.76	-21.82	-2.01	-0.29	-0.02	-0.01	9.57	3.19	-6.22	-0.09	-4.01	-4.78	18.64	-0.36	0.02	0.54	0.07	6.38	-0.01	-0.16	29.26	3.89	1.55
1553934_at	C18orf20	221241	C18orf20 HsT1235 NCRNA00305	chromosome 18 open reading frame 20	-0.47	-5.23	-6.97	-0.46	2.67	-0.88	-0.94	1.82	-0.2	-7.66	-0.36	1.15	2.03	28.21	2.49	3.93	-6.98	2.73	-3.42	-1.05	2.01	0.36	0.11	1.25	-2.59	-0.72	0.74	0.3	0.98	0.98	2.63
1553935_at	MGC2848	85003		hypothetical protein MGC2848	-0.67	0.93	0.81	0.14	4.5	-0.61	-15.06	-5.96	-0.45	1.8	-3.76	1.69	0.03	-6.45	0.27	-0.19	-1.28	-0.84	-1.22	-1.76	17.5	-3.68	0.68	-2.39	2.53	1.6	3.35	4.08	-2.63	0.26	-0.14
1553936_a_at	MGC2848	85003		hypothetical protein MGC2848	0.14	-7.93	1.82	-0.91	52.3	-19.86	-36.11	0.14	1.14	0.01	0.57	-0.11	-8.41	-5.2	-1.78	1.18	0.27	0.3	-0.44	2.04	55.85	-18.31	1.06	-3.53	-1.6	0.18	5.13	0.75	-0.37	-2.49	-3.2
1553938_a_at	STK32A	202374	YANK1	serine/threonine kinase 32A	0.77	-5.13	-5.44	-4.49	35.65	-6.76	-1.69	-4.59	-0.93	-0.28	1.82	-2.23	-0.64	-0.53	-0.72	2.58	-2.71	0.04	0.15	-0.62	36.92	-3.08	-0.59	-0.49	-5.29	0.01	-0.99	-2.52	-0.34	-1.31	0.71
1553940_a_at	LRRC28	123355		leucine rich repeat containing 28	7.91	2.35	3.1	8.72	-16.27	-40.57	38.42	0.87	21.13	1.67	-2.89	0.2	-6.49	-1.07	9.35	56.83	6.27	6.23	9.09	1.74	-35.13	-13.59	-0.68	-0.17	-16.29	0.07	0.48	-11.32	-0.72	22.4	15.53
1553943_at	NS3BP	171391		NS3BP	1.86	2.09	0.31	3.51	-0.58	-10.53	-2.48	4.34	-1.36	-44.47	16.66	2.61	-2.73	-9.09	-0.42	7.44	-3.24	6.27	-5.46	-3.8	-0.02	-0.38	2.58	-5.26	5.43	4.97	-2.67	-0.71	6.74	1.04	-0.15
1553944_at	MIA2	117153		melanoma inhibitory activity 2	0.53	2.1	-1.75	3.82	25.73	-2.52	-6.89	-4.74	-1.04	-5.52	1.79	2.03	-0.98	10.21	5.31	-0.43	-3.35	4.02	-5.72	-4.19	-3.04	-0.22	0.11	-2.7	0.5	1.38	-1.03	0.63	5.27	0.07	2.16
1553945_at	GPHB5	122876	ZLUT1 GPB5 B5	glycoprotein hormone beta 5	0.23	-10.14	-13.33	5.35	79.23	-17.56	0.73	-12.58	-1.22	-29	0.07	-2.9	-5.14	-3.02	1.62	-0.36	-4.49	-1.84	0.02	0.14	111.26	-12.25	-6.15	-2.21	-19.3	2.82	-6.5	-2.09	2.75	-2.65	-0.98
1553946_at	DCD	117159	DCD-1 HCAP DSEP PIF AIDD	dermcidin	-4.26	-9.85	-18.25	4.96	34.6	-11.62	0.05	-24.76	-0.68	-19.15	-10.04	-1.51	-2.16	-2.43	2.56	-4.72	0.39	-2.37	-3.62	-1.53	94.06	-3.53	-1.73	-3.63	1.04	2.44	-0.02	-2.08	8.8	-2.42	-1.67
1553947_at	EXOSC6	118460	hMtr3p EAP4 MTR3 p11 Mtr3p	exosome component 6	17.26	0.66	-4.65	0.3	-65.08	-36.37	0.05	11.5	-11.93	-21.71	81.37	8.97	-6.02	0.44	10.81	22.96	20.2	20.28	3.1	0.42	-30.2	-8.37	1.71	-3.94	-0.54	0.37	-10.67	3.04	45.26	3.13	-7.58
1553949_at	IQSEC3	440073		IQ motif and Sec7 domain 3	2.32	-15.1	-7.39	1.85	56.06	-11.72	-22.41	-4.99	0.26	-8.23	0.86	2.15	-1.25	1.92	8.55	1.02	-7.87	7.43	-4.17	-3.71	4.36	0.42	-1.76	-2.34	3.73	8.49	-1.74	0.09	4.5	5.17	3.79
1553952_at	ZDHHC19	131540	DHHC19	zinc finger, DHHC-type containing 19	-14.25	-14.53	-29.19	5.57	1.15	0.16	0.25	0.02	0.66	-38.2	-0.45	-0.24	0.32	0.39	-1.58	0.81	-1.72	-1.2	-23.02	1.26	35.62	0.47	3.32	-1.44	0.53	7.12	0.14	0.24	5.38	11.07	-0.14
1553954_at	ALG14	199857		asparagine-linked glycosylation 14 homolog (S. cerevisiae)	4.27	1.8	-42.71	17.37	-227.98	0.53	-49.35	-10.7	1.22	-42.97	-22.26	-16.88	1.58	-15.03	7.6	43.46	0.98	-11.74	-6.24	-11.85	NA	-12.26	-17.93	-2.49	3.36	20.59	-1.74	0.31	-2.16	23.17	32.05
1553955_at	KLRAQ1	129285	CCDC128 KLRAQ1	KLRAQ motif containing 1	13.82	39.09	1.73	-3.96	43.92	19.89	-32.33	33.87	1.9	0.86	-5.12	2.24	4.43	-3.01	1.47	-49.59	-1.78	4.98	10.35	6.21	-148.54	0.79	14.07	1.84	72.49	-1.63	14.61	21.22	-75.31	-6.77	-1.15
1553956_at	ALS2CR4	65062	JBTS14 ALS2CR4	amyotrophic lateral sclerosis 2 (juvenile) chromosome region, candidate 4	-2.04	-39.94	-42.76	-12.84	-116.13	67.32	31.26	-35.34	-5.05	0.57	-118.36	2.3	27.48	6.33	-62.75	82.52	-12.6	1.04	-28.49	-27.71	97.55	50.83	7.91	0.21	25.65	5.59	6.81	-23.32	68.03	26.68	12.8
1553957_at	ZNF564	163050		zinc finger protein 564	6.08	5.5	3.58	0.55	37.55	2.41	-35.44	0.2	0.42	10.4	0.43	3.88	5.59	-40.42	-9.88	0.94	12.52	25.4	0.8	43.76	-87.91	13.75	17.58	2.95	14.3	0.09	3.46	13.58	-110.74	3.46	8.38
1553959_a_at	B3GALT6	126792	beta3GalT6 SEMDJL1 EDSP2	UDP-Gal:betaGal beta 1,3-galactosyltransferase polypeptide 6	0.48	-3.94	-31.3	52.87	-127.28	19.02	-39.97	-25.67	-3.46	-86.52	-30.87	-12.35	1.85	-53.59	9.11	13.86	-1.3	1.39	-21.13	16.82	165.31	9.22	0.33	2.78	9.05	37.48	-0.85	-2.38	2.29	17.26	11.53
1553960_at	SNX21	90203	PP3993 dJ337O18.4 C20orf161 SNX-L	sorting nexin family member 21	26.59	54.23	50.92	2.35	-2.96	-9.94	-2.66	20.51	19.86	36.16	-50.38	-20.02	-1.41	-78.78	91.53	-12.4	-5.7	-5.96	16.14	9.02	-1.46	-12.35	-18.61	-4.86	-18.23	11.48	-1.69	-55.07	-3.43	13.3	38.22
1553961_s_at	SNX21	90203	PP3993 dJ337O18.4 C20orf161 SNX-L	sorting nexin family member 21	10.45	13.52	22.24	-8.29	-1	-7.87	-4.04	3.26	-0.52	49.62	-27.38	-5.2	-2.75	-54.01	8.41	-19.5	0.08	-0.81	2.45	17.3	112.91	-11.54	-9.21	-4.22	-32.39	-0.4	-6.43	-30.73	-31.04	-0.92	14
1553962_s_at	RHOB	388	MST081 MSTP081 ARH6 RHOH6 ARHB	ras homolog gene family, member B	-0.46	-8.78	0.39	0.2	79.32	-64.85	0.48	19.91	-7.61	-19.46	20.32	-21.75	-27.53	3.53	12.48	-24.07	2.39	-29.62	8.76	0.98	179.32	-34.75	-34.01	-8.09	-92.78	-1.42	-2.94	-27.48	-1.96	-3.99	-1.66
1553963_at	RHOB	388	MST081 MSTP081 ARH6 RHOH6 ARHB	ras homolog gene family, member B	0.65	0.35	1.02	2.03	3.11	0.95	9.81	0.8	0.51	5.93	1.21	0.02	0.42	0.9	0.99	7.09	1.25	1.14	7.54	0.45	-52.78	0.49	3.88	1.77	0.35	0.75	1.2	1.82	-7.18	3.71	0.5
1553965_x_at	RHOB	388	MST081 MSTP081 ARH6 RHOH6 ARHB	ras homolog gene family, member B	2.12	-2.2	-1.45	1.09	3.45	-6.45	16.91	4.43	0.01	1.17	3.26	-3.23	-0.69	14.24	0.99	0.68	-0.08	-5.62	1.18	3.83	-2.3	-6.95	-3.14	0.98	-8.34	-0.01	0.75	-1.92	-9.04	0.99	-1.4
1553967_at	ADAT3	113179	S863-5 TAD3 MRT36 FWP005 MSTP121 MST121	adenosine deaminase, tRNA-specific 3, TAD3 homolog (S. cerevisiae)	-4.69	-25.64	-22.55	23.27	12.15	-26.68	-3.77	-17.29	-2.87	-65.37	6.93	-14.54	-6.28	-16.92	5.16	1.62	-1.29	-11.35	-7.51	9.53	225.48	-10.08	-5.32	-4.03	-27.89	14.54	-5.34	-11.71	9.24	9.64	-1.83
1553968_a_at	ADAT3	113179	S863-5 TAD3 MRT36 FWP005 MSTP121 MST121	adenosine deaminase, tRNA-specific 3, TAD3 homolog (S. cerevisiae)	-2.53	-35.1	-20.69	13.09	15.84	-37.45	-5.96	-2.79	0.23	-95.41	26.58	-3.51	-10.78	-42.31	24.43	2.02	-3.97	-6.73	-16.43	0.53	129.29	-4.93	-6.57	-1.72	-13.34	15.47	-3.31	-12.88	48.85	16.65	-4.68
1553971_a_at	GATS	352954	STAG3OS	GATS, stromal antigen 3 opposite strand	0.8	0.25	1.26	-88.09	122.93	-9.6	2.76	-1.52	0.79	-7.71	156.2	5.72	0.75	25.94	-30.57	-2.2	9.08	13.33	-3.73	39.13	-54.94	-3.01	0.89	-12.72	0.09	-65.02	0.61	16.3	54.97	-41.36	-4.81
1553972_a_at	CBS	875	HIP4	cystathionine-beta-synthase	-19.99	-86.37	-65.4	45.14	53.07	-15.59	-25.16	-55.16	-24.28	-32.7	-85.27	-6.04	-3.51	-6.22	-20.42	31.34	-15.39	-2.32	-34.23	0.65	NA	2.62	-2.97	0.38	-4.14	28.96	0.16	-4.04	0.23	64.61	20.86
1553973_a_at	SPINK6	404203	UNQ844 BUSI2	serine peptidase inhibitor, Kazal type 6	-4.54	-9.52	-6.61	39.33	127.49	-13.54	-17.3	0.65	0.54	-24.27	-5.21	0.65	-10.2	-15.66	49.93	-5.45	-15.6	0.92	-1.35	0.07	0.08	-8.17	-5.45	-1.09	-2.45	60.82	-1.15	-2.88	7.49	4.99	42.88
1553974_at	C22orf39	128977		chromosome 22 open reading frame 39	32.42	27.95	6.04	-45.22	-5.22	-60.85	20.84	3.33	32.84	-3.95	44.71	4.76	-5.88	23.3	3.4	33.71	10.09	18.29	4.12	2.68	-137.66	-4.49	3.47	-6.59	-6.01	-24.65	-7.04	0.98	59.24	-9.87	-7.6
1553976_a_at	DPCD	25911	RP11-529I10.4	deleted in primary ciliary dyskinesia homolog (mouse)	1.95	-6.51	-12.46	16.01	-97.95	49.15	98.64	-22.61	0.88	-14.39	-233.63	-41.57	12.65	1.89	6.49	20.81	-15.48	-21.78	-8.12	-0.84	NA	32.81	-29.79	0.86	-47.36	5.63	-8.36	-61.01	-11.01	14.28	8
1553977_a_at	CYP39A1	51302		cytochrome P450, family 39, subfamily A, polypeptide 1	-1.11	0.85	-22.98	57.53	132.73	0.03	-8.33	-7.74	0.11	-65.14	-23.67	-1.9	-1.55	-1.29	23.73	0.66	-5.59	1.84	-4.58	-3.17	4.42	-5.35	-4.96	-2.41	-3.34	73.17	-0.37	-5.7	0.13	5.31	11.49
1553978_at	LOC729991	729991		hypothetical protein LOC729991	3.89	6.77	22.35	15.45	190.9	-55.26	-79.16	13.31	4.78	15.27	-16.79	-9.32	-20.45	-72.43	66.91	-1.01	-1.49	-0.22	-6.17	33.24	5.61	-22.83	-10.67	1.76	-36.81	29.4	-5.65	-15.22	-72.45	15.62	19.66
1553982_a_at	RAB7B	338382	RAB7	RAB7B, member RAS oncogene family	-4.89	1.35	-9.57	150.64	-2.38	42.64	124.02	-2.38	0.04	-34.38	-44.15	-8.34	4.35	-12.66	47.38	-10.84	-4.42	-11.03	-4.1	-4.1	-58.39	16.84	-4.32	7.26	-12.41	130.68	-4.16	-31.43	-4.29	72.59	58.49
1553983_at	DTYMK	1841	CDC8 TYMK PP3731 TMPK	deoxythymidylate kinase (thymidylate kinase)	-13.28	-14.62	-27.21	10.27	-134.33	28.75	0.6	-17.43	-7.21	-25.52	-39.58	0.06	8.96	13.65	-4.4	26.36	-25.83	9.19	-22.7	-26.9	27.87	9.6	5.19	1.29	30.77	3.58	2.65	6.45	90.19	17.47	4.7
1553984_s_at	DTYMK	1841	CDC8 TYMK PP3731 TMPK	deoxythymidylate kinase (thymidylate kinase)	-3.51	-42.72	-57.91	-8.14	-239.46	56.03	61.94	-7	-3.37	-84.22	-46.75	1.75	27.17	37.94	-57.7	59.55	-7.19	1.41	-24.59	-19.58	158.99	21.15	0.43	-4.13	11.07	0.02	0.56	0.2	51.13	60.63	0.37
1553986_at	RASEF	158158	RAB45	RAS and EF-hand domain containing	0.6	-11.81	-14.35	13.7	52.3	0.65	-4.32	-0.75	0.42	-19.34	4.46	0.3	0.24	26.03	4.22	10.32	0.15	-2.35	-5.04	0.21	-31.92	2.45	0.85	0.3	-0.18	8.83	0.02	1.43	8.39	-0.12	1.61
1553987_at	C12orf47	51275	AC003029.1 C12orf47	chromosome 12 open reading frame 47	27.83	23.01	10.57	-28.18	-112.77	-97.41	15.11	21.25	26.09	-10.34	2.13	14.19	-29.2	14.63	-2.84	0.03	7.6	-6.4	28.27	8.8	1.96	-40.69	1.92	-35.19	2.5	-6.67	-1.26	-21.98	83.49	-20.85	-5.33
1553989_a_at	ATP6V1C2	245973	VMA5 ATP6C2	ATPase, H+ transporting, lysosomal 42kDa, V1 subunit C2	-3.45	-19.95	-19.04	-3.55	-1.15	-10.28	-26.36	-11.95	-1.87	-10.62	38.4	2.59	-2.99	-4.38	-20.1	-1.13	1.11	2.15	-11.93	-1.69	77.94	-3.25	-1.81	-0.41	-2.41	0.6	0.07	22.77	4.37	66.74	3.21
1553990_at	C16orf79	283870	C16orf79	chromosome 16 open reading frame 79	8.4	3.64	4.22	18.97	122.77	-33.93	-7.23	7.5	6.6	-14.27	20.82	0.16	-11.93	-17.67	1.58	1.18	7.96	-6.51	-1.39	60.12	-76.25	-6.41	1.18	-1.67	0.62	6.04	0.41	-15.51	6.49	0.1	0.02
1553991_s_at	VSIG10	54621		V-set and immunoglobulin domain containing 10	-2.88	-41.39	-10.55	13.53	2.89	12.59	14.51	-16.12	-6.98	12.83	63.48	-12.88	25.17	147.34	0.63	30.89	4.1	-12.53	-8.95	-2.08	-91.28	17.53	-11.33	5.02	-16.97	24.36	0.79	-15.96	-1.31	30.24	14.1
1553992_s_at	NBR2	10230	NCRNA00192	neighbor of BRCA1 gene 2 (non-protein coding)	0.12	-5.82	-2.04	-1.01	-4.27	54.55	-2.07	-1.58	-0.77	45.47	39.55	-19.98	17.48	-3.95	-4.2	0.86	8.36	-0.14	-7.69	5.23	-24.06	34.17	-1.73	2.05	0.27	-2.87	14.35	8.75	-21.59	-20.38	1
1553993_s_at	MED25	81857	ACID1 PTOV2 TCBAP0758 ARC92 P78 CMT2B2	mediator complex subunit 25	15.97	0.36	-2.74	4.52	168.05	-61.97	101.87	0.54	-1.09	-72.28	14.34	-21.21	-10.72	-2.21	3.88	0.42	6.16	-21.34	-2.18	67.13	1.74	-9.88	-33.35	-3.35	-106.81	-2.34	-7.52	-3.72	1.72	-5.06	0.2
1553994_at	NT5E	4907	CALJA eN eNT NT5 CD73 NT NTE E5NT	5'-nucleotidase, ecto (CD73)	4	38.83	17.94	-15.79	-45.12	-10.02	-46.01	8.83	2.48	11.03	-16.79	23.68	-6.52	43.42	-3.7	2.51	-2.35	-15.32	4.49	13.88	-16.57	-0.15	13.26	-1.94	19.96	-4.64	4.6	23.01	-23.86	20.34	-3.03
1553995_a_at	NT5E	4907	CALJA eN eNT NT5 CD73 NT NTE E5NT	5'-nucleotidase, ecto (CD73)	-0.03	43.5	57.25	-33.48	-42.67	-12.31	-34.31	24.83	5.34	43.53	-5.73	28.26	-5.76	55.43	-8.24	1.24	-0.17	-9.89	20.75	16.22	-67.53	-4.4	12.16	-2.63	5.09	-9.54	1.52	42.14	-8.67	21.22	-18.71
1553997_a_at	ASPHD1	253982		aspartate beta-hydroxylase domain containing 1	-10.09	-32.29	-23.23	45.51	35.46	-19.82	-4.7	-3.76	-2.84	-77.61	-18.22	-3.29	-7.6	-1.48	5	23.78	-8.25	-6.44	-16.3	-4.49	65.02	-5.28	-11.16	-10	-1.11	95.93	-2.92	-7.49	38.88	92.18	3.48
1554001_at	TRIM37	4591	TEF3 POB1 MUL	tripartite motif-containing 37	0.18	-0.89	-0.08	-2.66	-1.71	1.65	-35.98	-16.2	0.56	24.87	0.95	6.96	5.16	-31.8	-68.05	0.94	10.79	5.31	-6.62	-1.67	2.39	5.62	17.67	-1.25	24.29	21.17	15.23	12.03	-36.46	2.99	1.11
1554003_at	RGNEF	64283	RIP2 p190RHOGEF RGNEF	190 kDa guanine nucleotide exchange factor	-11.71	-20.44	-29.55	18.06	38.6	0.46	0.89	-22.88	0.44	-47.4	-1.27	3.14	-1.16	1.44	-7.24	0.89	-0.61	5.11	-6.04	-19.11	91.06	-2.87	-1.52	0.15	-18.1	30.96	-0.67	-11.36	1.74	-2.61	76.46
1554004_a_at	RGNEF	64283	RIP2 p190RHOGEF RGNEF	190 kDa guanine nucleotide exchange factor	0.01	-5.51	-6.07	9.06	16.49	-2.38	-2	-8.06	0.02	-16.65	-0.86	3.83	-0.44	-1.1	-5.61	0.23	-1.69	12.84	0.3	-3.82	18.33	-6.79	0.07	-0.51	-10.03	33.25	-0.03	-5.4	-6.6	0.05	82.08
1554006_a_at	LLGL2	3993	LGL2 HGL	lethal giant larvae homolog 2 (Drosophila)	25.93	47.94	22.27	-41.62	-84.41	-20.59	-51.87	31.52	10.72	-2.61	0.86	36.89	-4.14	-24.63	-34.47	-2.51	0.05	31.44	14.34	9.4	30.49	-7.69	13.09	-1.84	24.73	-53.36	0.48	-5.45	1.6	1.81	-29.96
1554008_at	OSMR	9180	OSMRB PLCA1	oncostatin M receptor	0.23	-3.04	-5.43	1.67	0.95	-4.57	9.9	0.5	0.25	-8.54	-5.07	1.21	-2.26	39.55	1.01	0.63	-1.54	2.41	0.3	-2.44	-4.92	-2.13	-0.47	4.37	0.29	-2.83	0.35	0.38	9.61	9.02	2.16
1554010_at	NDST1	3340	HSST NST1	N-deacetylase/N-sulfotransferase (heparan glucosaminyl) 1	1.26	0.74	-14.27	12.81	37.85	-10.03	66.16	-11.17	3.2	-4.34	-27.33	-56.59	-2.13	0.06	20.17	8.17	8.4	-20.46	-16.54	-1.49	216.02	1.92	-76.83	-0.83	-130.26	5.94	-32.42	-65.79	-24.13	-0.7	3.11
1554012_at	RSPO2	340419	CRISTIN2	R-spondin 2 homolog (Xenopus laevis)	2.6	0.27	1.38	-0.12	-2.11	0.03	13.98	1.24	0.18	3.34	-1.79	-2.79	0	0.42	1.91	2.55	0.35	2.1	7.46	-3.7	-18.31	0.78	0.11	0.68	1.83	-0.26	0.15	-0.45	-9.77	6.88	-0.17
1554014_at	CHD2	1106	EEOC	chromodomain helicase DNA binding protein 2	0.23	-8.32	-36.11	-29.68	104.84	-5.54	15.85	-3.77	-4.87	-23.35	134.36	6.3	0.76	0.36	-12.23	-5.18	20.95	8.55	-1.48	-0.43	1.94	1.57	0.14	1.58	3.93	-53.85	7.05	3.65	3.79	-56.87	-27.4
1554015_a_at	CHD2	1106	EEOC	chromodomain helicase DNA binding protein 2	-24.54	-33.9	1.25	-24.64	141.81	-41.23	9.95	1.45	-13.86	23.62	213.26	6.83	-8.54	7	-27.9	-6.74	16.97	1.5	1.21	-22.1	1.81	-3.57	0.46	0.89	-14.08	-43.99	2.07	5.75	0.13	-39.22	-20.96
1554016_a_at	C16orf57	79650	Mpn1 hUsb1 C16orf57 PN HVSL1	chromosome 16 open reading frame 57	27.72	-1.56	8.79	0.56	191.06	-73	1.47	-2.64	2.26	0.94	-2.52	-0.19	-9.15	-66.17	54.76	19.69	1.34	5.8	-23.08	61.36	-50.36	-5.18	-2.15	-4.07	-8.4	4.73	-0.16	-46.22	25.48	32.7	22.4
1554017_at	RILPL1	353116	RLP1 GOSPEL	Rab interacting lysosomal protein-like 1	-1.08	-9.01	1.38	-1.21	2.95	6.49	-0.45	-13.76	-2.11	45.4	21.71	0.62	5.79	-9.51	-9.13	29.08	12.78	3.15	-8.83	18.85	-10.69	3.59	-1.4	-0.07	-1.56	-2.87	0.78	2.89	-2.08	-9.31	-0.3
1554018_at	GPNMB	10457	NMB HGFIN	glycoprotein (transmembrane) nmb	0.71	-2.13	-9.7	145.87	-7.4	7.49	8.38	-2.86	0.48	-0.29	-40.72	-6.58	-2.27	0.67	61.51	-8.86	-2.92	-9.44	-3.62	-12.98	2.87	1.23	-10.41	2.74	-7.15	129.43	-4.85	-15.79	-9.89	57.85	74.72
1554019_s_at	CEP57L1	285753	bA487F23.2 C6orf182 cep57R	centrosomal protein 57kDa-like 1	-8.93	-17.59	-1.49	4.72	-76.93	54.98	0.3	-36.46	-8.72	47.31	-61.02	-8.66	15.8	7.67	-8.61	72.52	-10.21	10.51	-4.4	-18.5	28.96	15.28	-1.1	-4.67	0.58	13.11	-1.26	-4.28	0.09	53.97	21.55
1554020_at	BICD1	636	BICD	bicaudal D homolog 1 (Drosophila)	-5.62	-45.1	-50.78	-87.45	-138.84	15.13	6.31	-45.11	-4.34	-7.08	61.77	-12.79	2.23	3.5	-117.16	33.42	9.81	-1.52	-35.55	-41.92	NA	2.94	-3.76	-2.65	0.6	-30.12	5.33	10.21	36.95	1.59	-28.55
1554021_a_at	ZNF12	7559	HZF11 ZNF325 KOX3 GIOT-3	zinc finger protein 12	-15.71	2.42	1.2	-17.56	11.97	-12.6	-0.17	0.11	12.93	-26.88	19.62	15.07	-0.39	23.49	-35.9	-1.71	-3.46	10.92	17.54	-3.47	-13.93	-3.19	3.77	-3.91	1.62	-27.37	0.4	3.56	48.59	7.04	-11.31
1554022_at	CCDC13	152206		coiled-coil domain containing 13	0.07	0.03	-1.82	-0.26	0.68	4.37	6.4	0.35	1.13	-5.11	0.26	-0.88	1.24	6.62	0.55	3.71	1.08	-0.73	0.13	1.03	-20.05	1.15	0.54	0.51	2.74	3.8	1.41	0.46	-1.97	2.34	-3.23
1554023_s_at	CCDC13	152206		coiled-coil domain containing 13	0.86	-4.52	-17.78	53.01	108.29	-7.22	-8.6	-8.28	0.12	-60.77	0.75	-3.61	-1.31	-0.91	26.93	1.25	-12.23	0.23	-2.97	0.67	10.47	-1.73	-0.83	-4.15	-11.42	49.29	-4.85	-10.84	4.72	-1.67	1.64
1554026_a_at	MYO10	4651		myosin X	1.41	1.32	-11.64	2.06	40.41	-0.16	3.47	-2.38	-2.87	0	-39.11	-3.91	1.05	29.25	81.15	-15.36	0.17	0.54	-13.82	-10.99	-5.81	8.5	-6.87	2.22	-14.31	20.47	-3.86	-4.67	-0.83	64.18	-0.52
1554027_a_at	SLC4A4	8671	KNBC pNBC NBC2 NBC1 NBCe1-A hhNMC HNBC1 SLC4A5	solute carrier family 4, sodium bicarbonate cotransporter, member 4	0.68	-7.29	-8.36	-1.04	8.35	-5.09	3.63	-18.79	-4.75	-3.01	0.19	12.19	0.37	3.12	-2.35	26.81	-0.02	36.76	-0.81	-3.3	4.34	-4.2	0.81	-3.15	-0.79	0.02	-0.48	-7.69	22.42	-2.57	3.11
1554029_a_at	TTC37	9652	Ski3 KIAA0372	tetratricopeptide repeat domain 37	-4.31	-0.87	11.44	1.15	-146.24	0.08	-4.02	37.27	-4.96	5.63	9.5	4.38	-5.08	13.43	-31.99	3.29	-12.69	2.57	35.93	-59.63	-0.85	-2.76	0.73	-0.5	0.84	5.51	1.48	20.23	-15.69	0.31	2.55
1554030_at	ARSB	411	MPS6 G4S ASB	arylsulfatase B	0.13	-3.8	-44.69	90.81	7.39	0.1	59.31	-30.31	-2.01	-71.83	-39.09	-32.83	0.05	-22.35	70.26	-15.41	-4.49	-3.5	-8.21	-4.32	56.99	4.67	-16.84	8.98	-42.67	116.76	-4.66	-23.91	-32.48	57.07	24.46
1554032_at	ARSB	411	MPS6 G4S ASB	arylsulfatase B	-0.88	-2.29	-5.18	5.41	-1.29	15.35	0.15	1.01	-0.2	2.57	2.23	-0.34	6.61	0.17	2.99	0.21	-1.62	0.26	-0.7	0.01	-30.91	3.76	0.83	13.73	0.05	14.55	0.61	2.42	-12.08	5.75	1.78
1554033_at	FRMD4A	55691	bA295P9.4 FRMD4 RP11-397C18.4	FERM domain containing 4A	0.08	-9.89	0.47	-0.45	5.07	-2.34	1.14	2.1	2.38	14.86	0.07	0.22	-0.6	0.19	2.75	-0.75	-1.81	-5.64	-5.68	0.05	1.62	-3.6	0.15	2.67	0.27	0.54	5.86	0.15	3.18	0.42	2.37
1554034_a_at	FRMD4A	55691	bA295P9.4 FRMD4 RP11-397C18.4	FERM domain containing 4A	-0.85	0.39	1.78	-0.75	-3.65	4.2	-2.81	0.12	3.6	2.49	0.54	-0.83	4.46	-7.54	0.98	5.13	-2.77	0.13	5.69	-4.36	-7.47	2.58	4.59	0.27	0.59	0.11	0.79	1.2	0.86	0.43	0.22
1554036_at	ZBTB24	9841	BIF1 ZNF450 ICF2 PATZ2	zinc finger and BTB domain containing 24	6.15	6.36	-21.11	-48.99	-68.39	22.22	190.24	16.46	6.65	-7.37	86.45	4.53	10.79	20.76	-30.02	-19.98	40.11	-1.38	-4.51	-46.99	-39.1	1.39	-1.12	13.08	0.72	-68.26	13.54	11.54	13.3	-25.69	-34.15
1554037_a_at	ZBTB24	9841	BIF1 ZNF450 ICF2 PATZ2	zinc finger and BTB domain containing 24	4.75	5.86	-7.32	-38.78	-86.03	11.82	144.81	3.71	4.51	0.13	163	3.6	3.66	21.29	-31.91	-5.56	38.95	1.56	-0.43	-35.44	-108.92	-0.32	-0.17	15.18	1.46	-71.68	11.21	20.04	20.8	-14.38	-20.9
1554038_at	LARP1B	55132	LARP2	La ribonucleoprotein domain family, member 1B	-15.83	-65.74	-69.17	0.03	3.03	0.04	11.22	-44.44	-4.94	-20.09	0.95	-7.79	2.27	10.57	-2.81	0.69	0.73	-5.02	-30.65	-31.53	255.05	0.89	-11.69	-0.99	-19	1.18	-2.09	-1	31.28	8.84	-4.88
1554039_at	C14orf159	80017		chromosome 14 open reading frame 159	-31.67	-25.89	-30.14	-3.2	140.4	-4.98	13.88	-15.25	0.56	-29.02	1.96	-1.28	-1.06	0.22	1.63	-3.89	0.16	-3.26	-43.55	-32.82	174.88	-2.53	-3.75	0.61	-14.12	1.71	0.18	-15.65	6.73	-3.64	-19.15
1554041_at	LOC100288797	100288797		hypothetical protein LOC100288797	-3.42	0.35	-6.48	-0.79	2.61	-6.97	-10.28	-16.31	-1.21	-8.59	-8.54	-1.51	-2.32	-1.49	0.25	2.78	-0.5	1.92	0.03	3.06	50.09	-2.45	0.64	-0.53	4.89	-3.11	2.6	4.81	0.74	0.04	-3.24
1554044_a_at	MRAP	56246	C21orf61 FGD2 B27 GCCD2 FALP	melanocortin 2 receptor accessory protein	-11.23	-2.75	-10.43	3.77	46.31	1.43	-6.35	-0.91	0.14	-26.9	0.91	-0.03	2.49	1.61	2.62	4.25	-5.2	0.3	-2.88	-8.01	0.13	-1.75	0.46	-1.51	1.54	8.87	-0.2	0.31	6.87	1.74	-5.14
1554045_at	ZNF24	7572	KOX17 ZSCAN3 RSG-A ZNF191 Zfp191	zinc finger protein 24	0.2	2.02	0.29	0.22	104.42	-5.73	12.05	0.61	3.21	2.19	4.13	3.85	-1.5	-30.35	4.48	-16.79	13.3	2.5	-1.77	-1.31	-24.19	-1.93	-1.21	14.97	-3.1	-0.9	2.11	0.04	-29.78	-2.68	0.28
1554047_at	TXNDC9	10190	PHLP3 APACD	thioredoxin domain containing 9	-0.76	-2.45	1.32	1.63	-24.13	-0.31	2.61	-19.06	-0.77	45.39	-21.38	-0.29	1.51	-1.27	0.31	82.31	-0.22	20.62	-0.92	0.94	-18.14	15.51	4.61	2.06	12.1	6.84	2.65	-2.41	-12.83	7.16	16.46
1554049_s_at	DCAF8	50717	H326 WDR42A	DDB1 and CUL4 associated factor 8	1.07	-9.51	-47.82	0.89	-74.85	7.2	-18.98	0.14	-4.65	-32.72	4.23	3.52	5.05	-14.76	1.58	1.8	4.29	11.51	-10.95	-17.07	194.16	12.85	0.94	11.78	0.21	-10.58	0	5.99	-16.78	5.67	-9.24
1554050_at	SMPDL3B	27293	ASML3B	sphingomyelin phosphodiesterase, acid-like 3B	-16	-24.42	-39.48	6.92	43.34	0.19	0.03	-10.52	-0.85	-87.1	-5.79	-2.16	-3.27	-25.79	0.36	-7.82	-7.87	-7.4	-27.97	-20.23	NA	0.97	-4	-1.37	-19.62	7.62	-3.34	-14.97	28.25	0.39	0.01
1554052_at	CNOT1	23019	CDC39 AD-005 NOT1 NOT1H	CCR4-NOT transcription complex, subunit 1	-11.72	-6.93	-0.9	22.77	1.95	-4.36	-53.32	7.05	-5.89	-6.74	67.45	-2.48	1.33	1.84	-0.12	49.04	-1.99	-0.04	37.08	-16.95	0.5	1.92	0.18	-0.53	-7.75	6.03	1.54	-0.69	-48.96	49.94	2.26
1554053_at	SPTLC1	10558	SPTI HSAN1 HSN1 SPT1 LCB1 LBC1	serine palmitoyltransferase, long chain base subunit 1	0.1	-16.49	-40.74	0.06	20.8	-8.79	44.08	-34.52	-6.69	-3.03	-11.87	-0.17	-0.07	-1.46	4.32	5.02	13.04	0.89	-23.95	-10.2	35.13	3.47	0.23	-0.92	1.06	15.44	3.19	-12.26	-21.62	11.49	1.51
1554057_at	LOC645676	645676		hypothetical LOC645676	-2.14	-23.66	-42.56	-38.72	-26.75	32.46	135.05	-2.51	-2.72	0.85	8.29	5.89	18.49	28.54	-19.69	-17.73	21.19	0.1	-17.92	-44.36	12.42	22.94	-2.08	0.6	1.35	-70.92	4.79	0.3	52.24	0.12	-35.15
1554059_at	SETMAR	6419	METNASE HsMar1 Mar1	SET domain and mariner transposase fusion gene	-6.87	-17.82	-7.2	0.97	55.98	-8.68	2.16	-2.47	0.22	-72.31	4.15	1.27	-1.36	-9.87	4.6	0.27	-8.5	-0.07	-12.53	-1.69	23.54	-2.51	-1.31	-7.09	-2.63	3.24	-1.41	-2.05	65.66	-3.81	0.42
1554060_s_at	SETMAR	6419	METNASE HsMar1 Mar1	SET domain and mariner transposase fusion gene	-0.38	-6.25	-6.37	-2.74	2.37	68.5	104.96	0.03	-1.94	-10.52	-7.05	0.48	22.42	23.23	-6.26	44	-0.7	2.26	0.29	0.51	-92.45	27.06	0.33	-3.21	3.86	0.17	-1.67	-5.84	27.85	-5.21	3.74
1554062_at	XG	7499	PBDX	Xg blood group	-7.36	-16.23	-12.53	-20.71	11.28	0.03	7.21	-16.52	-1.99	0.89	-7.82	0.24	0.49	4.68	-13.75	0.24	-1.13	-2.77	-2.59	-3.98	48.32	4.03	-2.89	1.02	0.67	-6.84	-0.95	6.86	76.84	-2.81	-0.31
1554063_at	C8orf76	84933		chromosome 8 open reading frame 76	-1.79	-2.54	-31.82	4.31	-60.21	44.52	86.16	-27.73	-0.23	-12.02	1.26	-1.9	10.14	20.75	-11.89	31.99	12.05	4.05	-19.19	-0.61	-24.14	2.21	-3.37	3.86	2.05	4.01	5.04	0.5	56.57	5.15	-0.7
1554065_at	FAM125B	89853	C9orf28 FAM125B	family with sequence similarity 125, member B	0.73	2.52	-4.29	-0.29	2.84	0.23	93.7	1.84	10	-54	-2.74	4	-0.68	2.02	2.98	5.33	0.83	0.47	-1.36	-7	-5.69	-2.88	0.22	-3.71	-6.64	-1.15	-5.17	-19.25	87.66	4.71	-6.83
1554067_at	C12orf66	144577		chromosome 12 open reading frame 66	-5.46	28.61	1.53	-50.54	-225.88	44.51	-33.98	44.66	7.31	-1.65	0.32	-0.49	12.64	-18.89	-56.43	39.62	-0.56	0.31	7.81	-38.76	40.56	-0.31	7.21	-5.38	56.8	-15.51	9.84	15.52	-7.29	-5.63	-5.56
1554068_s_at	C12orf66	144577		chromosome 12 open reading frame 66	15.13	11.21	0.68	-44.57	-183.94	41.15	-39.44	10.81	2.41	-0.14	15.83	-0.41	11.58	-26.49	-50.03	62.23	5.05	-0.87	0.33	-1.1	15.22	-0.35	9.23	-5.25	42.75	-10.81	0.56	23.4	-15.4	-2.88	-6.28
1554069_at	EPHA8	2046	HEK3 EEK EK3	EPH receptor A8	-0.5	-0.86	0.24	-3.06	8.18	7.32	-1.01	1.44	-2.63	-4.6	0.03	1.05	5.84	0.29	0.03	-9.64	0.43	1.84	-2.89	0.35	-4.96	3.05	0.23	0	11.67	-12.22	0.43	7.52	13.94	-2.9	-7.16
1554071_at	CCDC67	159989		coiled-coil domain containing 67	3.45	-3.7	1.05	0.45	-0.12	-4.82	6.24	-3.65	-2.06	3.15	0.08	0.65	-0.37	0.95	2.36	0.9	0.31	0.37	9.07	0.6	-19.22	-2.37	-0.13	1.79	0.78	0.42	0.4	2.43	-1.01	2.45	1.84
1554072_s_at	CCDC67	159989		coiled-coil domain containing 67	0.24	-0.61	0.18	0.04	6	1.04	0.59	0.76	0.3	0.72	3.24	0.06	1.16	1.58	0.24	3.84	1.4	0.27	0.29	-2.61	-22.48	-0.31	0.08	-0.01	0.24	1.76	-0.91	-0.21	-0.45	9.58	2.06
1554074_s_at	SLFNL1	200172		schlafen-like 1	-19.22	-31.64	-27.77	1.27	66.11	0.19	-52.39	-15.12	-2.34	-22.14	5.9	0.72	0.03	0.31	0.51	-3.41	-2.63	-5.3	-28.9	-2.81	199.15	-1.15	0.19	-1.4	-7.55	3.49	0.29	1.71	13.68	-1.23	-2.39
1554076_s_at	TMEM136	219902		transmembrane protein 136	-5.8	-56.54	-52.36	2.42	14.28	7.12	-28.7	-28.78	-6.33	-80.21	0.43	-5.8	5.53	-2.71	0.47	40.6	-3.27	-8.21	-19.64	-8.15	NA	7.67	-11.3	0.65	-4.64	0.7	0.19	-5.25	2.8	4.2	-0.55
1554077_a_at	TMEM53	79639	RP4-678E16.2 NET4	transmembrane protein 53	0.44	-18.2	-31.71	79.2	-122.52	3.57	16.29	-5.77	0.75	-75.61	55.99	-10.44	0.05	-12.13	1.09	13.52	6.67	-10.59	-9.16	1.82	5.41	1.64	-18.23	-6.02	-6.05	95.78	-3.18	-4.05	-1.83	37.72	76.41
1554078_s_at	DNAJA3	9093	TID1 hTID-1 HCA57	DnaJ (Hsp40) homolog, subfamily A, member 3	-11.24	-23.68	0.6	-14.6	-236.43	36.32	-85.76	-11.05	-2.79	17.4	8.53	0.33	4.93	-5.46	-96.29	68.87	0.33	-4.3	-12.8	0.84	139.82	2.33	18.37	-5.53	49.45	-9.8	2.17	17.51	-32.41	57.32	-0.42
1554079_at	GALNTL4	374378	GALNACT18 GALNT15 GalNAc-T18 GALNTL4 GalNAc-T15	UDP-N-acetyl-alpha-D-galactosamine:polypeptide N-acetylgalactosaminyltransferase-like 4	-1.53	-7.82	-9.2	157.21	20.65	0.14	-6.47	-12.01	0.02	-49.23	-13.75	-2.3	-5.19	-11.01	-1.66	65.87	-15.8	0.27	-1.9	-12.46	66.4	0.73	-0.93	-1.28	0.14	0.11	0.17	-8.18	9.86	-0.65	-12.64
1554080_at	RQCD1	9125	RCD1 CNOT9 CT129 RCD-1	RCD1 required for cell differentiation1 homolog (S. pombe)	1.44	-17.4	-81.12	52.22	-127.36	10.89	3.98	-28.05	-1.61	-64.02	-20.11	1.93	4.03	-8.67	0.76	60.86	6.64	3.65	-23.48	-40.22	6.09	13.22	2.18	2.66	72.95	43.31	11.93	-0.11	6.23	55.38	26.68
1554082_a_at	NOL9	79707	Grc3 NET6	nucleolar protein 9	-5.99	4.84	3.31	-3.78	-187.9	-15.47	-6.5	68.92	-1.16	-16.26	7.64	10.3	-8.79	13.16	-3.96	47.99	-6.04	-0.3	1.01	-21.78	-25.3	-7.12	13.35	-5.95	67.76	0.6	2.11	18.13	21.19	21.26	0.66
1554084_a_at	NOL9	79707	Grc3 NET6	nucleolar protein 9	-10.69	4.06	0.02	-22.95	-76.21	20.95	-83.1	68.08	-1.85	-34.33	5.58	10.93	0.48	19.19	-15.16	32.6	-8.38	0.11	-0.83	-51.54	4.41	2.73	21.83	-10.61	92.46	-23.55	0.43	9.57	13.08	0.44	-8.18
1554085_at	DDX51	317781		DEAD (Asp-Glu-Ala-Asp) box polypeptide 51	20.61	0.13	-28.18	-38.8	-214.15	1.3	7.39	2.14	-6.93	-53.88	66.19	3.53	1.26	9.18	-41.71	43.69	24.34	1.92	-12.81	12.2	1.97	6.32	5.04	0.41	17.56	-39.98	-1.77	25.97	7.81	6.66	-20.27
1554086_at	TUBGCP3	10426	Spc98 104p Grip104 Spc98p SPBC98 GCP3	tubulin, gamma complex associated protein 3	0.55	8.16	38.55	3.96	133.16	3.5	7.32	1.87	2.07	57.6	-65.1	-4.43	8.97	2.17	38.54	21.62	-10.66	5.19	0.83	37.87	NA	4.5	-0.24	17.01	-1.21	0.45	2.52	-1.12	-2.8	6.59	-2.13
1554091_a_at	TIRAP	114609	BACTS1 wyatt MyD88-2 Mal	toll-interleukin 1 receptor (TIR) domain containing adaptor protein	0.71	-15.12	6.8	33.93	150.96	-47.18	-37.38	-5.02	-1.51	-74.06	-7.15	-0.67	-18.17	-43.52	23.06	-14.85	-1.15	0.15	1.04	1.51	211.64	-19.64	-2.02	0.5	-17.63	22.9	-12.43	-21.35	-14.01	8.23	10.74
1554093_a_at	SNAPC5	10302	SNAP19	small nuclear RNA activating complex, polypeptide 5, 19kDa	1.15	-13.47	-35.48	7.87	-72.9	-6.07	-142.86	3.08	2.62	-53.31	1.39	7.78	-16.8	-70.43	4.24	7.02	-9.47	1.24	-13.96	5.7	NA	-12.55	5.71	-8.85	13.06	6.17	-2.4	-12.99	-5.44	23.05	39.69
1554094_at	ENTPD5	957	NTPDase-5 PCPH CD39L4	ectonucleoside triphosphate diphosphohydrolase 5	-3.88	-7.14	13.16	0.56	3.89	-1.11	1.61	3.92	-0.32	51.42	34.9	-0.03	0.7	0.44	-7.66	20.47	2.15	1.22	-3.34	-7.23	-19.49	0.31	1.09	-4.25	-21.97	5.44	-0.7	-3.21	-10.54	0.18	3.94
1554095_at	RBM33	155435	PRR8	RNA binding motif protein 33	-9.81	-55.37	-115.96	4.98	79.19	0.58	73.61	-50.68	-17.73	-43.48	-28.97	0.11	1.05	0.68	-2.11	0.2	5.95	1.9	-55.58	-2.22	162.11	6.69	-8.43	2.85	-12.5	-5.37	1.84	-13.81	15.23	11.01	-0.15
1554096_a_at	RBM33	155435	PRR8	RNA binding motif protein 33	-9.51	-25.75	-30.59	0.86	69.68	0.37	85.67	17.38	-14.19	1.48	21.73	-0.01	1.65	0.11	-3.56	2.11	17.75	11.38	-19.01	-24.97	-23.75	4.16	0.11	7.49	-13.95	-11.56	7.84	-0.88	0.54	8.33	-7.89
1554097_a_at	LOC554202	554202	RP11-354P17.9	hypothetical LOC554202	-7.23	-19.21	-18.51	13.92	35.67	-8.62	-5.2	-0.48	-0.7	-66.66	5.17	1.26	-5.95	0.38	3.24	-0.88	-6.71	0.07	-13.88	-5.11	36.1	-10.3	-1.97	-5.86	2.45	5.28	-0.69	-0.75	19.62	-2.54	3.15
1554098_at	SPIN3	169981	SPIN-3 bA445O16.1	spindlin family, member 3	0.82	-4.06	0.41	-4.04	-21.84	-4.2	-25.15	-7.09	0.26	22.32	76.62	-4.29	-1.43	-10.35	-6.28	-0.85	6.36	1.43	1.13	-9.81	2.3	-3.52	0.51	1	17.55	-10.45	-0.17	5.19	-2.16	19.26	0.37
1554099_a_at	SPIN3	169981	SPIN-3 bA445O16.1	spindlin family, member 3	2.05	-4.01	2.2	-14.83	-51.11	-4.26	-100.63	-6.8	-1.16	18.86	74.39	-11.17	-5.01	-93.31	-8.01	-33.62	4.67	-5.24	-0.72	0.43	214.97	-9.11	-2.29	-4.5	18.43	-9.1	2.39	2.14	-42.71	8.63	4.96
1554101_a_at	TMTC4	84899		transmembrane and tetratricopeptide repeat containing 4	19.38	8.06	1.88	-1.29	-143.11	10.82	41.42	1.78	0.64	-5.8	0.57	-2.35	4.01	6.5	0.51	73.43	0.88	3.15	9.42	4.66	-71.68	6.86	2.02	-2.21	2.13	-2.59	4.72	-3.64	-7.61	27.91	-0.76
1554102_a_at	TMTC4	84899		transmembrane and tetratricopeptide repeat containing 4	-7.38	-2.99	-9.13	0.59	-24.06	19.04	46.54	-2.69	0.38	-17.84	6.98	0.14	4.62	0.76	-2.44	43.83	0.45	1.95	-2.23	-6.79	-19.27	7.02	8.54	-1.67	2.43	-6.45	6.17	0.28	29.44	6.99	-1.62
1554105_at	TMEM185A	84548	FAM11A ee3 CXorf13 FRAXF	transmembrane protein 185A	-6.36	-17.67	-9.6	4.89	-41.49	0.29	8.36	-5.63	0.2	-44.42	-11.26	1.16	2.19	-7.65	-17.57	0.99	0.18	0.07	1.18	-6.55	164.94	-2.39	0.2	0.59	3.02	0.99	4.91	-11.61	37.15	1.24	0.84
1554106_at	NBEAL1	65065	ALS2CR17 ALS2CR16 A530083I02Rik	neurobeachin-like 1	-1.75	0.75	10.51	-3.98	-0.96	-33.64	14.12	7.87	1.68	37.82	-3.99	22.5	-20.8	1.28	0.83	7.71	-1.15	13.64	9.57	-30.63	-43.94	-3.39	10.58	4.83	6.03	-1.68	4.77	-3.1	-0.66	-3.01	21.3
1554110_at	CDCP1	64866	SIMA135 TRASK CD318	CUB domain containing protein 1	-0.58	-10.7	-8.42	102.2	0.23	-0.92	1.6	-14.75	-1.58	2.83	-15.62	-4.08	0.45	-1.19	2.6	-8.85	-8.6	0.23	-3.53	-5.18	0.18	5.96	-0.58	6.02	-1.61	59.67	3.44	-1.25	-0.4	-10.06	83.93
1554112_a_at	ULK2	9706	ATG1B Unc51.2	unc-51-like kinase 2 (C. elegans)	24.05	84.31	55.88	33.15	-75.61	0	0.27	73.06	22.01	11.93	-21.69	0.46	0.01	-22.21	88.37	-29.69	-2.07	5.08	43.58	28.15	-240.67	0.58	3.56	0	4.55	57.98	-2.99	-43.02	-36.97	-9.45	26.09
1554113_a_at	SLC4A8	9498	NDCBE NBC3	solute carrier family 4, sodium bicarbonate cotransporter, member 8	-2.45	-17.83	-22.12	4.68	-0.89	-4.46	-3.58	-14.27	-7.82	-13.85	-5.94	-1.39	-2.44	-0.33	0.73	30.49	-0.99	4.83	0.19	-12.64	32.54	0.07	-1.86	2.32	-6.75	37.19	-1.28	1.39	54.1	-0.05	38.06
1554114_s_at	SSH2	85464	SSH-2 SSH-2L	slingshot homolog 2 (Drosophila)	4.47	8.02	1.54	-18.28	248.53	-60.95	38.7	10.49	-0.15	-0.84	78.86	3.85	-14.16	18.06	70.4	11.48	20.85	5.38	3.92	5.33	NA	-24.83	0.28	-5.17	-14.69	-17.76	-0.39	6.05	13.56	-21.27	0.62
1554115_at	C5orf58	133874		chromosome 5 open reading frame 58	-7.31	-48.77	-0.9	0.15	111.1	-16.99	-6.06	-9.63	0.25	15.62	-7.22	10.61	0.12	-24.47	1.03	-3.22	-7.04	1.04	-43.48	0.93	68.17	-1.84	3.21	1.46	0.01	0.67	0.52	-33.74	16.75	-7.48	0.09
1554116_s_at	PARP11	57097	ARTD11 MIB006 C12orf6	poly (ADP-ribose) polymerase family, member 11	1.27	46.57	73.93	-21.36	-12.91	5.51	-68.85	30.52	1.15	61.98	13.92	17.09	0.06	-0.14	-3.3	-20.55	-2.71	17.34	34.68	-24.43	-146.94	0.12	25.1	0.5	57.42	-11.86	-0.49	43.74	-19.37	-37.05	-9.23
1554117_at	CCDC60	160777		coiled-coil domain containing 60	-1.3	1.05	-12.31	11.82	-1.35	-9.62	-3.69	-1.11	6.23	-55.03	-3.75	-2.79	-7.74	-9.04	10.36	-5.69	0.72	0.48	0.61	-9.74	89.25	-17.21	-1.08	-1.37	-0.69	4.01	-0.55	-15.36	35.93	1.38	-0.17
1554119_at	C16orf57	79650	Mpn1 hUsb1 C16orf57 PN HVSL1	chromosome 16 open reading frame 57	0.35	-5.88	-32.2	16.24	16.99	-3.61	43.13	-15.77	-2.02	-51.22	-14.25	-5.01	-2.43	-1.4	13.57	11.07	3.36	0.94	-5.58	-1.24	5.04	0.39	-6	0.38	-9.66	12.42	0.86	0.06	9.66	0.33	4.74
1554121_at	HSD17B12	51144	SDR12C1 KAR	hydroxysteroid (17-beta) dehydrogenase 12	-5.32	-10.63	0.13	-2.29	52.38	0.3	0.21	-1.67	-2.04	6.15	2.57	0.08	1.97	-2.99	-2.43	5.67	0.21	1.84	2.73	-14.43	-3.16	3.46	-0.79	4.21	-2.06	0.08	0.19	6.66	-1.49	-1.84	-0.04
1554122_a_at	HSD17B12	51144	SDR12C1 KAR	hydroxysteroid (17-beta) dehydrogenase 12	-5.34	-23.15	-30	0.22	-3.79	10.79	4.32	-32.97	-2.51	-4.45	2.45	-3.58	0.38	-2.51	-19.02	14.36	4.92	-1.7	0.24	-18.7	57.64	14.89	0.47	12.6	0.03	0.82	-0.37	6.66	-2.16	-7.79	2.58
1554125_a_at	NLGN4Y	22829		neuroligin 4, Y-linked	0.31	-8.6	-11.15	-1.96	-2.89	-4.69	0.77	-42.08	-6.76	-2.63	-0.73	-6.04	-6.86	6.71	-0.63	-1.96	-3	-7.44	0.47	1.34	113.35	-7.15	-3.84	0.31	-0.11	-2.37	0.46	-0.81	-0.07	10.36	3.65
1554126_at	MSRB3	253827	DFNB74	methionine sulfoxide reductase B3	-4.7	-18.87	-17.59	-17.02	25.08	33.22	300.92	0.03	1.83	-74.13	1.96	0.32	17.62	0.21	0.78	-1.96	-3.32	-8.2	-30.77	5.44	-61.64	30.47	-2.68	-9.26	0.43	-10.36	0.2	0.37	42.06	11.52	-7.48
1554127_s_at	MSRB3	253827	DFNB74	methionine sulfoxide reductase B3	-0.99	-10.36	-9.75	-16.74	79.9	68.53	NA	-8.25	0.1	-8.47	-81.23	-18.3	39.67	-43.6	0.5	-24.76	-4.62	-5.16	-2.1	11.23	37.26	63.68	-25.75	-4.38	-45.82	-17.34	-11.64	-58.18	2.58	18.76	-10.82
1554128_at	ADIG	149685	RP5-1100H13.2 SMAF1	adipogenin	-0.86	-7.47	-7.25	4.02	2.49	2.52	-4.76	-13.68	-1.5	1.86	-7.39	-1.62	2.33	-0.04	-7.79	42.01	1.32	5.31	-18.78	0.29	3.17	12.31	0.16	3.17	5.06	-6.48	6.11	5.19	2.15	0.77	0.05
1554129_a_at	ADIG	149685	RP5-1100H13.2 SMAF1	adipogenin	-2.71	-15.44	-27.34	-8.31	15.59	3.37	-0.45	-27.81	-3.37	-4.65	5.62	0.73	0.85	-3.5	-4.61	-6.39	1.44	6.3	-14.02	-10.1	79.41	0.41	0.16	1.68	2.2	-8.23	0.94	0.67	-1.9	-6.1	-1.08
1554131_at	FAM190B	54462	KIAA1128 Gcap14 bA486O22.1 FAM190B	family with sequence similarity 190, member B	-1.67	5.66	-4.06	0.84	83.27	-2.76	1.8	0.87	1.51	0.2	-3.64	15.03	0.02	-2.7	3	19.53	0.43	44.08	0.42	1.16	-197.66	-0.08	20.07	4.75	50.77	1.5	20.68	-1.54	4.22	-16.95	-3.11
1554132_a_at	FAM190B	54462	KIAA1128 Gcap14 bA486O22.1 FAM190B	family with sequence similarity 190, member B	14.81	9.55	4.15	17.08	28.68	-63.75	0.49	56.91	0.1	-4.51	36.86	51.99	-17.64	-7.99	0.04	3.1	26.73	52.62	-1.97	-0.68	NA	-16.61	59.27	6.28	99.7	11.94	22.57	-9.31	-1.67	-56.42	-1.61
1554133_at	RUFY2	55680	RABIP4R ZFYVE13	RUN and FYVE domain containing 2	-0.6	3.31	24.75	-12.2	-34.17	10.15	24.63	2.32	-3.67	55.46	9.12	3.83	2.06	3.07	-5.02	0.26	0.48	12.58	8.75	-10.85	-103.48	-0.45	2.89	3.75	1.16	-11.23	0.59	4.26	2.05	-0.51	-6.2
1554140_at	WDR78	79819	RP11-342H21.1 DIC4	WD repeat domain 78	0.51	1.28	0.11	-2.29	-16.24	33.29	0.09	0.64	0.54	17.25	-40.41	0.65	19.2	33.62	-26.22	0.7	-1.13	-1.61	-6.85	0.19	-10.5	27.72	1.34	0.56	27.22	-6.21	5.8	0.92	-1.86	51.61	-2.13
1554141_s_at	WDR78	79819	RP11-342H21.1 DIC4	WD repeat domain 78	-4.96	-16.57	-1.82	2.02	1.27	0.75	0.37	-25.22	-3.8	16.62	-8.52	0	3.73	12.22	-2.39	-1.47	-0.74	-5.81	-16.72	-0.66	9.59	6.79	-3.97	-0.63	-2.68	5.35	0.37	1.06	0.24	47.81	1.06
1554142_at	SUGT1P3	283507	SUGT1L1	suppressor of G2 allele of SKP1 (S. cerevisiae) pseudogene 3	2.12	1.12	4.71	-15.38	-4.55	5.13	9.69	0.7	0.49	29.78	6.84	1.94	1.56	10.81	-8.13	13.78	5.23	8.74	1.4	-1.5	-89.38	2.49	2.71	0	8.34	-12.37	4.15	1.81	-1.48	-0.38	-6.84
1554143_a_at	SUGT1P3	283507	SUGT1L1	suppressor of G2 allele of SKP1 (S. cerevisiae) pseudogene 3	8.47	1.53	2.89	-69.11	-55.58	20.39	13.79	-2.41	-2.15	34.84	19.37	9.42	9.61	16.78	-36.92	13.54	5.8	7.68	-3.95	-1.56	-38.83	2.22	4.61	-3.06	38.23	-56.18	4.46	3.94	15.16	-21.64	-15.43
1554145_a_at	KLRAQ1	129285	CCDC128 KLRAQ1	KLRAQ motif containing 1	-18.67	3.64	28.36	0.45	141.39	-66.22	-6.42	14.54	1.29	3.73	16.51	1.93	-35.13	0.54	0.24	-27.67	-9.21	-0.47	61.04	0.74	-51.63	-26.83	0.28	-14.63	0.19	0.37	1.72	4.66	0.58	-0.95	0.86
1554147_s_at	C3orf15	89876	AAT1alpha AAT1 C3orf15 SPATA26	chromosome 3 open reading frame 15	-4.24	-28.11	-31.87	-0.5	7.79	-4.26	0.19	-32.8	-4.59	-13.43	0.21	-2.23	0.01	5.24	-2.69	0.25	-2.82	-2.77	-14.92	0.23	146.82	-0.5	-3.86	3.6	-8.88	2.32	0.09	0.32	0.44	0.34	9.97
1554148_a_at	SLC33A1	9197	CCHLND AT-1 AT1 ACATN SPG42	solute carrier family 33 (acetyl-CoA transporter), member 1	1.73	-16.81	1.29	24.51	-39.1	-59.68	-62.92	-6.64	-8.45	2.08	-65.48	3.22	-19.8	-16.47	26.59	9.51	-7.77	4.67	16.37	-15.19	NA	-22.61	0.88	-11.81	0.6	30.84	-3.12	-13.09	-25.56	18.02	4.46
1554149_at	CLDND1	56650	GENX-3745 C3orf4	claudin domain containing 1	-11.78	1.6	8.05	-5.26	-66.18	-4.78	-112.76	-4.95	0.97	54.89	-125.99	10.31	0.35	-45.59	-1.28	0.61	-22.65	13.41	-2.3	-34.86	227.52	5.47	62.03	11.59	68.4	-3.02	33.01	-26.83	0.78	-25.59	-1.66
1554151_at	OGDH	4967	AKGDH OGDC E1k	oxoglutarate (alpha-ketoglutarate) dehydrogenase (lipoamide)	23.1	36.57	3.78	3.53	133.14	-19.58	-20.61	8.85	13.58	-32.29	27.97	3.13	-11.72	-2.77	49.71	-17.31	-0.74	0.26	6.24	10.83	-198.22	-12.82	3	1.09	15.08	3.38	9.37	0.77	-1.71	-1.34	-14
1554152_a_at	OGDH	4967	AKGDH OGDC E1k	oxoglutarate (alpha-ketoglutarate) dehydrogenase (lipoamide)	-0.58	6.18	2.84	-0.04	4.97	-34.01	-81.93	51.69	-1.19	-7.65	50.88	0.93	-28.79	-8	8.01	0.1	-1.96	-0.91	38.91	-19.42	-3.15	-13.12	1.38	0.44	11.02	4.58	10.73	1.73	-27.95	0.83	-1.92
1554153_a_at	PHF21A	51317	BHC80 BM-006	PHD finger protein 21A	20.48	-1.11	-0.26	-2	234.97	-30.42	85.93	14.24	-8.69	-11.49	118.16	-0.43	-20.29	-8.53	19.5	-10.92	9.6	0.6	3.28	17.46	-76.08	-24.63	-14.21	-8.86	-38.15	-26.34	-1.24	6.48	-13.6	-3.12	-29.14
1554154_at	GDAP2	54834	MACROD3	ganglioside induced differentiation associated protein 2	-8.67	1.95	41.89	-4.47	42.24	-25.86	15.27	3.65	3.15	34.71	73.78	1.88	-17.33	-0.78	-0.58	-13.82	6.3	-2.2	46.13	-56.55	-60.62	-53.6	-2.48	-5.23	-9.04	-2.14	0.38	1.34	-0.1	0.95	-6.15
1554155_at	MCPH1	79648	MCT BRIT1	microcephalin 1	-7.07	-8.91	-19.17	0.3	-108.55	2.03	130.53	0.03	0.46	-18.25	32.98	0.21	0.63	8.29	-31.64	59.86	28.28	2.02	-1.06	-42.18	-12.17	0.26	-3.9	0.47	0.11	0.45	2.76	8.26	-0.71	52.84	6.31
1554156_a_at	WFDC8	90199	dJ461P17.1 WAP8 C20orf170	WAP four-disulfide core domain 8	0.06	0.85	7.63	13.35	3.77	0.38	0.24	1.62	0.5	14.62	0.73	-4.56	0.02	0.62	0.04	0.21	1.49	-1.08	-2.09	0.3	1.48	0.08	1.07	0.33	-5.72	2.87	0.61	0.6	-9.28	2.03	0.39
1554157_a_at	WFDC8	90199	dJ461P17.1 WAP8 C20orf170	WAP four-disulfide core domain 8	0.21	0.64	0.37	26.77	16.9	-6.82	-27.37	3.36	-0.3	-28.05	5.07	0.22	-2.36	-8.98	66.61	-0.97	-1.73	0.45	-6.71	0.08	0.35	-4.55	-0.91	0.57	-6.81	16.18	-0.51	-2.4	1	-0.7	0.37
1554158_at	ZMYND11	10771	BRAM1 RP11-486H9.1 BS69	zinc finger, MYND domain containing 11	-1.14	-2.14	-8.92	1.7	-46.76	18.4	6.75	1.05	0.34	-0.36	-1.53	0.9	3.87	11.1	-10.55	49.15	0.27	32.05	-4.47	-14	-35.28	23.52	5.85	9.07	13.4	12.18	4.64	-0.48	-2.12	5.91	13.73
1554159_a_at	ZMYND11	10771	BRAM1 RP11-486H9.1 BS69	zinc finger, MYND domain containing 11	-8.19	-2.1	8.32	-8.22	-60.42	-12.5	16.41	18.17	0.62	21.16	129.97	7.77	-4.26	14.99	-39.34	22.86	20.63	3.44	43.51	-24.62	-28.15	-0.54	1.38	0.25	-11.3	0.33	0.16	-1.46	-23.31	-2.78	3.25
1554160_a_at	ZNF446	55663	ZKSCAN20 ZSCAN30 ZSCAN52	zinc finger protein 446	1.09	-8.38	-14.33	-11.85	27.6	-12.17	4.38	3.67	3.68	-59.91	19.57	2.84	0.22	-2.22	-9.82	0.18	5.74	-3.63	-18.28	47.84	7.38	-0.08	1.03	-1.65	-2.74	-7.41	-0.39	3.98	21.08	-3.33	-11.78
1554161_at	SLC25A27	9481	UCP4 RP11-446F17.2	solute carrier family 25, member 27	0.92	-9.24	0.09	-1.01	17.67	35.06	0.6	-8.2	-1.68	10.82	-4.14	-1.6	15.61	0.3	1.09	36.44	-2.29	-1.55	0.42	-1.88	-27.99	22.43	-1.94	0.64	1.63	-1.64	0.62	7.39	-8.11	-0.03	8.5
1554163_at	TWIST2	117581	bHLHa39 SETLSS FFDD3 DERMO1	twist homolog 2 (Drosophila)	-0.81	-2.31	-2.62	14.93	28.28	-19.92	-6.13	-1.68	1.39	-17.7	2.4	-2.41	-4.01	-17.92	18.6	-10.58	-0.43	-2.61	-2.94	10.92	12.23	-9.49	-2.57	0	-6.35	3.85	-0.55	-0.22	2.97	4.1	2.46
1554165_at	FAM53B	9679	RP11-12J10.2 KIAA0140 bA12J10.2	family with sequence similarity 53, member B	0.11	-5.95	-1.95	-6.73	10.68	-7.76	8.89	-18.97	-1.51	2.25	3.17	1.15	-0.21	7.19	-1.24	-2.78	12.56	2.18	-2.14	-0.64	3.76	-1.92	-0.3	2.86	-5.68	-6.61	1.98	4.22	-3.13	-5.67	2.35
1554167_a_at	GOLGA7	51125	GOLGA3AP1 GCP16 GOLGA7A HSPC041	golgin A7	-1.14	16.9	15.89	24.75	134.79	-76.93	2.31	9.96	17.58	-16.48	-58.69	22.88	-32.97	-2.44	34.73	6.81	-7.91	6.82	45.79	15.86	-81.75	-49.47	6.49	-12.19	2.54	12.59	-1.15	-55.73	0.9	18.68	-2.94
1554168_a_at	SH3KBP1	30011	CD2BP3 GIG10 HSB-1 CIN85 HSB1 MIG18	SH3-domain kinase binding protein 1	21.18	56.23	11.42	-27.93	79.29	-10.23	9.68	96.66	3.27	-5.85	-30.68	4.4	-4.64	5.91	32.96	-7.63	0.82	7.85	2.04	34.42	-133.67	-21.06	2.18	0.9	54.2	-58.24	15.5	0.92	-52.24	0.51	-72.32
1554170_a_at	MBLAC1	255374		metallo-beta-lactamase domain containing 1	0.05	-10.27	-52.97	0.95	-24.59	1.55	5.05	-8.46	0.7	-93.77	1.64	8.84	4.98	0.93	1.92	9.15	0.52	0.11	-27.53	4.67	62.25	6.73	3.1	-3.7	6.09	-0.96	-1.18	0.7	99.64	-2.86	-1.38
1554171_at	ZMYM3	9203	ZNF261 DXS6673E XFIM MYM ZNF198L2	zinc finger, MYM-type 3	-1.71	-10.33	-16.83	-1.2	-215.4	82.04	5.67	-21.61	0.09	0.79	-4.05	-0.06	31.99	-1.84	-38.57	-7.49	12.11	1.09	-10.28	-1.2	69.69	39.04	4.48	17.36	3.72	-12.31	13.22	3.41	7.83	-9.24	-0.22
1554172_a_at	ZMYM3	9203	ZNF261 DXS6673E XFIM MYM ZNF198L2	zinc finger, MYM-type 3	13.27	-5.4	-16.31	2.8	-117.29	4.9	1.37	-0.5	1.97	-48.9	14.07	-5.36	2.75	-12.62	-8.57	4.52	6.58	0.12	-8.8	0.81	66.91	4.73	0.42	0.31	-1.69	0.11	3.43	-3.4	10.86	0.37	-1.47
1554173_at	CD300LB	124599	CLM7 CLM-7 IREM3 TREM-5 CMRF35-A2 IREM-3 CD300b TREM5	CD300 molecule-like family member b	22.42	65.1	95.35	9.63	182.11	-19.32	-1.58	48.87	28.48	32.97	-64.38	-24.4	-7.14	-73.37	71.25	-40.03	-0.64	-24.34	28.2	30.57	-0.37	-22.64	-34.43	-1.36	-72.2	26.17	-11.47	-98.39	-32.8	-14.96	-4.37
1554175_at	CD300LB	124599	CLM7 CLM-7 IREM3 TREM-5 CMRF35-A2 IREM-3 CD300b TREM5	CD300 molecule-like family member b	12.22	50.01	65.45	30.16	196.76	-21.75	-5.65	34.69	13.49	3.66	-63.05	-26.48	-13.62	-71.42	118.36	-27.79	-3.38	-19.57	43.31	22.47	-20.46	-17.58	-40.14	0.08	-59.19	52.56	-8.24	-57.06	-3.09	0.42	5.96
1554176_a_at	C3orf33	285315	AC3-33	chromosome 3 open reading frame 33	-1.34	-11.61	-2.46	-4.3	-70.9	6.75	29.26	-10.56	-8.54	29.53	-1.74	0.9	4.18	-13.92	-26.24	51.99	7.9	1.31	-1.85	-23.92	23.11	-1.07	0.1	-10.14	4.95	4.01	-3.4	-8.52	1.48	14	10.23
1554177_a_at	ATP5S	27109	FB ATPW HSU79253	ATP synthase, H+ transporting, mitochondrial Fo complex, subunit s (factor B)	-2.92	5.79	-0.8	-8.66	-141.08	8.38	45.13	8.53	6.26	2.53	2.18	0.6	6.12	5.19	-2.82	6.86	3.07	8.61	1.78	-29.34	-13.04	1.24	-0.7	2.46	1.45	-0.48	0.77	10.29	-0.09	0.94	-1.92
1554178_a_at	FAM126B	285172	HYCC2	family with sequence similarity 126, member B	-15.24	1.51	16.86	-11.35	211.43	3.68	-11.97	3.4	0.41	56.54	-2.23	9.8	0.57	0.07	-3.31	-7.83	0.06	37.69	-5.16	-9.01	-51.48	0.57	8.92	-0.23	9.01	-13.17	3.23	-1.58	-3.03	-21.19	-10
1554179_s_at	LYNX1	66004	SLURP2	Ly6/neurotoxin 1	-9.22	-7.67	-26.54	22.59	85.4	-5.07	-15.6	-10.83	-2.42	-60.46	-4.18	-1.12	-1.78	-15.58	11.59	-0.79	-2.48	-0.09	-17.57	-6.21	96.59	-3.44	-0.98	-1.9	-1.48	7.03	-1.54	-8.28	14.79	3.99	2.07
1554181_at	SNX32	254122	SNX6B	sorting nexin 32	-0.77	-44.46	-6.67	-28.21	-35.65	1.56	26.95	-27.53	-8.67	9.22	1.8	0.29	7.85	14.46	-41.79	-12.24	0.25	-2.96	-17.09	0.18	161.2	2.58	0.91	0.39	-3.27	-43.4	4.85	0.03	-0.63	4.28	-4.93
1554185_at	LOC554206	554206		hypothetical LOC554206	4.24	21.9	19.59	-4.99	-23	4.76	-82.59	-1.14	0.49	12.38	0.77	5.58	1.36	-9.83	-4.91	0.21	-1.4	19.06	1.56	16.04	-4.65	1.59	18.91	-8.37	27.83	-6.45	6.02	0.02	-0.38	-12.78	-1.29
1554187_at	LOC554206	554206		hypothetical LOC554206	-2.36	0.79	0.13	0.94	28.77	-12.37	-3.35	-16.61	-5.9	1.09	-12.78	1.37	-1.69	0.25	-0.57	-7.43	-0.78	1.21	-1.39	5.2	14.39	0.04	1.37	0.13	1.11	-0.6	-0.53	0.93	-6.57	-3	1.41
1554188_at	C11orf53	341032		chromosome 11 open reading frame 53	0.18	13.09	-8.52	11.47	-0.49	60.19	-14.03	15.11	13.28	-30.61	-6.42	1.05	18.81	-2.73	0.15	-1.13	-7.02	0.41	-0.3	-3.31	-36.53	7.07	5.29	8.84	14.55	15.32	3.37	-0.09	5.33	0.38	-2.93
1554190_s_at	C10orf81	79949	HEL185 bA211N11.2 RP11-211N11.2 C10orf81	chromosome 10 open reading frame 81	-0.69	-1.04	-1.21	0.4	0.49	-0.27	2.69	-4.25	0.13	0.42	0.15	-1.07	0.49	0.32	-1.32	1.3	-0.78	0.12	0.36	-0.73	2.48	0	-0.93	2.73	-0.86	-0.29	-0.51	0.04	-1.09	1.16	-0.17
1554192_s_at	C4orf23	152992	C4orf23 TRM44 METTL19	chromosome 4 open reading frame 23	0.42	-7.06	-19.6	3.19	-16.1	-3.84	126	-15.46	4.78	-71.4	21.13	-0.09	0.69	0.05	0.44	0.63	13.98	0.21	-17.45	-7.22	2.51	-4.17	-2.03	-1.62	-7.94	5.87	0.03	-2.8	30.7	4.41	-3.81
1554193_s_at	MANEA	79694	ENDO hEndo	mannosidase, endo-alpha	-18.39	-22.56	-11.43	-2.69	-77.53	-11.74	-17.12	-3.72	-5.58	-2.86	2.26	0.04	-6.65	-8.22	-22.4	36.86	-5.47	-0.4	0.26	-28.02	NA	-9.28	0.84	-7.36	0.6	0.4	2.23	-4.61	-12.81	14.6	0.31
1554194_at	LOC100287037	100287037		Similar to hCG1994484	-10.58	-3.69	-1.37	0.41	40.5	-0.7	8.41	-2.03	-0.68	29.94	0.53	0.23	4.05	0.07	-3.76	0.36	5.77	-1.35	-2.49	3.69	-21.21	4.18	2.43	1.12	0.31	0.41	0.22	-5.18	0.31	5.34	-6.44
1554195_a_at	C5orf46	389336	SSSP1	chromosome 5 open reading frame 46	-2.51	-9.16	-1.78	0.06	-5.83	-1.88	0.18	-31.57	-0.43	3.61	-10.36	-0.68	1.32	-3.14	-3.39	-2.41	0.07	0.01	-12.83	0.1	107.65	-0.04	0.11	3.45	1.15	-4.17	-0.69	2.49	-1.55	0.03	1.09
1554196_at	IZUMO1	284359	IZUMO	izumo sperm-egg fusion 1	-0.3	0.95	0.15	5.37	89.98	-0.07	18.65	0.39	0.52	6.88	-37.86	-4.99	0.4	-2.02	21.16	15.45	0.2	-4.68	0.02	4.04	-23.28	-0.74	-3.65	0.92	-5.96	6.28	0.49	-12.54	-8.55	1.25	0.16
1554198_at	SH3YL1	26751	RAY	SH3 domain containing, Ysc84-like 1 (S. cerevisiae)	-17.6	-20.75	-15.18	-0.42	32.27	5.8	-31.05	-3.04	-7.87	1.5	3.18	2.08	4.6	-3.6	-6.66	0.25	-5.88	7.92	-49.79	-16.68	47.02	-0.27	0.1	0.86	10.61	-0.19	0.52	5.48	0.58	-5.09	1.14
1554199_at	PTPRO	5800	GLEPP1 R-PTP-O PTP-OC NPHS6 PTPROT PTP-U2 PTPU2	protein tyrosine phosphatase, receptor type, O	-0.97	-10.15	-1.1	-0.48	9.85	-1.65	-0.59	-3.17	-1.42	1.22	-8.79	-0.52	0.06	-3.67	0.7	2.61	-0.72	0.04	0.16	-3.13	68.86	-0.2	-1.92	-2.02	-1.56	-0.45	0.4	-1.22	-2.25	0.59	0.01
1554201_at	CABP4	57010	CSNB2B	calcium binding protein 4	-0.87	0.09	-14.06	2.05	54.2	-6.58	-71.04	0.38	2.14	-65.29	34.87	2.67	-3.66	-9.36	-0.36	-5.53	0.19	1.73	-4.87	13.42	18.16	-12.5	3.25	-8.97	7.9	3.18	-2.04	0.08	1.18	-4.18	-3.72
1554202_x_at	CABP4	57010	CSNB2B	calcium binding protein 4	-0.99	-25.64	-46.06	2.18	91.2	-14.81	-47.52	-4.97	-0.84	-94.89	21.51	2.6	-10.72	-1.76	2.7	-19.03	0.01	0.6	-27.46	1.28	119.52	-17.76	0.48	-7.41	3.07	0.63	-2.15	0.98	12.15	-8.55	1.04
1554203_at	GRIK1-AS	642976	NCRNA00110 GRIK1-AS C21orf9 GRIK1AS	GRIK1 antisense RNA (non-protein coding)	2.95	-16.63	-7.24	18.37	13.25	-10.36	-7.92	-18.55	-3.01	-21.77	1.87	-1.57	-1.95	-5.8	1.15	-1.85	-0.26	-8.29	-5.71	3.5	131.39	-4.96	-1.34	0.04	-24.58	6.39	-5.22	-2.09	-0.59	-3.5	7.82
1554205_s_at	ICA1L	130026	ALS2CR14 ALS2CR15	islet cell autoantigen 1,69kDa-like	-6.5	-21.75	-20.23	5.81	17.81	-23.74	27.27	-27.56	-7.25	-8.25	-3.27	-4.03	0.24	1.34	11.28	10.63	-1.18	0.78	-6	4.04	58.57	-2.4	-7.16	0.43	-22.05	0.38	-0.41	-5	2.86	-3.88	2.04
1554206_at	TMLHE	55217	BBOX2 TMLD TMLHED XAP130 TMLH AUTSX6	trimethyllysine hydroxylase, epsilon	13.85	6.13	5.58	0.75	-3.59	29.07	0.03	-0.84	4.8	9.26	-14.92	-13.75	4.19	3.82	-0.24	25.73	-1.57	-8.32	10.91	0.02	-0.03	-0.18	-5.69	-0.03	-1.41	0.05	2.16	-0.43	-56.13	-5.35	1.08
1554208_at	MEI1	150365	SPATA38	meiosis inhibitor 1	1.34	1.37	2.31	-22.66	-5.44	-80.03	-139.61	0.59	2.46	-52.38	2.35	5.91	-36.79	-80.81	-1.28	-58.91	-4.76	0.2	-0.48	0.78	NA	-58.26	3.58	-37.79	3.36	3.14	1.07	-6.57	-1.63	-2.69	-12.09
1554210_at	ZCCHC13	389874	CNBP2 ZNF9L	zinc finger, CCHC domain containing 13	0.79	-5.31	0	0.71	0.22	5.87	10.2	-14.45	-2.14	20.77	0.9	-2.52	5.01	0.08	0.15	-3.64	0.51	0.09	-2.05	-2.59	1.19	1.9	1.05	8.7	-3.04	0.21	0.57	0.23	-6.77	-0.06	-0.75
1554212_s_at	KCNS2	3788	KV9.2	potassium voltage-gated channel, delayed-rectifier, subfamily S, member 2	-8.68	-9.88	-15.82	1.64	19.39	3.14	30.54	-27.54	-3.81	-16.15	-0.89	0.02	1.03	6.93	-8.91	-1.24	4.67	-3.95	-2.91	-18.49	31.67	0.99	-1.32	1.52	-6.4	-0.02	-0.86	-1.72	2.18	-2.88	-3.01
1554213_at	ARHGEF10	9639	GEF10	Rho guanine nucleotide exchange factor (GEF) 10	-8.61	-10.3	-11.08	4.17	30.91	24.52	-48.36	-2.95	-2.9	-7.69	11.51	1.42	0.79	-3.44	-1.37	0.73	-2.67	2.42	-5.15	-1.93	-0.72	0.29	0.6	0.22	18.14	0.18	-0.21	22.55	-0.89	3.57	0.76
1554216_at	CCDC132	55610		coiled-coil domain containing 132	-1.02	10.63	18.37	0.54	-52.72	-12.74	2.53	25.07	0.88	32.93	1.56	3.96	-1.96	1.97	0.13	7.63	0.01	13.38	48.95	-18.05	-84.12	-2.05	1.39	-1.17	5.44	11.12	2.68	2.02	-27.81	-1.16	-0.36
1554217_a_at	CCDC132	55610		coiled-coil domain containing 132	0.15	0.21	22.07	27.23	-104.81	-22.19	-28.47	60	0.59	79.37	30.05	5.71	-5.01	-3.71	0.87	29.21	-5.3	9.71	49.37	-31.99	-62.89	-1.64	1.13	-0.95	0.38	17.79	5.26	10.57	-45.35	-0.68	14.5
1554222_at	MGC45922	284365		hypothetical LOC284365	-8.49	-11.82	-6.08	4.04	0.54	-15.79	-0.41	-41.97	1	0.57	-0.31	-7.37	-3.29	-13.24	-1.03	-8.18	0.05	-8.21	-25.56	0.19	297.79	-8.61	0.48	1.28	-29.58	-0.42	-0.23	-3.15	0.75	-0.92	-2.57
1554228_a_at	C8orf56	157556	C8orf56	chromosome 8 open reading frame 56	-1.28	-9.05	0.73	2.54	0.57	35.23	17.62	-13.99	-0.24	-1.74	-8.4	-5.85	20.71	2.02	1.8	-0.59	-5.36	-9.32	-18.68	2.28	2.07	32.48	-0.75	-0.7	0.41	3.69	-0.33	-6.57	1.16	-2.79	5.89
1554229_at	C5orf41	153222	LRF C5orf41	chromosome 5 open reading frame 41	0.96	0.37	2.52	-45.37	182.99	-32.04	95.94	5.23	2.44	-30.86	84.41	2.28	-17.36	35.2	-11.04	-65.62	24.15	-0.94	7.32	-6.71	3.21	-49.7	-8.7	-8.31	-33.43	-65.06	-0.6	0.59	3.68	-58.64	-23.32
1554231_a_at	ZNF396	252884	ZSCAN14	zinc finger protein 396	-2.5	-6.36	0.06	0.74	28.24	1.61	0.14	-8.02	-2.33	21.54	-2.94	0.2	-0.46	0.92	0.43	4.82	-2.01	0.21	-2.57	11.91	-11.78	1.96	-0.96	0.64	-1.11	3.49	-0.81	2.99	-4.77	0.85	5.22
1554233_at	C1QTNF9	338872	C1QTNF9A CTRP9 AQL1	C1q and tumor necrosis factor related protein 9	-3.66	-10.79	-15.64	1.18	38.34	-5.76	18.19	-6.84	-3.49	-3.83	3.96	3.08	-0.46	19.03	0.77	0.57	0.14	0.82	-4.32	0.02	3.54	-1.42	-0.7	-2.93	2	-3.04	-3.66	0.95	1.37	0.73	4.01
1554234_at	KATNAL2	83473		katanin p60 subunit A-like 2	-0.53	-15.36	-7.84	1.52	-17.95	18.28	3.65	-5	-4.57	4.43	-0.22	-4.2	7.21	25.92	-5.2	57.51	0.47	-0.73	-5.61	-0.7	-0.58	7.44	-0.52	1.65	-6.14	0.36	1.31	4.34	-2.45	35.45	-0.08
1554235_at	CTNNA3	29119	VR22 ARVD13	catenin (cadherin-associated protein), alpha 3	-15.29	-9.95	-11.87	2.92	-0.12	-1.03	18.81	-13.05	0.15	-3.31	-1.12	-4.13	-0.38	5.23	-2.27	-0.81	3.67	-8.26	-9.39	-0.63	84.4	-0.57	-4.52	0.1	-8.79	0.67	-1.75	-5.56	0.94	-1.62	-0.64
1554237_at	SDCCAG8	10806	HSPC085 hCCCAP NY-CO-8 BBS16 SLSN7 CCCAP NPHP10 CCCAPSLSN7	serologically defined colon cancer antigen 8	11.83	11.29	4.78	32.27	33.87	3.06	55.47	3.98	-0.59	44.45	-1.44	-6.52	0.94	18.59	81.66	-18	3.26	-5.07	3.94	-10.9	NA	-2.72	-2.93	11.24	-24.22	25.05	0.1	3.92	-39.12	-3.77	21.8
1554239_s_at	ZADH2	284273		zinc binding alcohol dehydrogenase domain containing 2	20.08	1.42	1.05	1.72	-82.27	19.22	161.37	-4.57	2.17	14.71	-23.06	-8.04	15.66	7.82	-6.01	12.88	7.18	0.15	-1.84	0.11	-4.74	14.72	-2.52	10.58	-8.82	2.28	2.9	-18.64	-11.63	-13.24	1.34
1554240_a_at	ITGAL	3683	CD11A LFA1A LFA-1	integrin, alpha L (antigen CD11A (p180), lymphocyte function-associated antigen 1; alpha polypeptide)	48.4	125.37	85.89	-33.85	28.9	-83.85	-31.95	111.56	13.84	7.36	-55.27	56.91	-40.6	-57.27	28.54	-16.68	-4.31	52.05	40.87	58.47	-162.82	-52.47	24.13	-13.07	43.32	-1.65	4.26	-15.92	1.01	-4.08	0.7
1554241_at	COCH	1690	COCH-5B2 DFNA9 COCH5B2	coagulation factor C homolog, cochlin (Limulus polyphemus)	-40.95	-22.99	2.43	-0.14	5.88	-0.72	-51.32	-21.2	-1.98	70.01	1.44	-3.24	-0.04	27.58	-3.27	7.98	-17.96	-4.47	4.22	-66.66	22.87	0.8	1.4	-0.02	-9.91	1.7	2.29	0.22	31.6	4.4	1.42
1554242_a_at	COCH	1690	COCH-5B2 DFNA9 COCH5B2	coagulation factor C homolog, cochlin (Limulus polyphemus)	-2.99	1.14	1.24	-12.96	-92.04	41.6	58.88	0.14	0.21	0.89	102.01	-30.74	2.24	10.98	-72.98	55.73	14.25	-28.5	-3.87	0.05	33.48	0.28	-36.68	-6.21	-70.3	-36.65	0.46	56.24	-30.44	2.28	-25.12
1554246_at	C1orf210	149466		chromosome 1 open reading frame 210	0.15	-2.64	-4.98	6.38	17.86	-3.77	0.05	-6.92	-0.91	-5.51	4.11	0.17	-1.23	0.04	3.15	0.21	1.24	0.83	-0.94	0.63	0.36	-2.59	-0.38	-0.06	-0.89	1.62	-4.21	1.25	0.42	0.49	0.05
1554248_at	ZNF638	27332	ZFML Zfp638 NP220	zinc finger protein 638	0.08	9.76	-3.91	-70.29	41.64	30.03	86.29	-0.07	0	0.44	56.44	19.73	6.15	7.96	-3.02	-48.83	27.49	0.07	1.71	-0.53	-109.55	-4.59	0.6	5.02	-0.61	-73.63	-0.94	20.99	0.02	-69.66	-32.44
1554249_a_at	ZNF638	27332	ZFML Zfp638 NP220	zinc finger protein 638	-11.46	-8.18	-2.9	-6.14	105.03	-20.21	115.85	10.87	-5.87	-2.01	143.18	1.19	-10.06	1.26	-0.15	0.51	16.19	-0.67	12.98	-63.8	-62.56	-6.59	-1.47	-0.18	-18.88	-11.73	6.77	3.35	-12.32	0.53	-15.19
1554250_s_at	TRIM73	375593	TRIM50B	tripartite motif-containing 73	-2.68	28.71	6.18	-83.22	-103.1	79.9	46.48	26.33	0.63	-0.81	38.57	23.42	29.28	68.2	-46.6	-12.58	1.73	8.54	15.35	-3.38	-282.43	26.71	27.21	-1.2	59.22	-69.19	5.52	17.04	33.3	-20.6	-59.11
1554251_at	HP1BP3	50809	RP5-930J4.3 HP1-BP74	heterochromatin protein 1, binding protein 3	1.09	-4.16	-0.1	-79.73	-11.91	60.84	103.52	0.91	-5.34	28.09	8.09	2.55	10.38	38.92	-13.7	29.35	8.12	14.34	-12.63	-46.65	-91.65	8	1.34	2.01	14.96	-62.5	2.59	18.02	42.1	-30.69	-34.56
1554252_a_at	LASS3	204219	ARCI9 LASS3	LAG1 homolog, ceramide synthase 3	-0.63	-2.66	-0.01	-4.54	2.94	-6.68	-1.68	-7.43	-4.43	31.51	-2.83	1.24	-2.44	10.55	-5.5	0.02	-4.16	-0.56	-4.3	-1.35	14.76	-7.82	1.02	-0.58	8.33	-9.15	0.54	0.71	0.32	-3.29	2.91
1554253_a_at	LASS3	204219	ARCI9 LASS3	LAG1 homolog, ceramide synthase 3	-14.79	-26.33	-19.95	9.43	24.35	-8.86	-54.79	-14.06	-2.28	-33.07	-15.36	0.2	-2.51	-17.43	1.52	-0.9	-12.55	-1	-8.73	1.2	NA	-8.72	-0.6	-0.64	0.13	0.56	-2.96	-4.95	2.64	-4.59	1.86
1554256_a_at	PCNXL2	80003		pecanex-like 2 (Drosophila)	9.86	11.62	16.74	1.87	-50.65	-1.76	-48.59	25.98	2.11	4.73	0.41	38.09	-1.39	-8.35	-17.59	62.3	0.94	5.38	1.84	-1.52	-176.9	-3.42	58.91	2.19	91.61	15.86	22.89	-0.68	16.4	7.13	2.14
1554258_a_at	DNAJC5B	85479	CSP-beta	DnaJ (Hsp40) homolog, subfamily C, member 5 beta	-5.82	-15.38	-40.99	69.37	4.93	-10.34	-45	-12.06	-1.55	-51.58	-14.17	-7.42	-9.62	-18.54	2.1	-11.42	-5.42	-13.33	-20.28	-7.24	191.87	-17.33	-9.25	-0.71	-11.72	68.61	-5.78	23.47	12.03	55.82	76.5
1554259_at	GPSM1	26086	AGS3	G-protein signaling modulator 1	-0.46	-9.94	-1.56	10.38	68.7	-0.3	-15.49	-0.52	0.55	-0.41	-1.75	1.29	2.73	-1.45	14.26	28.88	-23.02	3.1	-8.48	0.53	-73.32	4.3	1.75	-1.98	8.53	19.53	1.87	0.2	16.22	20.41	1.23
1554260_a_at	FRYL	285527	KIAA0826	FRY-like	-2.47	0.73	2.25	-2.07	11.19	0.03	10.14	65.84	0.05	-6.33	133.35	26.42	-1.66	32.16	-1.41	2	2.76	17.02	43.42	-1.32	NA	-2.87	7.47	2.11	8.97	-10.26	5.92	14.97	-39.75	-10.67	-11.61
1554261_at	KLHL29	114818	KBTBD9	kelch-like 29 (Drosophila)	0.22	-3.51	0.86	12.37	39.8	-8.84	-10.24	-1.1	0.09	-0.91	27.6	1.38	-1.51	-0.33	8.49	1.98	-2.83	5.14	0.96	1.61	-87.87	0.14	2.4	0.77	6.97	1.83	0.25	7.69	0.16	0.98	6.52
1554262_s_at	KLHL29	114818	KBTBD9	kelch-like 29 (Drosophila)	-6	-4.63	-13.02	0.94	-0.03	0.06	-5.32	-4.28	0.09	-11.91	35.24	-0.77	0.76	-3.61	-0.45	35.61	7.89	1.15	-3.52	-4.4	-19.01	0.11	0.03	-1.33	9.05	10.13	-0.01	3.52	10.09	7.82	48.51
1554264_at	CKAP2	26586	LB1 TMAP se20-10	cytoskeleton associated protein 2	-0.67	1.54	-8.13	-67.53	-113.9	61.79	259.23	-5.55	-1.6	5.95	12.96	0.12	29.33	49.31	-35.92	12.21	14.76	-1.28	-0.74	-40.68	-23.92	11.98	0.51	0.18	0.37	-57.69	6.66	3.73	66.2	-1.98	-33.47
1554268_at	MORN1	79906	RP4-740C4.1	MORN repeat containing 1	-1.51	-2.91	-18.35	-2.85	0.2	-0.67	0.06	-4.82	0.65	-36.13	12.88	-0.88	1.14	-5.11	0.17	0.56	0.66	-3.36	-13.31	-2.77	86.62	-1.25	-4.33	-3.21	-3.1	-4.12	-2.05	6.02	3.52	0.1	-7.16
1554271_a_at	CENPL	91687	C1orf155 RP3-383J4.1 dJ383J4.3 CENP-L	centromere protein L	4.8	-7.85	-16.63	1.4	-134.02	0.06	83.39	-2.18	0.03	-21.11	9.52	3.87	0.84	30.45	-39.53	75.46	7.01	12.7	-3.73	-3.6	-62.07	0.76	7.39	-14.89	31.87	3.69	3.44	6.63	14.3	86.39	-3.7
1554272_at	ERAP2	64167	LRAP L-RAP	endoplasmic reticulum aminopeptidase 2	-1.03	0.84	4.29	-21.3	-26.62	-2.12	-18.35	0.11	0.48	43.53	-9.97	0.4	-0.51	-3.44	-20.41	18.83	-2.81	4.52	3.2	-5.54	100.82	-7.3	1.74	-0.9	5.99	-8.48	7.98	-4.46	-6.77	-10.43	-1.3
1554273_a_at	ERAP2	64167	LRAP L-RAP	endoplasmic reticulum aminopeptidase 2	-12.25	-0.75	4.27	-4.78	-36.58	-62.6	-4.3	9.44	-0.37	3.47	-6.89	4.48	-17.39	1.56	-15.06	19.88	0.12	3.25	39.02	-9.21	122.94	-25.07	1.94	-1.1	-2.56	0.33	3.52	0.01	-15.73	-31.93	1.22
1554274_a_at	SSH1	54434	SSH1L	slingshot homolog 1 (Drosophila)	-3.79	-11.28	-30.63	58.39	34.3	-24.38	42.41	-18.06	-6.54	-20.12	-5.45	1.42	-5.64	-5.39	28.46	15.64	1.23	14.49	-23.3	-1.11	-0.23	-1.5	0.98	17.72	-5.04	13.54	3.28	-16.89	-3.44	3.36	7.4
1554276_at	SART3	9733	p110 RP11-13G14 TIP110 p110(nrb) P100 DSAP1	squamous cell carcinoma antigen recognized by T cells 3	0.47	-4.21	-21.41	-37.76	-6.58	-1.69	43.66	-3.71	0.52	-6.71	62.76	7.91	0.05	11.38	-3.47	-6.27	22.38	3.54	-2.66	-3.92	5.88	0.29	-2.25	-0.05	-5.08	-43.91	0.05	4.84	21.48	-21.21	-14.81
1554277_s_at	FANCM	57697	FAAP250 KIAA1596	Fanconi anemia, complementation group M	3.99	-5.17	1.25	-31.02	-32.46	16.16	98.03	3.57	-13.05	5.35	68.07	9.8	3.55	10.12	-39.48	40.35	15.64	18.88	0.42	-33.08	-134.24	18.23	4.22	2.2	4.91	-24.84	4.61	37.06	-16.98	2.18	-12.9
1554279_a_at	TRMT2B	79979	CXorf34 dJ341D10.3	TRM2 tRNA methyltransferase 2 homolog B (S. cerevisiae)	-0.97	33.95	16.99	-7.24	-51.97	-1.91	-69.07	58.85	-4.96	5.57	9.99	4.09	-0.36	-0.85	-1.73	42.43	-2.57	4.44	61.53	-7.71	-43.35	-3.82	3.6	-4.68	29.04	-1.56	0.03	21.58	-4.37	0.14	-3.02
1554280_a_at	C9orf43	257169		chromosome 9 open reading frame 43	-2.27	-16.23	-36.08	-3.81	-13.67	99.77	220.43	-28.76	-3.75	-42.28	0.99	-10.37	42.64	-8.22	-15.55	14.02	0.84	-7.3	-1.22	-15.58	69.45	60.78	-4.58	-4.26	-9.61	-5.32	-1.6	-7.98	0.59	-2.96	-10.47
1554283_at	CCRN4L	25819	CCR4L NOC	CCR4 carbon catabolite repression 4-like (S. cerevisiae)	-1.67	-33.72	-8.54	30.08	-7.42	4.54	210.92	-24.06	-6.74	31.46	-39.53	-0.86	7.26	-20.11	12.03	28.07	-6.31	0.25	-20.25	-9.37	2.59	20.19	-2.84	0.51	-7.26	-0.38	1.59	-10.04	20.4	26.82	-3.15
1554285_at	HAVCR2	84868	TIMD3 KIM-3 TIMD-3 Tim-3 TIM3 HAVcr-2	hepatitis A virus cellular receptor 2	8.76	49.06	30.18	140.99	0.24	-52.15	1.04	18.22	1.9	4.99	-76.09	0.96	-17.54	-75.95	154.75	-24.75	-3.57	55.07	35.47	21.05	-106.87	-7.83	-2.2	8.93	-4.14	116.03	0.29	-52.63	-26.23	-0.91	53.65
1554286_at	FLJ25758	497049		hypothetical locus FLJ25758	6.23	0.41	-4.06	5.61	36.95	-2.44	-1.71	7.11	1.78	-36.47	0.11	0.82	0.33	3.45	33.1	8.01	-1.14	1.68	-2.5	-0.99	-48.82	-0.42	-0.2	-1.18	10.55	1.32	3.7	1.32	-0.05	0.86	-13.54
1554287_at	TRIM4	89122	RNF87	tripartite motif-containing 4	32.29	13.39	3.76	-6.1	1.73	-4.23	1.17	66.67	-7.48	7.54	37.7	16.63	-1.11	-2.15	16.52	-14.01	14.11	19	-10.87	-22.89	-211.81	2.04	6.37	4.18	21.58	-13.77	1.97	34.81	-66.33	-3.64	-0.3
1554288_at	FAM160B1	57700	KIAA1600 RP11-106M7.3 bA106M7.3	family with sequence similarity 160, member B1	-2.08	-6.94	-2.8	1.29	47.31	-2.66	-2.91	-0.67	-0.99	-6.05	0.01	0.2	-0.25	1.54	0.47	-1.03	-3.35	0.3	-5.73	-1.77	11.05	0.18	-1.53	-5.02	-0.82	1.95	-0.98	-2.17	16.43	-1.05	-5.87
1554290_at	HERC3	8916		hect domain and RLD 3	1.59	0.21	-2.05	-31.13	43.06	-3.85	132.37	0.08	0.03	27.32	0.13	6.66	3.84	18.96	-3.65	-25.24	17.52	3.62	-6.25	-6.41	-20.74	-3.23	0.07	-0.92	0.08	-64.07	10.24	-5.26	17.83	-42.35	-10.47
1554291_at	UHRF1BP1L	23074	SHIP164	UHRF1 binding protein 1-like	9.43	-1.74	-6.75	2.9	34.91	-29.42	169.68	-6.07	0.1	1.91	11.85	-0.11	-1.13	2.44	22.71	3.37	20.44	0.02	-13.53	0.06	-127.58	-2.88	-3.86	3.23	-10.6	-0.67	0.89	-3.81	21.31	0.26	-2.97
1554292_a_at	UHRF1BP1L	23074	SHIP164	UHRF1 binding protein 1-like	-1.14	-2.38	-4.39	21.01	117.31	-36.66	169.49	0.32	-0.61	-6.12	13.38	-0.16	-4.88	0.22	15.34	1.52	11.48	1.24	6.78	-13.3	-180.8	-2.82	-4.06	3.19	-17.9	10.46	1.19	-4.06	1.15	5.54	1.89
1554293_at	TTBK2	146057	TTBK SCA11	tau tubulin kinase 2	-5.02	-4.98	-0.65	-11.94	-10.1	-20.73	3.88	-1.93	-1.63	17.85	56.89	2.89	-2.63	0.68	-8.87	0.81	3.48	3.73	-0.78	-8.08	6.45	-1.42	-0.53	2.35	-2.22	-20.59	3.59	5.1	-2.88	-2.14	0.03
1554294_s_at	TTBK2	146057	TTBK SCA11	tau tubulin kinase 2	0.09	-4.65	-4.67	-7.86	-2.93	-13.46	12.49	-3.05	-1.55	5.29	8.49	2.03	-0.51	11.55	-3.6	1.78	4.9	6.72	-1.09	-12.04	18.18	-1.3	0.15	2.97	-1.59	-17.4	1.66	-3.13	-15.15	-0.56	0.14
1554295_x_at	TTBK2	146057	TTBK SCA11	tau tubulin kinase 2	0.48	-4.49	0.51	-16.63	-28.14	-18.37	17	0.64	-3.37	12.15	44.61	3.16	-1.88	7.69	-7.41	1.24	11.66	4.56	1.34	-5.19	0.08	0.46	0.16	3.86	-0.47	-29.19	3.06	9.12	-12.87	-5.49	0.35
1554296_at	CYP19A1	1588	ARO1 CYPXIX P-450AROM CYP19 ARO CPV1 CYAR	cytochrome P450, family 19, subfamily A, polypeptide 1	-1.54	0.1	-1.72	0.73	14.68	-3.13	16.5	-10.61	-1.11	-1.26	-1.48	-0.39	-0.52	0.8	-1.05	0.91	0.96	-0.28	5.54	0.36	-3.59	-0.5	0.06	-0.95	-4.86	11.77	-2.76	-2.62	2.75	12.46	0.72
1554298_a_at	WDR49	151790		WD repeat domain 49	1.34	9.8	4.71	-17.01	-26.6	41.87	130.31	1.89	1.31	9.1	-39.76	-13.38	18.82	50.31	3.15	-10.39	-5.95	-12.11	9.61	-2.28	-11.95	27.17	-13.52	1.31	-28.69	-15.76	-4.5	-15.02	-4.94	27.75	12.05
1554299_at	NPAS4	266743	bHLHe79 Le-PAS NXF PASD10	neuronal PAS domain protein 4	2.41	-2.5	-0.75	1.95	48.64	-10.51	-13.25	-5.95	-2.64	-0.72	-21.95	-0.86	-1.02	0.38	1.32	27.96	-2.11	1.15	0.24	-0.87	1.47	2.48	0.1	-0.49	4.26	1.51	2.62	1.07	-4.36	6.85	-1.83
1554300_a_at	SVOPL	136306		SVOP-like	0.13	-3.56	1.16	-22.61	10.39	88.1	144.37	-5.93	0.11	2.18	-34.77	2.18	34.07	0.09	-24.47	67.26	-3.55	0.39	-10.21	0.21	-10.18	85.52	0.21	-8.72	-1.38	-10.99	-2.81	-26.27	35.58	-5.38	-18.47
1554301_at	LOC645591	645591		hypothetical LOC645591	-1.17	-13.57	-9.26	11.76	6.2	-7.76	0.54	-16.28	-0.01	-6.87	-0.1	0.17	-2.04	-3.61	0.26	-0.6	0.08	-3.64	-1.9	-1.89	57.65	-5.97	-1.91	0.87	-3.15	4.81	0.36	-1.21	0.7	-0.55	1.14
1554302_s_at	LOC645591	645591		hypothetical LOC645591	-0.82	-15.47	-14.09	5.93	42.01	-9.68	0.24	-6.92	-0.38	-21.35	9.91	-0.26	-2.29	11.51	3.87	0.05	-1.11	0.23	0.14	-2.31	0.16	-2.23	0.14	0.67	-1.06	3.77	-1.22	1.49	1.4	0.11	1.67
1554303_at	HNMT	3176	HNMT-S2 HMT HNMT-S1	histamine N-methyltransferase	4.71	0.68	1.05	15.67	23.33	-24.64	-30.8	-1.22	0.06	-8.02	0.72	0.28	-5.23	-8.16	105.01	-1.48	-11.72	0.51	2.3	0.61	-21.29	-7.14	-5.95	0.01	1.57	38.42	-2.05	-3.56	2.47	14.21	46.38
1554305_at	MGC20647	91370		hypothetical protein MGC20647	-5.74	-19.04	-13.12	-1.4	10.78	0.37	2.55	-27.84	-1.51	-32.91	-7.52	0.05	0.64	-1.29	-6.74	4.84	4.48	0.1	-14.9	-3.59	121.09	0.5	2.93	-2.13	3.38	-2.02	1.09	-14.24	5.7	0.62	-7.37
1554306_at	ITPKB	3707	IP3KB IP3K IP3-3KB PIG37 IP3K-B	inositol 1,4,5-trisphosphate 3-kinase B	22.52	53.19	19.72	-87.6	46.37	-23.72	-0.69	66.04	10.84	10.65	138.58	38.5	-12.67	-22.89	-44.47	-13.55	19.48	8.84	2.61	-0.35	-164.09	-38.71	15.72	-20.1	30.13	-29.94	8.37	5.12	4.76	-39.7	-35.58
1554307_at	LOC644852	644852		hypothetical LOC644852	0.37	-8.16	-0.95	4.87	3.24	7.2	-18.45	-3.17	-1.44	1.04	0.62	0.52	8.24	-3.22	2.12	-0.92	-7.21	3.83	-6.5	0.45	4.18	2.1	-0.38	0.41	0.5	0.42	-4.19	-2.1	4.56	-0.81	3.54
1554308_s_at	GABRA2	2555		gamma-aminobutyric acid (GABA) A receptor, alpha 2	-0.29	-7.18	-12.99	-2.24	-0.63	0.76	8.26	-14.19	-3.71	-3.31	2.13	-1.88	-1.9	30.19	-0.92	0.19	0.38	-0.69	1.06	-5.34	17.48	-1.21	-1.05	-1.27	-0.78	-1.84	-0.12	1.93	-0.31	-1.02	0.82
1554309_at	EIF4G3	8672	eIF4G3 eIF4GII eIF-4G3	eukaryotic translation initiation factor 4 gamma, 3	0.75	0.81	-19.65	-45.43	92.17	2.37	241.73	4.68	1.26	-16	21.27	3.13	4.23	37.65	-4.89	-11.87	20	13.39	1.56	-25.16	-154.96	6.02	-2.22	1.55	-3.95	-48.15	8.2	8.81	16.88	-18.7	-33.88
1554310_a_at	EIF4G3	8672	eIF4G3 eIF4GII eIF-4G3	eukaryotic translation initiation factor 4 gamma, 3	-4.03	-12.96	-8.09	-2.14	69.52	-7.97	210.91	1.36	-6.18	-3.15	62.22	1.56	-0.98	28.16	-4.21	0.83	14.41	14.71	0.06	-43.98	-97.09	1.11	-10.51	0.75	-44.65	-1.58	-0.26	6.24	8.5	0.09	-8.96
1554311_a_at	SUPT6H	6830	SPT6H emb-5 SPT6	suppressor of Ty 6 homolog (S. cerevisiae)	-9.66	-7.38	0.64	1.23	16.81	-32.16	0.77	-0.18	-7.78	-1.41	19.58	-1.23	-3.1	0.16	-1.49	13.74	-5.44	1.06	25.15	-27.52	1.08	-3.99	0.83	-0.06	-8.69	1.98	0.36	3.58	-7.43	10.53	2.34
1554312_at	RNF170	81790	ADSA SNAX1	ring finger protein 170	-5.46	-38.96	-42.52	5.41	68.97	-23.17	-20.71	-13.85	-0.77	-113.92	2.88	0.28	-7.32	-2.61	12.14	-4.39	-0.82	-3.03	-28.02	-16.11	212.71	-16.56	-4.73	-3.61	-1.97	5.18	-2.08	0.26	58.9	0.63	-0.52
1554314_at	C6orf141	135398		chromosome 6 open reading frame 141	0.7	-5.7	-4.75	-0.47	15.47	10.88	6.18	-10.6	-1.08	0.59	0.56	-1.58	1.53	16.47	0.35	4.65	-0.79	-0.67	0.65	-0.92	-15.65	18.54	0.4	0.85	3.85	-1.06	0.41	0.15	-2.11	0.1	1.53
1554316_at	PGLS	25796	6PGL	6-phosphogluconolactonase	-0.75	2.01	10	-24.84	16.14	16.89	-39.99	83.72	-6.97	-7.95	56.41	1.88	-2.87	18.5	0.15	-25.91	2.59	5.22	4.98	-4.31	-75.93	0.45	-1.81	-2.28	4.92	-35.82	-0.77	26.6	66.21	-2.07	-42.59
1554317_s_at	TRMT61A	115708	GCD14 C14orf172 hTRM61 TRM61 Gcd14p	tRNA methyltransferase 61 homolog A (S. cerevisiae)	-3.21	-19.09	-47.21	22.96	-0.76	-13.52	-6.03	1.17	-2.53	-81.1	6.98	0.41	-1.96	-2.65	11.03	47.81	0.63	-0.67	-18.13	2.7	8.19	-2.05	0.06	-1.25	0.49	18.59	-2.51	6.07	27.14	27.63	4.09
1554318_at	LOC541473	541473		FK506 binding protein 6, 36kDa pseudogene	-1.83	-32.83	-2.95	11.52	98.51	-2.53	1.02	-14.45	-1.57	-15.73	10.06	4.59	0.14	1.78	9.48	0.03	0.02	5.21	-25.15	1.34	-55.76	0.84	2.17	0.05	2.41	3.13	0.37	2.97	21.84	0.16	3.91
1554319_at	RPS6KA5	9252	RLPK MSPK1 MSK1	ribosomal protein S6 kinase, 90kDa, polypeptide 5	-3.4	1.87	12.92	-51.78	81.3	-0.8	44.87	0.81	-0.5	73.94	21.17	8.34	0.5	1.93	-20.13	-2.61	19.43	17.03	6.98	-9.14	-202.95	1.78	9.92	-0.43	23.36	-35	20.76	3.54	-25.78	-14.52	-17.15
1554321_a_at	NFS1	9054	NIFS HUSSY-08 IscS	NFS1 nitrogen fixation 1 homolog (S. cerevisiae)	-4.01	-1.06	2.46	19.53	-24.74	-43.74	-12.75	0.44	1.24	-34.78	9.76	-3.46	-16.65	-21.03	0.28	53.18	-0.54	-1.43	8.38	1.26	78.36	-12.22	0.88	-9.9	-4.02	20.99	-0.7	-15.8	-6.86	55.36	9.37
1554322_a_at	HDAC4	9759	HDAC-4 HD4 HDAC-A BDMR AHO3 HA6116 HDACA	histone deacetylase 4	15.5	14.85	1.76	3.78	137.1	-29.99	87.68	3.63	1.78	2.04	-37.43	-0.69	-10.96	-10.69	3.89	10.35	5.26	-1.64	8.38	45.88	-80.73	-10.04	0.05	0.48	-2.19	-0.64	3.38	-37.29	5.09	-1.54	0.32
1554324_s_at	DYNC2LI1	51626	CGI-60 LIC3 D2LIC	dynein, cytoplasmic 2, light intermediate chain 1	0.54	-16.53	-3.07	0.47	-23.76	7.61	11.77	-4.4	-6.57	11.51	0	-1.76	7.4	6.13	-1.33	31.26	-3.79	4.68	0.38	-12.42	-10.03	13.27	0.45	0.84	-1.43	5.91	-0.37	2.26	0.03	4.26	21.09
1554325_at	DOCK2	1794		dedicator of cytokinesis 2	8.96	20.01	6.64	-0.04	121.89	0.34	-5.07	11.83	2.81	1.2	2.47	-0.74	0.34	-13.3	33.36	-2.84	-0.46	2.53	8.86	48.56	-193	-2.21	-1.1	5.69	-3.14	0.08	-0.18	6.05	-16.53	0.52	1.54
1554327_a_at	CANT1	124583	SCAN-1 SCAN1 SHAPY DBQD	calcium activated nucleotidase 1	-11.36	-11.09	-1.76	24.28	196.15	-46.83	1.67	1.21	-5.89	-19.48	-0.85	-13.98	-15.33	-8.5	14.42	0.72	2.14	-17.07	10.03	6.43	10	-9.64	-9.7	-6.84	-23.74	38.88	-5.24	-10.2	-24.14	31.79	1.71
1554328_at	STXBP4	252983	Synip	syntaxin binding protein 4	-0.95	1.16	-1.2	-26.95	-49.48	22.5	100.22	-6.92	-1.46	9.2	0.82	-1.85	7.14	24.26	-16.87	76.74	1.64	4.86	-0.25	-9.08	-42.6	7.03	-0.78	-0.73	5.18	-10.84	5.86	4.35	7.73	1.97	-5.66
1554329_x_at	STXBP4	252983	Synip	syntaxin binding protein 4	-2.72	-8.78	-3.72	-15.86	-20.3	29.84	87.48	-7.04	0.04	9.52	0.63	0.07	10.62	25.18	-26.61	74.83	2.09	5.54	-6.14	-11.92	-30.03	15.85	0.04	0.08	0.01	-10.75	7.28	2.42	5.75	3.37	-1.89
1554331_a_at	LRRC18	474354	UNQ933 VKGE9338 UNQ9338	leucine rich repeat containing 18	-5.97	-29.37	-21.33	0.23	5.56	-2.28	-1.98	-16.64	-0.9	-5.62	3.77	1.02	0.16	-0.4	-5.78	11.44	0.16	-2.64	-7.15	-13.86	50.99	-1.05	0.04	7.25	3.74	-3.97	-0.33	5.82	11.38	-1.21	0.13
1554332_a_at	LOC100127888	100127888		hypothetical LOC100127888	2.6	-1.26	-14.08	23.96	39.4	0.11	0.9	-15.53	1.23	-44.94	-20.41	-0.4	0.71	2.05	22.13	10.24	-3.3	0.97	-0.08	0.14	-3.76	0.5	-5.74	0.66	0.3	30.44	-0.54	0.45	0.85	11.3	0.2
1554333_at	DNAJA4	55466	PRO1472 MSTP104 MST104	DnaJ (Hsp40) homolog, subfamily A, member 4	-11.25	9.35	20.45	40.44	-44.57	-4.33	32.46	24.22	0.23	30.29	-39.09	8.74	-1.02	-33.11	7.18	-36.68	-9.84	18.49	21.24	-11.44	-259.8	5.21	22.49	5.09	24.73	49.94	5.65	-1.89	1.59	59.56	31.64
1554334_a_at	DNAJA4	55466	PRO1472 MSTP104 MST104	DnaJ (Hsp40) homolog, subfamily A, member 4	-7.78	1.36	0.2	46.96	-4.94	2.79	96.77	2.74	0.9	-11.1	-37.4	18.48	-0.11	-10.07	8.89	-70.1	-2.45	2.84	3.58	-2.04	-280.44	6.27	21.93	10.25	40.06	43.28	8.36	-0.39	2.22	46.45	38.27
1554335_at	CYTH4	27128	CYT4 PSCD4 DJ63G5.1	cytohesin 4	8.34	43.78	25.31	0.3	157.54	-30.98	-30.97	76.32	0.98	-0.52	-7.23	3.68	-22.75	-2.33	14.09	-54.46	0.09	2.19	47.48	57.6	-49.77	-13.29	0.32	-0.27	2.48	0.41	0.07	-7.1	-73.41	-11.38	-13.55
1554337_at	FARP2	9855	FIR PLEKHC3 FRG	FERM, RhoGEF and pleckstrin domain protein 2	1	-7.19	-0.84	-1.3	-3.06	-1.4	-13.29	-17.59	-4.87	0.39	39.75	1.06	-0.07	4.92	-2.58	0.96	0.1	-1.23	0.78	0.06	5.68	0.25	0.52	1.11	-3	-3.22	-0.57	17.76	1.92	-5.78	-1.08
1554339_a_at	COG3	83548	SEC34	component of oligomeric golgi complex 3	-27.96	0.05	3.31	-0.45	-13.67	-2.94	5.64	10.25	0.08	3.23	24.01	5.73	-5.66	19.4	-6.1	3.31	8.21	-1.08	39.94	-47.01	-46.84	-3.63	1.72	-0.09	-0.38	1.9	2.03	5.21	0.23	2.76	0.1
1554340_a_at	C1orf187	374946	UNQ3119 neucrin AGPA3119 C1orf187	chromosome 1 open reading frame 187	29.52	23.58	35.86	-14.75	-1.68	-11.23	-1.48	7.72	1.72	0.45	-20.05	12.05	-4.19	2.18	8.67	37.21	-2.78	59.93	14.35	17.6	-62.43	-6.33	0.41	-2.1	-13.87	18.3	-2.66	-7.68	8.89	2.31	-3.99
1554341_a_at	HELQ	113510	HEL308	helicase, POLQ-like	2.18	1.21	-0.3	0.09	20.75	2.67	56.08	2.16	-0.9	-4.45	80.7	2.6	-0.56	-2.25	2.15	5.74	32.54	4.37	8.7	-3.01	-247.78	-0.12	0.83	-3.23	1.32	-1.07	-0.31	8.44	-58.3	5.77	0.25
1554342_s_at	HELQ	113510	HEL308	helicase, POLQ-like	17.94	0.23	0.98	0.05	72.6	0.09	63.15	1.25	4.65	-21.59	82.31	2.29	-0.44	-3.62	18.34	0.23	35.33	-0.04	4.91	0.32	-233.93	-4.3	0.48	-7.39	0.34	-4.05	-0.69	2.08	-28.09	0.68	4.35
1554343_a_at	STAP1	26228	STAP-1 BRDG1	signal transducing adaptor family member 1	-2.47	-2.01	0.56	-68.64	-54.26	-4.25	-20.69	0.08	-0.36	18.84	248.91	-30.45	-0.14	6.86	-113.41	-58.98	23.38	1.17	-1.64	-1.38	173.49	2.07	-16.17	-9.74	-19.19	-67.41	0.38	158.68	-72.07	-28.23	-28.26
1554345_a_at	GIN1	54826	GIN-1 ZH2C2 TGIN1	gypsy retrotransposon integrase 1	20.74	19.11	11.33	38.51	-20.12	-3.17	-172.96	6.43	6.98	10.46	-40.69	0.15	-2.84	-36.02	1.06	4.88	-7.5	11.22	18.79	-3.65	-0.5	-4.2	7.26	0	59.27	21.35	6.19	2.68	-77.24	12.89	10.42
1554346_at	GNB5	10681	GB5	guanine nucleotide binding protein (G protein), beta 5	-26.73	-25.64	-12.62	-12.94	-0.68	2.24	-26.19	0.07	-1.19	-9.44	81.03	10.45	1.17	13.88	-24.56	3.51	0.1	0.03	-10.65	-26.26	19.83	0.07	0.97	-4.28	7.18	-18.07	8.39	23	61.36	-0.15	-12.25
1554348_s_at	CDKN2AIPNL	91368		CDKN2A interacting protein N-terminal like	1.24	1.16	-23	-44.19	-105.02	6.85	83.02	0.21	0.2	-36.17	56.58	4.11	7.1	6.36	-43.55	4.72	20.19	0.38	-14.62	-3.24	3.39	14.26	1.48	-3.61	5.66	-49.57	3.78	1.37	114.89	-28.11	-21.69
1554349_at	XRCC6BP1	91419	KUB3	XRCC6 binding protein 1	1.64	-26.18	-7.11	-3.31	11.29	9.95	65.03	-4.82	-3.38	1.96	0.39	-1.55	7.04	-1.54	5.3	0.05	1.19	-1.69	-30.47	5.5	-2.34	9.44	-3.36	-3.13	-2.01	-0.8	-0.11	-1.76	-0.24	1.03	5.81
1554351_a_at	TIPRL	261726	TIP41 TIP	TIP41, TOR signaling pathway regulator-like (S. cerevisiae)	-2.07	-7.45	-34.2	0.56	2.38	-62.98	74.43	0.98	0.28	-27.81	-52.74	3.72	-10.93	4.18	17.63	79.07	0.3	19.21	2.04	-24.37	-4.29	-2.74	1.19	0.5	2.36	12.82	1.05	-15.74	38.55	56.23	4.89
1554352_s_at	DENND4A	10260	IRLB MYCPBP	DENN/MADD domain containing 4A	-7.02	-12.76	1.04	-1.88	2.18	-52.96	38.66	-13.49	-2.25	2.65	152.2	15.94	-15.75	0.29	0.41	-21.96	8.84	13.25	3.1	-28.85	-66.74	-7.72	6.65	-0.01	4.78	-17.07	6.36	58.79	-5.71	1.1	-9.48
1554354_at	SIAE	54414	LSE CSE-C CSEC YSG2 AIS6	sialic acid acetylesterase	1.84	0.07	2.56	-0.54	-4.52	0.66	1.2	0.17	0.68	42.54	-3.57	0.02	1.46	5.62	0.35	5.52	0.65	5.7	0.04	0.17	-25.06	1.98	1.44	4.77	-0.32	-1.16	1.92	0.6	-5.66	3.02	-2.31
1554355_a_at	SIAE	54414	LSE CSE-C CSEC YSG2 AIS6	sialic acid acetylesterase	3.02	0.3	1.89	-10.86	-16.54	9.09	7.21	-6.64	0.74	32.79	-8.86	0.5	7.95	12.82	-1.87	20.86	-3.26	0.81	-1.41	-10.61	1.77	24.52	-1.52	5.8	-7.13	-10.09	-1.26	1.04	-14.07	-0.09	-1.3
1554356_at	GINS4	84296	SLD5	GINS complex subunit 4 (Sld5 homolog)	-2.4	0.61	-7.91	-19.35	-1.95	14.38	3.71	0.16	-6.34	-15.9	23.58	9.46	2.23	12.42	-10.22	48.76	12.51	7.65	3.72	-1.47	-147.22	4.01	3.35	-3.12	37.77	-35.25	2.24	49.29	45.57	26.17	-8.7
1554360_at	FCHSD2	9873	NWK SH3MD3	FCH and double SH3 domains 2	0.29	-18.83	2.37	-4.03	57.56	-3.68	-9.72	0.46	-4.46	34.01	16.87	-25.7	-1.16	-24.53	0.63	0.39	0.03	-10.44	-6.01	29.11	131.49	-2.2	-16.96	14.69	-80.35	-25	-4.97	6.13	-43.47	-4.26	-22.49
1554362_at	BTG4	54766	PC3B	B-cell translocation gene 4	-2.04	-12.67	-14.92	0.3	13.56	0.65	-2.66	-7	-1.83	-8.54	5.25	0	1.66	1.73	0.42	-2.46	-1.85	0.42	-15.74	-5.66	33.39	-1.84	-2.51	-0.54	0.75	1.07	0.12	1.04	1.75	-0.58	4.22
1554364_at	PPP2R5C	5527	PR61G B56G	protein phosphatase 2, regulatory subunit B', gamma	3.86	2.31	4.49	-9.85	8	-25.28	-30.15	-2.76	-3.52	12.68	5.25	29.85	-8.63	-7.49	-6.62	15.07	0.03	25.3	2.33	-2.18	-1.99	-5.32	14.32	-0.09	45.51	-11.93	22.25	-0.13	-39.8	-2.1	-2.86
1554365_a_at	PPP2R5C	5527	PR61G B56G	protein phosphatase 2, regulatory subunit B', gamma	12.08	21.09	46.54	-30.4	27.96	-100.62	-65.66	5.04	4.81	53.11	59.84	59.83	-37.53	3.03	-12.46	34.89	-2.48	32.62	43.27	3.36	-81.66	-58	42.28	-8.92	10.53	-40.25	9.07	0.27	-26.85	-2.99	-13.7
1554367_at	CALHM1	255022	FAM26C	calcium homeostasis modulator 1	-14.23	-22.25	-57.48	-0.37	56.71	6.21	-16.32	-11.62	-4.75	-91	0.48	2.45	-0.83	5.15	-0.03	-4.61	-10.62	0.29	-25.84	-17.24	91.14	-2.19	0.91	-1.15	2.66	6.57	0.31	0.18	74.06	-7.39	-0.3
1554368_at	NT5C1B	93034	CN1B AIRP CN-IB	5'-nucleotidase, cytosolic IB	-0.05	1.23	1.08	-4.13	-1.29	0.84	-3.48	-4.81	4.34	1.98	2.17	1.48	0.22	1.57	-3.01	-3.12	0.62	0.86	0.25	-0.81	12.12	-1.64	0.14	-0.1	-0.88	-1.35	1.75	3.61	-5.15	-1.36	0.64
1554371_at	PKD1L2	114780	PC1L2	polycystic kidney disease 1-like 2	-2.74	-3.51	-13.61	0.08	-0.87	-3.07	2.61	0.87	-1.52	-9.75	0.39	-0.77	2.04	0.03	1.79	0.06	-0.45	0.24	0.55	-0.61	14.88	-1.15	-1.74	-0.42	-4.32	1.72	2.25	-2.31	13.28	0.22	0.07
1554375_a_at	NR1H4	9971	HRR1 FXR HRR-1 RIP14 BAR	nuclear receptor subfamily 1, group H, member 4	1.33	1.55	-1.7	-0.58	0.17	-5.27	-6.86	6.66	0.6	-8.11	15.53	0.22	-0.75	0.06	3.6	1.25	-1.96	3.63	2.49	0.61	-8.91	-1.76	0.39	-1.09	3.05	0.01	0.27	1.06	1.68	-0.32	0.03
1554376_s_at	PTPLA	9200	HACD1 CAP	protein tyrosine phosphatase-like (proline instead of catalytic arginine), member A	3.11	-7.2	-18.08	5.63	-0.36	-4.25	21.58	-86.71	-0.25	-20.29	-9.17	-17.37	-1.54	4.03	10.04	-0.24	11.7	1.55	-9.3	0.13	128.13	-2.3	-1.48	-0.72	-7.85	4.74	2.52	-11.91	-2.18	-2.39	-8.64
1554377_a_at	CNTNAP4	85445	CASPR4	contactin associated protein-like 4	0.56	-2.23	-2.95	8.38	0.32	2.35	0.11	-7.53	-1.7	-4.91	0.39	-0.97	0.46	0.78	3.14	1.92	0.52	-5.9	-5.18	3.22	1.7	-0.54	0.75	2.29	-0.27	4.41	1.06	0.48	-3.1	0.94	0.06
1554378_a_at	PDE1C	5137	Hcam3	phosphodiesterase 1C, calmodulin-dependent 70kDa	0.08	-11.66	-4.08	0.79	-5.72	-0.9	-2.58	-6.16	-0.49	0.01	1.18	0.97	2.67	14.11	-5.57	8.66	-2.39	5.61	0.41	-1.43	0.39	1.55	2.36	4.01	0.55	-0.36	1.43	10.51	2.95	3.36	-0.97
1554379_a_at	TP73	7161	P73	tumor protein p73	-9.94	-14.62	-3.51	2.4	-14.92	1.02	12.08	-0.88	-4.74	6.22	-3.66	-2.02	0.15	0.25	-0.59	-0.81	1.77	-6.55	0.16	0.4	36.05	-0.35	-0.24	0.27	-4.26	11.3	8.1	-7.53	-3.93	3.48	-0.71
1554380_at	NEK11	79858		NIMA (never in mitosis gene a)- related kinase 11	1.19	-6.27	-7.07	-22.18	0.05	0.31	2.32	2.28	0.22	-18.49	0.45	5.42	1.37	53.81	1.79	2.62	0.24	6.34	-4.83	0.94	-16.92	10.79	3.81	0.27	8.49	-7.84	1.95	3.51	0.42	2.44	0.72
1554382_at	LOC200261	200261	RP4-737E23.4	hypothetical LOC200261	-1.26	-1.76	-5.93	21	42.26	1.39	-4.1	4.32	0.52	1.25	-2.05	0.11	3.99	-1.91	23.98	2.78	0.82	2.93	-18.4	-4.37	-63.51	1.9	1.94	0.26	9.48	-0.24	2.9	2.05	-1.11	6.48	39.12
1554383_a_at	TRAM2	9697		translocation associated membrane protein 2	-8.87	-23.45	1.52	-4.53	-5.71	-19.55	-7.11	0.17	-6.2	0.13	21.93	-1.68	-2.05	-3.12	-16.04	16.1	-3.58	-1.18	14.31	-20.56	217.47	-2.55	-1.99	-0.05	-30.91	-5.52	-3.92	0.15	-6.72	9.84	-6.2
1554384_at	PADI2	11240	PAD2 PAD-H19 PDI2	peptidyl arginine deiminase, type II	5.98	1.86	0.77	1.57	198.9	-5.13	9.78	1.52	2.96	-5.01	-17.4	-5.85	-0.91	0.44	37.36	-1.21	-3.18	-14.31	0.64	15.52	-51.64	-3.51	-6.2	1.33	-10.75	29.43	0.68	-2.44	-1.06	0.14	4.34
1554385_a_at	PADI2	11240	PAD2 PAD-H19 PDI2	peptidyl arginine deiminase, type II	0.2	-5.68	1.82	16.33	241.17	-29.49	-6.45	-3.11	0.04	-51.04	-2.8	-15.76	-8	-12.29	33.81	-2.49	-2.76	-5.08	2.91	31.35	29.28	-11.59	-20.86	-2.14	-37.42	35.39	-7.81	-12.3	0.32	1.6	1.68
1554386_at	CST9	128822	CLM CTES7A	cystatin 9 (testatin)	3.33	-1.69	0.02	-2.01	0.21	-0.54	6.99	0.53	0.78	10.49	2.48	0.51	-0.12	11.88	0.28	6.75	0.89	2.07	0.25	2.63	-39.14	0.36	8.48	3.33	1.82	-3.12	4.73	2.98	-1.9	3.63	0.08
1554388_at	VPS29	51699	PEP11 DC7 DC15	vacuolar protein sorting 29 homolog (S. cerevisiae)	-10.09	11.84	-0.15	1.96	0.42	-1.11	-19.87	5.64	-13.29	-12.47	7.66	4.51	-3.87	-1.36	2.51	2.97	-4.81	0.19	23.59	0.8	-93.33	2.84	4.89	-0.4	44.06	7.63	0.37	2.81	12.16	1.09	4.5
1554390_s_at	ACTR2	10097	ARP2	ARP2 actin-related protein 2 homolog (yeast)	-1.28	-5.9	0.77	36.47	93.85	-33.88	83.54	34.35	0.2	-10.96	27.59	-0.18	-17.94	-1.79	19.04	1.84	18.06	0.91	45.09	-28.58	-128.71	-7.45	-6.61	9.33	-36.26	8.08	-1.13	0.68	-57.3	8.64	0.28
1554391_at	LOC653581	653581		hypothetical LOC653581	2.12	0.44	-7.87	9.7	-1.09	-13.77	3.25	0.25	0.7	-9.41	-1.75	-2.29	-3.52	-3.61	14.91	0.96	-0.83	-0.8	2.77	-3.01	5.42	1.95	-1.21	0.49	-7.06	0.71	0.05	1.07	0.66	2.11	0.81
1554393_a_at	ADC	113451	ODC1L AZI2 ODC-p	arginine decarboxylase	3.12	7.6	5.85	0.95	121.88	-3.4	-6.05	22.16	5.3	-8.86	-25.34	4.67	0.19	-19.34	21.39	18.79	-6.76	6.78	1.75	16.85	-90.31	-2.54	7.49	-0.33	14.7	-3.53	-0.17	-8.04	2.08	0.84	-0.23
1554394_at	NELL1	4745	IDH3GL NRP1	NEL-like 1 (chicken)	-3.34	-7.37	-14.77	0.23	0.7	-12.56	0.42	-3.5	0.17	-13.2	0.62	-4.02	-1.97	-3.81	6.71	-0.03	-0.28	-1.5	-0.67	-1.39	118.55	-9.68	-2.66	0.15	-4.9	-4.7	0.24	-1.53	5.98	-0.56	-1.05
1554396_at	UEVLD	55293	ATTP UEV3	UEV and lactate/malate dehyrogenase domains	0.35	0.1	0.23	0.9	73.35	-48.03	-60.7	1.8	4.19	-40.52	-1.25	1.18	-11.54	-32.01	0.94	-11.68	-11.92	2.25	-9.45	6.75	17.31	-24.14	0.99	-6.4	28.74	1.19	3.35	2.21	51.08	-17.45	-0.01
1554397_s_at	UEVLD	55293	ATTP UEV3	UEV and lactate/malate dehyrogenase domains	-1.17	0.9	4.66	65.29	35.77	-66.53	-19.28	3.22	1.51	-12.02	-6.22	-0.66	-26.32	0	57.52	-61.71	-7.31	9.19	52.45	-1.41	0.83	-32.82	-6.29	-1.26	-5.82	64.15	0.01	-6.19	-38.99	19.57	26.81
1554398_at	LYG2	254773	LYGH	lysozyme G-like 2	0.25	-3.45	6.1	-5.96	0.08	-0.44	4.3	0.3	0.11	27.27	0.65	1.17	1.75	-1.01	-1	-0.55	-0.3	2.29	10.52	0.47	-22.37	0.3	3.29	3.1	0.47	-6.28	-0.71	5.9	-15.37	10.46	-1.22
1554400_at	TCTE3	6991	TCTEX1D3	t-complex-associated-testis-expressed 3	-18.38	-13.7	-29.92	4.53	14.93	2.02	6.7	-8.47	0.17	-29.13	3.23	0.5	1.31	2.25	-2.42	-1.36	-0.15	-6.49	-14.77	-6.38	52.99	-2.47	-6.12	0.07	-0.05	0.93	0.49	-4.71	4.27	-0.2	0.32
1554401_a_at	TCTE3	6991	TCTEX1D3	t-complex-associated-testis-expressed 3	1.41	-5.06	-5.15	-0.65	6.21	-19.21	3.44	1.56	-2.28	-4.2	-1.76	0.4	-2.92	25.67	0.28	0.22	4.76	-0.73	-17.35	-0.33	16.64	0.03	0.63	-2.6	-5.32	-1.19	0.38	2.66	-11.21	0.24	0.07
1554405_a_at	NCRNA00161	118421	NCRNA00161 C21orf100	non-protein coding RNA 161	-0.09	0.18	-6.25	0.57	0.87	1.77	8.02	-9.15	0.62	-13.89	0.49	0.23	0.4	3.98	-4.11	-0.09	-0.04	4.47	-0.77	-3	4.43	-0.09	-0.16	-0.27	0.71	-0.03	0.51	0.21	-3.25	0.28	-3.85
1554406_a_at	CLEC7A	64581	BGR CANDF4 DECTIN1 CLECSF12	C-type lectin domain family 7, member A	23.68	79.29	46.62	87.19	219.09	-11.75	18.6	51.97	12.26	14.89	-66.97	-22.35	-12.71	-73.26	158.87	-56.08	3.64	-29.81	48.24	35.48	-113.72	-9.19	-38.38	3.63	-61.49	29.83	-28.28	-95.83	-10.23	-22.81	12.58
1554408_a_at	TK1	7083	TK2	thymidine kinase 1, soluble	-6.71	-13.9	-32.07	-5.89	-101.16	40.21	194.4	-9.59	-5.31	-29.92	-43.67	-12.97	19.68	63.97	-67.47	26.31	-3.72	-0.14	-19.91	0.26	15.27	26.3	-0.91	-3.74	-1.25	0.61	2.37	-0.8	63.76	66.49	-1.74
1554409_at	WBSCR16	81554		Williams-Beuren syndrome chromosome region 16	0.94	5.08	-2.15	-21.28	-21.67	3.81	59.99	-0.65	-5.41	0.79	59.35	7.72	1.37	0.59	-10.4	-32.26	27.77	7.3	-1.02	0.04	-33.45	0.2	1.17	-3.78	5.43	-17.77	0.61	15.85	1.01	-12.57	-10.08
1554410_a_at	WBSCR16	81554		Williams-Beuren syndrome chromosome region 16	-8.43	-5.99	-12.67	24.64	-126.34	-0.97	1.97	11.55	0.38	-59.87	18.37	-4.26	-2.27	-5.39	1.84	-33.93	0.15	0.57	0.54	2.92	17.78	-0.01	-2.08	-10.85	-2.23	30.24	0.26	1.75	30.8	53.4	5.13
1554411_at	CTNNB1	1499	armadillo MRD19 CTNNB	catenin (cadherin-associated protein), beta 1, 88kDa	6.23	-0.07	-23.12	24.27	25.59	-31.32	5.44	-11.85	-14.96	-19.25	-5.09	7.39	-5.22	-8.71	91.7	31.78	1.6	22.45	19.13	5.3	-49.06	0.6	-0.07	2.66	-0.51	11.74	-7.05	-0.49	-13.64	6.31	16.85
1554414_a_at	OSGIN2	734	C8orf1 hT41	oxidative stress induced growth inhibitor family member 2	-6.62	-9.26	4.39	120.3	224.92	-13.91	50.67	-22.06	0.14	-27.13	-25.73	-18.66	-2.38	-42.88	39.03	36.01	0	-1.23	14.34	31.38	-90.91	1.21	-9.49	1.02	-16.74	105.72	-2.56	-17.94	-3.53	51.09	41.84
1554415_at	TAF5L	27097	PAF65B	TAF5-like RNA polymerase II, p300/CBP-associated factor (PCAF)-associated factor, 65kDa	-8.24	-25.83	-23.54	1.5	-86.54	1.49	112.29	-16.35	-2.96	8.91	2.26	0.63	0.95	48.58	-4.83	17.5	21.13	6.21	-12.98	-41.48	3.32	0.03	-4.79	5.19	-3.13	0.12	7.43	-2.11	31.05	41.23	1.74
1554417_s_at	APH1A	51107	APH-1A CGI-78 6530402N02Rik APH-1	anterior pharynx defective 1 homolog A (C. elegans)	5.19	0.72	1.13	18.91	3.53	-81.83	-42.1	2.21	3.52	-2.82	20.35	-1.28	-19.22	-12.11	36.59	2.83	-2.44	0.04	0.54	16.05	1.12	-24.32	0.03	-2.55	-39.36	14.84	-12.89	0.21	4.17	45.93	0.81
1554418_s_at	SPOCK3	50859	TES-3 TICN3 HSAJ1454	sparc/osteonectin, cwcv and kazal-like domains proteoglycan (testican) 3	0.73	-2.85	-4.84	0.82	18.91	75.75	7.62	-5.23	-1.19	-5.19	1.16	-2.15	27.54	18.08	5.6	0.06	2.5	-1.33	-1.86	-4.26	-7.58	38.03	-3.32	-0.04	-11.72	0.46	0.58	-4.81	-1.09	-2.65	-1.08
1554419_x_at	GGNBP2	79893	LZK1 DIF3 LCRG1 DIF-3 ZNF403 ZFP403	gametogenetin binding protein 2	-5.44	-4.78	-5.21	-0.67	11.08	9.28	0.56	-10.69	-0.28	-3.05	2.22	1	1.28	0.02	-5.83	-2.29	2.28	-0.04	-0.61	-6.44	1.37	0.37	0.7	5.64	2.63	-1.67	4.42	0.16	22.7	-0.31	-6.1
1554420_at	ATF3	467		activating transcription factor 3	-8.47	-39.18	-48.38	28.2	5.39	-25.34	69.16	-4.66	-2.67	-70.7	-10.97	-3.24	-8.64	20.26	0.22	0.07	-2.45	-18.19	-19.75	-8.24	162.5	-11.17	-9.1	-2.86	-22.86	23.73	-2.01	-31.3	43.09	5.6	1.02
1554423_a_at	FBXO7	25793	FBX07 PARK15 PKPS FBX FBX7	F-box protein 7	3.94	2.97	7.22	3.29	-156.92	-5.95	165.16	2.2	1.03	-6.82	63.05	1.76	-3.54	8.89	-0.3	-6.91	4.59	0.19	5.4	-0.55	-79.75	-0.39	0.92	-17.74	-31.59	2.7	-3.41	-1.07	55.97	-4.2	5.27
1554424_at	FIP1L1	81608	FIP1 hFip1 Rhe	FIP1 like 1 (S. cerevisiae)	-2.2	1.74	0.18	-0.69	3.08	-19.94	48.43	2.48	0.01	9.15	7.73	5.56	-3.14	33.8	0.14	66.58	9.33	15.73	22.64	-10.01	-262.09	-1.64	6.47	1.28	0.5	-3.32	4.71	2.54	5.18	7.13	-3.17
1554428_s_at	NLGN2	57555		neuroligin 2	-16.15	-33.51	-31.55	22.9	136.96	-41.27	-5.64	-18.3	-1.59	-93.26	-6.39	-1.84	-13.04	-8.51	39.88	-1.5	-14.09	-10.42	-11.68	3.83	157.09	-15.65	-4.21	-5.85	-7.7	31.89	-4.01	-9.65	26.27	1.31	0.58
1554429_a_at	DMWD	1762	DMRN9 DMR-N9 D19S593E gene59	dystrophia myotonica, WD repeat containing	-1.87	-28.18	-11.43	-0.09	-2.51	-43.89	-25.63	1	5.2	-91.04	123.19	-0.18	-13.21	-9.24	-19.67	0.88	7.25	-0.49	-10.74	-7.57	304.12	-27.78	-0.57	-2.7	-29.31	-9.04	-1.44	1.62	24.69	-0.12	-35.29
1554430_at	FAM165B	54065	FAM165B C21orf51	family with sequence similarity 165, member B	9.65	0.59	2.97	3.9	-47.21	-15.42	-10.28	-2.56	2.09	-0.69	0.44	1.39	-2.92	-24.03	3.62	4.38	1.77	1.97	3.51	20.11	10.72	-6.74	5.18	-2.61	0.58	1.75	-9.35	-6.5	3.28	5.51	-4.77
1554432_x_at	FAM165B	54065	FAM165B C21orf51	family with sequence similarity 165, member B	0.26	-20.62	-13.98	3.08	0.94	-39.21	2.82	-17.5	0.22	-76.49	-2.92	2.19	-10.66	-14.3	6.1	23.58	0.42	-1.5	-17.99	4.87	217.47	-14.57	0.16	-10.95	0.98	5.42	-12.47	-8.38	19.08	8.64	-7.07
1554433_a_at	ZNF146	7705	OZF	zinc finger protein 146	-5.32	2.4	-0.08	1.9	-102.68	-40.88	-16.24	2.25	0.81	-5.88	32.15	1.81	-15.67	0.03	3.12	47.95	-1.76	0.22	16.86	-10.64	28.69	-9.35	0.4	-7.4	0.18	2.24	0.72	2.75	-1.87	35.38	2.34
1554436_a_at	REG4	83998	GISP RELP REG-IV	regenerating islet-derived family, member 4	-1.62	-1.92	-12.86	6.3	28.68	-0.64	-7.48	-2.02	-3.55	-35.09	0.15	0.38	0.06	1.47	6.75	0.08	-4.28	0.1	-3.72	0.28	6.6	-3.04	0.34	-2.54	0.04	1.26	0.2	0.71	18.2	-2.18	-2.41
1554438_at	KIAA1217	56243	RP11-324E23.1 SKT	KIAA1217	-4.35	-24.74	-14.9	-20.64	-23.77	0.37	-7.34	-3.56	-3.02	-0.92	-8.13	-7.24	-1.25	-0.41	-8.06	6.37	-1.21	-4.42	-2.04	-4.17	NA	0.31	-2.16	-0.26	0.98	-11.55	-0.33	0	-3.15	-2.15	-3.59
1554440_at	KIAA0513	9764		KIAA0513	15.66	25.59	14.5	12.89	105.53	-17.69	-34.75	55.92	7.96	0.2	-90.19	-5.9	-14.05	-35.81	40.6	0.83	-5.65	-2.79	11.35	3.59	24.34	-13.9	-3.68	-0.92	-12.67	19.5	-0.59	-48.72	-44.69	-24.15	5.87
1554441_a_at	WAPAL	23063	FOE KIAA0261 WAPL	wings apart-like homolog (Drosophila)	-18.63	-15.04	-13.39	65.07	145.39	-2.29	-9.66	-23.61	-2.11	-33.87	-1.16	0.44	-9.81	-12.56	16.17	29.6	-7.06	-0.44	13.19	0.58	-3.19	-1.09	7.35	9.64	-0.53	36.65	0.64	-4.63	-1.74	0.68	5.99
1554442_at	BEST1	7439	RP50 BEST VMD2 ARB TU15B BMD	bestrophin 1	-1.5	-2.57	-5.7	17.4	217.72	-2.75	1.48	0.47	0.59	-19.96	-40	-9.3	-6.66	-23.39	43.46	-13.2	0.14	-35.08	-4.32	7.55	113.45	-10.83	-14.06	0.14	-70.56	31.27	-8.36	-58.9	0.71	0.15	9.69
1554443_s_at	BEST1	7439	RP50 BEST VMD2 ARB TU15B BMD	bestrophin 1	19.41	18.85	35.2	33.25	255.1	-43.84	-1.22	2.12	1.59	15.8	-59.51	-13.95	-11.35	-41.22	143.1	-9.61	-10.06	-13.9	1.89	45.01	-44.02	-11.17	-13.32	0.37	-67.71	81.54	-4.87	-36.17	-30.65	14.47	40.38
1554444_s_at	C2orf18	54978	ANT2BP TANGO9 C2orf18	chromosome 2 open reading frame 18	-3.22	-13.96	-11.82	37.66	12.25	-12.97	-15.12	-10.67	3.11	-92.36	-7.48	-1.26	0.07	-6.75	37.65	3.9	-22.8	-2.05	-25.05	0.83	82.92	-1.97	0.57	0.43	-3.93	30.57	-0.96	-7.17	1.23	14.94	4.09
1554445_at	ZNF85	7639	HTF1 HPF4	zinc finger protein 85	0.08	-17.78	-8	0.09	-45.88	67.46	15.45	-12.38	-5.26	3.36	0.28	0.28	16.43	16.54	-33.49	0.07	1.03	2.42	-10.44	-10.68	-6.19	40.52	-1.4	7.87	-1.34	-0.09	0.1	23.16	7.23	51.39	3.95
1554447_at	NCRNA00183	554203	DCBALD06 NCRNA00183 ENOX LINC00183	non-protein coding RNA 183	20.92	8.32	13.84	-4.76	6.08	1.83	1.02	74.49	0.22	39.64	66.16	4.14	0.01	11.93	-3.45	-2.16	-0.36	8.34	-0.07	-1.87	NA	1.55	3.54	0.37	-0.87	-15.68	6.04	12.3	-18.9	6.35	-7.04
1554448_at	NCRNA00183	554203	DCBALD06 NCRNA00183 ENOX LINC00183	non-protein coding RNA 183	-4.01	-2.44	3.85	-17.21	4.62	31.2	0.14	30.65	-5.76	62.96	1.34	2.26	3.56	9.83	-13.63	0.89	-1.4	1.78	5.73	-25.93	-79.36	8.14	1.51	2.61	9.04	-9.85	15.4	16.95	0.33	-1.1	-3.11
1554449_at	MIER3	166968		mesoderm induction early response 1, family member 3	-4.32	-5.2	0.03	0.64	-43.68	-9.71	24.16	-1.63	0.53	1.51	28.98	-0.91	-4.49	50.07	-0.32	49.61	0.31	6.55	11.4	-37.39	-23.83	-2.93	0.64	-1.38	-0.23	0.7	-1.82	2.63	-1.16	2.71	1.98
1554450_s_at	MIER3	166968		mesoderm induction early response 1, family member 3	-7.9	0.23	-5.1	0.14	-117.18	-2.14	33.28	-12.38	3.42	-3.95	0.64	0.05	-5.3	84.49	-2.59	40.3	0.79	0.22	32.58	-20.24	10.15	-2.72	0.11	-5.93	0.44	-2.87	-2.33	0.56	0.33	-0.63	0.17
1554451_s_at	DNAJC14	85406	DNAJ LIP6 HDJ3 DRIP78	DnaJ (Hsp40) homolog, subfamily C, member 14	0.77	-1.5	-1.57	7.07	7.4	-28.88	-3.71	1.96	-11.53	-13.63	-0.35	-0.27	-8.7	-7.64	16.4	39.02	-1.25	2.15	10.75	0.17	10.83	-10.35	-0.47	-0.18	-21.53	9.51	-13.68	-3.26	-0.37	20.16	3.74
1554452_a_at	C7orf68	29923	C7orf68 HIG2 HIG-2	chromosome 7 open reading frame 68	-0.9	-28.89	-32.76	48.27	-4.68	-0.92	34.64	-2.96	-7.74	-52.96	-42.89	-7.51	-3.42	10.89	-1.6	66.08	-4.3	-1.55	-14.76	-3.93	21.19	-0.16	-4.41	-4.95	-0.91	7.2	1.65	-1.66	64.51	51.8	15.88
1554453_at	HNRPLL	92906	HNRPLL SRRF	heterogeneous nuclear ribonucleoprotein L-like	-3.4	0.98	0.56	37.96	65.57	-39.88	22.47	-0.92	-1.03	3.91	-47.74	14.18	-17	-52.12	7.04	39.72	0.06	-1.97	1.47	-1.03	-42.19	-9.15	18.69	2.86	42.33	12.86	26.86	-104.96	47.22	0.47	0.76
1554455_at	LINS	55180	LINS1 WINS1	lines homolog (Drosophila)	-1.24	72.93	73.97	-14.72	-27.35	-16.69	-220.28	18.56	21.9	27.08	-41.15	21.28	-8.76	-62.44	-14.7	-0.04	-11.1	3.52	34.89	-4.6	2.4	-0.85	39.68	-8.51	177.03	-0.49	23.23	-1.11	-43.41	-1.04	2.36
1554456_a_at	LINS	55180	LINS1 WINS1	lines homolog (Drosophila)	-2.05	67.12	118.2	-13.85	-9.83	-62.69	-198.84	31.56	24.34	48.36	-15.12	25.69	-30.65	-64.67	-26.54	0.23	-13.75	0.17	56.66	-2.2	0.35	-16.05	43.06	-20.8	165.93	0.35	17.49	-3.37	-39.62	-0.7	2.9
1554459_s_at	CFHR3	10878	FHR3 CFHL3 HLF4 DOWN16 FHR-3	complement factor H-related 3	1.7	1.02	0.18	0.38	1.78	-2.01	9.71	2.76	5.54	0.14	-1.08	-1.29	-1.97	15.23	0.33	0.16	0.35	-3.74	0.53	3.94	-13.06	-0.99	-0.17	-0.26	-2.02	0.3	-0.96	-0.76	-0.1	0.87	0.61
1554460_at	ST8SIA4	7903	PST ST8SIA-IV PST1 SIAT8D	ST8 alpha-N-acetyl-neuraminide alpha-2,8-sialyltransferase 4	0.12	-2.99	-3.37	-0.52	91.83	-6.39	-6.16	-2.74	-2.08	17.44	-98.4	-2.33	0.51	-6.69	8.13	16.65	-10.22	13.75	-2.44	-12.82	87.73	4.58	-0.51	10.32	-1.48	-22.43	5.36	-0.41	-6.36	-22.2	-18.09
1554462_a_at	DNAJB9	4189	MDG-1 MST049 MDG1 MSTP049 ERdj4	DnaJ (Hsp40) homolog, subfamily B, member 9	-36.71	-17.75	-20.49	5.51	15.03	-57.34	-21.08	-17.43	1.88	-8.62	0.69	1.38	-26.48	-83.26	0.74	-21.7	0.4	0.66	-6.18	-57.87	NA	-52.55	-3.83	-5.3	-7.05	10.28	0.08	-16.82	1.44	-6.83	1.04
1554464_a_at	CRTAP	10491	CASP OI7 LEPREL3	cartilage associated protein	4.67	27.97	9.39	0.92	-83.92	-10.87	15.42	33.39	-2.08	-17.13	-111.68	-33.88	-5.32	-12.44	88.71	-3.2	-6.33	-30.49	45.87	2.37	210.94	-22.77	-27.61	-6.82	-47.81	16.17	-1.76	-87.66	-38.4	20.8	2.02
1554466_a_at	C16orf13	84326	JFP2	chromosome 16 open reading frame 13	26.29	3.68	1.21	-0.73	-164.37	-60.85	3.72	4.11	11.58	-3.29	-3.47	-1.8	-10.8	0.85	-0.28	61.05	0.99	1.21	0.79	33.71	18.43	-2.55	-2.97	-22.32	-0.48	-7.17	-5.44	-21.25	55.05	59.84	-13.75
1554468_s_at	FBF1	85302	Alb FBF-1	Fas (TNFRSF6) binding factor 1	3.82	0.43	9.67	1.48	-129.12	-34.51	-79.38	21.76	0.91	3.27	2.76	-1.33	-11.57	2.96	1.08	48.21	-3.82	0.5	10.18	5.13	7.51	-3.65	0.42	-7.41	-4.48	3.9	-2.83	-0.03	9.94	44.65	1.29
1554469_at	ZBTB44	29068	BTBD15 ZNF851 HSPC063	zinc finger and BTB domain containing 44	-0.01	-1.95	-20.74	-67.07	39.98	-16.57	194.08	7.2	10.97	-61.3	35.63	4.85	0.52	22.23	-19.83	3.77	27.38	10.91	6.6	-8.29	-44.3	-3.37	0.31	-4.24	-2.31	-48.23	1.8	4.21	44.8	-7	-22.54
1554470_s_at	ZBTB44	29068	BTBD15 ZNF851 HSPC063	zinc finger and BTB domain containing 44	3.47	3.69	31.78	-102.52	21.5	-28.03	4.47	-1.92	6.58	29.11	36.45	17.78	-8.62	7.66	-28.81	21.12	1.2	30.2	29.46	-2.01	-21.02	-23.69	2.16	-8.16	-11.2	-91.59	-3.36	17.4	3.85	-3.3	-30.02
1554471_a_at	ANKRD13C	81573	dJ677H15.3 RP4-677H15.5	ankyrin repeat domain 13C	9.31	-6.51	4.25	3.27	-217.36	-50.75	-41.61	-12.12	-2.04	53.01	62.49	10.84	-24.65	-14.4	-5.06	7.5	27.88	5.54	0.82	-33.78	21.97	-26.6	3.78	-1.02	31.08	2.62	6.36	18.96	-30.59	0.41	1.21
1554472_a_at	PHF20L1	51105	CGI-72 TDRD20B	PHD finger protein 20-like 1	-3.13	7.29	5.09	-0.71	224.62	-5.55	85.58	5.22	3.89	-2.25	-3.13	1.29	-4.11	40.76	28.18	43.78	-0.11	4.49	4.48	-4.57	NA	0.09	0.46	-1.08	0.39	-9.99	2.72	-1.18	28.5	-0.4	-22.11
1554473_at	SRGAP1	57522	ARHGAP13	SLIT-ROBO Rho GTPase activating protein 1	0.39	1.3	-6.98	14.2	-2.89	-3.29	0.83	0.1	0.82	0.09	-2.82	-2.26	-1.37	0.5	2.95	-4.16	0.15	-2.73	6.02	-1.97	1.67	0.86	-1.94	7.5	-4.07	25.32	-0.28	0.02	-0.91	1.05	3.08
1554474_a_at	MOXD1	26002	dJ248E1.1 PRO5780 MOX	monooxygenase, DBH-like 1	-1.71	-7.06	-27.11	-2.73	1.81	-27.15	-68.72	0.02	-1.16	-33.16	-21.01	-14.56	-10.21	-2.79	-2.56	-5.43	-14.97	-13.12	-9.05	0.09	NA	-21.4	-21.01	-2.17	-14.08	-5.68	-5.32	26.46	1.26	13.45	-0.12
1554475_a_at	C19orf47	126526		chromosome 19 open reading frame 47	9.45	1.38	0.34	-0.11	-1.6	-2.45	0.17	5.48	5.13	-15.02	1.01	-0.21	-2.86	-0.31	3.93	5.85	0.01	0.53	0.04	0	-0.34	-7.3	0.2	-0.86	-8.58	0.81	-0.5	-1.9	-0.36	4.25	0.68
1554476_x_at	ZNF808	388558		zinc finger protein 808	-13.63	-1.46	0.07	-0.73	3.59	-2.35	-73.18	1.98	-9.04	24.14	-1.38	12.7	-4.22	-1.08	0.09	-37.04	-3.78	20.4	2	-14.15	43.03	-9.45	1.53	0.85	0.13	-0.7	1.2	10.44	-0.16	-5.68	-0.16
1554478_a_at	HEATR3	55027	SYO1	HEAT repeat containing 3	-0.78	39.3	4.63	33.4	-47.75	3.47	-40.98	46.7	1.83	-1.59	-79.65	1.04	-1.63	0.84	27.57	46.09	-12.11	7.74	24.19	-41.88	-17.94	-3.7	2.66	-0.78	22.45	27.16	0.78	-3.31	-14.67	29.92	1.29
1554479_a_at	CARD8	22900	CARDINAL NDPP1 TUCAN DAKAR NDPP DACAR	caspase recruitment domain family, member 8	8.88	24.3	108.67	-65.25	160.56	0.22	-114.12	12.26	5.05	107.84	3.63	0.85	-1.29	-12.57	0.67	-53.92	-8.55	7.27	17.02	1.74	9.06	-8.93	5.25	-4.56	30.74	-35.04	4.5	0.12	-101.31	-24.89	-6.11
1554480_a_at	ARMC10	83787	PNAS112 PSEC0198 SVH PNAS-112	armadillo repeat containing 10	20.2	1.14	-2.26	9.84	-105.68	28.93	14.06	1.09	11.98	-11.73	-138.78	-7.1	22.87	-8.4	0.3	40.31	-14.33	0	-3.09	-2.4	33.51	28.85	0.09	8.99	0.51	2.93	0.32	-19.02	-25.78	21.69	14.1
1554481_a_at	EPB41	2035	HE EL1 4.1R	erythrocyte membrane protein band 4.1 (elliptocytosis 1, RH-linked)	1.41	14.48	53.05	-63.54	64.26	-9.51	17.25	15.39	-1.98	39.33	116.35	17.14	-7.59	-1.31	-35.72	0.79	4.83	7.43	51.48	-1.07	-275.69	-3.51	9.79	-0.03	4.96	-36.77	8.06	12.91	-30.46	-23.66	-14.63
1554482_a_at	SAR1B	51128	CMRD ANDD SARA2 GTBPB	SAR1 homolog B (S. cerevisiae)	-4.99	-3.77	-16.25	16.18	-26.23	-82.82	-18.16	-23.51	0.62	-14.54	-120.66	-0.09	-27.59	-13.5	35.98	35.68	-8.32	-0.16	1.37	-2.13	NA	-31.6	-2.46	-5.96	-0.78	30.45	0.05	-37.99	-4.71	21.38	9.13
1554483_at	TMEM37	140738	PR1 PR	transmembrane protein 37	-0.98	-30.84	-21.86	51.67	60.37	-27.74	-26.78	-1.13	0.12	-95.7	-0.09	0.97	-6.97	-21.68	32.81	-3.74	-17.33	-3.17	-29.09	0.88	77.86	-5.94	-6.27	-9.13	0.1	30.05	-2.13	0.34	6.66	9.67	1.13
1554485_s_at	TMEM37	140738	PR1 PR	transmembrane protein 37	-1.35	-21.19	-6.38	18.21	-1.61	30.39	0.45	-24.75	-7.51	0.11	-36.05	-6.59	0.06	-2.54	2.12	0.34	-4.88	-2.58	-9.96	-1.16	36.25	-0.98	1.14	0.24	0.05	26.8	0.41	0.04	-4.64	40.31	19.04
1554486_a_at	C6orf114	85411		chromosome 6 open reading frame 114	0.24	-6.32	-34.49	16.07	0.63	22.5	176.87	-14.55	-1.19	-8.98	109.1	-7.89	15.87	40.56	-4.55	6.28	24.47	33.58	-23.66	-12.81	-138.96	26.25	-41.11	-2.09	-53.72	14.16	-13.8	7.33	56.43	-16.35	-2.62
1554487_a_at	ATF6B	1388	CREBL1 G13 CREB-RP	activating transcription factor 6 beta	22.03	13.55	-2.58	-7.51	27.52	-7.67	23.92	98.15	-5.89	-2.01	67.15	9.98	-3.77	12.63	7.29	-3.08	20.83	8.48	0.95	18.21	NA	-2.07	-0.43	-0.29	8.41	-21.65	-0.85	10.89	-33.31	4.12	-11.51
1554488_at	CEP70	80321	BITE	centrosomal protein 70kDa	-2.86	-47.42	-26	-14.68	-3.46	0.26	0.34	-21.44	-12.55	-7.19	-0.26	0.72	-0.17	3.22	-8.19	57.73	-0.48	1.19	-17.47	-9.99	156.42	2.16	1.83	-8.67	0.66	2.09	-1.56	-4.55	27.14	6.53	0.05
1554489_a_at	CEP70	80321	BITE	centrosomal protein 70kDa	-5.93	-44.21	-22.97	-81.77	-167.59	5.97	61.8	-13.61	-9.48	0.21	0	0.91	4.69	44.22	-137.5	79.1	1.42	0.23	-2.9	-28.83	NA	4.77	0.37	-24.09	-27.58	-1.49	-11.78	-33.42	80.92	6.89	0.01
1554491_a_at	SERPINC1	462	AT3D ATIII AT3 THPH7	serpin peptidase inhibitor, clade C (antithrombin), member 1	-1	0.79	0.84	6.93	2.88	-3.7	-3.45	2.66	1.37	-7.67	9.42	-0.94	-0.79	3.24	12.51	1.7	0.01	2.59	2.89	-1.53	-24.63	-1.66	-0.39	0.67	0.65	0.81	-0.22	1.65	-0.24	6.28	-0.12
1554492_at	THADA	63892	GITA	thyroid adenoma associated	0.58	0.52	-0.85	-5.81	2.21	7.59	6.82	0.15	0.17	3.41	3.54	0.66	1.11	21.58	-0.03	3.54	-0.37	3.57	2.1	-0.56	-91.11	4.09	1.82	2.59	7.18	0.05	6.05	1.05	-12.56	1.82	-1.37
1554493_s_at	THADA	63892	GITA	thyroid adenoma associated	-6.29	-6.48	9.46	-20.5	-40.52	-30.52	0.77	-3.29	-2.45	42.24	8.47	3.63	-6.62	0.27	-20.98	-1.83	-5.07	-0.42	24.49	-30.5	18.15	-11.61	2.12	-3.98	4.07	0.15	3.98	21.81	-4.14	0.33	-1.72
1554494_at	MTHFSD	64779		methenyltetrahydrofolate synthetase domain containing	0.21	0.43	2.3	-9.38	-5.94	-2.75	3.51	-21.11	-5.51	13.72	0.44	0.74	0.6	2.02	-3.15	1.04	-0.39	3.97	0.07	-0.16	8.31	0.02	0.14	3.21	-4.83	-3.43	-0.18	0.29	0.1	1.27	-0.08
1554495_s_at	MTHFSD	64779		methenyltetrahydrofolate synthetase domain containing	-5.26	-17.7	-21.51	1.87	64.41	-3.04	0.65	-7.5	0.22	-21.37	-3.73	0.2	-0.14	-2.06	3.02	5.12	-1.54	0.34	-5.45	-4.35	23.03	-0.36	0.16	1.34	-4.57	19.81	0.52	-10.95	0.34	6.07	8.72
1554496_at	RAD51L1	5890	R51H2 REC2 RAD51L1	RAD51-like 1 (S. cerevisiae)	-3.06	-19.28	-9.76	2.68	3.03	-2.14	0.27	-18.79	-5.84	1.71	20.52	-2.09	-0.72	-4.88	-0.11	1.15	-0.73	-1.14	-4.07	-2.52	40.48	-5.9	-1.33	-1	0.59	0.33	1.19	-0.44	1.67	-4.41	0.45
1554499_s_at	PPA2	27068	HSPC124 SID6-306	pyrophosphatase (inorganic) 2	-5.24	-27.82	-4.41	4.1	-7.59	-3.55	146.86	-1.92	-15.9	28.78	10.41	1.38	-2.4	-1.28	-2.53	2.73	10.9	8.72	-8.96	-4.73	-4.83	0.37	0.43	-1.78	-0.97	1.04	2.63	-3.09	0.15	-16.53	-2.93
1554500_a_at	RGS7	6000		regulator of G-protein signaling 7	0.4	-4.11	-8.44	-2.07	3.47	-15.76	-2.93	-1.47	2.04	-8.76	4.48	-1.1	-6.98	6.96	0.37	-1.64	1.38	-4.03	-1.29	-0.42	32.82	-7.31	-1.94	1.38	-2.35	-1.92	0.05	9.11	4.42	-1.22	-1.55
1554501_at	TSC22D4	81628	THG-1 TILZ2 THG1	TSC22 domain family, member 4	-1.44	30.52	19.27	-6.18	229.1	-25.85	-3.59	17.45	10.89	-6.13	-4.71	7.98	-7.01	54.99	5.29	-25.62	-9.17	13.82	23.03	49.45	NA	-1.64	8.03	-6.99	27.3	-12.55	2.81	6.8	6.54	-7.79	-19.35
1554503_a_at	OSCAR	126014	PIgR-3 PIGR3	osteoclast associated, immunoglobulin-like receptor	27.8	83.79	63.48	76.06	116.88	-28.65	42.11	48.13	12.37	29.92	-98.56	-20.07	-12.07	-30.16	173.01	-21.41	0.32	-22.64	18.63	70.8	-268.22	-7.5	-29.86	3.38	-54.91	85.46	-14.19	-74.35	-12.45	-1.66	57.07
1554504_at	NAALAD2	10003	GPCIII NAADALASE2 GCPIII NAALADASE2	N-acetylated alpha-linked acidic dipeptidase 2	-1.33	-3.56	-5.77	-1.92	3.43	0.07	4.06	0.43	0.24	-1.42	1.05	0.5	-0.49	11.02	0.37	-0.73	-0.33	0.41	-1.55	-4.84	1.99	-1.52	0.22	1.77	1.63	-1.55	-1.05	1.01	-1.96	-0.89	1.37
1554506_x_at	NAALAD2	10003	GPCIII NAADALASE2 GCPIII NAALADASE2	N-acetylated alpha-linked acidic dipeptidase 2	-0.67	-21.26	-20.22	0.03	2.53	-3.98	0.69	-1.49	-0.27	-12.78	0.12	-0.78	-0.03	17.65	-0.71	0.35	0.02	-2.02	-8.82	-1.54	65.79	-1.25	0.08	0.15	0.04	0.21	-3.76	-4.49	-0.26	-0.8	1.83
1554507_at	NAALAD2	10003	GPCIII NAADALASE2 GCPIII NAALADASE2	N-acetylated alpha-linked acidic dipeptidase 2	0.49	0.9	-0.79	-3.47	-0.02	22.5	2.51	-0.93	0.1	5.06	-0.99	-2.33	4.42	6.04	-2.37	-0.25	0.18	-0.82	-1.91	-2.07	3.66	3.03	0.55	2.8	-0.75	-3.97	-0.24	-4.4	-5.87	0.1	-2.33
1554508_at	PIK3AP1	118788	RP11-34E5.3 BCAP	phosphoinositide-3-kinase adaptor protein 1	0.16	3.59	4.12	46.22	168.55	-43.72	1.42	26.33	4.14	-10.28	68.27	-14.08	-14.73	57.33	71.73	-24.37	-0.01	-0.41	35.9	0.3	-152.06	-22.59	-43.38	-0.59	-167.69	61.12	-27.99	13.68	-65.47	1.62	12.42
1554509_a_at	FAM188A	80013	DERP5 MST126 my042 C10orf97 MSTP126 CARP RP11-394I23.1	family with sequence similarity 188, member A	0.31	-1.85	0.77	1.79	-3.08	-45.22	27.34	-4.58	-0.67	19.26	0.25	1.33	-14.7	2.46	0.05	52.46	1.34	2.66	-2.08	8.25	-10.93	-16.19	0.18	-6.21	-6.49	32.55	4.42	-2.15	-30.25	19.48	12.07
1554510_s_at	GHITM	27069	TMBIM5 MICS1 My021 DERP2 PTD010 HSPC282	growth hormone inducible transmembrane protein	-13.33	2.63	13.9	61.35	0.78	-20.18	5.93	-31.11	10.68	-47.51	-26.43	0.32	-21.66	-6.55	12.72	14.12	-9.16	-7.9	6.99	-15.59	200.13	-25.34	1.64	-4.58	-13.94	58.46	-8.82	2.11	-4.29	2.41	5.28
1554511_at	WWC1	23286	HBEBP36 KIBRA HBEBP3	WW and C2 domain containing 1	0.24	-1.77	-2.7	16.86	7.43	-7.68	-8.19	1.08	0.1	-17.21	2.19	5.71	1	-3	3.2	-1.44	-0.7	1.18	-0.92	3.53	-3.86	0.02	1.01	-0.85	0.9	3.61	0.15	0.15	9.79	0.02	2.53
1554512_a_at	CCDC123	84902	CCDC123 CEP123	coiled-coil domain containing 123	13.17	-1.5	6.86	0.18	-14.97	1.02	9.68	0.86	-3.99	35.87	1.28	-0.61	1.47	21.92	-2.48	18.03	1.41	11.98	0.33	-21.19	-67.89	13.6	4.76	3.77	-1.99	1.16	1.85	0.46	-18.66	9.61	0.45
1554513_s_at	CCDC123	84902	CCDC123 CEP123	coiled-coil domain containing 123	0.94	-1.77	3.26	0.69	-64.96	-19.13	12.87	3.21	-1.18	24.1	2.92	-0.29	0.12	18.53	-5.53	62.82	-0.48	11.5	12.61	-15.59	-67.47	1.94	3.85	-0.1	0.21	2.51	0.15	6.08	0.96	30.06	4.28
1554514_at	ACSM5	54988		acyl-CoA synthetase medium-chain family member 5	-7.28	-13.62	-10.83	138.53	45	4.58	-16.31	-8.57	-0.82	-34.98	-6.66	-3	-0.77	0.09	13.94	-0.78	-2.36	-0.81	-6.57	-11.68	1.65	-7.06	-1.15	-1.23	-3.21	71.93	-2.64	-5.3	5.43	21.81	36.91
1554518_at	GSTCD	79807		glutathione S-transferase, C-terminal domain containing	-10.99	-61.61	-70.86	0.3	1.47	8.66	0.31	-5.03	-3.15	-87.48	4.74	0.07	1.73	57.4	-4.23	54.71	-2.38	-1.17	-17.64	-32.11	72.59	1.29	-0.96	-2.41	-2.86	0.28	-0.79	5.21	12.06	20.75	-4.04
1554519_at	CD80	941	B7.1 CD28LG CD28LG1 B7 B7-1 LAB7 BB1	CD80 molecule	-7.66	-3.33	-3.61	141.9	12.68	-7.92	-36.33	-3.21	-3.56	-29.63	2.34	-2.72	-13.07	-15.5	17.38	-17.89	-0.7	-0.33	-3.24	-10.46	-27.79	-15.24	0.6	9.15	12.9	69.88	18.4	65.19	-1.12	1.17	68.2
1554520_at	LOC283861	283861		hypothetical locus LOC283861	6.85	7.98	36.46	-23.59	1.08	0.76	-1.94	13.58	0.81	85.19	3.68	-1.96	7.07	-10.07	1.14	-6.22	1.47	1.26	-0.76	11.02	-20.43	4.09	-0.23	-5.75	-3.87	-11.56	-2.64	-1.51	-46.36	12.2	-3.78
1554522_at	CNNM2	54805	ACDP2	cyclin M2	19.14	13.23	-3.49	-45.35	-133.62	-3.05	248.66	5.3	10.47	-2.75	14.99	4.48	0.81	1.65	0.22	-5.38	34.81	0.22	4.62	-10.03	-18.67	-4.45	0.02	-9.59	-1.63	-33.57	2.43	-7.88	58.65	-9.18	-13.82
1554523_a_at	CNNM2	54805	ACDP2	cyclin M2	0.88	-36.05	-34.78	-8.3	0.19	-6.23	138.53	-2.91	0.64	-70.02	6.49	4.07	-0.58	-10.65	-1.11	-6.06	10.16	0.94	-8.42	-37.31	95.09	-2.25	-0.11	-0.85	-19.07	-2.8	-1.19	-11.98	71.67	-3.62	-8.67
1554524_a_at	OLFM3	118427	NOE3 OPTIMEDIN NOELIN3	olfactomedin 3	0.35	-2.64	-5.32	-0.95	2.41	14.4	13.87	1.7	0.23	-5.15	0.9	-0.37	0.49	14.28	2.28	0.58	1.68	0.17	-1.74	0.24	-4.61	1.86	0.13	-0.91	-4.87	-2.58	0.85	0.81	-0.29	-1.94	-0.61
1554526_at	OLFM3	118427	NOE3 OPTIMEDIN NOELIN3	olfactomedin 3	0.82	-1.44	0.11	-1.04	1.67	3.79	6.03	0.49	-0.43	2.62	2.55	2.07	0.7	3.28	0.13	-0.57	0.28	0.08	-2.72	-2.1	-1.98	-0.98	0.06	-0.12	-3.94	-4.16	2.68	1.36	-1.1	-2.37	-1.84
1554528_at	C3orf15	89876	AAT1alpha AAT1 C3orf15 SPATA26	chromosome 3 open reading frame 15	0.25	-9.53	-10.44	0.61	3.4	0.57	1.19	-0.59	-3.23	2.2	2.47	-1.83	-0.23	9.6	0.61	0.32	-0.99	-1.78	-9.11	-1.16	17.29	3.62	0.17	1.61	-2.47	0.12	0.42	5.95	-11.65	1.24	2.5
1554530_at	VSTM2A	222008	VSTM2	V-set and transmembrane domain containing 2A	0.79	0.28	-2.35	-3.25	1.66	-2.74	-3.88	-2.3	1.03	0.58	3.05	0.44	1.07	2.94	-1.07	2.41	0	1.77	6.17	-1.6	-4.54	0.01	0.27	1.16	7.24	-1.92	3.02	1.89	0.2	-2.18	0.21
1554531_at	TTC12	54970	RP11-159N11.4 TPARM	tetratricopeptide repeat domain 12	0.06	0.5	0.6	3.63	-0.13	-21.11	-49.32	6.04	0.49	-42.02	58.73	1.25	-5.11	-17.37	1.05	-8.55	-2.18	1.07	3.59	0.89	-0.16	-18.98	0.76	-1.58	17.01	15.35	3.02	10.85	-2.26	-3.14	2.52
1554533_at	C2	717	CO2 ARMD14	complement component 2	-0.76	0.02	-21.27	82.78	-7.03	-4.62	0.63	-2.33	-0.39	-16.01	-46.26	-10.07	-7.29	-9.36	28.39	-4.55	-9.69	-5.8	-4.46	0	72.13	-12.3	-8.3	-5.01	-5.68	75.06	-0.16	-21.12	-0.34	17.14	74.68
1554534_at	DPYD	1806	DPD DHPDHASE DHP	dihydropyrimidine dehydrogenase	10.85	9.92	18.52	6.15	198.64	-59.66	-40.57	10	17.18	0.32	-39.49	0.11	-20.72	-18.09	133.56	0.95	-10.33	11.19	14.93	17.95	-24.99	-14.25	-1.55	-8.79	-1.08	14.16	-0.36	-30.3	-5.5	-0.34	-0.52
1554536_at	DPYD	1806	DPD DHPDHASE DHP	dihydropyrimidine dehydrogenase	10.82	44.37	42.32	1.57	86.89	3.34	-9.15	18.75	8.82	46.36	-97.81	-0.11	1.12	-14.92	73.26	0.12	-5.65	11.02	17.86	2.63	-167.43	1.25	2.49	4.99	8.58	0.38	12.3	-37.03	-22.19	-1.45	-2.21
1554537_at	TMEM126B	55863	HT007	transmembrane protein 126B	-1.06	-28.66	-4.57	2.36	20.18	-38.69	-53.81	-1.81	-8.01	1	16.85	7.43	-8.08	-5.94	0.26	39.88	-2.36	11.74	1.41	-1.44	28.15	-2.63	0.18	-6.75	4.64	6.09	-1.3	0.05	-11.88	-10.18	12.29
1554538_at	RHOF	54509	ARHF RIF	ras homolog gene family, member F (in filopodia)	0.03	-4.94	-40.63	73.55	152.15	-18.38	-2.63	-22.06	0.81	-72.07	-0.97	5.24	-6.53	-15.06	16.41	24.15	4.63	8.37	-26.33	0.42	-50.78	0.97	4.91	1.06	27.53	59.49	10.96	-2.23	27.54	0.96	-1.56
1554539_a_at	RHOF	54509	ARHF RIF	ras homolog gene family, member F (in filopodia)	19.36	34.68	12.75	48.41	54.69	-46.68	-25.77	19.89	14.31	-12.46	-3.24	21.68	-17.87	-42.02	3.56	16.81	2.28	22.26	13.89	53.97	-244.87	-9.34	10.81	2.61	34.11	35.74	4.22	-0.44	-1.5	-11.02	-5.75
1554540_at	DNAH14	127602	HL18 Dnahc14 HL-18 C1orf67	dynein, axonemal, heavy chain 14	0	-3.52	-4.19	-2.49	-0.25	5.59	7.7	-10.3	-0.29	-0.91	0.79	0.33	0.2	15.11	-1.17	4.09	-3.14	0.17	0.9	-0.12	-4.45	0.7	0.02	1	0.36	-0.31	2.31	2.05	0.84	1.27	0.34
1554541_a_at	GPRIN2	9721	KIAA0514 GRIN2	G protein regulated inducer of neurite outgrowth 2	-1.65	0.56	4.08	5.59	0.29	-5.8	-11.66	8.39	8.62	0.49	14.68	1.56	-2.04	0	0.37	-0.4	-0.84	2.64	-1.51	-2.44	-19.24	-1.78	5.64	0.06	0.38	2.78	5.54	0.76	0.48	2.48	-13.27
1554542_at	SLC25A48	153328		solute carrier family 25, member 48	-9.95	-17.33	-49.67	107.21	6.69	-15.88	8.29	-28.04	-4	-55.76	0.58	-4.54	-0.79	1.85	0.99	-4.38	2.75	-3.01	-14.8	-8.46	154.58	-1.81	-2.93	0.68	-18.8	14.43	-0.68	-10.56	0.14	0.84	0.23
1554543_at	SPAG9	9043	HLC-6 CT89 JIP4 JIP-4 PHET PIG6 JLP HLC4 HLC6	sperm associated antigen 9	-35.8	-2.36	-12.54	-3.81	186.74	25.28	-0.79	2.78	-31.58	-14.15	-3.51	4.88	0.72	31.46	4.25	-58.93	-18.86	0.36	1	-39.76	-1.66	-3.66	-3.95	3.16	3.02	0.78	4.24	0.39	84.21	-6.7	-7.04
[truncated: 39,905 more rows]
