# Supplementary material for: ImmuSort, a database on gene plasticity and electronic sorting for immune cells
Source: Sci Rep. 2015 May 19;5:10370. doi: 10.1038/srep10370 (PMC4437374; doi:10.1038/srep10370)
Supplement: Supplementary Table S4 [file srep10370-s5.xls]

## Sheet: Sheet1
Probe set ID	Gene Symbol	ENTREZ_GENE_ID	Gene Alias	Gene Name	NK	CD8+ T cell	Macrophage (peritoneal)	Macrophage (other)	DC (bone marrow)	Macrophage (bone marrow)	DC (spleen)	Hematopoietic stem cell (LSK)	Treg	B cell	Splenocyte	B cell precursor	DC (other)	Thymocyte	Hematopoietic stem cell	T cell	CD4+ T cell
1415670_at	Copg	54161	AU019265 BC056168 D6Wsu16e Copg D6Ertd71e	coatomer protein complex, subunit gamma	0.32	7.64	-7.75	-5.6	0.29	1.04	0.21	-1.41	2.87	2.37	4.27	0.33	0.35	0.93	0.34	12.82	3.89
1415671_at	Atp6v0d1	11972	Vma6 AI267038 Ac39 P39 VATX Atp6d	ATPase, H+ transporting, lysosomal V0 subunit D1	-4.52	-29.76	25.15	9.29	53.19	175.41	3.03	-20.01	-17.21	0.42	1.03	-2.17	19.13	-11.5	-18.73	-5.97	-40.41
1415672_at	Golga7	57437	C130038N16Rik AB041568 GOLGA3AP1 R75586 GCP16 HSPC041	golgi autoantigen, golgin subfamily a, 7	8.71	-15.48	3.53	-5.21	13.9	34.46	9.96	-29.72	-0.17	-13.06	-8.03	-0.5	0.08	1.02	-1.74	0.18	0.57
1415673_at	Psph	100678	AI480570 PSP PSPase	phosphoserine phosphatase	2.96	32.9	-21.51	-27.53	-29.16	-46.23	-24.73	-0.58	11.95	2.15	-5.89	0	-8.18	6.15	-3.17	31.95	51.7
1415674_a_at	Trappc4	60409	1500017G03Rik Sbd HSPC172 TRS23 Sbdn PTD009 Sdcbp2 AI303617	trafficking protein particle complex 4	0.08	0.7	1.1	-13.23	24.84	41.49	0.97	-39.09	-1.8	0.1	-16.1	1.04	1.93	-9.61	-47.63	4.36	7.35
1415675_at	Dpm2	13481	R75484 AW557993	dolichol-phosphate (beta-D) mannosyltransferase 2	4.29	0.73	8.8	0.13	4.67	0.69	0.23	4.52	-0.35	8.9	0.09	-7	-0.02	-23.18	-1.32	-5.94	-2.13
1415676_a_at	Psmb5	19173		proteasome (prosome, macropain) subunit, beta type 5	4.36	-2.44	5	-11.43	13.07	16.73	3.86	-5.99	0.7	-5.46	-8.37	-3.95	1.27	0.11	2.92	2.39	0.01
1415677_at	Dhrs1	52585	D14Ertd484e 1110029G07Rik AW112170	dehydrogenase/reductase (SDR family) member 1	-1.02	-3.31	27.24	8.16	18.38	179.36	2.86	0.39	-12.56	-41.93	-2.26	-13.2	6.67	-11.7	-2.48	-2.65	-27.92
1415678_at	Ppm1a	19042	AU017636 MPPa-1 AI427932 2310003C21Rik 2900017D14Rik MMPa-2	protein phosphatase 1A, magnesium dependent, alpha isoform	4.1	1.11	10.88	5.51	6.21	1.53	-27.24	10.44	1.25	-4.97	-1.2	1.6	0.24	3.56	6.65	-3.48	0.16
1415679_at	Psenen	66340	1700023M09Rik Pen-2	presenilin enhancer 2 homolog (C. elegans)	7.63	0.51	1.44	-4.81	0.71	0.01	-4.03	-7.87	17.29	6.94	0.05	1.44	1.93	-21.27	-18.61	0.91	25.73
1415680_at	Anapc1	17222	AI853536 Apc1 2610021O03Rik AW547281 Mcpr tsg24 AI047775	anaphase promoting complex subunit 1	7.38	8.15	-19.48	-13.02	-16.64	-38.24	1.19	-0.46	2.61	10.59	0.79	3.16	-9.49	14.63	2.8	4.36	2.36
1415681_at	Mrpl43	94067	4930442D21Rik bMRP36a	mitochondrial ribosomal protein L43	-1.82	-1.89	-3.46	-12.36	11.67	1.91	-0.74	-8.73	0.87	33.21	-2.52	12.18	-1.68	2.54	-20.13	1.94	2.12
1415682_at	Xpo7	65246	mKIAA0745 BB164534 Ranbp16 4930506C02Rik	exportin 7	-5.35	14.33	-11.08	-14.25	-22.18	-16.94	-20.55	5.55	-0.6	0.28	25.63	6.01	-13.2	21.16	0.1	11.29	4.11
1415683_at	Nmt1	18107	AW536594	N-myristoyltransferase 1	6.47	-3.39	3.96	1.39	11.07	22.21	28.01	-43.51	0.79	0.13	-8.61	-6.31	6.59	0.55	-48.08	0.36	0.69
1415684_at	Atg5	11793	Paddy C88337 Atg5l 2010107M05Rik AW319544 3110067M24Rik Apg5l	autophagy-related 5 (yeast)	-0.75	-7.26	22.09	0.07	42.95	117.04	0.39	-26.43	-1.85	0.14	-7.45	-1.54	-0.15	-25.65	-32.72	-1.12	-1.89
1415685_at	Mtif2	76784	IF-2(Mt) 2410112O06Rik 2310038D14Rik IF-2mt IF2(mt)	mitochondrial translational initiation factor 2	-8.02	0.01	-1.91	-13.95	0.08	-7.18	-6.71	-11.15	2.92	5.75	0.45	4.57	-9.04	20.85	0.28	6.26	4.76
1415686_at	Rab14	68365	AI649155 0610030G24Rik 2810475J17Rik A830021G03Rik AI314285 D030017L14Rik	RAB14, member RAS oncogene family	-11.44	-24.5	21.29	25.26	13.2	95.18	0.15	7.55	-27.72	-2.47	-0.38	0.46	4.68	-15.8	8.88	-12.94	-42.73
1415687_a_at	Psap	19156	SGP-1 AI037048	prosaposin	-4.5	-36.16	27.97	19.28	40.86	148.89	30.97	-40.41	-9.7	0.6	11.11	1.92	17.6	2.56	-44.72	-14.58	-48.21
1415688_at	Ube2g1	67128	D130023C12Rik AU014992 AI256795 AW552068 2700059C12Rik	ubiquitin-conjugating enzyme E2G 1 (UBC7 homolog, C. elegans)	8.44	0.03	-8.55	-11.01	-9.66	-8.25	-10.78	-4.5	0.46	6.48	-7.9	1.71	-16.22	21.39	3.48	0.89	22.72
1415689_s_at	Zkscan3	72739	Zf47 AA408594 Zfp-47 Zfp307 mszf35 AI132359 2810435N07Rik Skz1 Zfp306	zinc finger with KRAB and SCAN domains 3	6.45	-1.1	-6.24	-7.79	1.45	-55.12	18.82	-7.58	24.1	9.08	-4.23	8.76	1.91	4.28	3.53	0.45	1.28
1415690_at	Mrpl27	94064	D18Ertd643e D11Moh47 A630055F16Rik	mitochondrial ribosomal protein L27	-0.85	-8.14	1.29	-5.75	36.68	104.18	-1.42	-24.85	-1.3	-11.71	-9.76	0.66	0.16	0.04	-22.39	0.49	0.52
1415691_at	Dlg1	13383	SAP-97 SAP97 mKIAA4187 B130052P05Rik E-dlg/SAP97 Dlgh1	discs, large homolog 1 (Drosophila)	10.02	-0.28	-0.57	-4.05	-27.35	-134.38	18.09	-0.81	19.42	32.46	4.53	0.77	0.89	9.59	6.1	-2.25	2.62
1415692_s_at	Canx	12330	D11Ertd153e 1110069N15Rik AI988026 Cnx	calnexin	1.12	8.32	7.83	0.08	0.64	1.2	7.01	0.44	0.65	0.15	1.23	-7.35	3.76	11.69	9.76	0.37	0.44
1415693_at	Derl1	67819	AW551338 Derlin-1 1110021N07Rik AI195141	Der1-like domain family, member 1	0.47	0.27	31.86	-0.15	7.43	78.13	6.3	-29.6	0.04	-1.64	-3.76	-6.79	7.01	-56.74	-16.63	-1.02	-0.52
1415694_at	Wars	22375	WRS TrpRS	tryptophanyl-tRNA synthetase	0.4	2.04	1.88	-4.63	14.49	-6.06	0.98	-5.05	0.26	2.51	1.25	0.08	-0.63	-9.28	-7.12	9.21	3.97
1415695_at	Psma1	26440	HC2 Pros-30 alpha-type C2	proteasome (prosome, macropain) subunit, alpha type 1	-0.91	-7.66	-4.2	-16.57	3.97	12.29	10.49	-12.46	2.63	0.25	1.21	-2.73	1.1	6.17	-7.02	6.51	1.67
1415696_at	Sar1a	20224	1600019H17Rik Sara Sara1	SAR1 gene homolog A (S. cerevisiae)	8.88	11.76	0.78	2.96	-35.37	-42.67	9.09	34.67	-1.44	-1.23	-7.45	0.27	0.62	0.08	22.03	-1.54	-0.24
1415697_at	G3bp2	23881	AA409541 E430034L04Rik mKIAA0660 G3BP	GTPase activating protein (SH3 domain) binding protein 2	2.41	22.81	0.63	-3.61	14.72	0.01	1.26	-28.53	-1.91	-8	-2.57	-19.57	0.17	3.56	-34.25	12.65	26.89
1415698_at	Golm1	105348	Golph2 AW125446 PSEC0257 D030064E01Rik GP73 2310001L02Rik	golgi membrane protein 1	27.82	55.28	2.3	9.11	1.04	-17.13	-13.29	5.57	2.57	-37.27	11.35	-12.84	9.59	-69.2	0.96	-5.38	15.29
1415699_a_at	Gps1	209318	Sgn1 R75577 Cops1 Csn1	G protein pathway suppressor 1	7.92	1.55	-4.42	-8.43	2.17	0.9	3.9	-9.61	1.1	6.37	-8.64	-2.74	0.65	0.89	1.76	1.73	1
1415700_a_at	Ssr3	67437	AL022999 AW553833 0610038P07Rik TRAPG AU022074	signal sequence receptor, gamma	-4.18	1.52	9.67	21.28	3.1	22.68	0.62	40.86	-23.08	-49.97	-0.85	-5.96	7.27	-5.36	22.75	0.3	-9.97
1415701_x_at	Rpl23	65019	2810009A01Rik	ribosomal protein L23	0.13	0.28	1.68	0.15	1.06	0.4	0.17	0.22	0.2	0.32	0.16	0.18	7.45	0.25	0.24	0.15	0.44
1415702_a_at	Ctbp1	13016	CtBP1-L CtBP3/BARS BARS D4S115h D5H4S115E D5H4S115 CtBP1-S	C-terminal binding protein 1	1.69	2.13	-8.33	-4.15	-18.82	-92.31	-0.94	1.44	10.63	28.46	4.01	0.12	-16.56	10.71	4.9	-1.22	14.23
1415703_at	Huwe1	59026	C80292 Gm1718 LASU1 Ureb1 AU041296 Ib772 Arf-bp1 Mule 5430439H10Rik C430014N20Rik	HECT, UBA and WWE domain containing 1	-3.76	6.39	-21.25	-6.56	-19.67	-93.52	1.95	-1.82	27.2	56.71	6.11	1.19	-2.51	14.64	-1.58	1.87	6.8
1415704_a_at	Cdv3	321022	TPP36 C230084J24Rik C79446 2510010F10Rik	carnitine deficiency-associated gene expressed in ventricle 3	-2.95	2.59	0.89	-2.78	-6.51	-40.5	-25.47	15.03	-11.21	14.64	0.08	12.71	-3	45.9	0.53	12.88	-1.38
1415705_at	9130011J15Rik	66818	9130011J15Rik	RIKEN cDNA 9130011J15 gene	-2.29	5.68	18.78	15.67	-1.85	21.46	-1.35	23.71	-28.02	-12.76	-0.37	-5.59	-5.44	-5.31	14.44	-4.76	-8.31
1415706_at	Copa	12847	AU040324 xenin	coatomer protein complex subunit alpha	8.23	7.37	0.37	0.56	3.46	20.21	7.58	6.33	0.04	6.26	8.35	0.07	0.19	4.96	2.71	0.13	1.25
1415707_at	Anapc2	99152	Apc2 9230107K09Rik AL024279 Emi4 Imi4 mKIAA1406	anaphase promoting complex subunit 2	5.24	-11.45	6.3	-3.83	5.87	108.88	2.6	-20.3	0.1	3.3	-10.06	0.06	0.42	6.99	-8.71	-3.65	-8.8
1415708_at	Tug1	544752	AI316828	taurine upregulated gene 1	0.07	-3.95	-15.77	0.29	-27.71	-58.69	0.76	0.06	2.73	41.66	15.33	7.4	0.75	40.1	3.76	-2.69	0.05
1415709_s_at	Gbf1	107338	mKIAA0248 1700083E03Rik AI035702 AW049900	golgi-specific brefeldin A-resistance factor 1	1.6	6.01	-4.4	-5.64	4.85	-7.28	1.46	-4.98	5.49	18.64	2.92	0.04	3.8	0.92	-20	0.12	0.35
1415710_at	Cox18	231430	BC038311	COX18 cytochrome c oxidase assembly homolog (S. cerevisiae)	2.85	1.49	-6.18	-33.52	1.81	-19	1.04	-7.85	9.53	6.2	-3.97	-9.12	1.24	0.53	-5.36	9.7	29.92
1415711_at	Arfgef1	211673	P200 D130059B05Rik BIG1 ARFGEP1 D730028O18Rik	ADP-ribosylation factor guanine nucleotide-exchange factor 1(brefeldin A-inhibited)	2.18	0.29	3.7	-4.88	1.27	12.16	6.91	0.83	6.73	37.07	30.46	1.6	1.29	-46.89	6.88	-3.47	0.13
1415712_at	Zranb1	360216	Gm1956 9330160G10Rik Trabid D7Wsu87e	zinc finger, RAN-binding domain containing 1	-6.99	0.62	-2.71	6.85	-11.2	-86.7	-16.23	28.25	0.41	7.29	5.59	10.34	0.94	7.69	6.92	-0.54	4.49
1415713_a_at	Ddx24	27225	AI649272 2510027P10Rik 1700055J08Rik	DEAD (Asp-Glu-Ala-Asp) box polypeptide 24	0.2	5.74	-1.85	-10.92	-1.95	0.06	-4.84	-13.66	11.62	17.22	0.43	0	-3.14	-4.51	-25.07	8.84	7.57
1415714_a_at	Snrnp27	66618	2610209M04Rik Ry1 AI449063 AU022368	small nuclear ribonucleoprotein 27 (U4/U6.U5)	-10.2	-0.86	0.92	-3.66	17.25	3.81	-8.63	-9.22	-5.12	10.12	-1.04	3.88	-2.55	2.74	-31.17	3	3.82
1415715_at	Tmem129	68366	0610039G24Rik 2410015J15Rik AA409575	transmembrane protein 129	11.83	-4.54	0.15	-5.47	-2.89	8.79	-0.76	-2.92	-0.87	5.74	-15.23	1.31	-5.01	4.5	0.29	0.43	-1.03
1415717_at	Rnf220	66743	4931406I20Rik 4732477A13 5730503K05Rik AV302541	ring finger protein 220	-4.77	11.69	-5.95	-1.89	-25.3	-16.19	-5.18	20.17	0.49	13.4	5.38	0.99	-5.57	-10.91	2.41	-0.14	10.54
1415718_at	Sap30l	50724	RP23-268K22.3 AF006998 L55 2310079P12Rik	SAP30-like	12.56	0.14	0.8	-7.47	2.74	-5.63	-7.48	-13.36	17.95	-4.13	-14.72	3.1	0.24	30.13	-6.01	0.22	7.68
1415719_s_at	Armc1	74252	2900046P06Rik AW048872 C330014L16Rik Arcp 2310016N05Rik AA409258 3110009G21Rik	armadillo repeat containing 1	0.15	3.53	1.46	0.99	-11.96	0.37	-8.85	0.36	-4.6	5.24	3.63	1.89	-14.95	1.06	-2.61	2.14	6.19
1415720_s_at	Mad2l1bp	66591	Mad2lbp CMT2A CMT2B AW550977 2510031P20Rik C76045 AU018945 0610009D16Rik mKIAA0110	MAD2L1 binding protein	10.2	3.17	-3.52	-28.58	11.62	1.11	-13.8	-45.9	3.87	-0.7	-2.7	0.35	-7.76	5.55	-35.52	4.62	36.09
1415721_a_at	Nat15	74763	1200013P24Rik Nat15 AI315146	N-acetyltransferase 15 (GCN5-related, putative)	1.23	0.49	6.02	0.74	5.4	1.93	-2.64	-8.1	12.41	1.29	-0.41	-2.68	0.06	-18.94	-14.58	-4.53	9.24
1415722_a_at	Vta1	66201	C85340 1110001D18Rik 1110059P08Rik AU040813 LIP5 SBP1	Vps20-associated 1 homolog (S. cerevisiae)	10.58	0.94	0.74	-10.44	3.52	5.4	22.6	-23.12	-3.86	1.53	-12.17	0.16	0.04	7.73	-28.13	1.25	2.12
1415723_at	Eif5	217869	D12Ertd549e 2810011H21Rik	eukaryotic translation initiation factor 5	1.85	2.84	6.16	0.61	-42.25	-143.94	0.16	12.02	8.31	32.83	5.43	1.08	2.32	5.93	26.22	0.67	3.71
1415724_a_at	Cdc42	12540	AI747189 AU018915	cell division cycle 42 homolog (S. cerevisiae)	5.33	2.79	10.15	2.87	11.64	77.93	8.05	-41.23	1.86	0.02	0.61	-27.66	0.35	-54.93	-18.11	2.09	0.14
1415725_at	Rrn3	106298	AL023001 TIF-1A E130302O19Rik R75565 Tif1a	RRN3 RNA polymerase I transcription factor homolog (yeast)	-3.44	13.18	1.66	-0.6	-26.63	-43.75	-21.93	19.73	0.39	5.73	-0.88	-4.2	-4.84	0.99	5.29	7.66	10.86
1415726_at	Ankrd17	81702	Foe 4933425K22Rik Gtar AU040470 Mask AA516750 A130069E23Rik mKIAA0697 AA407558 A930008M01	ankyrin repeat domain 17	0.73	1.11	-3.05	-3.28	-3.35	-54.95	-10.14	5.63	1.9	0.38	2.21	0.92	-1.68	14.57	22.04	1.3	4.44
1415727_at	Apoa1bp	246703	AI-BP ESTM37 AA087124 Apoa1ip AIBP	apolipoprotein A-I binding protein	2.42	-19.94	0.79	0.59	24.44	71.69	15.19	3.12	0.25	-19.36	-37.37	1.99	0.69	-1.54	8.94	-5.92	-16.18
1415728_at	Pabpn1	54196	PAB2 Pabp3 mPABII	poly(A) binding protein, nuclear 1	-5.44	17.04	-2.31	1.36	-5.19	-38.67	-2.99	9.15	-1.53	8.7	11.11	2.97	-4.24	0.1	0.13	1.19	3.22
1415729_at	Pdpk1	18607	Pdk1	3-phosphoinositide dependent protein kinase 1	0.13	3.47	-10.79	-14.28	0.66	2.39	-2.08	-39.71	0.54	3.12	1.83	6.54	-8	5.12	-37.54	1.47	19.31
1415730_at	Cpsf7	269061	AL022757 5730453I16Rik C330017N18Rik	cleavage and polyadenylation specific factor 7	-1.04	0.22	-13.89	-1.77	-27.62	-156.45	0.13	3.93	4.66	70.65	13.2	23.04	1.47	28.54	10.56	-1.8	0.27
1415731_at	Angel2	52477	5730410O10Rik AI845692 D1Ertd396e D1Ertd654e 2610307I21Rik	angel homolog 2 (Drosophila)	-7.17	2.97	-2.14	-8.81	0.18	-17.83	-10.75	4.44	0.04	31.62	1.58	5.16	-8.21	0.82	-10.08	-0.64	8.34
1415732_at	Bat5	193742	D17H6S82E Bat5 Bat-5 AI326074 NG26	HLA-B associated transcript 5	5.83	-1.42	2.48	0.91	9.95	42.95	8.9	-1.01	-6.32	-6.72	-1.98	-4.73	6.35	0.8	-3.14	-2.27	-11.27
1415733_a_at	Tomm5	68512	Tom5 1110019J04Rik RP23-218A4.6	translocase of outer mitochondrial membrane 5 homolog (yeast)	0.47	3.12	-0.04	-18.79	1.69	3.96	-15.77	-10.69	-2.51	1.47	2.75	-0.79	-1.22	0.04	-12.19	6.69	11.05
1415734_at	Rab7	19349	Rab7a	RAB7, member RAS oncogene family	-4.48	5.93	34.98	26.35	20.47	108.05	2.22	0.82	-18.54	3.43	-0.32	-11.73	7.5	-37.94	0.22	-14.79	-30.14
1415735_at	Ddb1	13194	127kDa p127-Ddb1 AA408517	damage specific DNA binding protein 1	0.25	-8.7	2.72	-6.32	-6.85	4.09	-11.5	6.81	0.79	-7.77	-5.05	0.87	-2	30.73	24.26	2.16	0.42
1415736_at	Pfdn5	56612	MM-1 1700010A06Rik Eig1 1190001O17Rik D15Ertd697e	prefoldin 5	-12.22	5.01	-1.61	0.08	2.08	9.55	-3.84	-1	-0.48	7.69	11.52	-2.78	0.58	-16.17	-37.84	0.1	3.8
1415737_at	Rfk	54391	KOI-4 0610038L10Rik AF031381	riboflavin kinase	0.43	1.96	2.56	0.68	-0.69	1.34	1.12	5.25	3.01	15.34	8.29	2.28	0.13	-81.39	25.09	-2.75	-7.43
1415738_at	Txndc12	66073	0610040B21Rik ERp19 ERp16	thioredoxin domain containing 12 (endoplasmic reticulum)	1.85	-8.6	1.18	-1.38	30.97	121.07	-29.57	-11.22	0.98	-8.81	-8.44	1.14	0.72	2.21	-12.46	2.44	0.22
1415739_at	Rbm42	68035	1700003D06Rik 3100004P22Rik	RNA binding motif protein 42	11.62	2.83	0.53	-8.56	4.49	-9.3	2.27	-10.87	5.22	0.01	0.46	-1.27	-0.29	9.69	-19.07	-0.34	3.31
1415740_at	Psmc5	19184	mSUG1	protease (prosome, macropain) 26S subunit, ATPase 5	-4.84	-1.81	-0.8	-11.4	0.12	24.11	-2.35	-31.77	-0.48	1.45	0.14	0.53	0.3	12.41	-30.53	11.5	2.77
1415741_at	Tmem165	21982	AV026557 Tparl Tpardl pFT27	transmembrane protein 165	-1.54	-7.28	19.95	-0.74	37.61	88.5	0.82	-29.05	0.93	-17.96	-14.19	2.65	0.1	1.45	-0.6	0.9	0.93
1415742_at	Aup1	11993	AA589454	ancient ubiquitous protein 1	-6.26	2.89	4.87	5.7	1.06	44	-9.66	-1.83	0.09	1.67	6.33	-9.19	2.44	-67.63	-22.61	0.02	0.39
1415743_at	Hdac5	15184	mKIAA0600 AI426555 mHDA1 Hdac4	histone deacetylase 5	2.28	-6.14	0.33	1.82	4.95	37.75	3.61	-4.22	-1.58	-1.11	-14.76	13.52	8.22	-19.77	0.13	-6.09	-5.45
1415744_at	H2-Ke2	14976	Ke-2 H-2Ke2 Pfdn6	H2-K region expressed gene 2	6.8	1.81	-10.18	-27.29	1.02	-18.87	1.11	-1.63	0.42	0.83	0.03	9.67	3.48	20.16	1.1	6.92	4.44
1415745_a_at	Dscr3	13185	AW538125 Dcra	Down syndrome critical region gene 3	9.52	-9.85	5.63	-0.15	33.93	120.5	3.77	-35.34	1.11	-9.31	-18.07	3.32	0.21	-23.76	-18.52	2.39	3.13
1415746_at	Cic	71722	mKIAA0306 1200010B10Rik	capicua homolog (Drosophila)	0.72	-7.18	5.95	0.27	6.73	56.5	1.47	-5.65	-0.34	0.13	-2.28	-3.33	3.56	0.27	-11.98	-6.8	-9.09
1415747_s_at	Riok3	66878	Sudd D18Ertd331e 1200013N13Rik E130306C24Rik	RIO kinase 3 (yeast)	0.67	-26.58	14.53	0.06	36.7	116.47	16.45	-29.79	0.95	-20.5	-2.34	-8.68	1.88	0.27	-4.48	-10.57	-8.17
1415748_a_at	Dctn5	59288	4930427E12Rik C78178	dynactin 5	-18.3	0.71	0.88	1.76	14.44	52.81	-7.01	-8.17	-14.81	-1.86	9.32	-1.7	-2.41	-10.31	-16.84	0.5	1.9
1415749_a_at	Rragc	54170	YGR163W Gtr2 TIB929 RAGC AU041672	Ras-related GTP binding C	2.84	-18.3	25.21	8.03	28.9	187.07	17.64	-27.65	-4.76	-9.95	-17.63	-3.47	10.49	-22.38	-12.27	-14.25	-15.83
1415750_at	Tbl3	213773	9430070M15Rik	transducin (beta)-like 3	-1.02	8.58	0.55	-7.16	-19.58	-2.88	-18.94	4.61	-3.67	11.09	0.75	1.1	-5.63	5.11	3.33	12.69	0.02
1415751_at	Hp1bp3	15441	Hp1bp74	heterochromatin protein 1, binding protein 3	5.99	1.58	-12.29	-6.22	-26.38	-82.08	-1.97	11.13	21.75	-29.2	0.79	10.91	-11.78	65.43	28.38	0.14	18.45
1415752_at	BC031181	407819		cDNA sequence BC031181	1.17	0.24	6.63	2.67	29.14	104.23	4.07	-54.13	0.23	-9.67	-6.11	-10.41	0.31	0.12	-58.7	0.04	1.01
1415753_at	Fam108a	216169	1700013O15Rik D10Bwg1364e Fam108a BC005632	family with sequence similarity 108, member A	0.91	2.3	-9.58	-10.45	1.16	0.94	5.6	-27.75	0.78	25.81	0.61	8.57	-1.43	6.87	-16.32	2.22	0.68
1415754_at	Polr2f	69833	1810060D16Rik	polymerase (RNA) II (DNA directed) polypeptide F	1.83	1.49	0.01	-9.13	0.09	5.61	-9.28	-9.84	0.75	0.06	-3.61	-0.22	0.19	2.84	0.71	7.99	2.31
1415755_a_at	Ube2v1	66589	D7Bwg1382e UEV-1 AI256840 0610011J09Rik CROC1 CROC-1	ubiquitin-conjugating enzyme E2 variant 1	2.14	-2.14	-3.87	-10.94	14.98	8.52	-0.31	-14.3	0.55	1.45	1.01	-7.68	-3.25	0.84	-12.64	3.85	5.76
1415756_a_at	Snapin	20615	Bloc1s7 Snapap Snap25bp AV026596 25kDa AA407989	SNAP-associated protein	0.74	-6.7	16.74	4.64	20.82	137.06	-7.82	-12.63	-6.4	0.34	-6.46	-1.33	-5.2	-23.79	-13.84	-3.56	2.02
1415757_at	Gbf1	107338	mKIAA0248 1700083E03Rik AI035702 AW049900	golgi-specific brefeldin A-resistance factor 1	-1.35	-1.86	-0.8	-10.07	11.93	22.57	-0.84	-29.01	0.71	11.14	-0.02	0.49	-2.33	2.28	-49.68	0.13	1.78
1415758_at	Fryl	72313	2510002A14Rik 2010313D22Rik 2310004H21Rik mKIAA0826 9030227G01Rik	furry homolog-like (Drosophila)	32.04	13.78	-12.29	-6.44	-13.54	-182.19	6.8	2.57	38.7	2.73	15.71	8.98	-8.1	14.71	-3.28	-0.27	21.97
1415759_a_at	Hbxip	68576	Hbxip 1110003H18Rik XIP	hepatitis B virus x interacting protein	2.73	-6.67	9.53	-6.65	21.26	86.58	0.08	-35.33	0.25	3.24	-6.77	0.61	0.65	2.82	-25.37	0.4	0.11
1415760_s_at	Atox1	11927	Atx1 AI256639	ATX1 (antioxidant protein 1) homolog 1 (yeast)	-4.5	-7	16.85	5.38	54.2	167.6	35.46	-18.62	-6.32	-40.35	0.07	-12.45	25.56	-15.87	-39.99	-4.03	-11.5
1415761_at	Mrpl52	68836	1110047B07Rik	mitochondrial ribosomal protein L52	-11.16	0.1	0.23	0.54	7.07	41.71	-8.82	-3.03	0.39	0.09	3.07	-11.68	0.96	-16.08	-33.8	2.99	4.35
1415762_x_at	Mrpl52	68836	1110047B07Rik	mitochondrial ribosomal protein L52	-8.07	1.6	0.6	-0.14	2.79	22.05	-8.89	-0.01	0.28	0.07	2.38	-15.28	0.81	-21.33	-20.91	3.9	5.49
1415764_at	Zc3h11a	70579	mKIAA0663 Zc3hh11a 5730454B08Rik G630041M05Rik 1110003F06Rik Zc3hdc11a	zinc finger CCCH type containing 11A	6.22	1.67	0.07	-3.35	-9.22	-79.11	10.66	-4.53	10.34	18.83	7.23	0.78	0.43	11.28	2.51	-6.63	5.13
1415765_at	Hnrnpul2	68693	AI465155 Hnrpul2 1110031M08Rik	heterogeneous nuclear ribonucleoprotein U-like 2	0.09	6.46	-2.6	0.36	0.72	-12.58	3.51	1.28	1.73	0.04	2.78	0.94	1.48	1.59	-2.58	4.64	0.08
1415766_at	Sec22b	20333	4930564D15Rik ERS-24 C81333 Sec22l1 AI480645 AA517334	SEC22 vesicle trafficking protein homolog B (S. cerevisiae)	1.27	-4.41	8.06	3.64	0.41	39.55	-1.36	5.59	-1.84	-9.39	-0.89	-22.37	-5.22	1.8	4.28	-8.65	0.26
1415767_at	Ythdf1	228994	2210410K23Rik 8030473O16	YTH domain family 1	-1.1	0.64	-5.49	-4.64	-7.62	-24.44	-4.44	5.42	0.64	22.71	3.86	2.18	-5.82	4.92	0.07	0.91	3.02
1415768_a_at	Ube2r2	67615	Cdc34b 1200003M11Rik Ubc3b	ubiquitin-conjugating enzyme E2R 2	-2.41	-3.32	3.75	-0.35	11.54	-21.76	-31.59	3.53	9.61	0.3	3.41	1.13	0.44	1.61	0.16	-4.54	6.43
1415769_at	Itch	16396	C230047C07Rik 8030492O04Rik 6720481N21Rik A130065M08 AIP4	itchy, E3 ubiquitin protein ligase	10.53	-4.26	6.4	13.67	10.67	5.14	28.12	-17.47	1.07	3.39	0.06	2.91	4.14	0.54	-11.12	-5.75	-17.66
1415770_at	Wdr6	83669	mWDR6	WD repeat domain 6	0.07	0.31	-25.44	-12.04	-39.02	-131.56	-8.48	10.96	20.18	27.35	0.82	19.53	-14.37	77.73	8.83	2.23	2.51
1415771_at	Ncl	17975	Nucl B530004O11Rik D1Nds28 D0Nds28 C23	nucleolin	3.42	4.09	-31.84	-22.13	-31.76	-72.6	13.1	4.22	1.48	13.51	0.73	7.83	-10.79	33.71	9.04	13.17	18.61
1415772_at	Ncl	17975	Nucl B530004O11Rik D1Nds28 D0Nds28 C23	nucleolin	1.78	10.17	-7.83	-5.63	-57.89	-107.63	-24.01	57.66	3.93	7.52	0.48	5.3	-5.18	10.41	61.08	3.74	0.48
1415773_at	Ncl	17975	Nucl B530004O11Rik D1Nds28 D0Nds28 C23	nucleolin	-14.43	3.68	-11.75	-7.43	-6.42	-2.64	-16.1	0.38	-2.75	2.88	2.74	7.3	-3.78	7.67	-3.66	17.41	7.15
1415774_at	Elp2	58523	Statip1 Epl2 StIP1 AU023723	elongation protein 2 homolog (S. cerevisiae)	-5.01	6.48	-2.89	0.63	-28.95	-5.86	-24.97	16.25	0.33	0.78	2.51	0.17	-6.09	-0.9	2.8	10.02	5.88
1415775_at	Rbbp7	245688	AI173248 mRbAp46 AU019541 BB114024 AA409861	retinoblastoma binding protein 7	5.85	0.34	-38.62	-22.18	-35.55	-99.13	8.65	9.81	7.07	4.1	1.33	1.5	-5.86	22.11	33.34	3.51	13.43
1415776_at	Aldh3a2	11671	Ahd-3r Ahd3 Aldh4 FALDH Aldh4-r Ahd3-r AI194803 Ahd-3	aldehyde dehydrogenase family 3, subfamily A2	2.14	-3.94	21.37	8.51	25.7	120	3.22	-7.72	1.05	0.03	-3.43	-17.57	3.47	-38.26	-39.1	-9.46	-8.6
1415777_at	Pnliprp1	18946	Plrp1	pancreatic lipase related protein 1	0.2	5.07	-2.78	-3.39	-1.67	-1.78	0.18	1.08	-0.7	2.32	6.19	-1.79	-0.18	0.62	0.08	-0.44	0.35
1415778_at	Morf4l2	56397	mKIAA0026 Sid393p Mrgx 2410017O14Rik	mortality factor 4 like 2	-15.9	-30.01	9.37	-2.47	17.04	102.09	-6.1	-1.55	-23.5	-3.35	-1.53	-0.13	1.87	3.22	1.58	-0.49	-10.3
1415779_s_at	Actg1	11465	Actg E51 AL023024 Actl	actin, gamma, cytoplasmic 1	1.38	0.5	1.5	1.7	2.13	6.85	1.99	26.06	1.99	2.21	1.56	11.37	1.93	3.17	15.08	1.2	2.41
1415780_a_at	Armcx2	67416	ALEX2 3230401N03Rik AI043003	armadillo repeat containing, X-linked 2	25.02	-0.55	-13.49	-8.08	-59.56	-101.77	27.59	5.92	14.44	17.17	-2.01	-3.07	-7.67	18.02	36.73	0.29	3.84
1415782_at	Sumo2	170930	Smt3h2 Smt3A SUMO-2 Smt3b	SMT3 suppressor of mif two 3 homolog 2 (yeast)	2.4	2.12	20.64	-23.61	10.59	80.57	0.39	2.67	4.87	5.35	0.68	6.84	5.1	40.68	2.79	10.39	18.98
1415783_at	Vps35	65114	AI647796 Mem3	vacuolar protein sorting 35	-5.72	-29.62	15.99	1.36	34.78	171.88	0.51	-26.63	-16.44	-6.81	-1.76	2.49	3.11	2.37	-11.08	-2.07	5.59
1415784_at	Vps35	65114	AI647796 Mem3	vacuolar protein sorting 35	-15.36	-3.81	1.06	4.54	16.26	122.26	-6.42	-4.22	-24.61	-10.3	0.19	1.65	-0.67	-1.08	-19.53	2.14	-3.05
1415785_a_at	Cct8	12469	Tcpq Cctq AI132397	chaperonin containing Tcp1, subunit 8 (theta)	-4.64	5.53	-7.32	-19.43	-26.85	-45.22	-2.55	1.47	1.06	8.27	3.69	-1.41	-4.74	14.64	2.3	20.58	14.1
1415786_at	Pgc	109820	2210410L06Rik Upg-1 Upg1	progastricsin (pepsinogen C)	-0.24	-4.76	5.9	1.58	0.5	17.09	0.51	0.22	0.18	-1.79	-0.54	0.23	0.84	-1.53	1.04	-0.64	-9.27
1415787_at	Ganab	14376	GluII G2an AU042638 mKIAA0088	alpha glucosidase 2 alpha neutral subunit	-1.83	0.14	1.83	0.33	-7.18	1.2	-9.88	2.01	0.7	3.68	17.59	1.15	1.86	-6.54	-4.66	0.02	2.9
1415788_at	Ublcp1	79560	RP23-388G23.3 4930527B16Rik BC002236 8430435I17Rik	ubiquitin-like domain containing CTD phosphatase 1	16.13	1.73	0.26	-3.31	-3.19	-14.81	18.52	-57.4	2.62	120.31	25.4	0.02	-1.31	1.16	-45.46	0.09	0.07
1415790_at	Ublcp1	79560	RP23-388G23.3 4930527B16Rik BC002236 8430435I17Rik	ubiquitin-like domain containing CTD phosphatase 1	4.33	1.02	0.01	-12.12	-0.25	2.99	7.11	-68.48	-4.1	102.21	16.32	11.06	-1.34	-1.68	-62.87	1.89	-2.52
1415791_at	Rnf34	80751	AW536122 BC004042 C88279 AW061037 RIFF	ring finger protein 34	6.23	-13.85	-1.27	-8.61	33.53	20.75	33.6	-12.54	-6.53	2.88	-3.4	1.38	1.38	1.79	-4.97	-6.12	-9.68
1415792_at	Rbck1	24105	HOIL-1 Ubce7ip3 AL033326 UIP28 HOIL-1L RP23-452D3.5	RanBP-type and C3HC4-type zinc finger containing 1	2.35	3.39	-10.58	-23.34	0.15	-67.26	4.58	-7.63	9.88	15.11	0.23	0.57	-5.29	9.77	-8.32	14.64	22.21
1415793_at	Pnpo	103711	AI415282	pyridoxine 5'-phosphate oxidase	-0.12	4.74	1.73	-3.27	0.62	-12.81	19.41	2.29	-0.95	1.37	34.02	-28.74	0.2	-14.25	2.37	0.13	0.56
1415794_a_at	Spin1	20729	Spin	spindlin 1	-2.53	-5.05	0.43	0.12	-21.29	-57.57	-14.88	15.78	16.44	10.62	1.14	8.14	-6.65	24.46	22.22	-2.31	0.63
1415795_at	Spin1	20729	Spin	spindlin 1	-9.13	3.51	-3.35	-5.09	0.1	-1.78	-12	-7.89	2.64	1.96	0.42	11.25	-0.13	3.22	-13.15	7.89	6.6
1415796_at	Dazap2	23994	Brbp AI314727 mKIAA0058 Gcap28 Prtb gt6-12	DAZ associated protein 2	15.47	3.13	0.04	3.83	4.54	13.42	9.89	-30.9	3.43	5.69	1.83	0.73	0.05	7.07	9.28	3.5	0.17
1415797_at	Ddr1	12305	Cak PTK3A CD167a 6030432F18 Nep AI323681	discoidin domain receptor family, member 1	-5.01	5.44	-4.69	13.44	-1.5	-45.27	32.86	-20.37	10.29	-44.41	0.51	-8.83	4.87	-1.16	-12.49	20.03	96.03
1415798_at	Ddr1	12305	Cak PTK3A CD167a 6030432F18 Nep AI323681	discoidin domain receptor family, member 1	0.33	0.39	-3.92	1.81	0.35	-8.47	14.49	-7.78	0.06	-6.62	-2.35	-4.16	0.66	0.08	-12.42	9.25	44.48
1415799_at	Wbp11	60321	D6Wsu113e 2510026P17Rik SIPP1 Npwbp	WW domain binding protein 11	2.64	1.37	-3.87	-18.78	0.66	-11.62	0.61	-8.4	1.9	20.64	0.43	0.27	-3.87	3.43	-2.01	3.46	3.09
1415800_at	Gja1	14609	Npm1 Cx43 AU042049 AW546267 Cnx43 connexin43 Cx43alpha1 Gja-1	gap junction protein, alpha 1	-14.42	-39.61	5.14	21.49	-1.47	65.7	-18.3	35	-21.9	-60.92	4.16	1.99	2.55	-4.65	42.16	-3.3	-1.74
1415801_at	Gja1	14609	Npm1 Cx43 AU042049 AW546267 Cnx43 connexin43 Cx43alpha1 Gja-1	gap junction protein, alpha 1	-10.68	0.24	-1.23	2.6	-2.19	90.52	-11.43	-0.81	-13.21	-14.64	0.03	2.44	-0.58	-13.9	-1.61	1.01	2.12
1415802_at	Slc16a1	20501	Mct1 AL022710	solute carrier family 16 (monocarboxylic acid transporters), member 1	-5.87	22.52	-3.78	-4.29	-17.2	-71.85	-63.71	8.02	-4.88	-6.36	17.92	45.71	-10.11	55.79	7.77	13.27	7.22
1415803_at	Cx3cl1	20312	AI848747 CX3C AB030188 Cxc3 D8Bwg0439e ABCD-3 Scyd1	chemokine (C-X3-C motif) ligand 1	0.14	-7.69	1.94	4.11	73.93	34.9	3.38	1.08	0.37	-8.72	-7.58	-5.15	20.22	-33.22	0.26	-6.45	-5.66
1415804_at	Cx3cl1	20312	AI848747 CX3C AB030188 Cxc3 D8Bwg0439e ABCD-3 Scyd1	chemokine (C-X3-C motif) ligand 1	0.03	-1.08	-0.79	-0.76	60.27	16.36	0.81	-21.19	-2.16	-2.13	-5.62	0.58	7.18	-2.06	-16.91	3.01	-0.21
1415805_at	Clps	109791	2200003J09Rik	colipase, pancreatic	1.04	0.25	0.53	-1.46	0.31	0.22	5.87	-7.82	0.79	-0.61	3.95	-0.21	2.08	-2.99	-0.82	-0.99	0.44
1415806_at	Plat	18791	AU020998 D8Ertd2e AW212668 tPA	plasminogen activator, tissue	0.06	0.03	12.55	17.51	17.82	12.66	3.01	-23.11	1.56	-17.44	-13.12	-5.52	20.55	-5.88	-14.14	-2.21	1.92
1415807_s_at	Srsf2	20382	Pr264 D11Wsu175e MRF-1 SC35 Sfrs2 Sfrs10	serine/arginine-rich splicing factor 2	-11.48	-1.13	-3.09	-9.86	3.01	8.72	-8.91	-17.79	-1.58	7.29	2.26	-0.88	1.87	8.36	-33.82	8.24	6.36
1415808_at	Tpbpa	21984	Tb1 b2b1247Clo Tpbp Tb-1 AV033951 4311	trophoblast specific protein alpha	0.53	1.62	2.16	0.44	-0.72	14.32	-0.14	1.19	-9.78	-0.58	-0.74	-2.72	0.63	-0.17	-1.8	1.9	-4.47
1415809_at	Tpbpa	21984	Tb1 b2b1247Clo Tpbp Tb-1 AV033951 4311	trophoblast specific protein alpha	1.9	0.53	-0.34	-1.3	-1.02	-0.1	-0.89	0.16	0.63	0.26	-0.51	0.78	0.12	0.1	1.21	-0.85	0.05
1415810_at	Uhrf1	18140	AL022808 Np95 ICBP90 RNF106	ubiquitin-like, containing PHD and RING finger domains, 1	-1.68	1.38	-20.61	-5.23	-16.88	-89.75	0.43	35.8	-4.59	-0.84	11.55	24.52	-4.97	57.99	20.68	8	0.22
1415811_at	Uhrf1	18140	AL022808 Np95 ICBP90 RNF106	ubiquitin-like, containing PHD and RING finger domains, 1	-4.17	0.74	-21.23	-8.66	-8.31	-25.67	-1.93	6.12	-5.69	-2.22	2.79	35.22	-3.31	64.23	4.6	17.57	0.07
1415812_at	Gsn	227753	ADF	gelsolin	-17.59	-30.19	3.19	7.19	41.98	180.09	25.27	-35.38	-10.56	0.02	0.73	-1.27	11.5	-11.43	-43.42	-1.35	-19.31
1415813_at	Api5	11800	AI196452 AAC-11	apoptosis inhibitor 5	-13.78	4.18	0.12	2.68	-9.29	2.31	-15.52	30.1	-8.49	1.28	13.72	1.01	1.64	0.88	6.37	0.03	0.34
1415814_at	Atp6v1b2	11966	AI194269 R74844 AI790362 Atp6b2 HO57	ATPase, H+ transporting, lysosomal V1 subunit B2	0.06	-28.88	29.54	13.1	46.76	192.73	2.52	-25.95	-8.99	-10.5	3.34	-5.03	14.16	-18.8	-6.58	-8.96	-21.3
1415815_at	Trim27	19720	Rfp AW538890 Gm19403	tripartite motif-containing 27	-1.36	6.61	-5.58	-2.39	-14.38	-44.64	-5.18	20.26	-1.81	6.96	-1.13	7.73	-2.1	4.86	8.71	2.25	2.13
1415816_at	Cct7	12468	AA408524 AL022769 Cctz Ccth	chaperonin containing Tcp1, subunit 7 (eta)	7.54	18.27	-16.01	-11.77	-39.89	-125.44	0.28	21.2	4.9	-0.08	-5.85	6.03	-0.91	13.98	28.66	8.79	6.51
1415817_s_at	Cct7	12468	AA408524 AL022769 Cctz Ccth	chaperonin containing Tcp1, subunit 7 (eta)	0.72	23.95	-17.76	-26.19	-26.83	-46.07	-2.25	4.75	0.68	1.5	-8.14	0.39	-9.3	22.18	5.62	20.97	11.2
1415818_at	Anxa6	11749	Anx6 Cabm Camb AnxVI AW107198	annexin A6	12.44	47.7	-4.77	-6.88	0.49	2.9	9.45	-54.14	12.59	-19.77	5.98	-23.6	0.53	-18.87	-65.14	6.37	42.68
1415819_a_at	Ppp2r1a	51792	6330556D22Rik PR65 PP2A	protein phosphatase 2 (formerly 2A), regulatory subunit A (PR 65), alpha isoform	-0.01	-2.54	-0.3	-3.76	11.4	36.35	-4.66	-6.62	-3.19	-0.68	0.31	-1.02	-2.16	1.68	-13.44	8.83	0.53
1415820_x_at	Nono	53610	AA407051 NRB54 AV149256 nonA P54NRB	non-POU-domain-containing, octamer binding protein	0.19	10.13	-14.29	0.84	-31.41	-172.23	0.75	47.75	4.03	0.69	0.49	13.32	4.82	18.93	38.8	2.6	6.91
1415821_at	Nptn	20320	Sdfr1 AW554172	neuroplastin	9.82	0.29	33.18	15.62	25.66	127.6	39.15	-69.04	-5.35	-19.53	0.86	-20.37	9.49	-50.87	-51.44	-2	3.72
1415822_at	Scd2	20250	swty Scd-2	stearoyl-Coenzyme A desaturase 2	0.61	-20.43	-9.08	-4.32	11.43	-11.02	-13.87	11.44	-3.74	-2.98	-5.27	2.98	-0.14	55.08	20.13	3.35	-0.42
1415823_at	Scd2	20250	swty Scd-2	stearoyl-Coenzyme A desaturase 2	-11.14	-5.32	-3.57	0.15	18.9	7.93	-20.91	4.39	-18.77	-3.81	5.23	2.5	-6.41	11.58	-1.02	6.13	0.2
1415824_at	Scd2	20250	swty Scd-2	stearoyl-Coenzyme A desaturase 2	-2.59	-4.71	-11.99	1.16	10.61	1.76	-13.43	4.43	-4.94	-7.13	0.25	2.66	0	12.67	-0.49	3.87	0.13
1415825_s_at	Csnk1d	104318	D930010H05Rik 1200006A05Rik AA409348	casein kinase 1, delta	2.37	-11.16	-1.29	-2.95	0.16	2.09	5.76	1.1	5.33	0.52	-7	0.94	-6.2	4.62	0.31	-1.02	0.11
1415826_at	Atp6v1h	108664	SFDbeta CGI-11 VMA13 SFDalpha 0710001F19Rik SFD AU022349	ATPase, H+ transporting, lysosomal V1 subunit H	-1.36	-7.36	31.2	-0.21	23.2	155.71	14.55	-47.07	-5.21	-8.77	-9.86	0.76	10.74	-12.42	-31.24	0.34	-10.15
1415827_a_at	Serp1	28146	Ramp4 D3Ucla1	stress-associated endoplasmic reticulum protein 1	-1.04	-45.02	0.51	0.39	9.64	58.34	19.04	-29.88	-5.14	105.77	12	27.98	1.32	-23.16	-7.55	-18.66	-55.44
1415828_a_at	Serp1	28146	Ramp4 D3Ucla1	stress-associated endoplasmic reticulum protein 1	-2.94	-18.2	0.06	0.98	23.08	73	9.27	-38.45	-16.34	75.89	8.89	21.57	2.56	-38.46	-39.51	2.09	-25.42
1415829_at	Lbr	98386	ic AI505894	lamin B receptor	6.32	13.37	-30.14	-20.89	-45.41	-180.04	-10.96	0.09	9.89	18.86	16.52	26.51	-22	46.54	1.18	4.49	30.81
1415830_at	Orc5	26429	MmORC5 Orc5l AL033327	origin recognition complex, subunit 5	2.14	0.3	-4.26	-19.71	-12.18	3.81	-12.9	-12.46	21.1	3.36	0.4	-13.3	-16.62	7.06	-1.77	10.91	33.45
1415831_at	Psmd2	21762	Tex190 AA407121 TEG-190 9430095H01Rik	proteasome (prosome, macropain) 26S subunit, non-ATPase, 2	-0.04	-2.41	4.35	-4.29	0.33	53.51	-0.08	-11.74	-0.26	-11.65	-3.54	-5.49	1.89	0.03	-2.6	3.74	-0.12
1415832_at	Agtr2	11609	AW107640 AI316812	angiotensin II receptor, type 2	-0.65	2.61	0.17	0.08	-2.23	-1.75	-0.54	2.06	0.22	0.01	-0.8	0.91	1.13	0.42	-0.06	0.89	0.64
1415833_x_at	Rps29	20090		ribosomal protein S29	0.52	0.07	0.02	8.32	2.23	0.94	0.41	0.39	0.03	1	2.34	3.28	1.11	1.79	1.83	1.29	0.03
1415834_at	Dusp6	67603	MKP3 PYST1 MKP-3 1300019I03Rik	dual specificity phosphatase 6	-1.24	-5.96	0.18	26.31	0.66	2.57	-3.38	2.22	-3.52	-0.63	16.66	4.06	6.79	-22.11	1.91	-1.81	-2.52
1415835_at	Prl3b1	18776	Pl2 Csh2 Pl-2 mplII PL mPL-II	prolactin family 3, subfamily b, member 1	0.15	1.06	-1	0.32	-2.74	0.62	0.72	0.38	-1.64	0.83	-0.48	0.01	0.83	-1.25	0.12	0.59	0.43
1415836_at	Aldh18a1	56454	Pycs AI429789 2810433K04Rik	aldehyde dehydrogenase 18 family, member A1	-0.96	18.44	-6.95	-11.58	-8.22	-39.95	-19.04	4.06	1.56	3.89	15.31	-0.15	-9.79	-0.43	-0.28	24.48	16.28
1415837_at	Klk1	16612	0610007D04Rik mGk-6 Kal Klk1b6 Klk6	kallikrein 1	-1.87	0.28	-0.6	2.87	7.43	-40.58	6.12	1.86	0.24	6.36	51.54	-1.6	15.43	0.15	0.29	0.51	-8.59
1415838_at	Serinc1	56442	Tde2 Tde1l Tms2 AI315070 1500011D18Rik mKIAA1253 AIGP-2 TMS-2	serine incorporator 1	-1.91	-13.97	17.19	5.11	36.99	203.46	-1.85	-43.86	0.35	-34.61	0.74	-11	3.38	-5.78	-30.8	1.99	0.75
1415839_a_at	Npm1	18148	NO38 Npm B23	nucleophosmin 1	1.27	6.66	-40.24	-36.24	-26.06	-106.5	0.87	2.84	8.33	15.59	10.86	0.98	-12.6	16.73	13.6	2.7	27.48
1415840_at	Elovl5	68801	HELO1 AU043003 AI747313 1110059L23Rik	ELOVL family member 5, elongation of long chain fatty acids (yeast)	0.54	8.08	0.04	-2.9	2.08	-114.85	1.66	1.27	27.49	-8.52	1.27	1.01	-6.57	11.71	0.16	2.75	40.55
1415841_at	Dync1i2	13427	AW554389 Dncic2 3110079H08Rik	dynein cytoplasmic 1 intermediate chain 2	0.3	-22.96	20.64	0.86	29.17	190.31	0.16	-34.4	0.26	-43.37	-31.22	0.02	3.54	0.23	7.5	-7.53	4.83
1415842_at	Mlst8	56716	Gbl 0610033N12Rik AI851821 AA409454 AI505104	MTOR associated protein, LST8 homolog (S. cerevisiae)	0.17	1.69	0.33	-23.05	0.02	1.14	1.59	-4.84	-1.28	2.92	-4.49	0.66	-14.21	1.79	-2.51	1.35	5.91
1415843_at	Mlst8	56716	Gbl 0610033N12Rik AI851821 AA409454 AI505104	MTOR associated protein, LST8 homolog (S. cerevisiae)	-3.35	1.21	-1.98	-16.66	6.71	25.93	-1.92	-20.5	-3.25	5.26	0.02	0.02	-7.28	-5.05	-30.47	9.32	8.1
1415844_at	Syt4	20983	SytIV	synaptotagmin IV	0.33	6.28	0.99	11.46	-5.15	-3.92	-0.61	0.51	0.72	0.16	0.05	-1.57	0.21	0.32	0.61	-1.2	0.89
1415845_at	Syt4	20983	SytIV	synaptotagmin IV	-0.25	6.87	-0.06	1.41	-2.17	-2.34	0.53	0.26	0.38	1.63	0.54	0.1	-1.36	-1.03	0.54	0.86	0.63
1415846_a_at	Ldhc	16833	Ldh3 Ldh-3 LDH-C4 Ldhc4 Ldh-x	lactate dehydrogenase C	-1.47	0.7	0.29	2.56	15.21	-6.56	-5.15	20.54	-3.53	-1.54	2.09	0.96	0.72	-6.05	11.07	-0.87	-0.61
1415847_at	Ldhc	16833	Ldh3 Ldh-3 LDH-C4 Ldhc4 Ldh-x	lactate dehydrogenase C	0.17	1.25	-1.34	0.09	13.98	-2.39	-1.67	5.08	0.2	-6.31	-1.01	0.03	0.16	0.6	4.27	3.31	-0.42
1415848_at	Prl3d1	18775	AI325057 PL-I mPL-I PL-Ia Pl-1 Pl1 PL-I-alpha Csh1	prolactin family 3, subfamily d, member 1	6.1	-0.29	-0.37	-6.18	0	0.64	-0.57	-9.02	0.64	2.06	-1.02	-1.16	0.39	0.62	-5.64	0.11	4.45
1415849_s_at	Stmn1	16765	Lap18 Pp19 Pr22 Smn Pp18 P18 Pp17 P19 Pig 19k Op18 Lag	stathmin 1	7.26	0.79	-30.95	-2.52	-26.36	-62.35	1.75	49.42	-4.52	-22.93	1.71	14.65	-7.53	60.68	49.94	2.68	3.63
1415850_at	Rasa3	19414	GAPIII scat E130011G04 AI326412 C86362	RAS p21 protein activator 3	12.58	9.53	0.18	-2.09	-26.24	-11.28	-7.82	-3.52	27.44	23.38	17	0.34	-8.01	-45.66	-0.26	-8.01	12.12
1415851_a_at	Impdh2	23918	IMPD	inosine 5'-phosphate dehydrogenase 2	4.04	11.85	-29.53	-18.44	-39.11	-153.65	0.89	37.03	1.14	18.42	-1.91	1.2	-6	13.11	47.85	4.55	4.54
1415852_at	Impdh2	23918	IMPD	inosine 5'-phosphate dehydrogenase 2	0.55	4.66	-23.49	-30.08	-22.59	-86.44	0.14	14.35	0.03	14.38	0.3	0.3	-7.9	12.57	22.54	9.24	10.79
1415853_at	Def8	23854	D8Ertd713e DEF-8 AI449518	differentially expressed in FDCP 8	-11.39	-8.21	9.9	-3.63	21.3	39.02	2.6	62.29	-10.67	-23.92	-5.15	-15.64	-2.44	-9.44	57.65	-9.76	-10.93
1415854_at	Kitl	17311	Kitlg SLF blz Clo Mgf SCF Con Sl SF contrasted Gb	kit ligand	0.58	-4.04	21.44	25.44	2.75	97.94	-3.56	-4.68	-11.01	-7.04	0.5	-4.19	12.6	-12.9	-9.7	-3.16	-9.56
1415855_at	Kitl	17311	Kitlg SLF blz Clo Mgf SCF Con Sl SF contrasted Gb	kit ligand	-0.73	-33.85	30.69	29.98	9.51	170.55	0	-18.73	1.22	-20.63	8.25	-2.43	27.44	-19.31	-9.85	-5.28	-23.41
1415856_at	Emb	13723	AL022799 Gp70	embigin	1.31	9.04	0.2	-1.49	17.69	42.82	-7.47	10.89	-0.61	-150.19	-18.48	-49.04	-2.81	0.15	4.49	-1.34	18.75
1415857_at	Emb	13723	AL022799 Gp70	embigin	1.9	12.19	-1.81	-7.68	31.38	45.73	-15.76	-3	-0.03	-138.64	-7.04	-50.15	-2.29	2.01	-10.69	4.19	46.08
1415858_at	Eif3c	56347	Xs Xsl 3230401O13Rik Eif3s8 NIPIL(A3) NipilA3 110kDa	eukaryotic translation initiation factor 3, subunit C	-0.08	0.4	-1.73	-14.54	1.19	5.26	-10.97	-21.52	0.21	9.97	0.1	-2.23	-2.5	5.32	-11.69	9.8	4.08
1415859_at	Eif3c	56347	Xs Xsl 3230401O13Rik Eif3s8 NIPIL(A3) NipilA3 110kDa	eukaryotic translation initiation factor 3, subunit C	-1.84	0.48	-4.82	-2.32	-0.08	9.13	-17.59	0.79	-4.78	0.53	-2.3	6.45	-0.67	0.2	-3.87	6.41	0.31
1415860_at	Kpna2	16647	IPOA1 PTAC58 Rch1 2410044B12Rik	karyopherin (importin) alpha 2	1.85	1.14	-10.89	-13.95	3.12	3.34	0.1	-2.39	-3.99	0.02	0.8	15.07	-4.7	21.63	0.02	7.05	5.41
1415861_at	Tyrp1	22178	Tyrp brown TRP-1 Oca3 b isa TRP1	tyrosinase-related protein 1	-1.34	0.96	1.24	-0.49	3.51	3.62	0.41	-0.64	-2.17	-2.88	1.59	-2.28	-0.73	0.25	-2.7	0.87	0.05
1415862_at	Tyrp1	22178	Tyrp brown TRP-1 Oca3 b isa TRP1	tyrosinase-related protein 1	6.2	0.41	0.23	-4.08	1.32	7.37	8.32	-10.5	0.08	-4.08	-4.2	-1.54	0.03	0.04	-0.52	-0.63	0.37
1415863_at	Eif4g2	13690	AA589388 p97 DAP-5 Nat1 Natm1 E130105L11Rik	eukaryotic translation initiation factor 4, gamma 2	-15.75	0.36	0.31	0.98	-8.35	4.07	-31.77	4.04	1.12	7.15	1.01	10.22	2.85	26.44	6.35	0.62	0.01
1415864_at	Bpgm	12183	C86192 AL022789 AI323730	2,3-bisphosphoglycerate mutase	0.04	0.25	-25.01	-4.83	-45.22	-37.09	-4.21	1.45	10.53	-1.31	38.16	-0.68	-22.38	40.89	1.88	12.31	19.01
1415865_s_at	Bpgm	12183	C86192 AL022789 AI323730	2,3-bisphosphoglycerate mutase	1.88	4.11	-24.68	-0.63	-59.72	-103.15	-1.54	32.27	8.46	-0.97	39.12	-2.35	-18.1	38.45	24.62	1.52	7.64
1415866_at	Unc45a	101869	AW538196	unc-45 homolog A (C. elegans)	6.31	24.56	-5.92	-12.28	-1.41	-18.73	-9	-23.37	28.8	4.93	-6.93	-4.38	-6.43	1.77	-21.89	9.93	33.81
1415867_at	Cct4	12464	C78323 Cctd 2610204B21Rik A45	chaperonin containing Tcp1, subunit 4 (delta)	0.3	9.62	-17.85	-33.24	-21.58	-31.97	0.15	0.67	2.59	13.1	3.17	0.23	-6.28	3.67	4.03	5.65	19.26
1415868_at	Cct4	12464	C78323 Cctd 2610204B21Rik A45	chaperonin containing Tcp1, subunit 4 (delta)	-10.42	2.73	-2.12	1.52	-16.03	-11.44	-20.07	21.84	-2.5	-0.05	3.19	5.01	-3.39	6.12	14.43	2.07	0.02
1415869_a_at	Trim28	21849	AA408787 KRIP-1 Tif1beta KAP-1 MommeD9 Tif1b	tripartite motif-containing 28	0.23	0.02	-21.06	-13.78	-23.15	-71.18	3.94	29.4	0.4	3.28	0.88	11.33	-16.05	68.73	25.55	4.25	3.29
1415870_at	Calu	12321	9530075H20Rik	calumenin	0.04	1.25	32.09	6.67	2.52	85.49	-29.18	0.68	3.08	-33.3	-15.72	-13.25	1.3	3.11	-0.55	0.54	4.24
1415871_at	Tgfbi	21810	68kDa Beta-ig big-h3 AI181842 AI747162	transforming growth factor, beta induced	-8.51	-31.61	16.29	30.41	50.89	155.14	25.21	3.98	-15.35	-20.55	19.5	-15.16	25.36	-36.76	1.38	-17.09	-79.05
1415872_at	Hnrnph1	59013	Hnrnph AI642080 E430005G16Rik Hnrph1	heterogeneous nuclear ribonucleoprotein H1	0.52	0.76	-17.58	1	-39.67	-176.37	2.38	14.42	6.5	23.62	2.02	23.42	-6.72	50.09	32.91	0.04	0.12
1415873_a_at	Actr1a	54130	alpha-Arp1 Arp1	ARP1 actin-related protein 1 homolog A, centractin alpha (yeast)	-0.75	0.01	5.54	4.54	7.77	5.64	-6.35	0.98	-0.96	-5.14	1.49	-0.7	0.55	4.94	-9.04	-0.21	-3.97
1415874_at	Spry1	24063	sprouty1	sprouty homolog 1 (Drosophila)	-11.05	0.83	-5.08	-0.83	-0.52	-24.44	0.06	0.86	45.18	-30.35	-23.67	-0.75	-3.93	6.67	4.05	11.12	48.58
1415875_at	3010003L21Rik	109163		RIKEN cDNA 3010003L21 gene	-1.14	12.31	-5.28	0.29	-11.87	-77.84	0.25	23.45	-5.87	0.18	1.72	6.41	0.36	2.65	7.42	9.28	2.51
1415876_a_at	Rps26	27370		ribosomal protein S26	0.11	1.97	9.26	-34.84	1.56	1.51	0.22	2.22	0.61	2.64	5.87	0.07	18.73	4.87	0.97	0.29	6.78
1415877_at	Dpysl3	22240	Ulip TUC4 Ulip1 CRMP-4	dihydropyrimidinase-like 3	2.89	-4.24	11.16	27.02	0.05	3.87	0.91	-6.74	0.74	-4.98	-6.31	-0.66	15.34	-1.42	-1.12	-1.02	-0.91
1415878_at	Rrm1	20133	RnrM1	ribonucleotide reductase M1	1.44	1.85	-34.06	-15.77	-22.2	-58.6	0	21.77	-2.42	-2.15	0.01	32.35	-8.86	54.54	22.75	10.55	1.43
1415879_a_at	Rplp2	67186	2700049I22Rik	ribosomal protein, large P2	0.47	0.55	15.25	15.85	0.97	3.52	0.49	0.01	0.66	1.64	1.26	1.47	0.57	2.34	5.71	0.3	0.07
1415880_a_at	Lamp1	16783	AI196048 Lamp-1 CD107a	lysosomal-associated membrane protein 1	1.71	-22.3	35.61	36.72	47.43	189.65	0.23	2.71	-9.58	-12.83	1.7	-2.7	20.81	-50.34	0.72	-14.33	-55.85
1415881_at	Ghitm	66092	Tmbim5 PTD010 1010001P14Rik C77840 MICS1	growth hormone inducible transmembrane protein	-8.88	-4.02	12.09	1.38	29.72	147.2	1.73	-2.72	-14.3	0.52	4.29	-18.75	0.9	-49.65	-13.39	-2.3	-8.84
1415882_at	Ghitm	66092	Tmbim5 PTD010 1010001P14Rik C77840 MICS1	growth hormone inducible transmembrane protein	-0.35	0	-0.29	-15.77	21.83	52.08	1.68	-63.29	-1.92	-0.12	0.1	-12.01	-0.04	-3.72	-46.03	4.03	11.2
1415883_a_at	Cela3b	67868	0910001F22Rik Ela3 2310074F01Rik AI504000 Ela3b	chymotrypsin-like elastase family, member 3B	0.51	0.14	-0.51	0.07	1.75	1.63	-0.27	0.2	0.05	0.28	6.24	-4.39	0.27	-1.55	0.09	0.73	-3.08
1415884_at	Cela3b	67868	0910001F22Rik Ela3 2310074F01Rik AI504000 Ela3b	chymotrypsin-like elastase family, member 3B	1.65	1.1	1.25	-11.12	11.87	0.06	4.25	-6.76	0.77	-12.68	1.45	0.39	10.08	-3.07	-3.43	-0.34	4.07
1415885_at	Chgb	12653	Scg-1	chromogranin B	0.67	0	0.84	6.87	-5.15	0.19	-3.66	0.28	1.93	0.28	0.06	-0.41	-1.34	2.5	-0.72	-0.87	0.14
1415886_at	Sh2d3c	27387	Chat Nsp3 Shep1	SH2 domain containing 3C	12.27	15.7	-4.75	-15.87	-11.04	-7.21	1.18	-26.33	14.38	17.14	6.28	1.26	-14.88	-12.25	-35.79	4.56	31.53
1415887_at	Tfg	21787	AI173908	Trk-fused gene	0.36	-17.71	4.75	-2.22	29.9	70.29	6.02	-12.7	-14.53	-16.19	5.31	2.41	8.12	0.94	-5.27	0.34	5.76
1415888_at	Hdgf	15191	AI118077 D3Ertd299e	hepatoma-derived growth factor	-4.22	0.49	-2.99	-17.11	0.16	-1.75	-33.01	3.28	1.03	0.07	0.41	7.35	-2.18	8.66	1	9.59	3.27
1415889_a_at	Hsp90b1	22027	TA-3 ERp99 Targ2 GRP94 Tra1 gp96 Tra-1 endoplasmin	heat shock protein 90, beta (Grp94), member 1	0.26	8.12	1.96	6.19	16.09	14.52	6.97	-18.98	1.29	6.27	0.58	2.07	20.86	-21.39	4.82	1.53	14.89
1415890_at	Papss1	23971	SK1 AI325286 Asapk	3'-phosphoadenosine 5'-phosphosulfate synthase 1	1.22	-25.34	0.75	1.57	12.59	50.6	10.08	0	0.79	-26.67	-26.1	-9.74	1.37	0.5	2.3	-1.67	-1.65
1415891_at	Suclg1	56451	Sucla1 1500000I01Rik	succinate-CoA ligase, GDP-forming, alpha subunit	12.63	0.37	-7.27	-23.23	-3.06	-23.36	13.12	0.69	1.79	1.49	-5.59	-2.69	1.24	1.84	5.66	1.75	11.57
1415892_at	Sgpl1	20397	Spl AI428538 D10Xrf456 S1PL	sphingosine phosphate lyase 1	-2.73	-19.59	37.75	29.68	34.69	205.39	1.48	-26.74	-5.18	2.82	3.2	-17.46	18.47	-64.3	-59.23	-6.59	-23.94
1415893_at	Sgpl1	20397	Spl AI428538 D10Xrf456 S1PL	sphingosine phosphate lyase 1	-10.17	-4.4	16.44	6.23	26.03	180.48	-1.33	-27.4	-12.44	-5.81	1.41	0.48	4.73	-22.61	-45.36	0.53	-7.4
1415894_at	Enpp2	18606	ATX lysoPLD Pdnp2 PD-Ialpha Npps2	ectonucleotide pyrophosphatase/phosphodiesterase 2	0.36	0.15	16.18	15.44	13.73	27.08	4.7	-25.54	0.49	-20.54	8.5	-13.62	9.98	-30.33	-30.82	-1.26	4.11
1415897_a_at	Mgst1	56615	Gst 1500002K10Rik	microsomal glutathione S-transferase 1	-7.97	-53.96	36.79	11	41.97	188.24	-5.66	5.64	-24.32	-0.24	10.59	4.71	5.2	-32.44	5.27	-21.97	-98.75
1415898_at	Mgst1	56615	Gst 1500002K10Rik	microsomal glutathione S-transferase 1	-0.67	1.24	1.18	-0.34	-5.83	-1.09	-2.7	2.49	-0.3	-1.18	3.36	0.52	0.21	-0.94	1.1	-2.97	3.39
1415899_at	Junb	16477		Jun-B oncogene	0.34	-0.7	1.3	0.49	22.52	17.81	2.37	-38.25	11.58	-1.01	0.59	-20.92	3.6	-26.38	-39.14	2.62	8.96
1415900_a_at	Kit	16590	Gsfsco5 Tr-kit SCO1 CD117 Bs Ssm Gsfsow3 c-KIT SOW3 W Gsfsco1 Fdc SCO5	kit oncogene	6.11	-10.63	-13.95	-3.64	4.91	-33.71	34.77	73.16	-9.34	-21.3	5.7	-1.35	5.59	4.49	81.91	0.46	-7.44
1415901_at	Plod3	26433	AI414586 LH3	procollagen-lysine, 2-oxoglutarate 5-dioxygenase 3	0.7	-37.94	27.41	8.19	51.16	170.28	0.49	-6.74	-10.55	-9.5	2.34	1.95	23.15	-28.73	-3.14	1.45	-25.35
1415902_at	Aldh7a1	110695	Atq1 D18Wsu181e	aldehyde dehydrogenase family 7, member A1	0.18	2.44	0.03	1.62	-2.45	0.58	-7.78	17.16	-2.86	0.86	0.16	0.41	-1.36	0.86	1.21	0.64	1.02
1415903_at	Slc38a1	105727	AU015942 AA409865 AL022800 AA408026 NAT2	solute carrier family 38, member 1	6.1	9.66	-10.24	-9.25	-3.75	-53.61	11.16	0.5	-4.68	5.09	-6.68	12.52	-1.15	39.43	0.13	4.08	0.7
1415904_at	Lpl	16956		lipoprotein lipase	-5.65	-31.41	38.7	31.57	56.45	188.72	0.1	-0.24	-13.87	-21.66	7.49	-6.62	21.5	-30.61	0.08	-12.28	-58.12
1415905_at	Reg1	19692		regenerating islet-derived 1	3.76	-3.05	-0.85	-3.09	7.33	10.08	4.75	-19.6	0.43	1.12	2.57	-4.05	5.66	-1.67	-8.55	-0.86	0.12
1415906_at	Tmsb4x	19241	Ptmb4 Tb4	thymosin, beta 4, X chromosome	1.25	1.63	1.36	1.54	1.92	6.11	1.79	6.26	1.75	3.57	1.66	0.71	1.74	28.97	55.39	0.65	5.45
1415907_at	Ccnd3	12445	AA682053 AL024085 AW146355 C78795 9230106B05Rik	cyclin D3	11.89	5.26	-25.22	-30.51	0.06	-68.43	0.43	-5.13	1.99	-11.44	7.55	31.59	-16.95	48.84	-2.59	7.88	30.67
1415908_at	Tspyl1	22110	Tspyl	testis-specific protein, Y-encoded-like 1	1.33	1.51	1.6	0.39	3.72	1.83	16.8	-2.43	3.53	-8.16	1.69	0.23	2.24	1.24	0.12	-1.55	3.42
1415909_at	Stip1	20867	p60 Hop Sti1	stress-induced phosphoprotein 1	-3.23	0.57	-5.3	-9.75	0.75	-3.34	-21.71	0.25	0.28	0.36	0.74	0.37	0.68	18.58	0.41	23.43	5.12
1415910_s_at	Ciapin1	109006	2810413N20Rik AA617265 AU021794 anamorsin	cytokine induced apoptosis inhibitor 1	6.23	5.9	-1.86	-12.07	5	0.05	-1.71	0.76	1.22	-4.14	-11.55	0.24	1.26	-1.92	0.24	3.25	2.4
1415911_at	Impact	16210	E430016J11Rik	imprinted and ancient	0.28	-7.77	22.22	12.3	10.04	110.26	0.4	0.58	-4.78	-0.05	-3.34	-34.76	4.47	-13.91	0.2	-16.33	-23.68
1415912_a_at	Rps13	68052	2700063M04Rik	ribosomal protein S13	-19.3	2.93	7.7	5.66	2.23	2.06	-19.21	4.11	0.44	22.51	15.86	0.78	7.55	1.17	-21.38	4.16	18.6
1415914_at	Hnrnpab	15384	3010025C11Rik Cgbfa Hnrpab CBF-A	heterogeneous nuclear ribonucleoprotein A/B	2.83	0.34	-12.83	-21.13	11.43	-43.63	4.41	2.24	6.85	0.31	3.29	7.05	4.36	52.61	4.1	4.27	8.83
1415915_at	Ddx1	104721	DBP-RB AA409185	DEAD (Asp-Glu-Ala-Asp) box polypeptide 1	-7.36	3.03	0.12	-5.31	-20.1	-11.19	-61.96	24.76	-9.6	0.24	0.27	3.15	-14.69	18.36	37.1	12.38	1.94
1415916_a_at	Mthfd1	108156	Dcs E430024A07Rik Mthfd	methylenetetrahydrofolate dehydrogenase (NADP+ dependent), methenyltetrahydrofolate cyclohydrolase, formyltetrahydrofolate synthase	3.12	18.08	-9.39	-6.9	-44.01	-128.06	-4.76	46.38	0.07	13.26	5.7	0.17	-13.94	2.16	50.6	3.15	3.47
1415917_at	Mthfd1	108156	Dcs E430024A07Rik Mthfd	methylenetetrahydrofolate dehydrogenase (NADP+ dependent), methenyltetrahydrofolate cyclohydrolase, formyltetrahydrofolate synthase	3.21	9.4	-7.52	-21.4	-24.84	-61.22	2.12	5.24	1.23	17.5	1.08	0.88	-6.66	4.43	16.55	8.71	4
1415918_a_at	Tpi1	21991	Tpi Tpi-1 AI255506	triosephosphate isomerase 1	1.1	-9.08	2.19	2.15	31.62	109.14	-14.61	0.25	-11.03	-13.55	-11.38	-6.43	0.68	-12.57	0.58	3.54	1.79
1415919_at	Npdc1	18146	NPDC-1 AI314472	neural proliferation, differentiation and control gene 1	-3.25	0.63	4.85	23.49	3.78	99.36	-15.81	26.23	-2.84	-56.29	-14.85	-9.91	2.19	-32.48	10.65	0.06	-6.05
1415920_at	Cstf2t	83410	tauCstF-64 64kDa C77975 tCstF-64	cleavage stimulation factor, 3' pre-RNA subunit 2, tau	15.52	-8.14	-4.47	-8.44	-11.27	0.16	0.09	-9.99	2.24	13.51	-2.87	1.88	-12.11	26.82	0.19	-1.28	0.95
1415921_a_at	Tnfrsf19	29820	TAJ TAJ-ALPHA AL023044 AW123854 Troy TRADE	tumor necrosis factor receptor superfamily, member 19	0.36	0.58	-2.15	-1.64	-2.32	-3.43	0.05	-7.28	0.8	3.15	-3.78	37.44	-0.8	0.65	-7.13	2.15	7.8
1415922_s_at	Marcksl1	17357	Macs3 F52 AL022768 D4Bc1 AW215397 MacMARCKS Macs2 Mrp AW536807 Mlp	MARCKS-like 1	-31.62	-64.27	1.28	7.9	41.14	82.4	6.72	0.12	-29.19	2.4	-0.67	1.46	16.48	8.69	0.07	-3.87	-62.19
1415923_at	Ndn	17984	AI528698 Peg6	necdin	-2.27	-14.49	5.47	25.29	-6.37	40.78	-8	47.59	-3.77	-20.52	-0.83	-2.96	2.02	-12.15	64.48	-4.75	-19.03
1415924_at	Tnp1	21958	Tp-1 TP1 Stp-1	transition protein 1	-1.25	2.04	0.23	3.13	-2.63	3.87	-3.66	4.26	-4.27	-0.16	0.27	0.91	-0.37	0.08	0.41	2.05	-4.55
1415925_a_at	Nup62	18226	Nupc1 D7Ertd649e AU045898 p62 AA589433 AI790512 AI426861	nucleoporin 62	5.81	0.21	-3.5	-12.79	-15.83	0.03	-11.31	32.65	-6.11	-0.12	-25.71	4.59	-1.63	12.31	46	4.23	-7.24
1415926_at	Nup62	18226	Nupc1 D7Ertd649e AU045898 p62 AA589433 AI790512 AI426861	nucleoporin 62	0.04	1.22	-7.1	-17.46	-3.46	7	-12.04	23.02	-17.98	-4.17	-10.74	6.44	-6.44	17.67	33.42	5.9	3.35
1415927_at	Actc1	11464	Actc-1	actin, alpha, cardiac muscle 1	0.15	-0.8	4.43	1.76	16.32	14.8	2.3	-10.16	-0.38	-4.58	-9.42	-3.04	4.07	-4.04	-5.67	0.68	0.11
1415928_a_at	Map1lc3b	67443	1010001C15Rik Atg8 LC3b Map1lc3	microtubule-associated protein 1 light chain 3 beta	8.72	-6.83	0.91	2.28	1.16	10.06	1.59	2.96	10.59	-21.67	-19.53	6.46	0.47	2.05	14.87	-14.5	-8.83
1415929_at	Map1lc3b	67443	1010001C15Rik Atg8 LC3b Map1lc3	microtubule-associated protein 1 light chain 3 beta	1.02	-20.68	0.54	0.89	13.18	98.58	-1.77	-5.9	0.6	-18.41	-6.36	1.37	0.19	6.74	0.27	-9.12	-13.79
1415930_a_at	Map1lc3b	67443	1010001C15Rik Atg8 LC3b Map1lc3	microtubule-associated protein 1 light chain 3 beta	0.84	0.41	1.77	0.59	16.65	57.12	-16.45	-8.74	3.44	-16.38	0.45	1.59	2.68	1.43	-28.5	-2.03	0.33
1415931_at	Igf2	16002	Igf-II M6pr Mpr Peg2 Igf-2 AL033362	insulin-like growth factor 2	2.98	-0.73	-0.29	0.72	-4.36	-5.65	4.49	0.81	-0.38	0.44	-2.12	-0.26	1.05	0.62	2.96	-0.56	2.14
1415932_x_at	Atp9a	11981	mKIAA0611 IIa	ATPase, class II, type 9A	-3.12	-8.26	-4.25	0.08	-1.28	0.08	-3.25	-20.25	66.49	-8.42	-8.55	-24.14	-4.24	1.07	-13.42	19.7	73.25
1415933_a_at	Cox5a	12858	CcOX AA959768	cytochrome c oxidase, subunit Va	6.21	2.99	1.24	1.82	15.4	22.58	8.19	-13.47	0.27	-4.19	-7.58	0.44	3.61	0.4	6.02	1.67	2.31
1415934_at	Cops8	108679	Sgn8 9430009J09Rik AA408242 Csn8	COP9 (constitutive photomorphogenic) homolog, subunit 8 (Arabidopsis thaliana)	21.49	11.15	1.23	-1.42	-26.91	0.89	2.57	0.18	3.29	0.26	-19.13	-3.25	-2.04	0.99	1.89	-0.14	0.08
1415935_at	Smoc2	64074	1700056C05Rik Smoc2l 5430426J21Rik	SPARC related modular calcium binding 2	1.65	-5.09	4.77	9.85	6.43	62.84	1.22	-12.91	-1.06	-10.33	6.76	-3.49	0.73	-7.42	-11.87	-0.91	-3.4
1415936_at	Bcar3	29815	AND-34 AI131758	breast cancer anti-estrogen resistance 3	-12.04	-42.95	16.83	7.62	18.55	52.77	-18.3	-20.72	-8.79	171.15	24.59	16.92	10.28	-40.16	-21.16	-3.05	-63.87
1415937_s_at	Pdcd6ip	18571	AI480591 Aip1 Eig2 Alix C76364 mKIAA1375 AW544830	programmed cell death 6 interacting protein	2.15	3.97	8.21	0.05	-4.77	23.95	-5.4	3.99	-2.22	-10.98	-4.67	-1.08	-5.6	-7.59	0.72	-1.2	0.61
1415938_at	Spink3	20730	p12	serine peptidase inhibitor, Kazal type 3	1.25	-0.09	-0.76	-4.25	-1.05	3.15	-0.35	-10.27	2.25	-2.36	1.36	4.41	2.52	1.02	0.11	-0.13	-0.53
1415939_at	Fmod	14264	AU041740 SLRR2E AI131919	fibromodulin	0.16	0.28	0.91	12.12	-0.27	5.32	-1.38	0.27	-0.66	0.74	-0.33	0.89	-6.64	-1.36	-1.7	1.33	-1.39
1415940_at	Zfand2a	100494	AA407930 AU016206 Airap	zinc finger, AN1-type domain 2A	3.07	-2.3	26.54	6.84	24.16	171.36	-0.75	-22.6	0.77	-25.73	-28.95	-28.42	22.68	-3.12	-19.97	-3.56	-14.42
1415941_s_at	Zfand2a	100494	AA407930 AU016206 Airap	zinc finger, AN1-type domain 2A	2.07	-1.28	35.07	15.96	18.19	154.74	-3.54	-5.63	2.11	-35.01	-32.95	-28.15	26.63	-11.42	-8.43	-6.44	-16.59
1415942_at	Rpl10	110954	D0HXS648 DXHXS648E QM DXHXS648 QM16	ribosomal protein 10	1.57	0.4	1.22	1	2.44	2.66	1.79	2.8	0.07	4.44	2.09	16.23	3.01	1.64	24.67	0.38	2.21
1415943_at	Sdc1	20969	Synd AA409076 AA408134 CD138 Sstn syn-1 Synd1	syndecan 1	-22.39	-31.26	24.78	8.56	45.74	136.06	-29.73	6.02	-36.26	0.05	6.3	7.49	2.97	-26.67	1.21	-6.42	-45.43
1415944_at	Sdc1	20969	Synd AA409076 AA408134 CD138 Sstn syn-1 Synd1	syndecan 1	-16.28	-26.96	30.08	11.88	44.07	143.93	-9.68	4.18	-21.79	-1.05	0.2	6.19	2.61	-24.54	0.44	-9.14	-54
1415945_at	Mcm5	17218	AA617332 mCD46 AL033333 P1-CDC46 mCDC46 Cdc46 AI324988 Mcmd5	minichromosome maintenance deficient 5, cell division cycle 46 (S. cerevisiae)	-0.2	5.49	-35.16	-23.53	-15.94	-62.52	-2.05	8.92	-0.92	1.26	3.52	5.53	-9.78	47.34	8.1	17.26	6.26
1415946_at	Pigq	14755	Gpi1h Gpih Gpi1 Gpi1p	phosphatidylinositol glycan anchor biosynthesis, class Q	0.03	1.42	-0.48	-3.57	-2.03	-22.7	0.52	0.55	0.91	23.58	16.54	0.09	-10.35	-9.97	-1.11	1.64	7.87
1415947_at	Creg1	433375	AA755314 Creg	cellular repressor of E1A-stimulated genes 1	-5.15	-41.75	30.63	15.5	43.69	200.18	5.72	12	-19.62	-31.81	6.35	-32.04	14.03	-28.2	10.75	-15.08	-64.29
1415948_at	Creg1	433375	AA755314 Creg	cellular repressor of E1A-stimulated genes 1	-3.82	-45.05	36.29	22.4	26.28	202.2	6.7	15.66	-15.63	-22.1	8.35	-38.76	9.99	-30.74	8.54	-22.02	-66.31
1415949_at	Cpe	12876	CPH fat R74677 Cph-1 Cph1	carboxypeptidase E	-0.07	-22.04	12.9	42.85	-14.58	127.34	0.29	-6.26	21.55	-42.99	-3.98	-4.47	0.7	-27.56	-3.67	0.8	0.01
1415950_a_at	Pebp1	23980	Pbpr Pbp1 Rkip Pbp HCNP	phosphatidylethanolamine binding protein 1	3.28	1.49	2.24	2.34	8.07	18.75	-19.17	54.34	3.34	4.66	-9.88	2.96	-14.7	12.79	65.21	6.71	0.56
1415951_at	Fkbp10	14230	Fkbp6 AI325255 Fkbprp FKBP-65 Fkbp-rs1 FKBP-10 FKBP65 Fkbp1-rs	FK506 binding protein 10	-0.33	-0.16	14.12	12.83	0.77	54.6	0.04	5	-18.93	-24	0.15	0.31	0.19	-2.15	2.97	-4.97	-21.64
1415952_at	Mark2	13728	Par-1b Emk EMK-1 Par-1	MAP/microtubule affinity-regulating kinase 2	0.08	2.96	-6.52	-14.95	0.11	0.32	-6.88	-37.32	15.75	7.84	0.56	1.03	-3.43	8.31	-51.29	1.17	18.54
1415953_s_at	Mark2	13728	Par-1b Emk EMK-1 Par-1	MAP/microtubule affinity-regulating kinase 2	0.37	-1.12	-0.25	-5.6	9.24	20.52	2.48	-26.32	-1.28	0.25	0.66	-2.72	1.36	-1.62	-47.36	3.82	7.57
1415955_x_at	Prm1	19118	Prm-1	protamine 1	0.38	2.16	-3.55	0.65	-2.82	-12.22	0.3	6.29	-6.46	1.04	-0.17	28.88	0.19	1.97	1.76	2.31	-2.47
1415956_a_at	Cdk16	18555	Pctaire1 Pctk1 Crk5	cyclin-dependent kinase 16	-17.65	-6.84	-0.22	-0.25	20.27	53.18	-20.15	-0.14	-27.5	-3.72	2.07	8.88	1.21	1.52	-2.65	2.61	-5.05
1415957_a_at	Rrp1	18114	AL033305 Nnp1 NNP-1 AL033306 AU018604	ribosomal RNA processing 1 homolog (S. cerevisiae)	-17.37	-0.53	-3.71	-6.01	0.77	38.1	-15.84	-10.31	-4.21	-0.35	0.45	8.85	-5.25	7.59	-25.62	15.38	1.7
1415958_at	Slc2a4	20528	Glut4 Glut-4	solute carrier family 2 (facilitated glucose transporter), member 4	-3.18	-3.35	3.32	1.45	15.93	25.51	-0.56	-7.57	-2.01	-12.45	13.25	0.34	-0.25	0.73	-7.15	-2.83	-1.18
1415959_at	Slc2a4	20528	Glut4 Glut-4	solute carrier family 2 (facilitated glucose transporter), member 4	-1.46	0.57	0.05	-0.33	3.28	0.63	1.49	-0.53	-1.9	0.51	8.31	0.26	-2.93	0.25	-2.64	-0.28	0.55
1415960_at	Mpo	17523	mKIAA4033	myeloperoxidase	-0.99	-12.48	-6.12	-7.45	6.73	1.61	-0.21	79.63	-7.59	-4.21	21.87	1.77	-4.09	-1.21	76.5	-3.19	-11.5
1415961_at	Itm2c	64294	Bricd2c ITM3 E25 BRI3 3110038L02Rik E25C	integral membrane protein 2C	4.27	-16.41	1	13.45	31.89	92.05	40.87	-20.84	26.4	-112.92	-11.29	-54.33	17.97	-9.88	-9.35	-2.77	2.47
1415962_at	Eif3h	68135	EIF3-P40 EIF3-gamma 9430017H16Rik Eif3s3 40kD 1110008A16Rik	eukaryotic translation initiation factor 3, subunit H	0.8	47.75	-31.58	-12.86	-30.24	84.04	0.16	2.74	9.47	1.45	4.05	2.31	12.19	10.52	1.83	9.75	32.26
1415963_at	Hnrnph2	56258	Hnrph2 Ftp-3 Ftp3 H' DXHXS1271E HNRNP	heterogeneous nuclear ribonucleoprotein H2	-3.38	-18.09	4.3	3.85	0.29	4.85	10	1.28	0.05	7.8	15.12	6.42	1.47	0.93	2.37	0.77	5.84
1415964_at	Scd1	20249	Scd-1 AI265570 Scd AA589638 ab	stearoyl-Coenzyme A desaturase 1	-6.29	-5.56	1.17	2.63	10.21	-7.25	-8.61	-10.12	-10.53	173.45	51.95	25.21	2.5	-50.49	-29.82	0.47	-3.55
1415965_at	Scd1	20249	Scd-1 AI265570 Scd AA589638 ab	stearoyl-Coenzyme A desaturase 1	-3.6	-8.54	-0.75	-1.02	15.64	1.6	-4.22	-17.72	-11.15	159.43	31.47	25.55	5.16	-33.6	-22.93	2.18	-6.74
1415966_a_at	Ndufv1	17995	CI-51kD	NADH dehydrogenase (ubiquinone) flavoprotein 1	10.13	1.46	-0.89	-3.7	-9.97	-57	-0.37	15.22	10.16	0.08	-9.82	0.07	0.47	18.97	21.62	2.12	0.49
1415967_at	Ndufv1	17995	CI-51kD	NADH dehydrogenase (ubiquinone) flavoprotein 1	1.12	0.25	-5.49	-15.14	-1.71	-12.74	-2.45	-2.55	4.36	0.15	-3.35	0.82	1.86	30.83	2.39	4.78	4.39
1415968_a_at	Kap	16483	AW146435 FKSG22	kidney androgen regulated protein	9.85	-0.89	0.91	-10.65	9.58	5.28	18.9	-10.37	-0.21	-10.1	-2.9	-2.01	0.02	-2.39	0.29	-1.65	3.67
1415969_s_at	Kap	16483	AW146435 FKSG22	kidney androgen regulated protein	0.2	2.43	-1.06	0.05	-2.83	-0.48	0.1	0.48	-1.14	0.77	-2.5	-1.97	-0.8	-2.34	0.26	3.52	3.42
1415970_at	Cox6c	12864		cytochrome c oxidase, subunit VIc	-3.32	0.09	1.2	-7.54	6.56	17.13	-11.17	-13.75	4.29	2.54	3.96	14.25	2.8	11.86	-17.34	3.41	4.41
1415971_at	Marcks	17118	PKCSL Macs	myristoylated alanine rich protein kinase C substrate	-25.87	-75.37	9.07	31.51	33.05	154.18	16.37	-18.63	-38.47	1.75	12.2	8.35	15.73	16.15	-19.04	-8.24	-99.76
1415972_at	Marcks	17118	PKCSL Macs	myristoylated alanine rich protein kinase C substrate	-30.16	-58.65	11.12	24.82	33.24	136.47	12.07	-10.45	-36.59	0.73	12.06	12.51	13.92	13.74	-17.12	-7.78	-100.23
1415973_at	Marcks	17118	PKCSL Macs	myristoylated alanine rich protein kinase C substrate	-25.73	-82.07	7.27	43.18	18.07	125.66	30.6	-11.8	-37.99	3.49	10.9	7.83	12.77	23.81	-14.44	-9.11	-106.97
1415974_at	Map2k2	26396	MK2 Prkmk2 MEK2 AA589381	mitogen-activated protein kinase kinase 2	2.13	-2.59	1.28	-4.87	6.21	5.82	-0.43	-17.73	4.78	2.89	1.13	0.05	-1.47	0.35	-23.53	0.38	3.78
1415975_at	Carhsp1	52502	Crhsp-24 1200011K09Rik D16Ertd465e	calcium regulated heat stable protein 1	-0.04	-1.6	14.29	15.33	11.16	15.01	-9.97	-7.71	-11.12	-2.82	27.8	22.12	4.12	-25.77	-22.06	-1.93	0.34
1415976_a_at	Carhsp1	52502	Crhsp-24 1200011K09Rik D16Ertd465e	calcium regulated heat stable protein 1	-0.57	-6.58	6.78	-0.43	37.8	97.07	-4.11	-23.56	-10.78	-22.27	6.23	8.24	3.99	-11.43	-38.14	0.5	0.13
1415977_at	Isyna1	71780	AU018670 1300017C10Rik	myo-inositol 1-phosphate synthase A1	-0.05	-0.52	-3.5	-9.58	2.87	8.07	0.14	-3.75	0.5	4.22	-0.56	-14.12	-4.31	-3.61	0.9	3.92	2.33
1415978_at	Tubb3	22152	M(beta)3 M(beta)6 3200002H15Rik	tubulin, beta 3	-3.45	17.88	-0.19	8.97	-4.08	-3.67	-1.86	-1.76	-11.64	-1.71	2.02	6.24	-0.88	51.28	-10.99	8.13	-4.83
1415979_x_at	Rpl7	19989	Surf-3 Rpl7a	ribosomal protein L7	1.06	0.16	6.47	7.13	0.23	1.52	0.23	0.43	1.96	1.28	1.47	0.94	8.77	2.29	0.12	0.49	3.8
1415980_at	Atp5g2	67942	1810041M08Rik	ATP synthase, H+ transporting, mitochondrial F0 complex, subunit C2 (subunit 9)	-10.75	-0.36	-2.87	-8.13	3.17	15.77	-4.54	-9.67	-2.12	6.88	6.44	0.6	-4.57	0.54	-23.63	2.11	4.4
1415981_at	Herpud2	80517	5031400M07Rik AB041580	HERPUD family member 2	0.04	1.22	12.09	3.14	2.21	11.31	-3.96	-0.48	6.6	1.93	8.5	-15.7	-0.46	-36.57	-16.01	-5.66	0.66
1415982_at	Herpud2	80517	5031400M07Rik AB041580	HERPUD family member 2	-3.57	-1.56	4.2	-2.77	9.41	106.13	-10.07	-32.78	-0.29	-2.23	1.3	0.71	1.17	-9.57	-41.87	0.04	0.41
1415983_at	Lcp1	18826	pp65 LCP-1 Pls2 AW536232 D14Ertd310e	lymphocyte cytosolic protein 1	3.57	3.31	3.05	1.43	11.83	38.53	8.98	-10.3	0.22	4.44	9.94	-71.03	5.46	-88.85	-24.47	0.37	0.42
1415984_at	Acadm	11364	AU018656 MCAD	acyl-Coenzyme A dehydrogenase, medium chain	-6.08	-14.3	1.17	-1.8	16.96	55.74	8.32	-6.1	-8.21	-4.1	-9.25	-4.83	5.68	1.08	2.3	-7.47	-3.14
1415985_at	Sf3b3	101943	AA409318 SAP130 D8Ertd633e 5730409A01Rik RSE1 1810061H24Rik mKIAA0017	splicing factor 3b, subunit 3	-7.31	14.51	-16.71	-15.95	-39.02	-132.89	-12.43	25.94	0.22	21.57	6.38	13.77	-15.57	23.96	17.57	9.13	8.36
1415986_at	Clcn4-2	12727	Clc4-2 Clcn4	chloride channel 4-2	4.74	-1.99	14.16	5.22	-3.26	-0.18	10.92	-30.47	22.71	6.92	-2.79	-11	-2.35	1.86	-23.7	-4.46	3.7
1415987_at	Hdlbp	110611	1110005P14Rik D1Ertd101e AA960365 AI118566	high density lipoprotein (HDL) binding protein	0.57	-1.69	4.39	0.2	15.32	27.92	4.58	-7.49	-13.48	-6.2	0.85	-15.37	18.12	-0.64	-4.39	3.74	-3.22
1415988_at	Hdlbp	110611	1110005P14Rik D1Ertd101e AA960365 AI118566	high density lipoprotein (HDL) binding protein	-6.7	4.44	1.01	2.64	1.84	17.03	-4.57	1.88	-15.9	-3.83	-2.01	2.2	3.28	-2.25	-1.17	3.89	-3.44
1415989_at	Vcam1	22329	CD106 Vcam-1	vascular cell adhesion molecule 1	-3.01	-14.64	1.74	18.89	11.09	46.22	11.79	-7.88	-1.08	-1.9	60.84	-5.26	17.03	-13.07	-12.4	-3.67	-20.88
1415990_at	Vdac2	22334	mVDAC2 Vdac6 mVDAC6	voltage-dependent anion channel 2	2.81	3.02	26.91	0.31	17.31	103.03	4.12	-10.45	-9.85	-14.6	6.25	6.77	1.46	0.87	-11.26	0.1	10.67
1415991_a_at	Klhdc3	71765	1300011D16Rik Peas	kelch domain containing 3	0.19	2.1	-7.28	-9.55	1.25	2.25	1.01	-0.35	0.09	-2.41	-17.12	0.79	-1.51	10.73	3.18	-0.21	1.88
1415992_at	Pigo	56703	mFLJ00350	phosphatidylinositol glycan anchor biosynthesis, class O	2.26	15.46	-12.75	-23.98	-9.38	-71.13	0.65	-20.82	24.01	46.92	0.12	-0.69	-10.04	1.7	-32.84	7.17	49.18
1415993_at	Sqle	20775	AI323792	squalene epoxidase	-11.64	-5.49	1.64	-4.92	13.79	7.32	0.54	-1.52	-1.77	-1.56	-26.69	0.7	0.44	-1.02	0.95	7.63	6.02
1415994_at	Cyp2e1	13106	Cyp2e	cytochrome P450, family 2, subfamily e, polypeptide 1	2.38	-2.45	0.35	-0.03	7.8	2.91	12.66	-12.7	0.6	-1.05	-0.51	-1.33	-0.86	-0.63	-4.07	-1.67	1.97
1415995_at	Casp6	12368	Mch2 mCASP-6	caspase 6	0.36	-7.15	-8.45	-11.28	5.82	1.97	26.38	-19.96	0.65	-10.01	-15.99	-9.1	2.04	41.4	-4.91	7.9	8.71
1415996_at	Txnip	56338	Hyplip1 VDUP1 1200008J08Rik Tbp-2 THIF AA682105	thioredoxin interacting protein	0.96	0.59	-2.38	0.42	-4.95	4.66	1.2	0.04	12.47	0.3	8.32	-29.75	-7.02	-8.78	3.75	-15.94	4.05
1415997_at	Txnip	56338	Hyplip1 VDUP1 1200008J08Rik Tbp-2 THIF AA682105	thioredoxin interacting protein	-7.44	-1.84	0.03	-0.29	9.34	80.16	-11.02	-9.07	-0.94	-3.98	9.55	-3.79	-3.97	-3.26	-14.23	0.67	0.64
1415998_at	Vdac1	22333	AL033343 Vdac5	voltage-dependent anion channel 1	-13.48	-1.63	0.7	-3.35	20	36.48	-16.91	1.08	-20.97	-34.35	-2.01	1.92	-2.11	13.12	1.39	5.49	0.28
1415999_at	Hey1	15213	AI316788 CHF2 HRT1 Hesr1 Herp2 hesr-1 bHLHb31 AI414254	hairy/enhancer-of-split related with YRPW motif 1	0.98	0.56	4.89	23.85	-1.02	-3.97	-6.88	-0.06	18.34	-4.25	-6.19	-5.06	1.88	-2.45	-7.36	5.12	5.54
1416000_a_at	Prdx1	18477	OSF3 MSP23 PrxI prx1 TPxA PAG Tdpx2 OSF-3 Paga PrdxI TDX2 NkefA	peroxiredoxin 1	-13.38	3.66	14.38	5.53	35.21	129.21	1.04	5.47	17.1	0.18	2.33	8.4	9.77	12.04	20.37	0.4	14.87
1416001_a_at	Cotl1	72042	1810074P22Rik 2010004C08Rik Clp	coactosin-like 1 (Dictyostelium)	-0.79	-0.31	11.16	0.27	37.61	65.93	3.66	-55.85	5.1	-0.77	1.08	-30.24	0.64	-40.2	-69.66	-1.84	9.66
1416002_x_at	Cotl1	72042	1810074P22Rik 2010004C08Rik Clp	coactosin-like 1 (Dictyostelium)	-0.06	-0.86	14.58	-0.27	39.77	60.13	1.33	-66.27	7.56	-0.21	1.59	-32.12	1.21	-30.06	-70.55	-1.63	7.4
1416003_at	Cldn11	18417	Otm Claudin-11 Claudin11 Osp	claudin 11	-0.33	-2.38	2.15	5.09	0.06	24.77	0.4	0.01	0.63	-5.76	-0.12	-3.03	0.24	-0.38	1.05	-2.56	-4.92
1416004_at	Ywhah	22629		tyrosine 3-monooxygenase/tryptophan 5-monooxygenase activation protein, eta polypeptide	2.32	4.12	9.22	0.24	19.46	70.81	0.5	1.52	-5.59	-54.34	-8.28	0.98	3.71	3.44	-9.09	0.42	0.59
1416005_at	Psmc1	19179	S4 AI325227 P26s4	protease (prosome, macropain) 26S subunit, ATPase 1	-6.19	-0.18	0.99	-0.41	-5.67	29.23	-32.72	13.85	-11.1	-12.12	-8.29	8.29	1.2	11.07	1.84	4.98	-6.62
1416006_at	Mdk	17242	MK Mek	midkine	-1.01	0.32	6.52	5.06	0.98	7.71	0.08	-9.37	10.45	-20.45	-14.87	-1.14	3.2	-16.18	-3.28	5.91	8.02
1416007_at	Satb1	20230	AW413156 2610306G12Rik	special AT-rich sequence binding protein 1	5.42	24.12	-35.86	-23.09	-33.47	-190.52	-3.36	-8.77	21.12	6.99	1.03	-3.81	-11.67	74.41	-16.88	22.34	113.79
1416008_at	Satb1	20230	AW413156 2610306G12Rik	special AT-rich sequence binding protein 1	6.2	34.49	-30.53	-15.16	-41.14	-204.59	-3.37	-1.04	13.33	0.35	3.14	-7.06	-15.56	74.09	-5.8	22.63	108.46
1416009_at	Tspan3	56434	Tm4sf8 1700055K04Rik TM4-A	tetraspanin 3	-17.43	-29.15	2.96	6.14	52.21	68.28	39.97	1.5	-0.46	-83.34	-20.83	-23.36	14.51	0.26	7.53	-1.13	-6.26
1416010_a_at	Ehd1	13660	RME-1 Past1 AA409636	EH-domain containing 1	-4.11	5.42	7.77	9.72	31.69	74.18	-0.69	-9.28	-13.99	4.27	1.66	-2.41	13.33	-43.85	-7.38	-3.52	-41.05
1416011_x_at	Ehd1	13660	RME-1 Past1 AA409636	EH-domain containing 1	-5.01	0.73	9.23	3.98	47.39	129.65	-1	-30.16	-13.7	10.69	0.5	-3.77	16.27	-59.03	-33.9	-1.19	-27.09
1416012_at	Ehd1	13660	RME-1 Past1 AA409636	EH-domain containing 1	-7.94	-0.19	10.74	4.03	43.66	94.65	0.29	-17.29	-16.78	13.24	3.22	-4.3	9.67	-32.27	-22.22	-0.11	-36.63
1416013_at	Pld3	18807	Sam-9	phospholipase D family, member 3	0.84	3.63	33.92	11.08	33.55	177.1	-39.52	-51.27	0.66	-20.44	-0.14	-43.3	1.3	0.94	-73.9	0.24	-2.61
1416014_at	Abce1	24015	C79080 Rnaseli RLI Oabp RNS41	ATP-binding cassette, sub-family E (OABP), member 1	-10.5	7.59	-0.22	-1.02	-25.27	-52.8	-9.19	10.65	-3.64	22.33	18.53	-1.21	-9.41	1.35	3.67	3.97	10.26
1416015_s_at	Abce1	24015	C79080 Rnaseli RLI Oabp RNS41	ATP-binding cassette, sub-family E (OABP), member 1	-12.52	6	-0.51	-2.24	-24.21	-38.89	-10.56	9.9	-5.82	29.8	17.51	1.71	-9.45	0.62	2.2	4.81	10.33
1416016_at	Tap1	21354	Ham1 ABC17 PSF1 Abcb2 APT1 MTP1 RING4 Tap-1 TAP Y3 Ham-1	transporter 1, ATP-binding cassette, sub-family B (MDR/TAP)	1.25	13.39	-8.34	-20.14	1.81	-68.97	30.95	-7.87	20.86	18.9	5.26	-6.48	3.58	-21.74	-11.44	10.73	15.27
1416017_at	Copg	54161	AU019265 BC056168 D6Wsu16e Copg D6Ertd71e	coatomer protein complex, subunit gamma	0.5	4.91	1.47	1.06	-16.61	-8.37	-6.75	36.16	3.1	-1.33	-0.9	-5.5	-3.54	-17.51	39.09	-2.37	2.19
1416018_at	Dr1	13486	Dr1l NC2beta 1700121L09Rik NC2	down-regulator of transcription 1	2.02	0.63	2.43	0.06	4.84	-18.02	12.32	1.62	10.87	5	1.12	-2.39	2.01	-14.34	10.52	1.23	4.55
1416019_at	Dr1	13486	Dr1l NC2beta 1700121L09Rik NC2	down-regulator of transcription 1	-3.93	0.52	1.97	-5.24	29.52	72.83	-2.42	-45.42	-3.35	-11.1	0.95	-0.04	1.7	-6.52	-41.6	5.86	4.99
1416020_a_at	Atp5g1	11951		ATP synthase, H+ transporting, mitochondrial F0 complex, subunit c1 (subunit 9)	-8.89	1.63	0.12	-1.3	4.23	7.16	-22.66	2.66	-5.09	1.5	1.52	-3.59	-0.81	0.21	-12.62	6.47	0.94
1416022_at	Fabp5	16592	mal1 E-FABP PA-FABP Klbp Fabpe	fatty acid binding protein 5, epidermal	-24.1	-21.23	32.99	11.45	50.82	190.01	-6.86	0.25	-4.25	-69.16	-5.89	-11.15	7.56	-1.04	-5.77	1.27	-11.82
1416023_at	Fabp3	14077	Mdgi Fabph-1 Fabph4 Fabph-4 H-FABP Fabph1	fatty acid binding protein 3, muscle and heart	-9.23	-4.63	41.03	22.53	29.47	184.55	-3.58	-3	-16.77	-8.31	-3.45	-7.6	8.07	-23.1	-5.14	-3.05	-33.32
1416024_x_at	Cct3	12462	Cctg Tcp1-rs3 AL024092 TriC-P5	chaperonin containing Tcp1, subunit 3 (gamma)	2.49	2.49	-14.7	-25.77	-4.06	-55.83	5.14	-0.08	7.09	8.03	-7.29	0.69	-2.35	15.8	12.16	3.51	3.57
1416025_at	Fgg	99571	AI256424 3010002H13Rik	fibrinogen gamma chain	-0.9	3.19	0.09	0.79	-0.65	-3.42	-2.42	2.86	-1.32	0.14	0.01	1.21	-0.47	-2.83	5.05	2.77	0.3
1416026_a_at	Rpl12	269261	E430018F03	ribosomal protein L12	0.25	1.94	-18.46	-14.49	0.18	0.11	-14.74	0.93	0.83	17.94	8.04	3.5	-17.8	3.66	10.88	3.9	8.62
1416027_at	Pdcd6	18570	alg-2 MA-3 Alg2 AV299538 PS2	programmed cell death 6	5.08	16.66	3.63	-9.14	6.96	23.37	1.92	2.21	3.29	-33.76	-30.57	-46.09	0.58	3.16	-16.12	0.95	16.28
1416028_a_at	Hn1	15374		hematological and neurological expressed sequence 1	-5.52	8.17	0.04	-7.37	12.14	0.24	-8.37	-20.54	0	5.12	3.22	0.15	0.7	0.26	-55.14	10.33	7.51
1416029_at	Klf10	21847	Gdnfif mGIF Tieg1 Tieg EGR[a] Egral TIEG-1 AI115143	Kruppel-like factor 10	1.76	-0.45	16.14	19.87	1.05	13.64	-21.39	41.37	-2.97	-36.86	-0.33	-7.35	2.21	0.63	21.05	-7.04	-13.54
1416030_a_at	Mcm7	17220	Mcmd7 mCDC47 AI747533	minichromosome maintenance deficient 7 (S. cerevisiae)	-0.1	1.47	-35.35	-28.07	-16.34	-72.35	-1.28	3.98	0.01	1.37	2.83	14.37	-6.06	66.91	7.1	10.82	8.26
1416031_s_at	Mcm7	17220	Mcmd7 mCDC47 AI747533	minichromosome maintenance deficient 7 (S. cerevisiae)	0.16	6.31	-43.05	-21.87	-33.05	-128.71	-3.18	37.89	-0.43	-0.18	2.89	26.15	-9.5	70.7	27.96	13.2	5.16
1416032_at	Tmem109	68539	C77652 1110006I15Rik AA958958	transmembrane protein 109	0.5	2.42	13.44	4.5	19.07	80.44	3.44	-24.59	-0.71	-9.56	-13.42	-13.74	0.79	-29.17	-33.73	0.25	-0.53
1416033_at	Tmem109	68539	C77652 1110006I15Rik AA958958	transmembrane protein 109	-9.05	2.19	-0.27	0.02	17.86	70.86	-5.4	-11.13	-3.08	-2.93	-8.17	0.14	-0.88	-8.08	-34.55	9.68	0.47
1416034_at	Cd24a	12484	Ly-52 HSA nectadrin Cd24	CD24a antigen	-28.56	-33.25	-0.95	-0.89	13.99	-97.59	1.73	12.05	-23.39	97.92	32.74	61.51	2.24	32.92	18.05	-1.84	-32.62
1416035_at	Hif1a	15251	AA959795 MOP1 bHLHe78 HIF1alpha	hypoxia inducible factor 1, alpha subunit	-4.42	0.68	8.07	2.22	6.56	12.02	0.21	-24.5	17.11	-13.87	-0.67	-32.17	0.42	-35.63	-22.06	10.7	34.62
1416036_at	Fkbp1a	14225	mFKBP12 FKBP12-T1 FKBP12 12kDa Fkbp Fkbp1 FKBP12-T2 mFKBP1	FK506 binding protein 1a	-6.57	0.36	0.83	-6.39	39.06	53.72	-30.71	-32.26	2.3	-35.5	-15.69	-5.36	0.1	0.37	-47.85	13.97	35.17
1416037_a_at	Cct2	12461	Cctb	chaperonin containing Tcp1, subunit 2 (beta)	0.9	5.5	-24.56	-33.11	-33.48	-57.33	0.95	0.1	2.83	12.19	2.1	2.26	-11.67	27.56	0.81	10.79	23.94
1416038_at	Snd1	56463	AL033314	staphylococcal nuclease and tudor domain containing 1	-7.28	3.18	1.44	-2.3	12.19	2.64	-3.63	4.63	-5.14	-4.73	3.76	-5.68	1.39	-6.33	3.18	6.92	-2.02
1416039_x_at	Cyr61	16007	Igfbp10 AI325051 CCN1	cysteine rich protein 61	-1.52	-5.39	11.92	43.06	2.23	81.39	-3.78	-0.79	-8.7	-19.3	-0.05	-0.87	11.91	-11.85	0	-3.22	-12.84
1416040_at	Lipf	67717	2310051B21Rik AV082900	lipase, gastric	-1.44	0.33	0.42	0.1	0.98	0.29	0.25	3.08	-3.08	0.6	-0.29	0.13	-0.05	0.19	-0.34	-1.02	-0.1
1416041_at	Sgk1	20393	Sgk	serum/glucocorticoid regulated kinase 1	0.19	7.28	45.23	32.46	26.75	80.68	-0.7	-27.34	-0.64	-52	-1.3	-4.67	3.54	-42.36	-30.55	-8.89	0.05
1416042_s_at	Nasp	50927	5033430J04Rik AI317140 AI131596 D4Ertd767e Nasp-T Epcs32	nuclear autoantigenic sperm protein (histone-binding)	-1.02	9.19	-30.55	-13.48	-36.87	-84.62	-6.53	3.72	-0.67	1.32	1.11	20.75	-6.64	55.14	5.76	16.23	15.55
1416043_at	Nasp	50927	5033430J04Rik AI317140 AI131596 D4Ertd767e Nasp-T Epcs32	nuclear autoantigenic sperm protein (histone-binding)	-3.18	4.8	-3.81	-0.97	-8.11	-5.22	-13.02	2.6	-0.4	-0.36	0.01	5.09	-0.98	3.98	-0.13	13.98	2.68
1416044_at	Flii	14248	Fliih Fli1 3632430F08Rik	flightless I homolog (Drosophila)	6.59	-2.02	3.1	-5.43	18.59	44.25	1.83	-26.47	4.48	0.23	-3.07	0.05	4.03	-6	-35.64	-4.19	0.13
1416045_a_at	Smarcb1	20587	SNF5/INI1 Snf5 AU020204 Baf47 Ini1	SWI/SNF related, matrix associated, actin dependent regulator of chromatin, subfamily b, member 1	-3.83	0.13	-15.47	-6.96	-3.06	-70.43	0.99	17.9	0.08	51.77	0.14	22.36	-4.51	5	6.27	8.43	0.95
1416046_a_at	Fuca2	66848	5530401P20Rik 0610025O11Rik	fucosidase, alpha-L- 2, plasma	10.9	-9.81	30.16	22.44	39.18	94.92	31.23	0.04	-22.45	-22.84	1.46	-11.37	26.05	-40.31	0.01	-8.08	-53.25
1416047_at	Fuca2	66848	5530401P20Rik 0610025O11Rik	fucosidase, alpha-L- 2, plasma	-7.62	-0.54	3.09	11.18	4.66	50.84	0.33	5.07	-20.02	-11.26	-0.99	2.29	4.42	-7.65	1.27	-1.86	-19.03
1416048_at	Phc2	54383	A3galt2 D4Ertd810e Mph2 p36 D130050K19Rik AA415044 Edr2	polyhomeotic-like 2 (Drosophila)	-0.07	-3.48	-3.18	-5.39	15.23	4.18	0.61	-38.7	0.19	45.82	0.17	-3.15	3.46	5.16	-40.34	3.42	1.17
1416049_at	Gldc	104174	D030049L12Rik D19Wsu57e	glycine decarboxylase	-1.05	12.4	0.18	6.49	0.38	-2.6	-5.86	0.84	0.06	-8.15	-5.48	6.4	0.09	-4.77	0.24	0.28	5.75
1416050_a_at	Scarb1	20778	mSR-BI Cd36l1 CD36 SR-B1 SR-BI AI120173 Srb1 Cla1 Cla-1 D5Ertd460e Hdlq1 Hlb398	scavenger receptor class B, member 1	-21.69	-17.22	8	6.03	19.69	91.23	19.04	8.54	-30.76	-30.02	3.95	-3.81	5.13	-10.63	5.55	0.27	-25.38
1416051_at	C2	12263		complement component 2 (within H-2S)	2.83	0.58	12.29	31.45	1.59	2.66	1.4	-10.51	0.24	-0.86	11.24	-9.75	28.64	0.17	-7.79	-1.33	-15.2
1416052_at	Prps1	19139	C76571 Prps-1 2310010D17Rik C76678 PRS-I	phosphoribosyl pyrophosphate synthetase 1	-1.07	26.85	-16.11	-23.02	-41.78	-160.39	-9.09	2.76	8.09	7.39	3.71	0.14	-5.15	8.52	1.99	11.76	68.79
1416053_at	Lrrn1	16979	2810047E21Rik NLRR-1	leucine rich repeat protein 1, neuronal	1.73	0.3	0.55	5.39	-1.22	-3.8	-0.74	3.63	-1.52	-1.5	11.91	-2.39	0.62	-1.34	8.76	0.14	0.79
1416054_at	Rps5	20103	AA617411	ribosomal protein S5	0.57	0.32	11.74	11.18	1.34	0.19	0.54	0.33	0.03	2.8	1.92	1.38	12.12	2.77	0.89	0.55	0.4
1416056_a_at	Ndufb11	104130	D5Bwg0566e D5Bwg0577e NP15.6 Np15	NADH dehydrogenase (ubiquinone) 1 beta subcomplex, 11	17.66	6.44	10.22	0.16	-44.48	64.42	0.67	43.22	1.34	0.88	2.34	8.87	5.17	5.82	23.24	0.14	0.22
1416057_at	Ndufb11	104130	D5Bwg0566e D5Bwg0577e NP15.6 Np15	NADH dehydrogenase (ubiquinone) 1 beta subcomplex, 11	1.88	0.4	2.17	-18.96	3.13	1.66	0.09	-25.35	1.12	1.55	0.36	2.48	-4.72	9.56	-26.91	1.12	9.55
1416058_s_at	Atp5c1	11949	1700094F02Rik	ATP synthase, H+ transporting, mitochondrial F1 complex, gamma polypeptide 1	7.99	1.92	17.06	6.09	0.04	37.57	5	3.32	5.72	3.4	27.37	0.19	0.03	18.98	7.18	4.72	4.11
1416059_at	Sec23b	27054		SEC23B (S. cerevisiae)	8.68	0.46	2.31	-17.5	1.3	12.48	1.91	-30.83	0.53	0.3	4.06	0.46	0.67	1.97	-28.31	1.05	9.57
1416060_at	Tbc1d15	66687	Ly6dl 4432405K22Rik AU023730 Rab7-GAP AU022358 AW557774	TBC1 domain family, member 15	-0.85	-14.44	-0.41	0.85	1.87	16.45	1.55	-2.63	3.54	-4.1	-0.44	-5.27	0.15	0.4	6.05	-2.52	-0.17
1416061_at	Tbc1d15	66687	Ly6dl 4432405K22Rik AU023730 Rab7-GAP AU022358 AW557774	TBC1 domain family, member 15	-20.5	2	1.44	-3.36	9.31	75.75	-15.77	-7.32	-9.23	-5.68	4.06	0.02	-1.07	0.5	-13.95	0.8	4.14
1416062_at	Tbc1d15	66687	Ly6dl 4432405K22Rik AU023730 Rab7-GAP AU022358 AW557774	TBC1 domain family, member 15	-0.97	-0.03	-3.17	-4.23	9.81	30.42	-0.02	-2.17	-7.12	-13.36	3.75	4.96	-1.6	2.19	-3.53	0.64	0.01
1416063_x_at	Ceacam11	66996	1600015D01Rik	carcinoembryonic antigen-related cell adhesion molecule 11	-0.87	8.7	-0.24	0.14	-9.08	-5.07	-0.08	0.96	0.11	1.62	0.1	0.21	0.85	-0.32	0.16	-0.2	0.49
1416064_a_at	Hspa5	14828	Bip baffled D2Wsu17e D2Wsu141e Hsce70 Grp78 mBiP SEZ-7 AL022860 AU019543 Sez7	heat shock protein 5	4.57	-8.35	0.22	0.38	0.93	34.54	12.67	-6.26	0.67	6.89	1.57	-9.65	5.72	-16.17	0.36	-1.59	10.91
1416065_a_at	Ankrd10	102334	4833425P12Rik AW549277	ankyrin repeat domain 10	5.12	2.58	-17.76	-7.61	-52	-159.9	-13.15	24.1	22.5	1.98	5.18	5.12	-11.95	45.76	54.5	0.22	7.39
1416066_at	Cd9	12527	Tspan29	CD9 antigen	5.31	-27.57	36.56	16.63	60.14	159.7	6.05	-5.9	-4.91	-37.92	0.3	-44.18	11.88	-74.8	-8.99	-7.18	1.06
1416067_at	Ifrd1	15982	Ifnl PC4 Tis7	interferon-related developmental regulator 1	-0.97	4.37	18.31	7.06	7.45	1.85	0.64	2.83	0.52	-13.33	-4.62	-8.43	15.47	-28.74	0.81	0.33	0.4
1416068_at	Kars	85305	AA589550 D8Ertd698e LysRS AL033315 D8Wsu108e AL024334 AL033367 mKIAA0070	lysyl-tRNA synthetase	6.56	11.79	-9.5	-27.47	-20.36	-73.12	-1.32	1.33	4.01	5.23	0.81	0.64	3.31	10.38	6.69	11.87	15.84
1416069_at	Pfkp	56421	9330125N24Rik PFK-C 1200015H23Rik	phosphofructokinase, platelet	29.11	48.3	1.72	-11.53	30.64	0.71	0.52	-58.81	6.45	-17.3	-8.65	-24.42	1.69	-28.5	-42.06	21.46	43.25
1416070_a_at	Ddx18	66942	2310005B10Rik	DEAD (Asp-Glu-Ala-Asp) box polypeptide 18	1.85	26.62	-13.27	-6.15	-44.62	-148.34	-1.21	31.58	7.15	14.61	-5.16	-1.94	-2.11	1.64	26.23	9.41	10.51
1416071_at	Ddx18	66942	2310005B10Rik	DEAD (Asp-Glu-Ala-Asp) box polypeptide 18	0.44	21.99	-14.94	-25.98	-8.35	-60.61	-9.19	0.25	4.77	37.12	1.46	-5.99	-10.35	6.67	0.51	17.08	21.13
1416072_at	Cd34	12490	AU040960	CD34 antigen	-3.29	-20.91	3.64	21.26	15.65	1.4	2.39	101.47	-13.66	-26.18	5.8	-5.39	5.89	-2.33	110.82	-10.26	-26.89
1416073_a_at	Nup85	445007	Pcnt1 frount	nucleoporin 85	4.7	13.24	-21.18	-10.15	-41.91	-153.91	1.08	41.53	-1.13	5	3.05	5.27	-8.37	14.53	33.81	8.25	4.91
1416074_a_at	Rpl28	19943	D7Wsu21e	ribosomal protein L28	1.23	0.74	11.61	5.42	0	3.05	1.29	2.51	0.18	0.34	1.63	0.18	3.62	3.09	0.1	1.5	0.39
1416075_at	Sav1	64010	Salv Sav Wwp3 1700040G09Rik Wwp4 WW45	salvador homolog 1 (Drosophila)	-9.45	-20.44	7.15	2.33	38.37	81.12	-1.44	-10.56	-17.3	0.01	8.79	1.55	7.75	-21.53	-29.23	1.17	-3.1
1416076_at	Ccnb1	268697	Cycb1-rs1 Cycb-4 CycB1 Ccnb1-rs13 Ccnb1-rs1 Cycb-5	cyclin B1	0.41	-0.78	-24.33	-6.83	-5.43	-5.54	-0.35	1.31	-6.85	-10.07	1.28	29.07	-3.5	42.28	1.97	5.79	4.26
1416077_at	Adm	11535	AM	adrenomedullin	-9.52	-6.22	1.8	10.39	3.59	40.41	0.5	-13.47	-22.56	43.45	1.36	0.3	7.52	-24.25	-20.43	9.62	-13.43
1416078_s_at	Raf1	110157	Raf-1 c-Raf v-Raf AA990557 BB129353 Craf1 D830050J10Rik 6430402F14Rik	v-raf-leukemia viral oncogene 1	-0.23	0.17	0.45	-6.34	2.27	8.03	7.5	-28.65	16.52	1.27	0.41	-1.57	-3.23	1.78	-15.48	-0.34	0.11
1416079_a_at	Arpc1a	56443	1110030K07Rik 0610010H08Rik AA407347 Sid329 Sid32 41kDa	actin related protein 2/3 complex, subunit 1A	-5	-5.99	2.01	0.92	23.12	9.02	9.14	-6.27	-8.27	-6.42	-6.58	1.51	8.94	19.47	-4.38	1.57	-7.74
1416080_at	Adam15	11490	MDC15 metargidin	a disintegrin and metallopeptidase domain 15 (metargidin)	-2.42	-25.48	25.67	23.08	30.16	203.22	-7.05	1.58	-7.26	-40.44	-3.61	-13.67	10.01	-33.26	-2.77	-3.16	-9.13
1416081_at	Smad1	17125	Madr1 Madh1 AI528653 Mlp1 MusMLP	MAD homolog 1 (Drosophila)	-0.43	-11.46	1.31	-0.03	13.86	97.47	6.3	-4.13	-3.54	-40.53	-6.59	-25.39	7.74	12.46	-1.31	0.19	-6.87
1416082_at	Rab1	19324	mKIAA3012 Gtbp Rab-1 Ypt1 Rab1A	RAB1, member RAS oncogene family	0.07	18.13	32.06	19.77	26.92	174.53	1.88	5.65	13.2	-62.73	0.4	2.79	6.42	12.91	0.34	7.73	19.9
1416083_at	Zfand5	22682	5830475F03Rik 2310057A04Rik Zfp216 AA415485 Za20d2	zinc finger, AN1-type domain 5	0.37	-69.72	29.45	10.09	17.02	118.07	15.25	5.38	-27.48	1.45	-4.52	-3.67	6.27	1.68	14.8	-25.65	-64.31
1416084_at	Zfand5	22682	5830475F03Rik 2310057A04Rik Zfp216 AA415485 Za20d2	zinc finger, AN1-type domain 5	-15.08	-0.49	19.82	19.94	13.31	54.14	-5.23	6.24	-24.48	-5.15	9.19	-1.31	7.9	-19.47	-1.03	-0.6	-25.26
1416085_s_at	Zfand5	22682	5830475F03Rik 2310057A04Rik Zfp216 AA415485 Za20d2	zinc finger, AN1-type domain 5	1.87	3.53	17.13	21.33	11.92	18.08	7.36	1.36	-12.09	1.2	3.48	0.93	17.11	-9.09	3.73	-9.56	-42.56
1416086_at	Tpst2	22022	grm grt AI448750 D5Ucla3 Tango13b	protein-tyrosine sulfotransferase 2	4.73	30.77	2.09	0.25	-2.37	27.64	-27.66	-7.67	3.43	-0.3	6.29	-61.34	-0.97	-56.55	-15.12	2.21	12.01
1416087_at	Ap1s1	11769	AP19	adaptor protein complex AP-1, sigma 1	-2.17	-7.44	15.78	-0.2	43.85	164.59	-11.36	-6.96	-3.94	-59.82	-15.05	2.5	3.84	1.51	2.62	0.31	3.67
1416088_a_at	Rps15	20054	rig	ribosomal protein S15	8.74	2.52	5.22	1.21	0.86	0.1	17.94	0.01	1.65	8.71	6.81	0.45	6.83	2.13	5.86	3.8	2.49
1416089_at	Rps15	20054	rig	ribosomal protein S15	-16.86	-0.76	-3.69	-5.94	3.85	19.49	-15.9	-10.82	1.82	9.8	19.81	0.74	-4.84	0.22	-23.05	0.62	4.92
1416090_at	Pdhb	68263	2610103L06Rik AL024199 C81408	pyruvate dehydrogenase (lipoamide) beta	7.38	1.53	7	-10.54	3.72	-64.72	0.58	2.51	1.9	1.42	5.64	12.73	0.2	65.11	0.77	1.17	3.85
1416091_at	Mtap4	17758	Mtap4 Mtap-4 AA407148 MAP-4	microtubule-associated protein 4	0.7	13.27	11.91	17.31	0.05	7.96	-8.35	-8.07	4.55	-8.94	-2.53	-3.76	6.7	-1.4	-25.96	-0.45	0.04
1416092_a_at	Mtap4	17758	Mtap4 Mtap-4 AA407148 MAP-4	microtubule-associated protein 4	9.58	14.73	14.44	5.08	17.24	3.04	2.19	-31.63	3.14	-17.91	-4.43	-5.14	12.03	-1.14	-57.77	0.51	1.58
1416093_a_at	Mrpl20	66448	2610008D01Rik 4930425I20Rik	mitochondrial ribosomal protein L20	-4.2	1.58	1.36	-5.02	9.06	31.9	-10.2	-3.73	-12.35	-0.43	2.28	0.65	-0.99	0.12	-28.56	9.66	1.13
1416094_at	Adam9	11502	Mltng MDC9 AU020942 mKIAA0021	a disintegrin and metallopeptidase domain 9 (meltrin gamma)	-0.58	-39.92	29.83	30.87	29.16	212.62	4.73	-4.27	-20.52	5.67	0.47	-5.38	18.24	-77.65	-1.45	-17.88	-64.29
1416095_x_at	Sarnp	66118	1110005A23Rik Cip29	SAP domain containing ribonucleoprotein	1.33	0.84	-16.85	-29.39	-5.99	-80.1	1.74	-11.53	10.93	23.49	0.47	5.94	-2.87	24.42	-2.23	7.19	23.33
1416096_at	Vipar	104799	9330175H22Rik SPE-39 AI413782 Spe39 6720456H09Rik hSPE-39 Vipar	VPS33B interacting protein, apical-basolateral polarity regulator	1.65	-14.84	9.5	-0.14	11.08	177.83	12.25	-8.53	-0.82	-3.44	-12.52	-4.9	-0.25	-15.74	-1.87	-6.47	-22.06
1416097_at	Lrrc4	192198	NGL-2 MBAG1 NLG-2 Nag14	leucine rich repeat containing 4	0.46	0.24	1.24	14.36	-1.74	29.03	-6.88	2.36	-4.01	0.79	-1.61	-1.88	1.94	-0.27	0.4	-0.96	-12.55
1416098_at	Syngr3	20974		synaptogyrin 3	2.21	1.77	-5.01	-8.47	1.55	-1.8	19.48	-21.83	5.41	0.71	-5.69	-2.07	-3.21	-1.29	-10.94	1.87	20.4
1416099_at	Rpl27	19942		ribosomal protein L27	0.94	1.4	25.56	15.08	1.15	2.35	0.13	2.4	0.54	5.38	3.57	1.18	10.68	1.52	14.84	3.26	5.17
1416100_at	Eif3d	55944	eIF3p66 66/67kDa Eif3s7 AA407891	eukaryotic translation initiation factor 3, subunit D	1.27	1.59	-9.34	-27.39	-11.28	-17.07	1.18	1.22	1.12	20.11	1.3	0.63	-9.44	11.4	-2.74	11.94	11.29
1416101_a_at	Hist1h1c	50708	His1a H1.2 H1c H1f2 0610008C09Rik H1var1	histone cluster 1, H1c	1.2	-13.71	4.65	15.44	40.04	90.62	15.67	0.28	-7.48	-11.64	3.63	1.38	3.61	-19.07	4.06	-23.95	-67.22
1416102_at	Ywhaz	22631	1110013I11Rik 14-3-3zeta AL022924 AU020854 AI596267	tyrosine 3-monooxygenase/tryptophan 5-monooxygenase activation protein, zeta polypeptide	-2.47	9.54	0.09	-2.34	0.41	-36.13	0.57	0.77	2.78	0.51	1.69	12.41	0.21	-1.17	0.26	2.14	4.47
1416103_at	Ywhaz	22631	1110013I11Rik 14-3-3zeta AL022924 AU020854 AI596267	tyrosine 3-monooxygenase/tryptophan 5-monooxygenase activation protein, zeta polypeptide	0.17	3.83	7.38	0.09	-9.14	-37.82	-3.95	7.23	4.2	17.23	3.97	5.64	0.61	-17.39	0.5	-0.66	1.88
1416104_at	Mpdu1	24070	SL15 Supl15h LEC35	mannose-P-dolichol utilization defect 1	-7.7	0	10.77	-0.28	41.21	101.11	-3.59	-17.53	-5.59	-5.38	-1.59	3.85	0.58	-9.68	-44.9	0.18	0.15
1416105_at	Nnt	18115	BB168308 4930423F13Rik AI323702	nicotinamide nucleotide transhydrogenase	1.4	-32.83	0.19	4.49	-4.98	10.41	0.04	22.97	1.32	-9.01	-4.97	41.04	0.18	40.38	23.83	-6.47	-37.29
1416106_at	Kti12	100087	AU014758 1110001A12Rik AI326810	KTI12 homolog, chromatin associated (S. cerevisiae)	1.8	12.75	-6.97	-33.06	-24.39	-80.33	-7.09	0.64	0.91	24.56	0.51	1.27	-14.79	19.93	1.27	10.3	26.95
1416107_at	Nsg2	18197	R75287 AA989750 8.5	neuron specific gene family member 2	0.26	38.18	-15.32	-5.03	-29.04	-110.05	-7.52	-9.52	28.49	-19.78	16.61	0.33	-13.38	71.09	-24.45	19.1	92.58
1416108_a_at	Tmed3	66111	1200002G13Rik AW546672 P24b	transmembrane emp24 domain containing 3	-1.77	-8.76	24.42	9.16	30.26	84.36	15.13	11.59	-10.75	-38.2	-10.95	-11.6	17.87	-52.33	6.07	-1.8	-17.95
1416109_at	Fuca1	71665	9530055J05Rik Afuc Fuca 0610006A03Rik	fucosidase, alpha-L- 1, tissue	-2.98	-21.15	25.94	16.41	40.4	187.75	15.98	-8.24	-21.29	2.7	2.72	-5.28	12.05	-76.16	-21.21	-6.71	-42.94
1416110_at	Slc35a4	67843	2610030J16Rik	solute carrier family 35, member A4	0.48	2.04	0.93	-3.86	-3.12	5.13	-0.57	0.14	2.59	0.98	7.11	-0.26	2.67	0.01	4.67	2.26	0.21
1416111_at	Cd83	12522		CD83 antigen	-6.18	-12.95	5.48	20.72	24.1	5.32	38.88	-44.87	4.62	124.97	23.6	-32.7	16.13	-67.92	-79.03	-0.16	-8.8
1416112_at	Cox8a	12868	COX8L	cytochrome c oxidase, subunit VIIIa	-10.1	-0.25	0.22	-6.68	28.01	53.76	-7.92	-23.97	-4.47	0.61	0.5	0.42	-0.13	5.23	-43.55	2.79	4.43
1416113_at	Fkbp8	14232	Fkbp38 FKBP-8 FKBP-38 38kDa	FK506 binding protein 8	-2.96	-1.25	0.8	-3.66	9.33	25.59	-9.22	-13.81	-3.82	-0.28	2.34	-0.71	-2.78	0.11	-22.78	6.03	1.17
1416114_at	Sparcl1	13602	Ecm2 mast9 hevin Sc1	SPARC-like 1	0.1	1.29	-0.21	41.6	-8.27	-10.29	-0.45	2.2	-2.15	-1.42	7.18	1.99	12	-2.09	1.59	1.77	-2.23
1416115_at	Orc3	50793	Orc3l	origin recognition complex, subunit 3	-8.45	21.03	-12.58	-5.14	-26.04	-47.92	-23.93	12.31	-4.36	10.87	4.83	2.52	-15.93	12.73	4.35	14.86	8.78
1416116_at	Orc3	50793	Orc3l	origin recognition complex, subunit 3	-4.13	6.58	-1.59	0.39	-46.76	-5.85	-11.25	18.17	-2.88	2.96	-10.05	4.54	-4.27	2.07	7.95	5.96	1.52
1416117_at	Orc3	50793	Orc3l	origin recognition complex, subunit 3	0.46	3.3	0.43	1.44	-39.27	-4.72	-2.73	58.68	0.66	-2.36	-7.09	3.25	-3.39	2.44	42.81	-0.59	-5.43
1416118_at	Trim59	66949	Mrf1 2700022F13Rik TSBF1 2310035M22Rik	tripartite motif-containing 59	-0.35	4.69	-42.28	-22.49	-42.3	-167.52	-1.07	8.15	33.73	16.44	10.52	5.52	-22.8	39.93	6.2	10.97	15.92
1416119_at	Txn1	22166	AW550880 Trx1 Txn ADF	thioredoxin 1	3.65	5.53	9.34	0.01	12.11	45.95	0.31	6.94	-20.85	-45.84	-8.68	6.71	5.44	4.19	9.55	3.34	13.58
1416120_at	Rrm2	20135	R2 AA407299	ribonucleotide reductase M2	0.47	0.1	-31.26	-20.39	-3.96	-14.44	1.54	-0.35	-2.43	-5.15	6.05	20.45	-7.47	55.23	-0.19	11.84	5.54
1416121_at	Lox	16948	TSC-160 AI893619 rrg	lysyl oxidase	-1.8	-12.18	9.99	13.63	16.01	136.04	-1.47	-3.38	0.97	-15.21	-12.93	-0.65	0.93	-6.16	-2.51	-3.76	-13.18
1416122_at	Ccnd2	12444	AI256817 C86853 BF642806 Vin-1 Vin1 2600016F06Rik cD2	cyclin D2	15.87	13.76	-34.36	-16.6	7.81	-119.06	-1.81	-0.97	31.14	0.69	0.57	-3.31	0.36	-4.71	0.22	10.36	72.33
1416123_at	Ccnd2	12444	AI256817 C86853 BF642806 Vin-1 Vin1 2600016F06Rik cD2	cyclin D2	2.51	23.66	-25.09	-1.05	0.17	-128.74	-9.28	22.02	18.68	-3.2	-0.51	-0.07	0.24	-4.96	7.65	9.34	30.71
1416124_at	Ccnd2	12444	AI256817 C86853 BF642806 Vin-1 Vin1 2600016F06Rik cD2	cyclin D2	1.3	28.16	-13.7	-0.03	0.57	-109.35	-13.12	20.27	7.58	-6.42	3.84	-0.37	-0.19	-7.52	6.71	9.69	26.98
1416125_at	Fkbp5	14229	Dit1 D17Ertd592e FKBP-5 FKBP51	FK506 binding protein 5	12.73	15.85	-23.18	-6.44	-7.99	-172.07	-0.43	4.5	9.18	-10.68	-0.99	-1.18	-1.38	108.85	4.54	11.96	19.02
1416126_at	Polr1b	20017	D630020H17Rik 128kDa RPA2 Rpo1-2 RPA116 RPA135	polymerase (RNA) I polypeptide B	2.19	12.81	-8.67	-21.69	-22.02	-33.06	-7.88	5.5	1.63	6.75	0.02	1.11	-16.15	1.62	27.2	8.51	5.44
1416127_a_at	Dnpep	13437	AA407814	aspartyl aminopeptidase	-4.09	-12.57	2.53	-8.1	25.03	78.95	-9.42	-16.59	-1.42	1.24	0.12	0.69	-0.72	-2.27	-17.93	0.54	-0.1
1416129_at	Errfi1	74155	Mig-6 1300002F13Rik Mig6 AI788755 RALT	ERBB receptor feedback inhibitor 1	26.83	30.24	3.89	26.9	7.47	33.49	8.05	-28.46	0.21	-66.78	-2.41	-40.71	20.56	-11.19	-16.46	0.99	-1.79
1416130_at	Prnp	19122	CD230 prP33-35C AI325101 Prn-i PrP<C> prP27-30 Prn-p PrPSc PrPC Sinc PrP AA960666	prion protein	-3.23	-24.6	1.96	-0.64	14.82	147.76	5.17	-28.84	0.23	-35	-0.99	-1.78	8.22	-13.79	-20.61	0.29	3.07
1416131_s_at	Efr3a	76740	BB071175 A130089M23Rik C920006C10Rik C76891 D030063F01Rik mKIAA0143	EFR3 homolog A (S. cerevisiae)	19.34	2.77	0.79	0.2	1.75	-21.42	6.36	-19.55	32.08	0.06	0.42	-2.18	0.22	-7.7	-4.59	0.09	18.38
1416132_at	Efr3a	76740	BB071175 A130089M23Rik C920006C10Rik C76891 D030063F01Rik mKIAA0143	EFR3 homolog A (S. cerevisiae)	-6.04	7.85	-0.5	-3.62	1.64	28.57	-5.5	-8.94	-6.56	-7.53	0.57	4.4	-1.19	-2.49	-25.13	8.17	5.11
1416133_at	Efr3a	76740	BB071175 A130089M23Rik C920006C10Rik C76891 D030063F01Rik mKIAA0143	EFR3 homolog A (S. cerevisiae)	16.46	11.86	0.49	-5.8	-4.89	1.82	16.35	-9.16	23.25	1.79	-12.9	-5.27	1.59	3.43	-14.36	0.02	13.25
1416134_at	Aplp1	11803		amyloid beta (A4) precursor-like protein 1	0.07	1.4	-3.14	7.29	-1.9	13.99	-7.57	-6.38	6.92	-8.1	-14.92	-18.42	-0.24	-2.3	-19.96	8.42	27.95
1416135_at	Apex1	11792	Ref-1 HAP1 APE Apex	apurinic/apyrimidinic endonuclease 1	-10.14	1.12	-2.06	-6.77	-7.58	-13.79	0.36	22.15	-8.19	9.89	2.52	0.99	-1.34	10.33	39.38	5.29	-3.09
1416136_at	Mmp2	17390	Clg4a GelA MMP-2	matrix metallopeptidase 2	-2.74	-18.69	5.24	27.27	42.65	78.48	-1.78	16.97	-6.41	-32.68	-9.48	-1.36	2.78	-9.66	10.3	-15.78	-18.43
1416137_at	Anxa7	11750	AI316497 AI265384 Anx7 synexin	annexin A7	-12.54	0.55	30.07	5.47	29.74	103.73	0.8	-0.27	-23.28	0.91	6.11	-18.46	6.8	-73.38	-5.68	-4.29	-19.23
1416138_at	Anxa7	11750	AI316497 AI265384 Anx7 synexin	annexin A7	-6.88	-6.91	23.1	0.05	44.37	171.02	-0.36	-24.54	-13.84	1.77	0.11	-11.44	5.64	-26.97	-27.97	-0.19	-4.56
1416139_at	Reg2	19693	RegII	regenerating islet-derived 2	-0.06	0.06	-0.29	-9.98	3.46	5.04	2.56	-13.19	2.14	-0.84	-0.48	-5	0.65	-2.05	-12.59	-0.45	13.31
1416140_a_at	Dhx30	72831	2810477H02Rik C130058C04Rik Ddx30 HELG Ret-CoR	DEAH (Asp-Glu-Ala-His) box polypeptide 30	1.04	0.53	-7.73	-22.26	-21.57	-41.14	1.42	-14.33	12.46	44.35	0.65	3.36	-8.23	29.14	-4.69	2.78	9.12
1416142_at	Rps6	20104	S6R	ribosomal protein S6	-0.02	40.49	-10.1	-6.74	-17.86	-125.54	6.1	23.31	-1.52	3.39	-1.95	0.58	-17.29	0.02	47.71	1.71	14.59
1416143_at	Atp5j	11957		ATP synthase, H+ transporting, mitochondrial F0 complex, subunit F	0.23	2.73	1.39	-5.22	-3.49	0.05	-6	4.35	0.44	-11.82	-21.25	3.65	-2.78	13.46	0.83	8.43	4.2
1416144_a_at	Dhx15	13204	DEAH9 mDEAH9 HRH2 DBP1 Ddx15	DEAH (Asp-Glu-Ala-His) box polypeptide 15	6.2	4.24	-6.24	-4.68	-19	-167.06	9.47	0.07	20	8.05	0.04	0.71	0.38	8.32	14.83	0.67	15.8
1416145_at	Dhx15	13204	DEAH9 mDEAH9 HRH2 DBP1 Ddx15	DEAH (Asp-Glu-Ala-His) box polypeptide 15	4.84	1.1	-13.03	-19.31	-23.21	-83.53	7.62	-7.7	12.58	6.05	1.41	1.63	2.57	39.06	3.95	3.77	18.43
1416146_at	Hspa4	15525	70kDa Hsp70RY APG-2 mKIAA4025 Hsp110 AI317151	heat shock protein 4	-3.49	5.13	-4.62	1.5	-17.24	-60.33	-8.85	8.59	0.71	12.77	0.24	1.53	1.66	2.91	9.92	9.84	2.4
1416147_at	Hspa4	15525	70kDa Hsp70RY APG-2 mKIAA4025 Hsp110 AI317151	heat shock protein 4	-16.99	-1.28	1.25	0.92	-1.37	7.78	1.03	5.55	-6.82	6.88	1.48	5.63	-1.36	1.11	1.87	-0.39	-18.74
1416148_at	Laptm4b	114128	C330023P13Rik LAPTM4beta	lysosomal-associated protein transmembrane 4B	-18.29	-56.19	14.04	12.29	10.08	8.69	20.05	49.09	0.17	-42.49	-6.33	-16.84	24.36	23.26	55.26	-11.74	-38.98
1416149_at	Olig1	50914	AW494459 AI836478 Olg-1 Bhlhb6 Oligo1 bHLHe21	oligodendrocyte transcription factor 1	-0.63	1.38	0.76	9.33	-5.98	-0.27	-0.38	3.95	0.12	-0.29	-0.04	-7.48	2.98	-0.32	1.75	0.13	-1.9
1416150_a_at	Srsf3	20383	AL024116 X16 Sfrs3	serine/arginine-rich splicing factor 3	1.79	4.62	-18.99	-5.35	-43.11	-145.14	0.12	13.88	0.17	14.18	10.75	13.44	-9.62	50.41	21.14	5.49	2.77
1416151_at	Srsf3	20383	AL024116 X16 Sfrs3	serine/arginine-rich splicing factor 3	0.52	-17.03	0.27	0.42	-29.46	-26.7	9.87	36.58	-5.28	10.01	-3.71	9.97	0.93	18.61	56.07	0.98	-12.46
1416152_a_at	Srsf3	20383	AL024116 X16 Sfrs3	serine/arginine-rich splicing factor 3	-13.96	-3.86	-0.91	0.94	-19.62	-75.01	0.35	38.22	-7.5	10.11	1.35	16.43	-4.62	31.62	32.32	3.41	0.24
1416155_at	Hmgb3	15354	Hmg4 Hmg2a	high mobility group box 3	0.05	0.04	-40	-8.89	-27.74	-103.12	-7.76	49.19	-0.31	-8.79	0.88	28.52	-11.22	51.3	67.21	5.55	12.96
1416156_at	Vcl	22330	AA571387 9430097D22 AI462105 AW545629	vinculin	3.11	-21.93	37.33	12.92	16.53	27.89	6.52	34.97	-35.52	-4.94	9.8	-2.39	8.43	-48.12	48.86	-27.31	-48.51
1416157_at	Vcl	22330	AA571387 9430097D22 AI462105 AW545629	vinculin	-7.76	0.84	6.94	1.6	7.75	80.63	-11.76	0.94	-25.66	-10.82	4.2	5.18	-0.07	-8.64	-0.67	0.02	-11.34
1416158_at	Nr2f2	11819	COUP-TFII COUPTFB EAR3 Aporp1 SVP40 2700033K02Rik 9430015G03Rik ARP-1 COUP-TF2	nuclear receptor subfamily 2, group F, member 2	-1.92	-0.36	6.72	36.94	-9.19	0.76	-2.11	-0.11	-2.67	2.15	10.73	0.23	5.29	-2.72	-0.69	-0.13	-7.01
1416159_at	Nr2f2	11819	COUP-TFII COUPTFB EAR3 Aporp1 SVP40 2700033K02Rik 9430015G03Rik ARP-1 COUP-TF2	nuclear receptor subfamily 2, group F, member 2	-0.07	-6.11	18.54	30.37	2.06	14.26	3.11	-3.35	-0.99	-0.21	0.07	-0.7	9.88	-6.06	-8.46	-3	-7.52
1416160_at	Nr2f2	11819	COUP-TFII COUPTFB EAR3 Aporp1 SVP40 2700033K02Rik 9430015G03Rik ARP-1 COUP-TF2	nuclear receptor subfamily 2, group F, member 2	-1.87	-0.14	2.09	12.69	-2.4	-1.62	-0.84	-4.24	0	0.45	20.7	0.58	-0.24	-0.87	-1.1	-1.87	0.53
1416161_at	Rad21	19357	mKIAA0078 SCC1	RAD21 homolog (S. pombe)	1.71	0.91	-16.52	-14.27	-6.84	-33.07	0.7	-15.23	18.77	0.96	0.73	6.61	-1.11	26.54	-2.56	5.46	24.53
1416162_at	Rad21	19357	mKIAA0078 SCC1	RAD21 homolog (S. pombe)	-7.18	-0.46	-5.23	-8.78	0.91	19.23	-12.65	-13.91	-5.65	-3.93	2.29	23.62	-3.16	13.06	-17.52	7.72	4.01
1416163_at	Cops4	26891	AW208976 D5Ertd774e	COP9 (constitutive photomorphogenic) homolog, subunit 4 (Arabidopsis thaliana)	-12.27	1.44	-14.78	-3.05	-15.31	-9.79	-1.62	9.84	-7.91	0.19	-1.67	14.6	-0.38	4.42	0.9	13.48	8.88
1416164_at	Fbln5	23876	DANCE A55 EVEC	fibulin 5	-2.55	-5.66	15.7	28.03	7.92	110.31	0.66	-4.73	-8.32	-16.64	-0.47	-0.97	9.03	-6.56	-4.01	-5.09	-20.8
1416165_at	Rab31	106572	AI415285 Rab22B 1700093E07Rik	RAB31, member RAS oncogene family	0.08	-63.62	31.53	36.61	10.12	184.09	3.25	28.31	-27.31	-5.5	0.73	-1.67	12.62	-67.93	26.76	-30.57	-86.36
1416166_a_at	Prdx4	53381	Prx4 Prx-iv AOE372 TRANK	peroxiredoxin 4	-17.91	-23.39	12.78	19.64	2.43	22.11	-11.93	28.35	-1.24	-5.63	-1.34	2.52	3.32	-48.94	14.34	-1	-1.53
1416167_at	Prdx4	53381	Prx4 Prx-iv AOE372 TRANK	peroxiredoxin 4	-28.08	-49.45	5.99	3.64	17.54	108.63	-16.54	3.24	-6.4	-5.2	-1.1	8.21	0.57	-40.14	1.1	-0.81	-0.04
1416168_at	Serpinf1	20317	Sdf3 AI195227 Pedfl EPC-1 Pedf	serine (or cysteine) peptidase inhibitor, clade F, member 1	-25.37	-23.05	1.31	21.85	-1.53	9.82	6.38	75.07	-14.8	-13.59	-9.19	6.66	1.28	-13.38	69.46	1.19	-8.1
1416169_at	Tpbpb	116913	1600012N09Rik	trophoblast specific protein beta	2.28	2.91	0.02	-11.63	0.04	3.12	1.68	-7.59	0.53	-0.21	-0.25	-3.7	-4.61	-0.32	-1.81	0.25	3.49
1416170_at	Trap1	68015	2410002K23Rik HSP75	TNF receptor-associated protein 1	-3.12	15.71	-12.51	-10.69	-32.08	-47.07	2.6	32.62	-3.3	6.29	11.64	1.51	-6.2	7.52	29.45	8.52	0.05
1416171_at	2310037I24Rik	69612	2310037I24Rik B930009D17	RIKEN cDNA 2310037I24 gene	-9.91	3.1	-10.81	-0.2	-42.09	-105.12	-18.24	27.11	-1.08	50.42	8.06	24.83	-9.17	20.42	24.99	0.02	0.07
1416172_at	Pes1	64934		pescadillo homolog 1, containing BRCT domain (zebrafish)	0.26	2.36	-7.9	-9.06	-8.51	-12.2	0.19	0.53	-2.2	26.73	-4.12	3.03	-1.73	0.37	1.91	11.76	1.43
1416173_at	Pes1	64934		pescadillo homolog 1, containing BRCT domain (zebrafish)	3.03	-19.28	15.53	-3.9	0.5	37.42	16.08	-2.36	-3.34	22	-8.48	-0.29	0.61	-3.16	0.23	-1.76	-34.31
1416174_at	Rbbp9	26450	Bog	retinoblastoma binding protein 9	0.91	-17.06	8.76	10.12	0.53	121.02	-40.58	9.03	1.68	-24.56	-25.68	-12.5	-4.23	0.76	22.85	0.58	-11.3
1416175_a_at	Vdac3	22335		voltage-dependent anion channel 3	3.91	-9.76	-0.05	-3.14	2.76	-0.07	0.9	3.77	-8.92	-2.83	-11.68	1.42	2.22	2.99	27.66	0.27	-1.42
1416176_at	Hmgb1	15289	HMG-1 DEF Hmg1 SBP-1 amphoterin p30	high mobility group box 1	2.12	1.74	-27.1	-8.83	-37.86	-101.09	2.32	28.47	2.06	2.48	8.62	40.37	-9.54	71.98	38.41	0.15	1.53
1416177_at	Rbmxrt	19656	Rbmx Rbmxrt Hnrpg	RNA binding motif protein, X chromosome retrogene	0.1	0.24	-32.47	-19.86	-23.75	-91.12	-4.8	11.11	0.15	12.46	2.14	28.5	-7.79	58.96	24.1	9.78	4.83
1416178_a_at	Plekhb1	27276	AI315628 PHR1 Phret1 evt-1	pleckstrin homology domain containing, family B (evectins) member 1	2.33	-4.36	0.94	6.67	2.21	0.6	2.03	2.17	-2.57	-2.56	-9.31	3.14	5.2	-0.96	10.07	-0.59	-6.64
1416179_a_at	Rdx	19684	AA516625	radixin	-1.58	0.34	-0.54	-0.17	-9.98	-35.98	-9.13	7.61	4.48	-11.6	5.46	0.05	-0.17	4.21	20.76	3.29	11.24
1416180_a_at	Rdx	19684	AA516625	radixin	-1.35	3.75	-1.93	-3.81	-0.26	-8.21	-1.52	1.09	0.52	-22.37	-7.66	21.35	0.14	14.96	2.67	2.96	2.61
1416181_at	Mesdc2	67943	2210015O11Rik mKIAA0081 AW537813 msd mesd	mesoderm development candidate 2	1.87	0.69	0.19	0.25	-6.48	0.12	-2.49	23.91	1.36	-15.07	-36.82	6.66	0.09	14.6	59.09	-1.93	-7.19
1416182_at	Apba3	57267	lin-10 X11gamma mint3 AW208791 Mint-3	amyloid beta (A4) precursor protein-binding, family A, member 3	-0.15	3.11	0.11	-7.43	12.66	39.22	-1.93	-18.04	5.56	-3.36	-23.85	-4.21	0.95	-1.95	-1.62	11.94	0.22
1416183_a_at	Ldhb	16832	LDH-H Ldh-2 LDH-B AI790582 Ldh2 H-Ldh	lactate dehydrogenase B	-21.98	-25.32	1.58	2.74	1.56	-5.86	-1.6	14.06	31.03	-79.06	-24.39	-27.9	-3.21	97.86	27.88	3.43	12.35
1416185_a_at	Adh5	11532	GSNOR Adh3 Adh-5	alcohol dehydrogenase 5 (class III), chi polypeptide	2.17	6.79	-4.43	-5.71	-21.96	13.56	0.18	30.84	0.56	-11.25	-48.3	1.83	1.2	10.95	29.23	3.18	1.89
1416186_at	Pnrc2	52830	D4Bwg0593e 0610011E17Rik	proline-rich nuclear receptor coactivator 2	-11.3	0.03	-1.24	1.21	-5.37	-2.13	-5.66	1.75	-4.73	18.95	18.13	7.64	-13.65	1.03	-2.66	0.51	0.1
1416187_s_at	Pnrc2	52830	D4Bwg0593e 0610011E17Rik	proline-rich nuclear receptor coactivator 2	1.94	0.05	0.19	4.28	-21.96	-31.14	0.13	15.03	0.35	13.62	13.77	2.96	-4.45	0.44	6.41	0.71	0.22
1416188_at	Gm2a	14667	AW215435 AA408702 GM2-AP SAP-3	GM2 ganglioside activator protein	-30.5	-8.24	6.82	2.79	66	103.98	15.77	-16.86	-3.28	-1.95	4.62	-3.89	1.43	-39.61	-44.34	-0.1	-2.23
1416189_a_at	Sec61a1	53421	AA408394 Sec61a AA410007	Sec61 alpha 1 subunit (S. cerevisiae)	17.27	4.77	1.52	0.03	12.55	36.95	6.71	10.42	4.87	13.77	-18.49	0.81	15.11	0.84	32.29	1.83	1.23
1416190_a_at	Sec61a1	53421	AA408394 Sec61a AA410007	Sec61 alpha 1 subunit (S. cerevisiae)	-0.01	-0.97	0.26	-3	15.97	37.71	-1.2	-28.42	-1.84	-8.28	1.05	-0.81	0.61	0.01	-29.19	7.53	2.4
1416191_at	Sec61a1	53421	AA408394 Sec61a AA410007	Sec61 alpha 1 subunit (S. cerevisiae)	-0.78	-1.07	0.01	-7.61	23.45	32.85	1.61	-45.71	-1.95	-1.72	0.51	1.66	0.06	-1.1	-38.48	6.24	6.72
1416192_at	Napa	108124	1500039N14Rik SNARE RA81 AW209189 hyh a-SNAP SNAPA	N-ethylmaleimide sensitive fusion protein attachment protein alpha	-0.97	-2.36	25.35	10.98	2.72	147.16	-0.36	-6.07	-5.16	4.9	-7.14	-4.38	1.78	-24.9	-20.89	-2.74	-28.56
1416193_at	Car1	12346	Car-1 Ca1 AW555628	carbonic anhydrase 1	0.11	1.7	-5.52	-10.81	-12.31	-35.03	-0.32	42.26	0.33	8.06	42.73	0.24	-10.83	-12.25	33.08	-0.14	0.3
1416194_at	Cyp4b1	13120		cytochrome P450, family 4, subfamily b, polypeptide 1	2.52	-2.38	-4.95	-0.14	0.44	-3.48	3.85	3.42	-0.75	-0.96	16.01	-2.96	3.3	-14.63	20.21	-3.01	0.39
1416195_at	Inpp5k	19062	SKIP C62 Pps	inositol polyphosphate 5-phosphatase K	1.9	-1.47	-3.38	-5.1	3.84	0.22	6.72	-10.53	19.75	1.51	-1.32	-0.81	-3.43	2.4	-5.67	-6.59	1.88
1416196_at	Rpsa	16785	P40 Lamr1 Lamrl1 P40-8 67kDa Lamr AL022858 P40-3 67lr MLR	ribosomal protein SA	1.01	16.86	-1.47	-2.08	-18.53	-77.18	-1.24	34.6	0.7	1.2	-0.1	0.23	-3.54	0.74	30.64	4.33	4.02
1416197_at	Snrpc	20630	U1C Snrp1c U1-C	U1 small nuclear ribonucleoprotein C	1.69	0.39	-9.83	-30.53	3.69	0.54	1.2	-9.25	-2.28	1.11	1.37	3.6	-4.79	30.13	-9.25	7.22	3.44
1416198_at	Th1l	57314	C77797 Th1l Th1 2410003I03Rik	TH1-like homolog (Drosophila)	2.91	0.02	-33.82	-28.57	-39.52	-64.36	0.3	-2.02	3.27	38.29	2.02	27.73	-20.42	45.9	0.71	5.73	8.58
1416199_at	Kifc3	16582	AI325457 BB123200	kinesin family member C3	37.53	-7.75	15.93	10.52	1.29	99.28	0.67	-10.67	-0.61	-8.23	-13.72	-12.03	12.36	-2.27	-8.45	-2.49	-14.63
1416200_at	Il33	77125	Il-33 NF-HEV Il1f11 9230117N10Rik	interleukin 33	1.19	-3.62	10.85	12.28	26.81	0.63	-1.15	-10.06	-1.44	0.86	-0.76	39.86	20.17	-9.86	-7.13	-0.66	-5.83
1416201_at	Crk	12928	Crk-II Crk-III p38 c-Crk Crko Crk-I CrkIII Crk3	v-crk sarcoma virus CT10 oncogene homolog (avian)	-3.18	-48.98	8.71	4.08	19.32	166.34	0.49	-8.23	-23.76	1.85	-7.45	2.59	4.14	2.68	-2.5	-5.97	-30.66
1416202_at	Phb2	12034	BAP Bcap37 REA Bap37 AU044498	prohibitin 2	-2.03	11.69	-10.99	-6.14	-12.99	-54.98	-23.02	26.52	-2.14	11.12	0.53	3.24	-6.68	4.57	7.66	17.61	4.15
1416203_at	Aqp1	11826	CHIP28	aquaporin 1	-1.4	-6.6	-0.6	4.09	-4.79	-10.35	-4.2	45.92	-2.25	2.24	38.96	1.32	1.93	-24.52	54.57	-2.57	-5.58
1416204_at	Gpd1	14555	Gdc1 AI747587 mKIAA4010 Gdc-1	glycerol-3-phosphate dehydrogenase 1 (soluble)	-4.71	0.48	-2.83	2.8	-7.15	2.17	-7.67	1.47	-2.04	0.35	-0.09	0.01	0.38	-0.01	-0.25	0.97	0.64
1416205_at	Glb1	12091	Bge Bgl-e C130097A14Rik Bgl-s Bgs AW125515 Bgl-t Bgl Bgt	galactosidase, beta 1	-1.72	-20.88	29.71	8.17	33.06	117.68	-16.26	0.02	0.4	-29.92	-22	-17.59	1.39	-4.69	0.25	0.45	3.54
1416206_at	Sipa1	20469	Spa1	signal-induced proliferation associated gene 1	5.01	4.47	-7.45	-2.5	-11.65	-3.82	-4.38	-22.04	8.25	71.2	39.56	0.09	-4.8	-8.66	-34.9	0.47	2.4
1416207_at	Taz	66826	G4.5 AW552613 9130012G04Rik AW107266 5031411C02Rik	tafazzin	1.04	-11.71	-2.68	-2.25	0.77	2.72	26.49	-2.38	1.7	49.48	17.26	0.16	-4.84	-37.47	0.43	-14.33	-2.62
1416208_at	Usp14	59025	ax 2610037B11Rik nmf375 C78769 AW107924 2610005K12Rik	ubiquitin specific peptidase 14	-3.57	-7.42	2.53	-6.06	16.93	86.12	-7.85	-8.07	-21.14	-6.41	1.1	1.65	0.48	0.78	0.9	6.34	-1.72
1416209_at	Glud1	14661	Gdh-X Glud AI118167 Gludl	glutamate dehydrogenase 1	0.46	2.15	0.86	0.55	15.63	50.6	8.15	-15.06	0.61	-32.4	-8.79	-2.74	3.32	-35.57	-16.49	0.5	5.09
1416210_at	Imp3	102462	1190002L16Rik AI256594	IMP3, U3 small nucleolar ribonucleoprotein, homolog (yeast)	-4.42	15.73	-14.08	-21.03	-8.22	-31.52	-24.64	-0.46	1.91	23.81	0.25	2.71	-14.48	2.76	-11.18	8.93	39.65
1416211_a_at	Ptn	19242	Osf-1 Osf1 OSF HBGF-8 HARP HBNF HB-GAM HBBN	pleiotrophin	1.41	-2.37	0.08	21.98	-1.64	-3.56	-2.4	22.56	1.55	-3.71	-15.63	0.45	-1.12	0.25	10.63	0.35	0.29
1416212_at	Magoh	17149	Mago-m Mos2	mago-nashi homolog, proliferation-associated (Drosophila)	1.43	6.79	-24.72	-30.16	-10.63	-82.86	-5.7	0.69	1.96	23.29	0.63	10.85	-7.07	43.35	-2.42	13.45	17.45
1416213_x_at	Surf4	20932	AL033373 AL033340 Surf-4	surfeit gene 4	-11.43	-1.36	10.84	2.95	35.2	143.39	-6.71	-1.36	-16.34	-43.2	-1.39	-5.9	2.13	-10.29	-14.39	2.47	1.11
1416214_at	Mcm4	17217	mcdc21 19G AI325074 Mcmd4 Cdc21 mKIAA4003 AU045576	minichromosome maintenance deficient 4 homolog (S. cerevisiae)	3.48	9.55	-36.96	-26.18	-30.74	-145.7	0.82	9.23	3.23	-0.07	9.06	6.54	-15.9	36.72	14.64	10.78	31.21
1416215_at	Gosr1	53334	GOSRI GOS-28 AI414660 BB145494 GS28 AI426320	golgi SNAP receptor complex member 1	1.3	7.01	7.31	-3.52	4.58	13.85	-0.39	-29.29	0.42	-19.16	0.09	6.23	-10.26	-0.53	-10.37	0.78	3.52
1416216_at	Reps1	19707	BB161292	RalBP1 associated Eps domain containing protein	12.15	13.09	-4.47	-8.16	-13.46	-58.73	-5.45	3.51	38.93	-4.92	-6.12	2.7	0.26	1.34	1.98	5.46	13.27
1416217_a_at	Rpl37a	19981		ribosomal protein L37a	-17.85	0.1	2.77	-8.92	13.4	42.4	-23.15	-11.66	2.21	3.38	8.71	0.74	-7.95	0.34	-31.55	0.62	4.15
1416218_x_at	Rpl37a	19981		ribosomal protein L37a	-2.71	-0.37	-2.52	-19.64	3.18	0.71	-9.11	-28.99	0.49	5.33	0.71	2.76	-3.86	6.96	-27.24	4.05	16.77
1416219_at	Rpl19	19921		ribosomal protein L19	0.6	2.67	9.22	10.76	2.29	2.25	1.23	0.17	1.37	1.21	1.97	2.31	0.28	2.86	1.96	0.92	6.82
1416220_at	Spcs1	69019	1810004F21Rik	signal peptidase complex subunit 1 homolog (S. cerevisiae)	3.95	6.89	4.14	0.07	18.33	131.46	-16.92	3.9	3.61	11.48	1.29	10.5	1.07	1.21	-42.73	1.09	2.25
1416221_at	Fstl1	14314	Fstl AI316791 TSC-36 AW107808	follistatin-like 1	-1.43	-22.83	19.95	25.87	24.78	68.86	-13.54	25.89	-21.75	-9.81	-2.3	5.39	3.88	-15.91	36.01	-10.47	-58.54
1416222_at	Nsdhl	18194	H105E3 AI747449 Bpa Str XAP104	NAD(P) dependent steroid dehydrogenase-like	0.46	-5.39	2.39	-8.45	13.58	10.25	1.5	-9.92	4.14	-4.64	-16.22	-3.36	1.95	-9.42	-6.24	2.77	14.49
1416223_at	Sh3bp5l	79566	2310074E09Rik mKIAA1720 BC003251 RP23-386K17.4	SH3 binding domain protein 5 like	12.74	6.31	0.65	0.11	-10.91	-12.72	5.79	6.54	0.34	2.02	0.21	0.26	-1.84	2.61	2.52	0.12	0.31
1416224_at	Zbtb17	22642	mZ13 Lp-1 Miz1 Zfp100 AA589413	zinc finger and BTB domain containing 17	3.45	-0.41	0.38	-11.25	0.09	-3.77	0.09	-8.37	5.52	1.54	-24.63	6.08	0.32	20.39	-2.28	4.15	0.2
1416225_at	Adh1	11522	Adh-1-t ADH-AA AI194826 Adh-3e Adh1-e Adh1-t Adh3-e Adh-1e Adh-1t Adh1tl Adh-1	alcohol dehydrogenase 1 (class I)	0.05	0.12	-4.66	0.56	-5.63	-22.96	0.24	-10.6	31.68	-16.42	0.14	-9.68	-0.33	-6.26	-7.06	8.31	126.28
1416226_at	Arpc1b	11867	SOP2Hs AA408534 AA408064 p41-ARC AW208418 L72 AA571392 AF007010 41kDa	actin related protein 2/3 complex, subunit 1B	6.26	-4.63	5	0.47	23.85	121.49	6.18	-20.74	1.12	0.05	-4.39	-9.82	6.16	-46.02	-26.83	1.01	4.64
1416227_at	Arpc1b	11867	SOP2Hs AA408534 AA408064 p41-ARC AW208418 L72 AA571392 AF007010 41kDa	actin related protein 2/3 complex, subunit 1B	0.23	0.19	17.57	18.43	9.32	137.05	0.16	4.34	-6.99	-16.9	-9.39	-14.67	9.07	-41.53	-1.49	-4.93	-23.12
1416228_at	Pin1	23988	0610025L01Rik D9Bwg1161e	protein (peptidyl-prolyl cis/trans isomerase) NIMA-interacting 1	-0.94	-1.91	0.07	-10.89	8.84	29.46	-4.18	-27.93	-2.06	-0.01	-4.72	4.94	-1.03	14.19	-24.37	6.31	0.17
1416229_at	Rfk	54391	KOI-4 0610038L10Rik AF031381	riboflavin kinase	-0.63	-2.11	1.12	-8.14	23.67	55.33	-3.78	-24.98	-0.15	3.16	0.4	5.4	1.67	-34.14	-25.89	3.59	0.4
1416230_at	Rfk	54391	KOI-4 0610038L10Rik AF031381	riboflavin kinase	-3.83	-17.85	0.67	-3.13	13.74	55.94	-1.32	-11.5	0.1	0.44	0.76	4.42	0.38	-21.25	2.05	0.88	0.15
1416231_at	Vac14	234729	Tax1bp2 Trx AA959718 D8Wsu151e ingls BC032215	Vac14 homolog (S. cerevisiae)	-9.87	-0.62	17.05	5.15	5.73	94.25	-3.34	-2.45	-9.16	3.5	-3.21	-3.49	7.97	-14.8	-29.59	1.46	-16.29
1416232_at	Olig2	50913	bHLHe19 Olg-2 Bhlhb1 AI604895 RK17 Oligo2	oligodendrocyte transcription factor 2	-0.24	1.25	2.41	6.38	-3.15	-1.07	-2.24	5.28	0.17	-1.28	1.44	-0.47	0.01	-0.89	0.27	-0.17	-0.09
1416233_at	Eif3i	54709	D4Ertd632e 36kDa Trip1 Eif3s2	eukaryotic translation initiation factor 3, subunit I	0.5	8.36	-10.74	-25.56	3.27	-60	-8.95	2.11	1.01	28.24	2.52	0.36	-10.31	9.08	1.19	8.33	24.43
1416234_at	Lrrc59	98238	AA959742 C78668 RP23-290B5.2	leucine rich repeat containing 59	0.04	-8.39	15.18	0.4	16.36	96.85	0.85	7.57	-36.29	-16.45	-11.05	0.9	11.53	-4.86	5.54	1.1	-34.09
1416235_at	Lrrc59	98238	AA959742 C78668 RP23-290B5.2	leucine rich repeat containing 59	-2.04	-2.45	1.38	-3.72	28.22	101.56	1.08	-7.09	-18.67	-7.2	2.48	0.76	3.27	-4.9	-8.36	1.95	-5.96
1416236_a_at	Mpzl2	14012	Eva1 Eva	myelin protein zero-like 2	-1.95	0.38	0.06	1.59	8.02	-69.28	16.94	-7.69	4.54	-14.7	-1.73	4.86	6.86	63.31	-24.36	13.2	9.64
1416237_at	Mpzl2	14012	Eva1 Eva	myelin protein zero-like 2	0.1	0.2	0	-3.06	5.37	-25.61	10.87	-11.61	0.67	-3.25	-3.2	0.67	1.74	46.73	-12.09	8.53	6.91
1416238_at	Tie1	21846	tie-1 TIE D430008P04Rik	tyrosine kinase with immunoglobulin-like and EGF-like domains 1	-1.62	1.7	0	15.65	-0.52	-3.84	-9.47	84.37	-14.2	-8.88	2.92	-2.8	3.36	-3.79	91.29	-0.38	-11.43
1416239_at	Ass1	11898	fold AA408052 Ass-1 ASS	argininosuccinate synthetase 1	-38.4	0.87	-9	-18.79	57.97	14.5	1.72	-4.25	13.3	-40.34	1.8	-20.97	8.54	-3.67	-31.21	3.04	50.32
1416240_at	Psmb7	19177	MC14 AU020723	proteasome (prosome, macropain) subunit, beta type 7	-4.96	0.02	-5.45	-4.22	12.3	1.95	0.63	-9.29	-15.64	0.43	9.84	0.09	0.04	10.63	-13.61	12.5	1
1416241_at	Sec13	110379	Sec13l1 1110003H02Rik Sec13r	SEC13 homolog (S. cerevisiae)	0.1	5.86	-3.64	0.66	-2.56	4.03	8.43	-6.19	-8.06	2.13	-1.77	0.86	0	0.6	-21.25	9.77	0.04
1416242_at	Klhl13	67455	AI451128 Bklhd2 mKIAA1309 1200009K10Rik D130072F20Rik	kelch-like 13 (Drosophila)	-0.38	-1.11	1.47	11.34	0.7	4.9	0.09	-0.67	-0.81	-0.59	-8.2	-0.51	-1.25	0.4	3.7	0.15	-3.67
1416244_a_at	Cnbp	12785	Znf9 AA408710 Cnbp1	cellular nucleic acid binding protein	3.79	11.31	-36.68	-18.4	-61.88	-148.68	0.23	20.55	10.04	11.53	0.06	3.13	-9.88	26.17	21.26	4.82	17.72
1416245_at	Aurkaip1	66077	0610033H09Rik Akip MRP-S38 Aip	aurora kinase A interacting protein 1	0.01	0.7	0.41	-19.69	5.85	2.65	-3.59	-26.79	0.79	0.75	0.06	0.21	-3.06	0.72	-24.5	8.64	16.02
1416246_a_at	Coro1a	12721	TACO p57 Clabp Lmb3	coronin, actin binding protein 1A	0.75	17.11	-39.08	-13.88	-4.68	-52.37	0.98	-4.29	9.13	25.38	15.04	-3.28	-23.78	13.02	-19.56	8.2	24.25
1416247_at	Dctn3	53598	p24	dynactin 3	6.97	0.42	4.28	-6.18	26.88	56.64	1.02	-22.56	-0.66	-41.55	-16.38	-3.66	5.04	0.24	-31.97	4.6	2.71
1416248_at	Nadk	192185	4432404C02Rik BC004012	NAD kinase	-4.07	-6.76	23.09	6.26	14.98	148.84	20.54	-9.2	-2.98	-3.92	2.59	-22.54	1.22	-24.63	-13.44	-5.61	-20.73
1416249_at	Nadk	192185	4432404C02Rik BC004012	NAD kinase	-5.24	-4.56	12.41	0.79	26.29	145.02	14.27	-41.92	-7.74	-5.44	1.62	-13.66	6.64	-14.76	-58.08	0.79	2.44
1416250_at	Btg2	12227	Pc3 AA959598 APRO1 TIS21	B-cell translocation gene 2, anti-proliferative	1.18	-1.08	-8.07	1.02	1.46	-11.63	15.01	-27.12	3.78	16.7	4.35	2.6	0.78	8.51	-61.28	-0.02	4.47
1416251_at	Mcm6	17219	ASP-l1 Mcmd6 D1Wsu22e	minichromosome maintenance deficient 6 (MIS5 homolog, S. pombe) (S. cerevisiae)	1.5	3.74	-28.4	-23.97	-20.94	-55.86	0.89	14.34	0.04	-2.4	0.31	2.61	-15.1	58.08	26.58	11.22	6.58
1416252_at	Stk38	106504	Ndr1 5830476G13Rik 9530097A09Rik AA617404	serine/threonine kinase 38	0.73	5.22	2.59	-6.75	3.48	7.31	5.26	-42.9	35.11	0.19	1.35	0.77	5.84	9.96	-30.73	-3.84	27.24
1416254_a_at	Vps16	80743	1810074M16Rik	vacuolar protein sorting 16 (yeast)	8.34	28.51	-20.38	-11.16	-47.92	-109.41	0.57	0.21	15.34	25.16	0.01	2.58	-16.25	4.79	-0.72	18.69	14.2
1416255_at	Gja4	14612	AW558810 Cx37 AU020209 Cnx37 Gja-4	gap junction protein, alpha 4	0.08	-5.67	1	13.72	3.55	0.58	1.34	-1.69	-1.03	0.47	-0.75	0.24	21.24	-1.73	-1.08	-0.62	1.33
1416256_a_at	Tubb5	22154	AI596182 AA408537 M(beta)5 B130022C14Rik	tubulin, beta 5	0.84	1.18	-5.69	-15.65	0.26	1.18	0.63	0.51	1.51	-7.07	1.88	8.37	-4.3	49.15	0.86	6.85	4.4
1416257_at	Capn2	12334	m-calpin Capa2 Capa-2 m-calpain AI326419	calpain 2	22.28	2.29	26.11	8.02	6.31	84.38	-2.57	-34.72	27.55	-75.95	-6.45	-36.88	5.71	-64.38	-24.73	-1.89	16.61
1416258_at	Tk1	21877	D530002A18Rik Tk1a Tk-1 Tk1b	thymidine kinase 1	0.45	-0.17	-26.66	-9.07	-15.75	-21.69	0.65	21.45	-3.97	-0.4	9.75	3.95	-7.53	25.02	13.21	6.33	0.12
1416259_at	Pex12	103737	AI451906	peroxisomal biogenesis factor 12	-0.17	0.29	-2.55	-9.3	-10.14	3.47	-8.1	-2.8	-1.77	16.68	-22.33	-0.4	-21.58	0.31	2.86	4.24	9.37
1416260_a_at	Snx1	56440		sorting nexin 1	4.16	-12.95	13.96	0.58	35.42	136.4	4.92	-15.39	-11.05	-3.76	-9.95	0.42	12.07	-16.36	-6.45	-2.49	-23.99
1416261_at	Tmem19	67226	2810428F02Rik AW125171	transmembrane protein 19	-0.94	-10.21	13.52	6.4	17.03	108.24	2.84	0.44	-6.64	-2.51	-0.01	-11.76	0.38	-11.23	-8.01	-8.59	-10.99
1416262_at	Tmem19	67226	2810428F02Rik AW125171	transmembrane protein 19	0.2	-13.28	13.76	0.56	37.56	158.95	10.39	-33.4	-4	-6.42	-9.58	-8.29	0.8	-4.55	-39.15	-5.4	2.26
1416263_at	Abcb9	56325	mKIAA1520 TAPL	ATP-binding cassette, sub-family B (MDR/TAP), member 9	10.02	60.31	-13.89	-6.44	-15.79	-34.76	-29.95	-20.32	25.58	-32.75	0.12	-31.31	-13.75	49.83	-22.02	28.18	101.14
1416264_at	Abcb9	56325	mKIAA1520 TAPL	ATP-binding cassette, sub-family B (MDR/TAP), member 9	2.68	33.58	-3.69	-8.59	-2.25	-12.16	-19.11	-23.89	7.14	-23.07	0.84	-10.05	-5.47	44.48	-28.01	24.35	57.96
1416265_at	Capn10	23830	AW049679 Capn8 mKIAA1845	calpain 10	1.49	1.17	-1.05	-7.18	1.22	-7.69	0.66	0.33	1.14	12.59	-4.52	0.1	0.25	10.06	1.37	2.07	0.64
1416266_at	Pdyn	18610	Dyn	prodynorphin	0.71	0.05	-0.11	-0.2	1.14	-0.86	1.92	-0.65	0.66	1.49	-5.67	0.06	3.69	-0.65	-0.42	0.76	-0.63
1416267_at	Scoc	56367	2810002J11Rik AA415030 0610011C06Rik SCOCO	short coiled-coil protein	-13.25	-12.08	7.76	18.54	-1.57	61.75	-7.57	4.46	-12.25	-15.07	-0.03	0.13	1.95	-1.88	13.42	-2.25	-7.47
1416268_at	Ets2	23872	AU022856 Ets-2	E26 avian leukemia oncogene 2, 3' domain	-16.02	-9.23	10.49	14.62	2.4	46.6	-49.38	-1.28	1.16	-3.87	-0.35	-10.61	4.9	30.82	-7.94	-0.64	-9.14
1416269_at	Atp5j2	57423	1110019H14Rik	ATP synthase, H+ transporting, mitochondrial F0 complex, subunit F2	-10.2	-1	1.48	-4.27	12.05	41.04	-20.27	-15.74	-1.51	0.8	3.3	0.45	-0.39	3.18	-43.95	2.71	4.49
1416270_at	Polr2g	67710	Rpo2-7l 2410046K11Rik C76415 RBP7 A230108L04Rik	polymerase (RNA) II (DNA directed) polypeptide G	1.44	1	0.29	-14.07	0.54	1	14.51	-32.55	1.53	10.48	-13.57	0.75	0.95	2.7	-30.48	8.88	12.93
1416271_at	Perp	64058	THW 1110017A08Rik KRTCAP1 KCP1 PIGPC1	PERP, TP53 apoptosis effector	3.83	30.75	-6.81	3.32	6.67	-85.51	-5.83	37.76	4.79	-42.54	-1.47	-21.58	0.46	-11.18	32.06	6.76	26.75
1416272_at	Mapksp1	56692	AW556229 Mp1 Map2k1ip1 Mapbp Mapksp1	MAPK scaffold protein 1	4.79	-11.62	30.02	10.24	13.98	157.14	1.99	-6.34	-14.48	-23.36	-5.78	-4.69	4.45	2.26	2.91	-10.53	-43.56
1416273_at	Tnfaip2	21928	B94 Tnfip2 M-sec Exoc3l3 tnfb94	tumor necrosis factor, alpha-induced protein 2	-8.2	-35.13	31.26	10.77	50.19	196.76	4.34	2.36	-16.04	-29.64	5.49	-18.24	20.28	-44.35	0.52	-9.68	-36.52
1416274_at	Ctns	83429	AW049661 AI195360	cystinosis, nephropathic	-7.13	-5.68	27.36	42.28	6.76	124.4	0.64	-2.41	-13.18	0.34	2.71	-8.32	4.34	-19.79	-9.69	-6.4	-34.7
1416275_at	Slc26a6	171429	Pat-1 CFEX Pat1 B930010B04Rik	solute carrier family 26, member 6	-0.55	0.92	34.35	1.01	19.17	74.18	1.63	-37.75	7	-15.63	-20.93	-39.81	0.61	-1.88	-39.9	-0.74	1.51
1416276_a_at	Rps4x	20102	Rps4-1 Rps4	ribosomal protein S4, X-linked	0.45	1.13	43.14	0.54	0.18	1.29	0.61	0.83	0.73	1.35	0.57	0.65	27.38	0.99	0.94	0.53	0.73
1416277_a_at	Rplp1	56040	Arpp1 C430017H15Rik 2410042H16Rik	ribosomal protein, large, P1	1.52	5.58	6.93	0.35	1.89	1.57	2.21	0.86	0.8	0.94	2.03	11.66	0.93	1.87	7.72	0.02	4.19
1416278_a_at	Atp5o	28080	OSCP D12Wsu28e ATPO	ATP synthase, H+ transporting, mitochondrial F1 complex, O subunit	-9.7	0.27	-2	-4.01	1.14	28.46	-24.26	0.13	-4.27	0.4	0.3	-0.75	-2.38	3.81	-16.55	5.6	0.93
1416279_at	Ap1b1	11764	b2b1660Clo Adtb1	adaptor protein complex AP-1, beta 1 subunit	1.3	-0.96	-5.41	2.16	2.08	70.26	3.84	-5.75	-4.99	-1.83	6.73	-12.68	0.25	-14.61	-19.78	-0.4	0.04
1416280_at	Uba2	50995	Arx AA986091 Ubl1a2 Sae2 UBA1 Uble1b	ubiquitin-like modifier activating enzyme 2	1.6	0.73	-20.32	-27.84	-26.9	-60.87	0.45	-5.81	6.17	18.33	1.02	5.66	-10.94	46.17	0.36	12.31	16.98
1416281_at	Wdr45l	66840	Wdr45l D16Bwg0193e AA408735 0610008N23Rik WIPI-3	Wdr45 like	13.25	0.92	6.93	0.89	1.52	24.83	13.41	-3.85	0.43	-5	-30.38	-5.91	5.45	3.37	3.55	-6.65	-23.8
1416282_at	Psmc3	19182	TBP-1	proteasome (prosome, macropain) 26S subunit, ATPase 3	0.26	0.15	1.73	-5.59	12.53	3.72	1.1	1.04	1.06	0.26	3.9	0.05	0.03	20.04	0.64	7.24	0.72
1416283_at	Gart	14450	Gaps Prgs	phosphoribosylglycinamide formyltransferase	0.36	14.61	-22.22	-29.94	-26.13	-68.3	-1.59	17.3	1	2.74	0.43	0.52	-12.18	25.72	30.99	6.96	6.21
1416284_at	Mrpl28	68611	L28mt MAAT1 1110015G04Rik p15 MRP-L28	mitochondrial ribosomal protein L28	-3.4	-2.91	-4.65	-6.58	1.98	34.85	-8.78	0.37	-4.89	-0.31	-3.24	2.47	-4.54	6.46	-1.52	1.85	0.55
1416285_at	Ndufc1	66377	2310016K22Rik KFYI	NADH dehydrogenase (ubiquinone) 1, subcomplex unknown, 1	-4.96	-6.06	5.55	-7.67	22.82	93.02	-3.61	-28.79	-8.21	0.16	-3.87	0.33	0.85	4.89	-31.31	0.25	0.9
1416286_at	Rgs4	19736	ESTM48 AA004315 AA597169 ESTM50	regulator of G-protein signaling 4	-0.45	0.34	1	19.97	0.18	2.73	-1.43	-1.18	-1.89	-2.66	2.28	3.67	4.42	-4.23	-0.01	-0.35	-1.79
1416287_at	Rgs4	19736	ESTM48 AA004315 AA597169 ESTM50	regulator of G-protein signaling 4	1.46	-0.78	-2.34	0.41	-0.86	-5.86	7.09	-6.92	1.63	3.02	-1.62	1.05	-0.87	1.94	-0.7	-0.13	2.65
1416288_at	Dnaja1	15502	Nedd7 Hsj2	DnaJ (Hsp40) homolog, subfamily A, member 1	0.97	7.44	-13.26	-4.02	-8.79	-43.46	-0.27	-1.18	16.4	-2.1	-17.59	0.03	0.41	48.83	2.13	6.39	5.98
1416289_at	Plod1	18822	Plod 2410042F05Rik AI854890 AV007929 Lh1	procollagen-lysine, 2-oxoglutarate 5-dioxygenase 1	-1.07	-18.26	25.44	34.29	32.57	214.82	-11.98	-5.06	-0.51	-52.59	0.39	-35.19	14.09	-13.75	-6.14	-2.37	-14.83
1416290_a_at	Psmc4	23996	MIP224 CIP21	proteasome (prosome, macropain) 26S subunit, ATPase, 4	1.43	0.02	2.63	-1.8	-5.03	-10.35	-3.94	-1.46	2.14	3.9	0.06	0.7	2.43	17.27	0.56	14.09	-6.21
1416291_at	Psmc4	23996	MIP224 CIP21	proteasome (prosome, macropain) 26S subunit, ATPase, 4	0.04	0.81	3.06	-11.89	0.31	2.67	2.92	-7.23	-5.31	2.04	3.1	1.1	0.05	21.19	-25.86	14.21	0.03
1416292_at	Prdx3	11757	Prx3 Aop1 SP22 D0Tohi1 Mer5 AW822249 TDXM Ef2l	peroxiredoxin 3	-7.8	12.98	1.2	-10.04	0.03	0.03	-7.4	1.38	-6.5	0.64	7.96	0.12	-10.83	-8.87	0.98	3.05	11.68
1416293_at	Nfib	18028	6720429L07Rik CTF E030026I10Rik NF-I/B NFI-B NF1-B	nuclear factor I/B	0.18	-0.9	8.34	3.47	2.97	10.22	0.96	-5.85	-1.07	0.32	0.06	-1.06	0.15	-7.59	-5.35	-1.4	0.75
1416294_at	Scamp3	24045	Sc3 TU52	secretory carrier membrane protein 3	2.6	15.11	8.31	-2.14	-17.63	4.46	-18.49	-1.24	30.89	-12.17	-0.24	-40.79	-16.93	-5.91	-14.71	0.72	42.67
1416295_a_at	Il2rg	16186	CD132 [g]c gc gamma(c)	interleukin 2 receptor, gamma chain	11.08	24.07	1.06	-15.98	3.41	17.16	4.76	-32.92	44.47	9.22	0.88	-53.79	1.04	3.01	-55.92	9.11	65.69
1416296_at	Il2rg	16186	CD132 [g]c gc gamma(c)	interleukin 2 receptor, gamma chain	9.41	19.56	-5.9	-25.24	-0.32	0.25	-8.57	-49.82	16.16	1.27	0.09	-46.79	-5.1	-0.5	-68.16	16.42	67.26
1416297_s_at	Reg3b	18489	PAP1 REG-III HIP Pap	regenerating islet-derived 3 beta	-0.23	-3.37	1.36	-6.3	10.39	32.18	2.13	-21.43	-0.07	-0.19	-0.98	-2.79	0.94	-4.28	-7.63	-1.09	0.78
1416298_at	Mmp9	17395	Clg4b MMP-9 pro-MMP-9 B/MMP9 AW743869	matrix metallopeptidase 9	0.02	-36.58	15.91	13.24	23.82	114.25	3.58	-2.92	0.73	-13.26	29.41	-3.98	4.84	-18.78	-12.25	-9.3	-24.01
1416299_at	Shcbp1	20419	mPAL	Shc SH2-domain binding protein 1	2.5	0.42	-23.2	-8.49	-8.29	-36.4	3.03	9.26	-5.06	-5.73	0.05	19.28	-3.63	48.56	16.78	8.26	1.52
1416300_a_at	Slc25a3	18674	5730556H19Rik Phc PTP	solute carrier family 25 (mitochondrial carrier, phosphate carrier), member 3	6.46	3.38	0.25	-7.72	-4.4	0.64	7.63	-18.87	6.12	4.05	-8.72	0.1	0.04	2.53	2.31	0.62	3.57
1416301_a_at	Ebf1	13591	9830166E18Rik O/E-1 AW990631 Ebf Olf-1 Olf1	early B-cell factor 1	-4.51	-4.32	-1.98	2.43	-23.23	-11.79	-14.11	0.31	-3.95	157.34	44.26	68.88	-2.63	-12.58	-3.07	0.14	-9.97
1416302_at	Ebf1	13591	9830166E18Rik O/E-1 AW990631 Ebf Olf-1 Olf1	early B-cell factor 1	-4.07	-10.03	-2.34	1.33	-21.17	-7.08	-20.73	-1.14	-2.46	166.63	40.58	74.14	-1.45	-14.08	-7.4	0.32	-5.28
1416303_at	Litaf	56722	TBX1 3222402J11Rik C85531 N4WBP3	LPS-induced TN factor	2.59	-22.92	39.76	26.96	48.63	158.53	12.14	0.49	-25.33	-10.32	0.89	0.44	25.4	-84.34	0.64	-11.51	-59.08
1416304_at	Litaf	56722	TBX1 3222402J11Rik C85531 N4WBP3	LPS-induced TN factor	-0.23	-17.23	35.02	17.51	60.37	174.72	8.19	-8.44	-28.08	-6.49	0.1	0.28	25.73	-77.86	-16.05	3.36	-34.82
1416305_at	Sh3bp4	98402	BOG25 AW227605 AI594717	SH3-domain binding protein 4	-1.4	-16.62	5.79	11.48	44.74	93.99	49.09	-3.65	0.44	-32.45	-1.43	-11.16	40.48	-12.68	-6.75	-7.75	-23.77
1416306_at	Clca3	23844	gob-5 Clca2 gob5 Clca1	chloride channel calcium activated 3	-1.77	4.69	0.03	3.86	2.7	-19.42	0.9	9.46	0.98	0.28	1.34	0.41	8.8	0.83	4.24	2.29	0.11
1416307_at	Ap1m1	11767	Adtm1A AA408894 mu1A [m]1A Cltnm AP47	adaptor-related protein complex AP-1, mu subunit 1	7.55	0.09	-2.76	-15.12	-0.79	-22.1	3.73	-8.81	7.99	16.72	0.66	0.1	-4.23	1.07	1.16	0.3	11.12
1416308_at	Ugdh	22235	Udpgdh	UDP-glucose dehydrogenase	1.28	-8.58	28.74	4.39	15.69	132.36	0.15	1.45	-1.28	-42.79	-9.37	-21.96	-0.02	-14.33	-2.35	-2.4	0.72
1416309_at	Nusap1	108907	LNP SAPL 2610201A12Rik NuSAP BM037 ANKT Q0310 AW547774 BB165529 AI481307	nucleolar and spindle associated protein 1	0.59	-1.65	-31.36	-9.44	-3.42	-46.61	1.26	14.23	-5.4	-4.09	12.7	19.05	-8.17	53.85	8.01	3.93	4.23
1416310_at	Nusap1	108907	LNP SAPL 2610201A12Rik NuSAP BM037 ANKT Q0310 AW547774 BB165529 AI481307	nucleolar and spindle associated protein 1	-3.59	-0.41	-10.17	-7.27	-3.86	-9.65	0.3	25.09	-13.56	-0.94	2.2	17.84	-6.1	27.44	9.87	1.24	-0.79
1416312_at	Rars	104458	2610037E21Rik 2610011N19Rik AL033339 AW985894	arginyl-tRNA synthetase	-1.26	2.77	4.1	-10.46	-3.88	39.54	-9.84	-5.1	-6.03	-0.99	-10.08	-4.42	0.05	-1.69	-0.33	6.29	1.63
1416313_at	Mllt11	56772	Zfp692 AI839562 Af1q	myeloid/lymphoid or mixed-lineage leukemia (trithorax homolog, Drosophila); translocated to, 11	12.02	7.99	-0.9	1.73	-1.86	-46.72	1.61	1.46	-1.89	0.4	-9.37	-1.95	0.06	2.65	1.9	3.03	7.47
1416314_at	Mllt11	56772	Zfp692 AI839562 Af1q	myeloid/lymphoid or mixed-lineage leukemia (trithorax homolog, Drosophila); translocated to, 11	-0.32	17.35	-1.01	0.18	-8.77	-45.3	-0.46	13.97	0.28	2.24	0.15	0.01	-1.63	-3.04	6.12	-1.12	6.66
1416315_at	Abhd4	105501	1110035H23Rik AI429574 Abh4	abhydrolase domain containing 4	0.63	-33.87	16.15	10.74	36.09	152.05	5.73	8.07	-8.88	-42.6	-7.67	-21.42	9.2	-38.33	9.58	-12.27	-16.05
1416316_at	Slc27a2	26458	Vlacs FATP2 Vlac VLCS ACSVL1	solute carrier family 27 (fatty acid transporter), member 2	-1.4	0.09	-2.16	-0.74	-5.2	-25.07	13.45	28.7	-5.47	-2.2	0.15	-0.2	2.18	36.84	42.54	0.92	-12.46
1416317_a_at	Stambp	70527	mKIAA4198 5730422L11Rik 5330424L14Rik Amsh AW107289	STAM binding protein	-8.52	-4.44	1.53	-6.51	42.9	126.76	-1.18	-28.4	-2.97	-8.45	4.29	0.17	0.13	-2.58	-47.1	1.15	1.19
1416318_at	Serpinb1a	66222	1190005M04Rik EIA EI MNEI ELANH2 M/NEI LEI AI325983 PI2	serine (or cysteine) peptidase inhibitor, clade B, member 1a	0.59	-6.99	2.63	-2.62	1.42	-88.84	1.55	42.56	-10.49	98.56	34.09	23.25	1.82	-9.73	50.1	-7.32	-37.67
1416319_at	Adk	11534	5033405D03Rik AI987814 AI255373 Ak 2310026J05Rik	adenosine kinase	-22.98	-1.41	0.77	-10.65	-9.03	14.03	-15.18	2.18	10.51	-33.47	-12.87	-1.72	-9.1	0.12	0.24	12.05	43.15
1416320_at	Sec22a	317717	1810005C06Rik Sec22l2	SEC22 vesicle trafficking protein homologe A (S. cerevisiae)	0.21	-11.35	14.05	0.99	19.62	66.91	1.61	-5.34	-0.3	-21.41	-28.26	-10.14	0.85	-3.86	0.94	-0.83	0.34
1416321_s_at	Prelp	116847	7330409J17Rik SLRR2A	proline arginine-rich end leucine-rich repeat	-0.4	-2.07	2.76	30.32	0.17	2.85	-0.77	-1.64	-0.03	-1.59	-3.23	0.52	9.8	-1.33	0.27	-2.6	-1.49
1416322_at	Prelp	116847	7330409J17Rik SLRR2A	proline arginine-rich end leucine-rich repeat	-2.46	4.22	-2.06	11.94	0.26	1.5	-1.89	13.82	-8	-1.98	1.48	-0.04	0.45	-3.72	2.38	0.54	0.25
1416323_at	Kctd20	66989	AI451943 D17Ertd562e 2410004N11Rik AW541186	potassium channel tetramerisation domain containing 20	-8.99	-0.5	-2.41	4.51	-12.99	-3.27	10.38	10.39	-0.62	2.11	18.12	9.21	0.43	0.17	6.5	-3.55	-10.15
1416324_s_at	Kctd20	66989	AI451943 D17Ertd562e 2410004N11Rik AW541186	potassium channel tetramerisation domain containing 20	0.72	-0.27	-4.64	3.15	-29.85	-20.46	19.49	20.37	0.95	1.47	6.85	7.87	-1.14	3.57	23.58	-6.38	-10.61
1416325_at	Crisp1	11571	Aeg1 CRISP-1 AW324342	cysteine-rich secretory protein 1	4.12	-0.61	0.42	-6.89	32.04	-4.08	0.29	-5.39	-1.49	23.47	-0.88	1.25	1.3	-1.49	-1.39	-1.17	-1.61
1416326_at	Crip1	12925	CRP1 CRHP Crip	cysteine-rich protein 1 (intestinal)	0.24	5.19	16.28	0.1	26.1	-4.69	-0.06	-33.19	0.13	0.46	0.39	0.24	4.24	13.1	-63.71	1.02	5.33
1416327_at	Ufc1	66155	AA062310 1110021H02Rik ESTM29	ubiquitin-fold modifier conjugating enzyme 1	0.41	0.4	0.71	-1.13	5.56	32.32	8.21	0.66	-4.01	-14.35	-13.19	-0.69	8.4	-9.21	0.61	0.1	-3.04
1416328_a_at	Atp6v0e	11974	Atp6v0e1 Atp6k M9.2	ATPase, H+ transporting, lysosomal V0 subunit E	3.65	8.06	25.78	3.7	47.63	139.57	21.74	-26.34	-8.5	1.18	1.39	-22.52	6.1	-43.88	-33.72	-13.86	9.18
1416329_at	Cyfip1	20430	pl-1 mKIAA0068 E030028J09Rik Sra-1 l71Rl l(7)1Rl Shyc Sra1 P140SRA-1 P140sra1 l7Rl1	cytoplasmic FMR1 interacting protein 1	-1.51	-75.35	31.42	24.2	49.97	173.76	14.16	-2.98	0.43	-5.63	-2.55	-1.83	32.83	-57.32	1.25	-22.26	-60.14
1416330_at	Cd81	12520	Tapa-1 Tapa1 Tspan28	CD81 antigen	-44.57	-110.64	-7.56	17.16	0.42	33.2	-0.13	28.01	-3.36	38.03	18.08	1.69	-0.72	-12.11	27.43	-8.71	-28.99
1416331_a_at	Nfe2l1	18023	TCF-11 TCF11 LCR-F1 AA408798 AW212678 NRF1 Lcrf1	nuclear factor, erythroid derived 2,-like 1	-2.55	-3.66	17.65	3.28	27.12	66.47	0.01	1.66	-5.52	0.82	3.77	-32.88	5.86	-55.92	-1.87	-6.11	-11.65
1416332_at	Cirbp	12696	R74941 Cirp	cold inducible RNA binding protein	-1.61	6.62	-8.08	-4.17	-4.49	-22.68	-2.41	-0.04	9.69	1.87	6.56	0.03	-11.4	2.9	-0.83	-0.24	15.47
1416333_at	Dok2	13449	Frip DokR	docking protein 2	15.12	9.11	5.68	1.32	22.93	13.42	-43.82	-9.8	28.55	-115.6	-5.36	-55.2	-2.38	9.68	-19.96	7.2	31.77
1416334_at	Wwox	80707	5330426P09Rik WOX1 9030416C10Rik	WW domain-containing oxidoreductase	-5.17	0.01	1.17	2.39	0.01	60.31	-27.65	20.13	-5.11	-39.71	-14.85	-9.46	-3.93	3.3	21.75	1.4	-5
1416335_at	Mif	17319	Glif GIF	macrophage migration inhibitory factor	-6.42	1.07	8.25	-15.44	8.93	34.38	-29.29	1.53	1.5	0.25	6.29	2.51	-1.88	0.36	9.44	8.06	5.59
1416336_s_at	Snrpd1	20641	SMD1 AA407109 AL023031	small nuclear ribonucleoprotein D1	-6.02	6.97	-11.08	-3.4	-12.17	-63.02	-7.83	37.62	-9.73	0.87	1.49	6.39	1.74	19.44	11.16	19.08	2.39
1416337_at	Uqcrb	67530	UQPC UQBC 2210415M14Rik UQBP QP-C QPC	ubiquinol-cytochrome c reductase binding protein	-5.13	3.65	9.11	0.29	3.89	51.34	0.07	0.07	-8.93	0.52	2.23	0.11	1.41	-7.9	-4.21	0.36	4.84
1416338_at	Sh3gl1	20405	SH3P8 Sh3d2b EEN C77078	SH3-domain GRB2-like 1	-1.88	-0.1	-11.36	-6.58	0.52	42.8	-7.86	-27.89	5.58	2.09	-3.18	-12.69	-3.71	5.58	-34.15	1.06	8.4
1416339_a_at	Prkcsh	19089	80K-H	protein kinase C substrate 80K-H	-0.44	-0.92	5.97	-6.54	14.63	27.75	-6.63	-19.7	-0.38	-14.35	-5.84	-3.77	-1.25	0.29	-9.9	7.54	5.58
1416340_a_at	Man2b1	17159	LAMAN AW107687	mannosidase 2, alpha B1	1.09	-19.11	27.39	18.9	24.73	137.54	42.68	-13.41	0.07	-8.07	2.46	-27.26	6.85	-13.27	-11.49	-13.33	-31
1416341_at	Polr2c	20021	33kDa Rpo2-3 mRBP31 RPB3	polymerase (RNA) II (DNA directed) polypeptide C	11.07	0.24	-5.81	-25.24	-2.36	-17	1.72	-9.32	3.49	1.29	-7.55	5.04	-2.07	16.85	0.55	11.48	7.46
1416342_at	Tnc	21923	TN AI528729 tenascin-C TN-C cytotactin Hxb Ten C130033P17Rik	tenascin C	-1.81	-7.43	3.66	21.03	14.84	100.98	-1.75	-8.18	-10.55	-13.91	-5.05	-1.77	5.44	-4.63	-5.8	-0.89	-3.67
1416343_a_at	Lamp2	16784	Lamp-2c Mac3 CD107b Lamp-2b Lamp-2a Lamp-2	lysosomal-associated membrane protein 2	-11.8	-32.13	37.63	25.96	44.33	198.46	-1.23	0.34	-30.16	-7.95	0.4	0.38	20.9	-36.88	-4.77	-3.18	-41.37
1416344_at	Lamp2	16784	Lamp-2c Mac3 CD107b Lamp-2b Lamp-2a Lamp-2	lysosomal-associated membrane protein 2	-1.18	-35.94	33.33	25.24	43.09	207.91	0.68	-3.94	-20.85	-3.92	-0.58	-7.88	22.62	-35.01	2.5	-10.95	-44.11
1416345_at	Timm8a1	30058	Fci-12 Ddp1 Tim8a DXHXS1274E Timm8a	translocase of inner mitochondrial membrane 8 homolog a1 (yeast)	-1.66	11.69	-1.5	-6.01	-26.8	-78.63	-20.45	48.94	-2.63	-0.96	1.23	2.45	-9.5	4.89	45.01	9.02	5.4
1416346_at	Timm8a1	30058	Fci-12 Ddp1 Tim8a DXHXS1274E Timm8a	translocase of inner mitochondrial membrane 8 homolog a1 (yeast)	-3.87	4.78	0.23	-19.22	2.21	2.41	-19.26	-3.92	-2.59	6.16	0.3	-0.85	-3.32	0.2	-11.91	11.3	7.49
1416347_at	Men1	17283	AW045611	multiple endocrine neoplasia 1	-1.14	-3.09	-10.78	-18.72	1.39	1.14	-14.35	-1.7	-1.96	10.51	-5.99	10.13	-6.44	35.02	1.1	7.9	0.26
1416348_at	Men1	17283	AW045611	multiple endocrine neoplasia 1	-9.29	-0.5	-10.65	-7.86	0.43	2.45	-31.84	-0.01	-4.17	0.18	0.76	23.43	-9.24	21.17	-2.06	17.02	1.28
1416349_at	Mrpl34	94065	D8Bwg1484e 0610007O17Rik	mitochondrial ribosomal protein L34	-4.8	-1.39	-1.46	-15.11	5.57	14.62	-15.31	-11.5	-5.96	0.4	0.59	9.24	-7.53	16.93	-19.21	3.8	6.09
1416350_at	Klf16	118445	BTEB4 AI843742 DRRF	Kruppel-like factor 16	-0.82	19.75	0.11	-3.37	0.16	-17.34	-10.73	4.61	1.5	15.24	8.92	-22.36	-1.55	-36.47	-3.11	1.23	17.48
1416351_at	Map2k1	26395	Prkmk1 MEKK1 Mek1 MAPKK1	mitogen-activated protein kinase kinase 1	1.66	-20.55	10.09	1.18	25.93	86.25	16.51	-50.12	-2.29	51.98	2.56	-38.03	15.43	-61.12	-39.11	-1.43	-5.93
1416352_s_at	Tecr	106529	D17Ertd178e Gpsn2 2410016D23Rik AI173355 A230102P12Rik SC2	trans-2,3-enoyl-CoA reductase	0.14	-1.78	-7.76	-4.36	0.6	9.09	-15.68	20.57	0.03	-2.99	-6.7	-5.37	-7.46	0.17	1.14	2.15	8.19
1416353_at	Nr1h2	22260	LXR UR OR-1 RIP15 LXRB Unr2 AI194859 LXRbeta Unr NER1	nuclear receptor subfamily 1, group H, member 2	0.03	-6.1	-0.09	-6.76	15.21	60.67	0.17	-21.07	-2.98	0.01	0.1	-0.01	-1.59	0.84	-32.81	1.36	0.14
1416354_at	Rbmx	19655	hnRNPG	RNA binding motif protein, X chromosome	2.88	17.57	-11.19	0.35	-14.52	-102.6	1.95	43.02	-6.56	-1.76	1.81	6.36	-6.81	27.15	20.42	1.27	0.21
1416355_at	Rbmx	19655	hnRNPG	RNA binding motif protein, X chromosome	1.37	0.38	-6.37	0.08	-18.39	-94.31	-2.86	11.47	0.22	16	-0.61	6.14	-6.44	64.17	15.06	0.37	0.34
1416356_at	Gmpr2	105446	1810008P16Rik AA959850 5730544D12Rik	guanosine monophosphate reductase 2	-5.32	-7.6	2.25	1.54	7.24	50.21	18.11	2.59	-10.28	-27.67	-28.5	-2.28	3.39	0.16	5.38	-0.46	-5.97
1416357_a_at	Mcam	84004	s-endo s-gicerin Muc18 CD146 CD149 AV025631 1-gicerin	melanoma cell adhesion molecule	25.78	1.45	-2.31	19.13	0.1	-6.29	-15.95	0.42	-2.34	-3.14	3.86	1.34	3.39	35.33	-6.09	1	-2.92
1416358_at	Mfsd10	68294	Tetran 0610009O03Rik	major facilitator superfamily domain containing 10	10.15	-3.23	-1.34	-4.01	4.68	0.84	9.77	10.04	0.62	1.15	-3.33	-11.61	0.25	-14.52	14	0.16	0.17
1416359_at	Snx18	170625	Snag1	sorting nexin 18	20.44	-5.2	12.63	30.56	8.27	25.49	-4.21	7.69	7.16	-23.5	2.02	-20.85	13.71	-35.46	5.99	-4.85	-20.15
1416360_at	Snx18	170625	Snag1	sorting nexin 18	9.3	-4.52	8.25	18.09	32.17	117.94	-0.4	-9.59	0.9	-23.4	-0.65	-17.73	10.88	-24.47	-9.84	-0.41	-17.92
1416361_a_at	Dync1i1	13426	Dncic1 DHIC-1 DIC IC74	dynein cytoplasmic 1 intermediate chain 1	1.06	-3	2.29	1.33	0.54	1.06	0.81	2.21	0.7	-3.17	0.36	-1.4	0.49	0.33	13.25	-2.05	-4.01
1416362_a_at	Fkbp4	14228	AL022792 FKBP52 59kDa FKBP-4 p59 AW208983 FKPB52 FKBP-52	FK506 binding protein 4	-0.9	7.34	-16	-14.88	-43.55	-79.46	-6.59	21.12	0.18	4.6	1.47	5.75	-5.23	36.85	36.71	16.05	1.75
1416364_at	Hsp90ab1	15516	C81438 Hspcb AL022974 90kDa Hsp84-1 Hsp90 Hsp84	heat shock protein 90 alpha (cytosolic), class B member 1	-9.12	10.25	11.33	5.09	5.37	66.41	6.81	10.81	0.33	10.1	0	0.12	1.92	7.84	14.77	14.26	0.61
1416365_at	Hsp90ab1	15516	C81438 Hspcb AL022974 90kDa Hsp84-1 Hsp90 Hsp84	heat shock protein 90 alpha (cytosolic), class B member 1	-1.2	1.88	-6.69	-11.8	1.85	-12.84	0.27	1.82	-1.79	4.12	0.83	2.82	-1.25	8.12	-2.59	8.72	1.69
1416366_at	Ndufc2	68197	G1 R75094 2010300P09Rik 1810004I06Rik	NADH dehydrogenase (ubiquinone) 1, subcomplex unknown, 2	-16.67	-5.17	-0.86	-3.12	18.83	102.06	-9	-11.49	-13.38	-7.2	0.24	0.77	-6.73	7.74	-22.94	1.7	0.79
1416367_at	1110001J03Rik	66117	Fmc1	RIKEN cDNA 1110001J03 gene	-1.39	5.51	-10.57	-9.43	0.05	-14.95	-24.09	15.08	-4.01	31.23	6.46	0.03	-1.6	-4.85	-0.84	5.17	0.98
1416368_at	Gsta4	14860	mGsta4 GST5.7	glutathione S-transferase, alpha 4	-11.36	-4.38	-2.77	5.02	-15.54	-0.01	-22.25	62.54	13.75	-40.55	2.11	-9.37	-0.82	10.06	53.5	0.56	-0.72
1416369_at	Hiatl1	66631	AW539692 AU045608 5730414C17Rik	hippocampus abundant transcript-like 1	-9.29	-1.65	34.16	10.19	28.73	90.06	5.35	-0.69	-20.75	-4.68	11.13	-21.28	1.77	-41.31	-6.88	-4.9	-10.78
1416370_at	Zscan21	22697	Zfp-38 Zipro1 RU49 Zfp38 CTfin51 AI326272	zinc finger and SCAN domain containing 21	-0.39	-6.48	-4.88	-9.1	1.19	-2.13	-6.18	0.46	-0.86	-0.71	-31.03	19.42	-0.64	88.1	-3.83	5.96	2.46
1416371_at	Apod	11815		apolipoprotein D	-1.46	0.07	-3.21	15.17	3.85	-10.89	12.39	-0.57	-0.99	0.21	4.99	0.3	16.86	1.92	-1.36	-2.11	-2.32
1416372_at	Ptdss1	19210	mKIAA0024 AW539008 PSS-1 AU044268	phosphatidylserine synthase 1	5.47	6.75	5.78	0.79	0.15	48.49	6.04	2.83	0.65	-9.71	-8.62	-9.27	2.8	-29.71	2.82	-2.85	1.02
1416373_at	Nfs1	18041	m-Nfs1 AA987187 m-Nfsl	nitrogen fixation gene 1 (S. cerevisiae)	3.9	0.27	-2.29	-17.4	-1.07	-2.59	-0.42	-11.26	8.29	11.39	-4.85	-0.7	-6.12	-3.48	-1	4.28	18.58
1416374_at	Ap3m1	55946	R75378 1200013D09Rik C78982	adaptor-related protein complex 3, mu 1 subunit	-14.31	-2.06	4.04	0.06	11.65	84.51	0.04	-6.34	-18.42	-13.53	0.34	0.11	-0.06	-14.68	-4.84	2.19	0.23
1416375_at	Ap3m1	55946	R75378 1200013D09Rik C78982	adaptor-related protein complex 3, mu 1 subunit	0.28	-2.46	9.52	3.44	-3.54	0.44	14.4	11.48	-17.43	0.19	-0.15	4.18	-0.15	-11.4	15.81	-12.64	-4.54
1416376_at	Tmem97	69071	1810014L12Rik D11Bhm182e RP23-399H5.9 AI115531 AL022956	transmembrane protein 97	-6.29	-1.34	1.78	0.37	1.43	52.35	-45.71	4.16	-21.68	-3.85	-3.66	-0.44	-2.09	-1.15	-1.08	11.28	-1.32
1416377_at	Pdcd7	50996	ES18 C80112	programmed cell death 7	5.36	11.61	-7.61	-3.05	-27.85	-111.54	1.3	4.14	0.95	31.86	-0.39	6.44	-7.35	5.62	0.82	7.39	3.91
1416378_at	Pnkp	59047	1810009G08Rik PNK	polynucleotide kinase 3'- phosphatase	3.44	0.38	-5.66	-15.33	10.33	7.57	0.41	-31.85	5.84	10.63	1.99	-1.91	-10.97	-5.68	-36.97	4.82	9.7
1416379_at	Panx1	55991	AI847747	pannexin 1	9.47	23.75	-23.94	-16.49	-9.82	-12.36	-8.95	-3.88	50.54	-4.09	-21.08	0.42	-19.46	8.08	-21.7	18.45	48.51
1416380_at	Mov10	17454	Mov-10 C77703	Moloney leukemia virus 10	-4.33	1.32	-0.51	-1.42	5.89	33.06	-21.57	-3.58	1.89	-7.5	-0.29	-5.03	1.27	-4.19	-9.88	7.69	1.87
1416381_a_at	Prdx5	54683	AOEB166 PrxV Pmp20 Prdx6 AOPP	peroxiredoxin 5	0.09	-12.71	34.54	7.59	54.63	174.24	-7.97	-6.32	-8.87	-35.25	1.26	-2.51	13.37	-22	-5.68	0.07	-26.99
1416382_at	Ctsc	13032	DPP1 AI047818 DPPI	cathepsin C	10.62	-8.99	6.29	15.74	44.61	113.04	15.99	-50.44	-5.6	16.23	1.25	-16.09	21.43	-44.08	-28.94	-10.65	-38.22
1416383_a_at	Pcx	18563	Pc Pcb	pyruvate carboxylase	-2.12	-1.83	-3.13	-0.32	15.52	19.43	-4.46	-4.69	-0.18	-5.08	-0.98	-0.23	0.91	-22.14	-3.32	3.14	10.31
1416384_a_at	Cope	59042	Cope1 1110005D17Rik	coatomer protein complex, subunit epsilon	1.91	-5.38	0.77	-6.43	15.57	41.6	0.35	-6.15	0.68	2.97	0.77	-7.11	0.79	1.55	-20.98	4.75	1.64
1416385_a_at	M6pr	17113	CD-MPR Mpr46	mannose-6-phosphate receptor, cation dependent	0.05	-4.06	10.41	0.13	42.74	127.04	31.11	-26.78	-1.28	-3.22	3.39	-34.5	10.74	-52.4	-29.56	-3.34	1.33
1416386_a_at	M6pr	17113	CD-MPR Mpr46	mannose-6-phosphate receptor, cation dependent	-5.34	-4.98	3.01	-0.52	34.9	133.38	5.06	-24.66	-9.47	-8.98	0	-4.43	5.37	-15.57	-26.61	0.73	-1.8
1416387_at	Pip4k2c	117150	Pip5k2c	phosphatidylinositol-5-phosphate 4-kinase, type II, gamma	6.67	0.88	2.39	-7.33	21.2	47.96	1.77	-34.57	0.03	3.49	0.13	-7.21	2.24	-16.54	-37.79	-0.54	-1.44
1416388_at	Pip4k2c	117150	Pip5k2c	phosphatidylinositol-5-phosphate 4-kinase, type II, gamma	-21.03	-1.33	-0.24	-0.74	13.18	104.61	-19	-10.07	-8.81	0.28	6.79	0.21	-1.96	-7.75	-23.28	3.07	0.26
1416389_a_at	Rcbtb2	105670	AW240694 RC/BTB2 2810420M18Rik AI448345 Chc1l 2610028E02Rik	regulator of chromosome condensation (RCC1) and BTB (POZ) domain containing protein 2	-1.17	-6.86	0.84	4.68	38.42	152.47	-14.14	-3.74	-2.28	-103.63	-25.2	-4.09	0.12	37.18	-2.51	-3.23	-3.97
1416390_at	Rcbtb2	105670	AW240694 RC/BTB2 2810420M18Rik AI448345 Chc1l 2610028E02Rik	regulator of chromosome condensation (RCC1) and BTB (POZ) domain containing protein 2	1.93	-12.97	-0.1	4.34	18.41	52.64	-5.96	-0.55	0.56	-50.44	-6.71	-1.67	-0.41	32.37	6.77	-7.51	-10.76
1416391_at	Ptcd1	71799	1110069M14Rik	pentatricopeptide repeat domain 1	-2.2	20.77	2.28	4.96	-1.78	-13.67	-3.33	20.77	0.05	0.19	-0.35	0.09	0.37	-5.52	0.22	-0.92	0.46
1416392_a_at	Atp6v0c	11984	PL16 Atpl-rs1 Vma3 Atp6l Atp6c Atpl VATL Atp6c2	ATPase, H+ transporting, lysosomal V0 subunit C	-10.39	-22.96	29.27	5.3	52.13	170.27	0.38	-40.39	-7.83	3.7	0.3	3.77	14.35	4.58	-40.05	3.92	9.16
1416393_at	Emg1	14791	C2f Grcc2f	EMG1 nucleolar protein homolog (S. cerevisiae)	-2.91	20.41	-24.64	-27.04	-22.59	-80.71	-9.13	3.85	7.26	22.27	0.31	2.5	-19.27	29.18	-7.19	18.12	47.36
1416394_at	Bag1	12017	BAG-1 Rap46	BCL2-associated athanogene 1	-2.99	4.81	5.76	3.11	3.65	32.05	-28.33	16	-7.93	-35.35	-4.02	-1.09	5.78	-7	1.13	1.52	-2.59
1416395_at	Guk1	14923	Gmk AL033300 Guk-1 AV026611 AL033299 AA409738	guanylate kinase 1	-0.27	26.58	-1.42	-5.57	7.01	-5.36	-11.41	3.24	2.77	1.28	-6.03	-14.54	-2.23	-12.18	0.21	2.31	5.77
1416396_at	Snx4	69150	1810036H14Rik AI037066	sorting nexin 4	-0.91	8.5	2.83	-1.88	0.12	3.48	-1.39	10.28	-9.61	-1.99	0.71	-0.49	-4.83	-10.24	0.51	-0.65	0.47
1416397_at	Mesdc1	80889	AW061151	mesoderm development candidate 1	-5.84	-12.56	18.7	2.66	38.65	92.93	-10.3	-6.62	-14.54	4.5	0.72	7.85	8.82	-20.52	-26.2	-0.84	-20.42
1416398_at	Mesdc1	80889	AW061151	mesoderm development candidate 1	6.38	-20.19	15.16	0.06	0.94	4.98	6.04	-0.84	-2.79	5.79	-6.02	20.63	9.22	-7.69	0.59	-9.58	-9.12
1416399_a_at	Hmox2	15369	HO2 HO-2	heme oxygenase (decycling) 2	-15.78	-24.74	7.87	2.43	18.2	180.3	4.72	5.29	-15.32	-9.59	-16.01	10.78	4.32	0.07	2.06	0.91	-41.34
1416400_at	Pycrl	66194	1110058B13Rik 2700073G24Rik	pyrroline-5-carboxylate reductase-like	1.56	3.39	-4.36	-8.59	-13.01	2.02	-4.06	16.17	-2.78	2.97	-17.96	-0.2	-2.79	3.79	15.77	6.76	0.82
1416401_at	Cd82	12521	C33 Kai1 AL023070 IA4 Tspan27 AA682076	CD82 antigen	5.42	7.8	-7.04	-8.31	2.48	0.14	18.33	-64.87	22.76	0.52	6.06	-41.14	-0.12	-20.56	-82.16	12.9	64.03
1416402_at	Abcb10	56199	Abcb12 Abc-me	ATP-binding cassette, sub-family B (MDR/TAP), member 10	2.94	0.58	0.9	-0.18	-2.76	1.71	0.5	30.08	-57.47	50.69	43.38	-1.2	-10.43	-37.88	22.03	-15.04	-18.16
1416403_at	Abcb10	56199	Abcb12 Abc-me	ATP-binding cassette, sub-family B (MDR/TAP), member 10	9.2	-10.62	0.19	-8.58	4.04	42.57	2.54	-0.34	-39.91	26.24	23.78	-5.94	-7.55	-19.4	0.23	-6.23	-7.2
1416405_at	Bgn	12111	BG SLRR1A PG-S1 DSPG1 PGI	biglycan	-8.75	-24.15	13.47	18.47	2.18	102.08	0.33	30.58	-15.05	-12.36	8.19	-1.1	4.31	-22.2	18.55	-5.06	-54.58
1416406_at	Pea15a	18611	Pea15 Pkcs15 PEA-15 Mat1	phosphoprotein enriched in astrocytes 15A	2.71	0.32	25.13	41.95	24.42	196.94	5.23	-21.71	-1.93	-30.6	-2.3	-41.39	23.54	-77.37	-37.91	-11.76	-3.85
1416407_at	Pea15a	18611	Pea15 Pkcs15 PEA-15 Mat1	phosphoprotein enriched in astrocytes 15A	2.32	0.6	19.28	19.6	37.69	208.08	0.4	-48.75	-0.05	-36.07	-10.02	-45.65	19.83	-77.85	-61.55	-5.21	2.02
1416408_at	Acox1	11430	D130055E20Rik Paox Acox AOX	acyl-Coenzyme A oxidase 1, palmitoyl	-1.86	-16.98	16.78	26.66	9.73	66.47	0.28	36.56	-9.5	-25.02	-2.29	-18.58	9.18	-21.17	58.43	-13.61	-38.87
1416409_at	Acox1	11430	D130055E20Rik Paox Acox AOX	acyl-Coenzyme A oxidase 1, palmitoyl	-10.3	-9.59	12.86	11.59	44.87	167.9	-5	-0.94	-20.7	-36.56	-7.96	-4.39	9.29	-10.16	0.19	0.82	-14.51
1416410_at	Pafah1b3	18476	mus[g] Pafahg	platelet-activating factor acetylhydrolase, isoform 1b, subunit 3	-9.59	-25.19	-20.61	-8.3	18.59	0.02	20.09	-1.16	-12.37	35.62	0.68	45.44	1.73	23.99	0.64	0.16	-31.78
1416411_at	Gstm2	14863	Gstb2 Gstb-2	glutathione S-transferase, mu 2	-8.76	-10.6	26.51	12.44	48.19	136.32	-8.22	13.81	-16.53	-37.05	-2.47	0.48	3.29	-15.55	10.8	-9.21	-43.24
1416412_at	Nsmaf	18201	C630007J05 Fan AA959567	neutral sphingomyelinase (N-SMase) activation associated factor	30.27	18.82	-33.09	-19.74	-17.31	-122.81	57	-1.26	6.8	32.9	6.4	0.29	-2.88	7.6	3.75	-0.17	-0.05
1416413_at	Ctsj	26898	CATP Ctsp CatRLP	cathepsin J	-0.23	0.17	0.1	-3.84	-1.42	0.18	0.08	0.42	-0.84	1.12	-0.37	0.1	0.04	0.14	0.78	0.84	0.01
1416414_at	Emilin1	100952	BB105748 EMILIN-1 5830419M17Rik AW229038 gp115	elastin microfibril interfacer 1	-13.16	-16.37	10.95	5.77	19.92	121.78	-18.75	33.16	-19.53	-83.59	-7.37	-8.54	0.52	21.83	49.75	-1.94	-48
1416415_a_at	H2afz	51788	H2A.Z H2a.z-1	H2A histone family, member Z	4.77	0.04	12.29	3.45	1.55	1.19	1.33	4.44	2.54	45.31	7.27	5.86	1.94	11.06	5.17	1.95	0.21
1416416_x_at	Gstm1	14862	Gstb1 Gstb-1	glutathione S-transferase, mu 1	4.22	-40.58	32.77	12.43	43.98	163.68	-21.9	42.05	-40.26	-30.56	-0.33	0.27	1.24	-3.29	30.36	-11.94	-101.52
1416417_a_at	Ndufb7	66916	1110002H15Rik	NADH dehydrogenase (ubiquinone) 1 beta subcomplex, 7	6.04	14.89	3.22	0.23	-23.4	3.04	6.43	21.32	0.35	2.69	-16.74	5.78	1.57	4.96	3.21	3.65	6.71
1416418_at	Gabarapl1	57436	MNCb-0091 Apg8l 9130422N19Rik GECI 3110025G09Rik Atg8l AI196471	gamma-aminobutyric acid (GABA) A receptor-associated protein-like 1	-1.19	-11.49	16.42	6.72	29.17	148.24	-10.55	36.59	-20.47	-83.08	-6.56	-6.78	5.74	-27.56	31.6	-3.73	-21.76
1416419_s_at	Gabarapl1	57436	MNCb-0091 Apg8l 9130422N19Rik GECI 3110025G09Rik Atg8l AI196471	gamma-aminobutyric acid (GABA) A receptor-associated protein-like 1	0.28	-12.61	10.64	2.95	25.96	146.91	1.25	34.95	-17.6	-87.71	-20.85	-5.5	5.17	-27.85	38.96	-6.52	-18.5
1416420_a_at	Rpl9	20005		ribosomal protein L9	0.71	1.91	23.85	13.27	1.05	3.22	0.99	0	0.72	2.32	0.92	1.06	0.45	1.66	0.79	0.36	2.13
1416421_a_at	Ssb	20823	SS-B	Sjogren syndrome antigen B	-17.5	7.99	-2.42	-0.51	-5.51	-0.98	-29.64	7.94	-7.74	0.47	7.44	3.83	-1.18	1.74	-2.32	6.78	2.59
1416422_a_at	Ssb	20823	SS-B	Sjogren syndrome antigen B	0.43	6.01	0.27	0.43	-26.8	-46.61	1.16	15.93	0.36	12.59	6.65	1.52	-2.98	-10.41	24.51	1.78	0.59
1416423_x_at	Ssb	20823	SS-B	Sjogren syndrome antigen B	0.5	4.68	0.74	-3.51	-21.06	-44.49	0.24	6.61	0.04	24.34	8.35	0.82	-8.04	-11.21	13.98	1.1	3.73
1416424_at	Plin3	66905	1300012C15Rik M6prbp1 Tip47	perilipin 3	-24.55	-17.81	11.22	0.39	49.2	168.46	9.19	-30.61	-6.81	-10.92	-7.33	0.34	3.52	0.29	-15.85	-1.85	-14.08
1416425_at	Pex19	19298	Pxf	peroxisomal biogenesis factor 19	0.44	-14.78	6.59	-1.66	35.97	119.06	6.41	-14.54	-5.51	-12.88	-14.48	1.7	-1.81	0.65	-7.25	0.46	3.4
1416426_at	Rab5a	271457	AI663973 AU021172 nnyRab5a 2410015H04Rik	RAB5A, member RAS oncogene family	0.91	-10.39	4.91	-0.18	9.45	88.98	12.17	-38.94	11.15	-19.8	-14.35	-6.29	2.8	0.26	-17.49	-4.44	-0.04
1416427_at	Ccni	12453		cyclin I	-1.59	-8.74	-8.46	-7.26	16.16	2.36	-5.32	-41.2	1.25	4.11	0.15	4.15	0.27	19.54	-21.23	3.72	5.98
1416428_at	Thap11	59016	2810036E22Rik AB041579 CTG-B43a Ronin CTG-B45d	THAP domain containing 11	2.35	2.06	2.17	-8.53	0.07	0.55	-7.19	-2.18	0.51	-10.11	-16.58	6.05	-2.03	10.66	-1.83	2.34	7.43
1416429_a_at	Cat	12359	2210418N07 Cas1 Cas-1 Cs-1	catalase	1.15	-22.15	2.34	10.13	0.16	67.8	9.34	0.02	3.02	2.15	8.62	7.43	2.2	-10.03	2.74	-14.84	-61.5
1416430_at	Cat	12359	2210418N07 Cas1 Cas-1 Cs-1	catalase	-6.95	-33.07	2.3	0.07	22.03	161.53	2.59	-7.32	-3.88	-2.79	-0.31	19.16	2.5	0.61	-3.63	-10.03	-56.03
1416431_at	Tubb6	67951	2310057H16Rik BB220206	tubulin, beta 6	-0.15	-10.4	44.71	29.56	51.06	116.62	6.06	0.6	-20.33	-36.97	-3.57	-23.83	35.7	-65.9	0.37	0.28	-24.83
1416432_at	Pfkfb3	170768	iPFK-2 uPFK-2 E330010H22Rik	6-phosphofructo-2-kinase/fructose-2,6-biphosphatase 3	-16.82	-6.35	5.63	19.04	16.25	48.45	23.57	-6.12	-10.85	-4.98	0.19	1.93	15.3	-16.91	-8.54	2.41	-16.61
1416433_at	Rpa2	19891	AI325195 AA409079 AU020965 Rf-A2 RPA34	replication protein A2	13.18	32.09	-39.91	-25.87	-43.33	-122.56	-8.7	34.32	-0.42	-0.07	0.07	11.17	-23.27	34.02	37.67	7.15	9.04
1416434_at	Bcl2l10	12049	C85687 AU023065 Diva AA420380 Boo	Bcl2-like 10	0.14	-0.57	1.83	-9.48	1.82	16.06	0.38	-3.34	0.16	0.62	-2.4	-1.17	-4.05	-2.41	-2.63	-1.93	1.35
1416435_at	Ltbr	17000	Tnfrsf3 AI256028 TNF-R-III Tnfbr TNFR-RP Ltar TNFCR CD18 TNFR2-RP TNFRrp LTbetaR	lymphotoxin B receptor	-2	-34.54	24.07	17.7	43.57	194.85	8.33	5.44	-19.71	-46.08	0.34	-16.27	23.69	-17.93	3.68	-14.2	-51.58
1416436_a_at	Uqcc	56046	Bfzp RP23-380B10.2 2410003P15Rik 2310079L17Rik Uqcc Bfzb 3110038N19Rik	ubiquinol-cytochrome c reductase complex chaperone, CBP3 homolog (yeast)	-1	-0.1	-4.37	-17.02	-0.28	52.38	1.6	-2.09	-14.01	-2.43	-5.46	0.1	-6.44	0.69	0.67	5.23	0.06
1416437_a_at	Mapk8ip3	30957	BB120594 JSAP1a JIP-3 Syd2 D17Wsu15e mKIAA1066 JSAP1d JSAP1 JSAP1b JSAP1c Jip3	mitogen-activated protein kinase 8 interacting protein 3	-5.13	-0.13	-1.32	-3.77	5.98	18.49	-2.49	-16.05	-0.56	-6.41	0.52	1.14	-1.68	2.36	-11.32	8.69	2.39
1416438_at	Puf60	67959	SIAHBP1 2810454F19Rik 2410104I19Rik	poly-U binding splicing factor 60	0.09	13.39	-11.17	-13.39	-34.38	-64.11	-17.3	2.62	4.33	12.67	1.38	10.11	-10.8	30.26	0.56	11.7	9.53
1416439_at	Dctpp1	66422	2410015N17Rik RS21-C6 AI854235	dCTP pyrophosphatase 1	-1.62	5.83	-12.21	-5.57	-6.32	-49.71	0.33	62.92	-11.96	0.03	-6.46	1.75	-2.91	16.73	42.44	10.55	0.72
1416440_at	Cd164	53599	AA589639 A115 MGC-24 A24 MSSP AW540279	CD164 antigen	20.78	6.9	3.8	1.09	11.03	-103.9	0.29	-18.99	17.72	6.39	0.05	12.34	2.41	30.04	1.83	0.59	7.52
1416441_at	Pgcp	54381	Hls2 Pgcp 2610034C17Rik Lal-1 1190003P12Rik	plasma glutamate carboxypeptidase	0.46	-47.46	19.13	18.09	23.73	118.61	21.32	27.06	-5.99	-78.62	-0.62	-25.88	17.35	-9.78	49.38	-11.53	-59.49
1416442_at	Ier2	15936	AI317238 Pip92 Ch1	immediate early response 2	13.9	1.51	-2.73	-1.25	-3.25	-27.03	4.53	-4.63	25.14	0.95	0.48	-16.43	0.17	-4.96	-0.69	2.37	24.02
1416443_a_at	Sae1	56459	2400010M20Rik Uble1a AW743391 AL033372 AOS1 HSPC140 Sua1 2610044L12Rik D7Ertd177e	SUMO1 activating enzyme subunit 1	-1	2.3	-22.91	-30.63	-7.15	-3.81	-18.17	0.82	1.7	0.23	2.77	33.03	-17.65	26.67	2.55	13.97	5.3
1416444_at	Elovl2	54326	Ssc2 AI317360	elongation of very long chain fatty acids (FEN1/Elo2, SUR4/Elo3, yeast)-like 2	-1.58	-0.57	-0.05	3.95	1.66	-1.19	-1.74	16.9	-2.76	0.25	-3.94	-1.33	1.02	-0.83	18.93	-0.52	-2.81
1416445_at	Fam98a	72722	AL024114 2810405J04Rik	family with sequence similarity 98, member A	-0.28	9.22	-4.04	-6.84	-48.7	-64.83	-9.35	12.01	-11.7	58.56	14.96	0.31	-11.12	3.55	10.88	7.7	2.25
1416446_at	Tmem30a	69981	AW540225 2010200I23Rik Cdc50a D9Wsu20e	transmembrane protein 30A	17.62	9.19	5.52	1.52	0.82	3.07	21.8	-14.32	7.4	-5.95	-14.91	-25.47	2.13	-18.35	0.49	0.92	13.24
1416447_at	Tmem30a	69981	AW540225 2010200I23Rik Cdc50a D9Wsu20e	transmembrane protein 30A	0.85	-4.48	0.66	-2.91	26.31	78.79	4.52	-49.5	-0.68	-1.98	-3.16	-3.69	-0.55	-15.15	-20.24	-0.38	2.54
1416448_at	Itpa	16434	AU020102 2010016I08Rik Itp	inosine triphosphatase (nucleoside triphosphate pyrophosphatase)	4.01	-0.61	0.07	-20	1.06	0.1	0.83	-18.47	0.55	-0.04	-3.22	4.76	-5.05	9.53	-3.27	1.24	6.2
1416449_x_at	Stxbp2	20911	Munc-18b Munc18b Unc18-2 Munc-18-2 Unc18b Sxtp2 C79054 Sxtbp2 muSec1	syntaxin binding protein 2	0.31	-0.88	1.78	-0.08	10.23	44.63	1.57	8.6	-5.95	-7.41	-0.71	-3.23	10.37	-37.21	2.91	0.37	-17.72
1416450_at	Taf8	63856	AW260255 Tbn	TAF8 RNA polymerase II, TATA box binding protein (TBP)-associated factorq	-0.24	13.79	-8.42	-16.02	-3.68	-3.38	0.86	-12.7	2.83	9.61	-3.69	1.07	-11.53	6.97	-22.49	8.55	9.17
1416451_s_at	Taf8	63856	AW260255 Tbn	TAF8 RNA polymerase II, TATA box binding protein (TBP)-associated factorq	0.78	12.16	-14.17	-27.14	-16.38	-30.92	0.32	-18.56	15.59	36.2	1.37	9.49	-17.77	16.21	-16.32	3.06	14.74
1416452_at	Oat	18242	AI194874	ornithine aminotransferase	-5.83	-13.76	0.76	-2.47	0.82	12.43	36.49	-15.47	-3.09	13.85	0.78	0.9	0.22	-8.48	0.01	0.37	0.31
1416454_s_at	Acta2	11475	SMalphaA 0610041G09Rik a-SMA Actvs alphaSMA	actin, alpha 2, smooth muscle, aorta	0.09	-17.42	25.38	11.55	25.68	145.94	3.22	-20.25	-8.33	-10.53	0.3	-0.18	4.91	-8.06	-21.62	-1.49	-19.2
1416455_a_at	Cryab	12955	Crya-2 Crya2 HspB5 P23	crystallin, alpha B	-3.44	-4.38	23.85	29.05	9.05	52.38	0.01	6.25	-13.91	-7.77	0.05	-1.54	11.13	-13.4	0.25	-1.2	-35.1
1416456_a_at	Chia	81600	AMCase 2200003E03Rik Chia YNL	chitinase, acidic	0.04	1.15	1.46	0.26	-2.38	-2.59	-2.99	3.7	1.78	-0.85	-3.55	-0.89	1.87	-2.95	8.03	0.83	0.18
1416457_at	Ddah2	51793	DDAHII 1110003M04Rik AW413173 Ddah DDAH-2 AU019324 NG30 G6a	dimethylarginine dimethylaminohydrolase 2	0.4	-16.83	-2.37	1.37	0.21	6.59	0.08	11.85	-14	-3.44	-17.91	19.47	-1.71	48.02	15.42	1.02	-17.36
1416458_at	Arf2	11841		ADP-ribosylation factor 2	-2.59	-25.61	32.09	32.2	13.85	158.34	12.48	1.49	-21.97	-24.13	-9.7	-0.89	16.58	-4.48	4.97	-11.56	-74.29
1416459_at	Arf2	11841		ADP-ribosylation factor 2	-8.44	-23.95	11.52	4.55	33.38	195.84	0.28	-18.73	-17.27	-9.57	0.48	1.73	2.85	-2.86	-21.43	1.45	-9.19
1416460_at	Miox	56727	Aldrl6 AI314022 RSOR 0610009I10Rik C85427	myo-inositol oxygenase	-0.13	3.38	-0.45	-1.62	-1.41	-4.53	0.66	0.05	1.17	2.23	-12.03	0.43	-0.79	-1.66	1.02	1.44	2.05
1416462_at	Caprin1	53872	Gpiap Mmgpip137 Gpiap1 Caprin-1 AL022980 P137 rng105	cell cycle associated protein 1	-12.77	-10.56	5.01	-10.26	0.4	22.01	0.13	-5.93	-7.56	0.33	0.09	10.42	-4.16	26.91	2.86	1.87	1.96
1416463_at	Caprin1	53872	Gpiap Mmgpip137 Gpiap1 Caprin-1 AL022980 P137 rng105	cell cycle associated protein 1	-4.02	-5.06	-3.73	-8.19	-43.54	0.53	1.78	31.67	-8.86	0.05	-3.41	20.56	-8.68	27	62.38	1.43	-11.52
1416464_at	Slc4a1	20533	l11Jus51 Empb3 CD233 Ae1	solute carrier family 4 (anion exchanger), member 1	-1.72	0.79	-12.42	-3.13	-15.74	-26.39	2.95	5.3	0.08	16.67	51.75	2.66	-10.86	-3.88	3.92	0.24	1.46
1416465_a_at	Vapa	30960	33kDa VAP33	vesicle-associated membrane protein, associated protein A	0.4	2.13	18.11	7.74	0.48	5.95	0.47	9.74	0.09	1.14	0.42	2.12	4.48	12.21	9.36	-9.3	0.84
1416466_at	Vapa	30960	33kDa VAP33	vesicle-associated membrane protein, associated protein A	-17.9	-8.65	16.56	-0.38	26.16	73.17	-13.04	-8.79	-13.58	1.7	5.81	0.63	-0.26	-3.88	-14.3	2	2.81
1416467_at	Ddx3x	13205	Ddx3 Fin14 D1Pas1-rs2	DEAD/H (Asp-Glu-Ala-Asp/His) box polypeptide 3, X-linked	-24.39	0.35	-2.04	1.82	-2.78	19.79	-15.92	0.12	-9.98	0.34	2.77	9.34	-2.08	5.26	-5.77	0.7	1
1416468_at	Aldh1a1	11668	Aldh1a2 Ahd-2 Raldh1 E1 Ahd2 Aldh1	aldehyde dehydrogenase family 1, subfamily A1	0.62	-3.36	2.82	5.06	-1.45	-23.44	-0.85	56.82	-1.87	0.59	43.17	-2.07	-1.84	-14.12	49.6	-2.88	-2.11
1416469_at	Luzp1	269593	mFLJ00226 AI266952 2700072H04Rik Luzp	leucine zipper protein 1	20.51	-13.36	12.9	20.12	45.05	126.14	1.5	-0.69	-25.14	-72.88	-8.66	0.38	26.49	-17.18	2.74	-2.35	-29.18
1416470_a_at	Rpn1	103963	AU018702 Rpn-1 D6Wsu137e	ribophorin I	17.72	-3.58	2.42	0.56	6.67	29.23	4.67	-1.05	-3.58	1.72	-16.15	-2.47	0.67	-6.39	8.83	-0.06	-13.18
1416471_at	Cept1	99712	AI788721 BB118941 9930118K05Rik	choline/ethanolaminephosphotransferase 1	-1.24	-8.33	7.84	1.57	7.44	88.78	1.19	-51.48	0.9	0.4	0.06	-49.42	-0.84	-23.49	-39.64	1.1	12.49
1416472_at	Syap1	67043	2010110O17Rik AW011796	synapse associated protein 1	4.12	-3.97	22.11	5.24	17.36	112.49	31.19	-54.56	0.32	-9.53	-8.96	-8.76	4.2	-14.09	-26.3	-11.15	-3.71
1416473_a_at	Igdcc4	56741	DDM36 9330155G14Rik Nope WI-16786 WI-18508 mKIAA1628	immunoglobulin superfamily, DCC subclass, member 4	9.24	-10.59	1.58	14.86	-7.69	-2.51	1.09	57.08	-2.64	-9.93	-5.97	-0.79	-0.49	0.83	67.19	-5.59	-4.18
1416474_at	Igdcc4	56741	DDM36 9330155G14Rik Nope WI-16786 WI-18508 mKIAA1628	immunoglobulin superfamily, DCC subclass, member 4	0.84	1.6	-0.03	18.92	-13.63	-2.63	-12.11	62.07	-4.82	-7.07	-0.77	0.24	-1.57	0.57	66.25	-3.48	-4.64
1416475_at	Ube2d2	56550	Ube2d2 ubc4 1500034D03Rik Ubc2e	ubiquitin-conjugating enzyme E2D 2	-20.31	4.29	0.98	-1.41	8.79	17.04	-26.49	-7.01	-4.41	-1.01	-0.11	7.16	0.05	-1.11	-31.17	7.13	4.69
1416476_a_at	Ube2d2	56550	Ube2d2 ubc4 1500034D03Rik Ubc2e	ubiquitin-conjugating enzyme E2D 2	3.54	3.07	1.93	-4.33	1.17	7.81	6.66	-13.35	21.47	3.45	1.48	4.33	0.04	1.39	0.46	0.81	2.34
1416477_at	Ube2d2	56550	Ube2d2 ubc4 1500034D03Rik Ubc2e	ubiquitin-conjugating enzyme E2D 2	-8.93	1.18	-6.4	-3.71	-6.81	1.59	-16.34	-27.33	25.39	9.22	-7.62	17.92	-4.83	21.72	-29.41	0.92	4.72
1416478_a_at	Mdh2	17448	Mdh-2 Mor-1 MDH Mor1	malate dehydrogenase 2, NAD (mitochondrial)	0.68	4.47	-5.04	-3.43	-0.54	-15.39	9.14	2.25	2.77	-2.41	-2.86	-4.06	-1.93	6.81	0.52	8.87	4.98
1416479_a_at	Tmem14c	66154	AU020193 HSPC194 1110021D01Rik	transmembrane protein 14C	-8.36	0.07	8.21	1.15	11.2	52.53	5.37	-0.94	-8.29	3.18	11.36	-6.37	2.38	-17.75	-14.65	0.16	-6.56
1416481_s_at	Higd1a	56295	2210020B17Rik AW049839 AI303276 HIMP1 7420700H20Rik Hig1	HIG1 domain family, member 1A	7.82	2.2	-0.25	3.23	-15.75	12.75	-4.05	15.77	-2.3	-8.56	-6.68	-3.15	-2.66	-7.71	11.8	3.43	-1.35
1416482_at	Ttc3	22129	2610202A04Rik D16Ium21 mKIAA4119 D16Ium21e TPRD AA409221	tetratricopeptide repeat domain 3	-9	4.44	-8.85	-0.18	-6.14	-30.98	-17.18	18.22	0.17	5.47	-3.94	0.31	-14.18	49.75	4.86	1.17	1.01
1416483_at	Ttc3	22129	2610202A04Rik D16Ium21 mKIAA4119 D16Ium21e TPRD AA409221	tetratricopeptide repeat domain 3	0.03	0.22	-19.27	-4.05	1.01	-56.42	-7.3	4.15	3.77	0.15	-10.35	1.56	-5.83	105.89	15.52	0.65	4.78
1416484_at	Ttc3	22129	2610202A04Rik D16Ium21 mKIAA4119 D16Ium21e TPRD AA409221	tetratricopeptide repeat domain 3	-2.87	1.56	-18.51	-4.36	0.41	-13.78	-10.97	1.25	-0.27	1.44	-6.24	6.17	-10.79	64.67	5.7	2.58	3.99
1416485_at	Timm23	53600	Tim23	translocase of inner mitochondrial membrane 23 homolog (yeast)	2.12	19.08	0.36	-13.37	1.83	-47.31	1.53	3.25	-2.65	-1.49	-17.82	-1.81	0.38	15.4	8.13	7.06	7.89
1416486_at	Aimp1	13722	9830137A06Rik p43 Scye1 AIMP1/p43 Emap2 EMAPII	aminoacyl tRNA synthetase complex-interacting multifunctional protein 1	1.69	35.84	-17.77	-16.81	-31.39	-73.6	0.49	1.97	0.09	5.39	-13.49	2.68	-4.62	16.81	4.32	15.75	11.15
1416487_a_at	Yap1	22601	Yorkie Yap Yap65 Yki AI325207	yes-associated protein 1	-0.07	1.19	0.43	5.76	-0.83	8.12	-1.71	-0.62	0.78	-14.95	-8.06	0.2	3.87	-1.65	0.57	-0.63	0.27
1416488_at	Ccng2	12452		cyclin G2	5.55	2.58	-19.67	-7.79	0.74	-24.78	0.03	-21.53	13.16	2.62	-3.44	18.57	0.03	37.24	-10.04	1.37	10.92
1416489_at	Pi4k2b	67073	4933409G22Rik 2610042N09Rik	phosphatidylinositol 4-kinase type 2 beta	0.11	-7	18.93	4.74	24.03	2.96	0.47	35.18	-33.8	-17.14	2.85	2.37	5.43	-3.77	41.4	-8.71	-24.98
1416490_at	Tmed6	66269	1810018I24Rik 1810015P03Rik	transmembrane emp24 protein transport domain containing 6	-3.57	2.68	-2.77	-1.57	-2.71	-8.35	0.58	0.19	-0.63	51.96	14.93	2.46	-1.75	-1.05	-3.5	-0.52	-2.46
1416491_at	Numbl	18223	nbl	numb-like	1.8	0.12	-0.7	1.51	12.42	69.78	0.15	-9.97	-2	-3.91	-11.43	-3.79	-1.22	-4.09	-10.76	0.06	-1
1416492_at	Ccne1	12447	CycE1 AW538188	cyclin E1	1.06	36.07	-14.67	-22.54	0.09	-31.11	1.25	0.55	-2.7	-3.58	10.53	7.15	-6.03	1.59	0.84	7.8	12.1
1416493_at	Ddost	13200		dolichyl-di-phosphooligosaccharide-protein glycotransferase	0.31	0	1.03	1.2	10.69	3.67	1.72	3.03	-5.59	-8.63	0.49	-8.64	0.05	2.1	2.1	3.22	0.85
1416494_at	Ndufs5	595136	AI256693	NADH dehydrogenase (ubiquinone) Fe-S protein 5	-14.44	-6.27	2.04	-0.75	19.25	128.76	-13.67	-13.57	-7.29	-2.01	0.61	4.04	-0.33	1.99	-36.52	0.85	-5.13
1416495_s_at	Ndufs5	595136	AI256693	NADH dehydrogenase (ubiquinone) Fe-S protein 5	-14.7	-3.15	2.55	0.08	9.16	82.84	-25.5	2.56	-8.25	-4.58	-6.29	15.25	0.39	5.51	-23.22	1.6	4.91
1416496_at	Mrfap1	67568	AL022827 Pam14 9130413I22Rik	Morf4 family associated protein 1	1.45	0.59	2.85	16.74	1.21	0.03	4.45	22.74	5.31	5.69	-0.54	1.74	0.32	0.14	18.51	1.31	10.07
1416497_at	Pdia4	12304	Erp72 AI987846 ERp-72 Cai	protein disulfide isomerase associated 4	-2.1	1.36	0.87	-4.12	10.76	1.19	-6.45	-8.17	0.41	14.43	6.89	0.91	1.66	-14.48	-13.93	3.02	0.01
1416498_at	Ppic	19038	CyP-20c	peptidylprolyl isomerase C	-11.07	24.01	-3.13	1.69	11.2	17.91	-53.61	60.31	-4.34	-142.59	-13.52	-8.48	-13.25	-0.06	73.87	8.93	0.13
1416499_a_at	Dctn6	22428	WS-3 p27 AU044699	dynactin 6	10.52	2.87	1.98	-2.94	0.64	-16.67	1.04	1.94	36.36	-43.92	-36.02	1.32	1.06	14.59	1.49	2.32	26.83
1416500_at	Sacm1l	83493	mKIAA0851 Sac1p SAC1	SAC1 (suppressor of actin mutations 1, homolog)-like (S. cerevisiae)	5.92	0.26	3.62	1.99	0.03	14.58	0.31	5.61	10.9	-26.65	-2.23	-16.1	0.07	12.75	0.25	2.26	9.91
1416501_at	Pdpk1	18607	Pdk1	3-phosphoinositide dependent protein kinase 1	12.64	6.03	-11.72	-1.47	-16.92	-93.1	-3.45	0	14.98	1.16	-5.28	16.69	-2.05	9.74	0.89	2.19	22.48
1416502_a_at	Preb	50907	C85705	prolactin regulatory element binding	14.54	-0.43	-3.16	-5.21	-0.3	0.71	30.63	-9.08	0.81	-0.11	0.09	-1.83	-0.45	3.06	-4.29	1.02	-0.55
1416503_at	Lxn	17035		latexin	-3.18	-15.08	13.27	4.32	46.38	73.25	-15.88	-1.15	-0.82	-101.2	-33.1	23.76	7.29	7.38	4.99	-3.2	-14.72
1416504_at	Ulk1	22241	mKIAA0722 Unc51.1 AU041434	Unc-51 like kinase 1 (C. elegans)	-7.19	-1.63	-0.66	-0.47	-0.45	59.22	-18.73	0.08	-6.2	-14.72	0.46	3.66	-4.68	9.69	-3.09	1.83	-0.61
1416505_at	Nr4a1	15370	N10 Hbr1 NP10 nur77 GFRP1 NGFIB Hbr-1 TR3 Gfrp Hmr NGFI-B TIS1	nuclear receptor subfamily 4, group A, member 1	3.34	1.34	-5.28	2.09	-13.53	-83.39	32.85	-3	32.27	9.6	2.54	-14.46	1.65	0.23	-15.69	5.53	20.55
1416506_at	Psma6	26443	IOTA	proteasome (prosome, macropain) subunit, alpha type 6	9.06	0.02	0.06	12.14	11.71	3.49	13.55	0.16	6.23	3.51	17.06	2.62	5.43	29.84	0.13	11.5	2.47
1416507_at	Cnpy2	56530	D10Bwg1546e 5330432A10Rik Zsig9 Tmem4 AW229003	canopy 2 homolog (zebrafish)	-4.53	-1.08	3.79	7.16	-12.83	7.53	-10.39	28.63	-0.7	-10.82	-0.39	0.59	-10.49	3.95	38.93	-1.54	-10.94
1416508_at	Med28	66999	Eg1 FKSG20 magicin 1500003D12Rik AU045690 AI451633	mediator of RNA polymerase II transcription, subunit 28 homolog (yeast)	0.45	-1.94	-0.94	-16.79	13.1	44.69	-0.51	-47.1	0.46	5.45	-2.84	-1.24	-0.74	-2.9	-38.73	0.42	6.64
1416509_at	Tm9sf3	107358	AI413748 Smbp AI115521 1810073M23Rik AW549777 2810031D16Rik mKIAA4036 AW146116	transmembrane 9 superfamily member 3	1.8	0.62	0.01	8.96	-19.01	0.19	2.32	15.74	0.1	8.4	0.3	2.01	3.46	6.61	29.64	1.37	0.47
1416510_at	Mrpl4	66163	1110017G11Rik	mitochondrial ribosomal protein L4	5.02	6.24	-3.49	-16.23	11.26	2.17	0.68	-17.01	1.26	0.25	-5.59	-1.25	-1.73	-1.71	-13.58	7.09	4.9
1416511_a_at	Cdc42ep4	56699	Borg4 1500041M20Rik CEP4	CDC42 effector protein (Rho GTPase binding) 4	-15.81	-43.51	40.6	25.26	12.02	69.88	0.58	31.31	-15.08	-39.48	4.75	-16.54	14.18	-0.97	13.4	-6	-27.07
1416512_at	Nubp2	26426	D17Wsu11e	nucleotide binding protein 2	7.4	1	0.14	-23.38	0.74	-1.17	11.78	-8.93	0.25	2.64	-0.74	-0.81	0.03	-1.71	-3.05	3.63	2.12
1416513_at	Lamb2	16779	Lams AW211941 Lamb-2	laminin, beta 2	-11.92	-3.15	0.62	28.82	-3.62	48.59	-5.75	19.82	-13.91	-16.2	-1.79	1.96	-0.28	1.83	13.89	0.31	-24.01
1416514_a_at	Fscn1	14086	Fan1 fascin-1 AI663989	fascin homolog 1, actin bundling protein (Strongylocentrotus purpuratus)	-15.42	-19.06	10.68	27.63	59.24	2.08	44.02	2.05	-8.43	-0.92	16.83	-34.29	23.33	-21.32	1.57	-0.01	-16.45
1416515_at	Fscn1	14086	Fan1 fascin-1 AI663989	fascin homolog 1, actin bundling protein (Strongylocentrotus purpuratus)	0.01	-4.54	0.13	8.15	58.99	4.93	17.29	0.17	-9	-3.28	0.61	-5.6	12.71	-1.57	-3.25	0.85	-12.74
1416516_at	Fscn1	14086	Fan1 fascin-1 AI663989	fascin homolog 1, actin bundling protein (Strongylocentrotus purpuratus)	-2.72	5.39	-0.63	2.67	49.97	-20.57	0.41	-0.02	0.83	-3.03	1.63	-2.2	5.19	-2.64	-0.6	3.22	0.13
1416517_at	Pnpla6	50767	AI661849 MSws Nte	patatin-like phospholipase domain containing 6	2.58	5.06	-3.18	-4.78	-3.87	-36.7	3.83	1.73	12.7	16.58	8.83	0.13	0.44	-38.53	5.33	1.05	0.6
1416518_at	H1foo	171506	H1oo H1fo C86609	H1 histone family, member O, oocyte-specific	0.39	2.68	0.1	-1.68	0.02	1.17	3.6	0.68	-1.42	3.19	-8.26	2.25	0.77	0.02	0.3	-0.54	-4.89
1416521_at	Sepw1	20364	selW	selenoprotein W, muscle 1	-18.33	12.6	-2.76	-0.66	3.58	-4.34	-9.37	2.73	-7.03	0.73	29.53	0.53	-2.23	-1.39	-9.52	7.29	4.8
1416522_a_at	Grcc10	14790	C10 2310033H05Rik	gene rich cluster, C10 gene	0.27	1	-6	-10.87	-5.47	1.9	-2.52	-13.51	3.33	25.26	0.02	-4.05	-15.36	2.9	-27.86	2.16	13.19
1416523_at	Rnase1	19752	Rib-1 AI574248 Rib1	ribonuclease, RNase A family, 1 (pancreatic)	1.26	-1.23	0.2	-1.63	11.24	4.55	5.24	-9.12	-1.5	0.08	-0.01	-0.68	8.82	-3.19	-2	-4.15	-0.07
1416524_at	Spop	20747	Pcif1 AI315626 TEF2	speckle-type POZ protein	1	-40.12	1.19	0.37	12.05	8.45	33.72	2.41	0.04	1.8	19.84	0.31	3.53	2.28	0.13	-7.08	-20.18
1416525_at	Spop	20747	Pcif1 AI315626 TEF2	speckle-type POZ protein	-11.56	-22.7	1.33	-5.06	29.79	84.2	4.74	-27.93	-5.53	0.16	5.68	1.11	1.4	0.58	-34.37	0.55	3.91
1416526_a_at	Park7	57320	DJ-1 Dj1	Parkinson disease (autosomal recessive, early onset) 7	2.33	4.17	-25.21	-16.63	-42.85	-81.92	0.02	23.64	11.45	1.12	4.35	0.25	-7.02	38.47	35.53	6.15	11.19
1416527_at	Rab32	67844	2810011A17Rik AU022057	RAB32, member RAS oncogene family	-2.61	-36.81	35.91	23.14	39.14	163.09	27.37	7.88	-12.99	-44.45	7.15	-25.43	17.33	-33.92	11.17	-8.86	-76.17
1416528_at	Sh3bgrl3	73723	1110004L05Rik AU022188	SH3 domain binding glutamic acid-rich protein-like 3	1.06	0.39	16.81	0.14	28.2	38.85	0.18	-11.61	2.42	5.34	6.92	-24.16	1.01	-21.72	-69.59	3.5	0.73
1416529_at	Emp1	13730	I-8-09 TMP	epithelial membrane protein 1	-0.66	-3.24	36.16	15.3	2.81	147.56	-30.67	-3.05	-4.42	-111.12	-11.78	-2.27	19.76	1.04	-7.19	-3.62	0.26
1416530_a_at	Pnp	18950	AL024301 Np-2 Np Pnp1 Np-1 AU015798	purine-nucleoside phosphorylase	-0.94	-27.3	8.56	1.54	41.39	109.13	10.9	-0.33	-16.38	-10.01	0.41	1.38	16.97	-24.14	9.56	-12.85	-47.38
1416531_at	Gsto1	14873	GSTO1-1 GSTX AU018802 SPG-R p28 AA407097 AI194287	glutathione S-transferase omega 1	-4.32	-13.59	11.75	-0.44	64.09	124.51	13.51	9.37	-4.49	-53.45	-2.29	-8.55	5.28	-22.76	13.02	-10.97	-35.11
1416532_at	Trrap	100683	AI481500	transformation/transcription domain-associated protein	-0.5	0.49	-16.51	-9.28	0.46	-25.74	0.48	-10.63	9.9	19.05	0.81	0	-3.09	40.42	-8.98	1.01	8.67
1416533_at	Egln2	112406	Hif-p4h-1 Phd1 C85656 SM-20 Ier4 0610011A13Rik	EGL nine homolog 2 (C. elegans)	5.29	-5.64	-3.32	-1.57	-21.6	-0.87	-1.21	0.01	5.01	38.55	0.27	2.61	-2.5	1.34	4.91	-3.46	1.11
1416534_at	Dpf2	19708	2210010M07Rik ubi-d4 Req	D4, zinc and double PHD fingers family 2	0.86	1.76	-16.46	-20.87	6.58	-28.35	10.83	5.84	2.81	1.5	-6.21	0.68	2.25	13.04	12.93	0.99	0.77
1416535_at	Mcrs1	51812	ICP22BP MSP58 P78 C78274	microspherule protein 1	-0.79	0.12	1.48	-14.79	0.4	-3.93	1.01	-19.37	0.65	15.4	0.87	13.16	-2.85	16.73	-15.15	0.62	1.76
1416536_at	Mum1	68114	9430059D04Rik 2610019J09 UBE-1C2	melanoma associated antigen (mutated) 1	1.01	1.11	-16.59	-32.04	-23.68	-45.78	-9.36	-6	40.5	10.64	0.01	0.11	-16.42	24.85	-0.91	7.39	38.53
1416537_at	Creld1	171508	AI843811	cysteine-rich with EGF-like domains 1	-2.17	-32.15	20.51	1.32	51.98	193.01	4.13	-3.53	-14.88	-5.97	-22.76	-3.06	6.69	-5.75	0.06	-2.41	-44.82
1416538_at	Siae	22619	LSE Ysg2	sialic acid acetylesterase	-3.66	-12.52	20.67	10.23	12.58	163.05	-4.44	13.96	-4.83	-22.01	-20.66	-46.84	2.96	-4.77	4.26	-2.74	-25.56
1416539_at	Siae	22619	LSE Ysg2	sialic acid acetylesterase	-2.06	-3.84	10.42	11.66	0.09	93.5	-3.65	30.7	-8.25	-13.18	-0.43	-31.52	-0.71	-5.05	28.24	-11.72	-30.53
1416540_at	Hgs	15239	Hrs Hgr ZFYVE8	HGF-regulated tyrosine kinase substrate	0.15	-5.42	6.66	-4.23	33.56	72.9	4.65	-34.58	0.1	-0.63	0.8	-5.49	6.94	-16.65	-35.95	-2.44	0.34
1416541_at	Clpb	20480	AL118244 Skd3	ClpB caseinolytic peptidase B homolog (E. coli)	-0.35	-1.03	0.96	-6.01	-9.44	22.76	-8.78	2.51	-1.47	-19.21	-13.34	-4.71	-1.74	0.96	5.38	14.15	2.51
1416542_at	Phf1	21652	D17Ertd455e PHF2 Tctex3 Tctex-3 mPcl1 AW557215	PHD finger protein 1	3.58	0.42	-4.6	-9.65	0.13	0.4	-0.66	-44.72	35.98	21.9	13.06	-8.39	-2.13	-4.79	-57.84	0.57	21.38
1416543_at	Nfe2l2	18024	Nrf2 AI194320	nuclear factor, erythroid derived 2, like 2	-1.1	-35.47	25.81	21.64	49.41	171.25	2	-2.87	-38.68	-14.72	1.98	0.23	16.33	-25.94	0.55	-14.11	-31.21
1416544_at	Ezh2	14056	Enx-1 mKIAA4065 Enx1h KMT6	enhancer of zeste homolog 2 (Drosophila)	1.28	0.29	-35.49	-22.17	-11.56	-165.82	8.05	6.37	1.26	-0.66	0.05	60.49	-4.47	80.04	12.3	12.98	9.1
1416545_at	Zdhhc7	102193	AL024087 Gramp2	zinc finger, DHHC domain containing 7	9.16	2.78	0.57	-4.49	-1.08	12.01	2.99	-24.6	16.53	-8.48	-16.68	0.37	0.64	2.05	-9.22	-1.53	9.08
1416546_a_at	Rpl6	19988	Taxreb107	ribosomal protein L6	0.61	1.6	12.5	3.9	17.47	0.02	0.84	1.15	1.02	1.45	0.78	0.9	3.08	1.39	0.18	0.73	0.67
1416547_at	Ndufb3	66495	2700033I16Rik AI415450	NADH dehydrogenase (ubiquinone) 1 beta subcomplex 3	4.72	7.29	-7.81	-11.28	-12.83	-11.85	2.52	1.34	0.83	-8.84	-16.29	13.18	-1.51	18.06	1.4	7.34	7.85
1416548_at	Slc35b4	58246	AW494345 4930474D06Rik AB041549	solute carrier family 35, member B4	1.45	-7.62	25.63	0.13	6.4	115.68	-7.4	0.38	-4.72	-19.1	-12.68	-30.59	-1.55	9.72	-3.13	-2.5	-4.53
1416549_at	Slc35b4	58246	AW494345 4930474D06Rik AB041549	solute carrier family 35, member B4	2.9	-7.66	11.68	-1.11	2.92	119.77	-2.48	1.27	-6.01	-25.23	-24.31	-39.46	-0.74	32.71	0.42	-0.05	-13.6
1416550_at	Slc35b4	58246	AW494345 4930474D06Rik AB041549	solute carrier family 35, member B4	-2.91	-7.48	4.54	-2.93	2.49	113.58	-9.09	-1.61	-12.27	-14.97	-5.1	-5.57	-1.43	15.12	-4.79	2.5	-2.6
1416551_at	Atp2a2	11938	mKIAA4195 SERCA2 D5Wsu150e 9530097L16Rik SERCA2B	ATPase, Ca++ transporting, cardiac muscle, slow twitch 2	0.08	-8.34	15.37	5.34	-8.82	8.98	0.86	0.82	12.58	2.93	-13.88	-10.22	0.91	-5.97	4.05	-3.73	1.35
1416552_at	Dppa5a	434423	Dppa5 ecat2 AA536857 Esg1	developmental pluripotency associated 5A	4.39	3.27	-1	-3.41	-0.25	-8.68	5.16	-2.3	2.13	1.67	-3.32	-5.26	1.26	-0.2	-2.6	1.16	5.36
1416553_at	Stra13	20892		stimulated by retinoic acid 13	-5.32	0.76	1.81	-0.01	12.04	92.01	-12.96	1.43	-17.94	-7.01	0.78	-3.67	-6.39	-9.65	-7.69	2.89	-2.15
1416554_at	Pdlim1	54132	Clim1 mClim1	PDZ and LIM domain 1 (elfin)	6.23	37.82	-0.33	-9.5	-25.69	-183.57	-19.51	-0.06	4.77	-8.11	1.07	0.14	-1.17	54.14	0.04	21.52	65.89
1416555_at	Ei24	13663	AA536736 AI115355 PIG8	etoposide induced 2.4 mRNA	8.94	4.69	0.17	9.26	-11.01	12.08	0.49	7.74	1.85	-9.67	-1.22	1.25	1.42	-21.73	42.45	0.74	1.71
1416556_at	Tspan31	67125	Sas AW742554 2700085A14Rik	tetraspanin 31	-22.05	-2.08	9.3	13.67	33.8	147.89	0.58	2.77	-17.35	-14.21	0.09	-16.24	6.43	-50.54	0.64	-5.2	-21.33
1416557_a_at	Eftud2	20624	Snrp116 U5-116kD 116kDa	elongation factor Tu GTP binding domain containing 2	2.58	4.12	-10.72	-22.13	-9.81	-46.17	1.02	-2.68	4.06	21.87	0.49	0.12	2.1	13.82	0.03	10.86	6.04
1416558_at	Melk	17279	mKIAA0175 AI327312 MPK38	maternal embryonic leucine zipper kinase	2.37	-3.82	-20.62	-6.38	-1.32	-18.96	11.84	5.15	-1.3	-16.73	-3.35	11.06	0.74	17.6	12.06	6.48	2.04
1416559_at	Rrp8	101867	AW538116 2900001K19Rik 1500003O22Rik	ribosomal RNA processing 8, methyltransferase, homolog (yeast)	4.02	23.83	-0.32	-9.15	-25.9	-93.67	0.27	10.41	3.39	3.42	-11.16	2.32	-5.54	-1.13	29.69	6.8	3.63
1416560_at	Slc13a3	114644	SDCT2 NaDC-3 NaDC3	solute carrier family 13 (sodium-dependent dicarboxylate transporter), member 3	0.19	-1.34	7.27	18.9	0.5	141.23	-0.85	-8.65	-5.74	-13.46	0.3	-14.98	4.95	-21.75	-13.43	0.43	-2.73
1416561_at	Gad1	14415	EP10 GAD44 Gad-1 GAD67 GAD25	glutamic acid decarboxylase 1	0.42	-8.4	-2.97	1.11	-10.63	-19.07	-3.09	-6.08	5.63	111.25	49.44	-0.16	0.28	-9.93	-9.61	4.47	0.63
1416562_at	Gad1	14415	EP10 GAD44 Gad-1 GAD67 GAD25	glutamic acid decarboxylase 1	-1.01	0.89	0.76	0.05	-1.24	-3.02	2.19	1.29	-0.69	28.37	12.37	-3.13	0.01	-8.86	-9.51	0.34	0.24
1416563_at	Ctps	51797	Ctps1	cytidine 5'-triphosphate synthase	-0.21	16.3	-13.93	-3.07	-50.38	-164.32	-1.17	32.63	-0.5	12.11	0.52	3.22	-3.69	9.34	38.68	9.46	6.98
1416564_at	Sox7	20680		SRY-box containing gene 7	-1.54	0.39	16.84	16.78	0.35	42.57	-2.03	-2.5	-3.48	-12.81	-0.21	-3.93	7.35	-7.39	0.69	-3.94	-2.33
1416565_at	Cox6b1	110323	2010000G05Rik Cox6b	cytochrome c oxidase, subunit VIb polypeptide 1	-13.04	2.38	0.99	-2.23	6.41	81.46	-15.47	0.64	-15.5	-1.42	-3.82	-0.1	-0.85	0.47	-35.54	2.67	0.61
1416566_at	Strap	20901	C78091 C79202 AW557906 Unrip	serine/threonine kinase receptor associated protein	0.22	6.68	5.86	-19.74	-9.6	-21.45	2.14	3.21	0.2	3.76	3.06	8.31	1.12	20.04	3.42	8.75	2.77
1416567_s_at	Atp5e	67126	ATPE 2410043G19Rik AV000645	ATP synthase, H+ transporting, mitochondrial F1 complex, epsilon subunit	-6.34	9.42	-1.52	-1.65	0.75	0.4	-9.55	-1.01	1.46	8.44	6.76	-2.86	0.44	-3.12	-22.84	3.76	4.44
1416568_a_at	Acin1	56215	2610036I19Rik Acn acinusL C79325 2610510L13Rik Acinus acinusS mKIAA0670	apoptotic chromatin condensation inducer 1	0.09	1.08	-15.53	-17.61	-7.54	-28.5	-3.81	0.23	2.52	14.69	0.74	19.28	-10.77	40.78	-7.98	3.05	7.17
1416569_at	Actl6a	56456	C79802 Baf53a ARP4 2810432C06Rik Actl6 AI851094	actin-like 6A	0.32	0.37	-10.88	-29.61	-15.43	-49.26	0.89	0.94	1.78	9.13	0.19	11.51	-8.23	34.32	1.61	11.14	13.41
1416570_s_at	Gfm1	28030	Gfm D3Wsu133e AW545374	G elongation factor, mitochondrial 1	2.32	18.5	2.27	-3.97	-7.9	0.11	1.81	0.05	-11.39	0.12	-7.05	5.45	0.17	-0.86	2.64	3.61	-3.69
1416571_at	Traf4	22032	A530032M13Rik msp2 CART1	TNF receptor associated factor 4	-0.02	16.18	-30.36	-11.35	-21.49	-158.11	-0.17	-2.65	7.34	22.23	-1.79	40.27	-6.03	60.68	-1.91	12.87	13.21
1416572_at	Mmp14	17387	AI325305 MT-MMP-1 sabe MT1-MMP	matrix metallopeptidase 14 (membrane-inserted)	-12.94	-12.46	16.42	10.12	55.34	131.89	-10.71	-2.2	-11.33	-33.8	0.9	0.26	11.22	-3.66	-5.63	-2.04	-14.87
1416573_at	Pofut2	80294	BC003494 C21orf80 FUT13 2310011G23Rik AI256847	protein O-fucosyltransferase 2	-14.62	-3.92	18.35	3.13	16.38	197.33	-28.2	1.46	-10.6	-14.79	-0.7	-9.5	0.12	-11.09	-12.57	0.33	-4.39
1416574_at	Tox4	268741	5730589K01Rik AA410149 LCP1 A630040M18	TOX high mobility group box family member 4	0.96	2.27	0.36	0.15	0.05	5.81	20.95	0.24	0.82	0.35	-5.46	-10.54	1.25	0.97	2.53	2.84	0.19
1416575_at	Cdc45	12544	Cdc45l	cell division cycle 45 homolog (S. cerevisiae)	4.69	0.27	-16.64	-14.67	-8.26	-37.35	4.93	14.25	-3.35	-2.93	0.14	8.74	-3.28	30.02	10.78	11.13	1.55
1416576_at	Socs3	12702	Cis3 EF-10 Cish3 Ssi3 SSI-3 Ef10	suppressor of cytokine signaling 3	-0.52	-0.13	2.12	2.28	16.79	12.95	-2.16	-15.32	11.15	-23.75	0.25	-26.04	14	-10.68	-34.35	4.37	18.46
1416577_a_at	Rbx1	56438	1500002P15Rik AA517855 ROC1	ring-box 1	4.18	1.88	0.64	1.59	-19.06	9.1	2.44	27.17	2.23	0.81	-2.35	1.49	1.88	0.28	12.46	0.34	-5.03
1416578_at	Rbx1	56438	1500002P15Rik AA517855 ROC1	ring-box 1	1.59	-7.01	-8.46	0.6	-34.88	18.23	0.08	3.41	-2.05	0.32	-21.98	8.48	-6.84	18.83	10.84	-2.33	-4.83
1416579_a_at	Epcam	17075	TROP1 gp40 EpCAM1 Tacsd1 CD326 Ep-CAM Ly74 EGP EGP-2 GA733-2 Egp314 Tacstd1	epithelial cell adhesion molecule	0.84	3.78	-18.68	-2.9	-8.94	-145.98	7.51	-6.4	31.62	29.24	5.78	-10.2	4.78	22.55	-0.69	8.3	7.45
1416580_a_at	Stub1	56424	Chip 0610033N24Rik 2210017D18Rik AW046544 2310040B03Rik	STIP1 homology and U-Box containing protein 1	1.59	-7.2	0.45	-3.29	0.48	42.22	-9.35	-3.11	0.62	1.84	1.36	4.54	-8.33	0.29	-2.68	0.53	0.31
1416581_at	Wdr5	140858	Big AA960360 2410008O07Rik Big-3 AA408785	WD repeat domain 5	14.77	10.55	-7.97	-22.22	-40.92	-96.99	0.12	52.73	0.44	1.83	-4.67	2.2	-14.69	11.84	72.07	0.74	1.45
1416582_a_at	Bad	12015	AI325008 Bbc2	BCL2-associated agonist of cell death	0.28	-1.75	20.45	15.58	10.67	37.59	-1.61	21.7	-4.36	-31.09	-8.66	-1.62	7.92	-8.93	3.2	-0.77	-21.6
1416583_at	Bad	12015	AI325008 Bbc2	BCL2-associated agonist of cell death	-3.81	-9.27	14.93	1.35	37.93	173.06	-17.58	-1.07	-7.03	-24.48	-9.7	0.39	6.79	1.04	-8.62	0.87	-18.45
1416584_at	Man2b2	17160	mKIAA0935	mannosidase 2, alpha B2	-14.87	0.02	11.02	13.12	13.99	158.3	-10.09	3.3	-13.39	-1.21	0.67	-3.22	1.29	-33.05	-22.47	0.52	-15.41
1416585_at	Ruvbl1	56505	Tip49a 2510009G06Rik Pontin52	RuvB-like protein 1	1.2	5.99	-18.01	-20.22	-37.11	-143.98	0.13	40.24	0.27	17.48	-3.21	5.81	-6.77	15.28	59.49	8.59	2.05
1416586_at	Zfp239	22685	Mok-2 Mok2 Znf239	zinc finger protein 239	1.65	18.66	-19.58	-28.75	-36.79	-126.47	-3.49	28.93	-0.68	49.5	-0.66	-0.63	-18.39	10.25	38.09	5.02	6.01
1416587_a_at	Xrcc1	22594	Xrcc-1	X-ray repair complementing defective repair in Chinese hamster cells 1	0.67	0.14	-3.07	-11.52	-25.46	-42.53	-4.3	2.57	1.37	61.65	-4.64	60.63	-3.08	23.78	6.62	1.57	-12.69
1416588_at	Ptprn	19275	mKIAA4064 IA-2 mIA-A	protein tyrosine phosphatase, receptor type, N	-0.06	0.34	0.31	-1.27	-0.58	47.39	-7.5	-1.66	-14.08	-10.54	0.44	0.16	-1.29	8.63	0.06	-0.48	-0.99
1416589_at	Sparc	20692	BM-40 AA517111	secreted acidic cysteine rich glycoprotein	-4.42	-10.24	16.4	46.6	2.87	86.68	-2.39	2.65	-18.33	-19.55	5.86	0.18	13.4	-8.96	0.14	-3.68	-32.29
1416590_a_at	Rab34	19376	Rah1 AI326479 Rah Narr	RAB34, member of RAS oncogene family	-14.36	-13.41	13.82	21.89	23.49	206.87	-5.51	1.3	-11.86	-51.13	-8.09	-16.59	10.97	-10.28	0.15	1.42	-12.97
1416591_at	Rab34	19376	Rah1 AI326479 Rah Narr	RAB34, member of RAS oncogene family	-5.87	-8.92	14.58	16.11	26.38	205.99	-0.52	2.52	-13.51	-37.56	-11.58	-11.76	6.8	-10.43	1.62	0.17	-18.24
1416592_at	Glrx	93692	Grx1 TTase D13Wsu156e Glrx1 C86710	glutaredoxin	-0.97	-2.77	0.32	-0.4	27.69	150.43	6.41	-5.73	7.9	-104.24	-1.17	1.04	5.27	-67.55	-6.37	0.22	0.65
1416593_at	Glrx	93692	Grx1 TTase D13Wsu156e Glrx1 C86710	glutaredoxin	-11.39	-4.12	0.15	-1.24	35.28	171.37	-5.59	-11.11	-0.26	-33.99	1.82	0.13	1.63	-31.24	-29.21	0.69	0.56
1416594_at	Sfrp1	20377	AW742929 AW011917 AW107218 sFRP-1 2210415K03Rik	secreted frizzled-related protein 1	1.75	-4.5	1.71	6.58	6.02	24.12	-2.37	-0.32	-2.04	0.73	-2.57	0.09	0.22	-4.04	-1.41	-0.35	-3.61
1416595_at	Mrps22	64655	Rpms22 3100002P07Rik	mitochondrial ribosomal protein S22	-3.17	1.03	-0.34	-18.44	-3.15	0.03	-24.35	1.35	-10.82	-1.27	-1.79	2.03	-5.81	30.71	1.14	10.61	5.24
1416596_at	Slc44a4	70129	2210409B01Rik NG22	solute carrier family 44, member 4	-0.07	0.49	0.04	3.41	-4.48	-5.29	2.42	6.51	-0.38	1.93	-4.89	-1.02	0.21	-4.73	0.52	0.64	1.81
1416597_at	Hdgfrp2	15193	HRP-2	hepatoma-derived growth factor, related protein 2	7.7	8.79	-23.12	-10.81	-30.87	-63	-1.61	9.47	12.78	2.29	-15.29	4.81	-8.24	21.89	4.3	17.53	6.25
1416598_at	Glis2	83396	Gli5 Nkl Klf16	GLIS family zinc finger 2	0.05	-12.32	-0.05	8.37	-7.18	-10.61	25.83	46.38	1.06	-43.33	-17.67	-2.37	6.87	7.38	69.58	-2.71	-0.7
1416599_at	Glis2	83396	Gli5 Nkl Klf16	GLIS family zinc finger 2	5.74	-0.43	2.32	-3.88	3.2	0.76	0.34	-3.59	4.58	-2.27	-1.13	0.53	0.14	-2.34	-13.72	-1.79	7.84
1416600_a_at	Rcan1	54720	MCIP1 Dscr1 CALP1L DSC1 CSP1 Adapt78 RCN1	regulator of calcineurin 1	-0.52	-14.99	22.06	48.22	5.7	88.52	8.6	-0.16	-0.8	-12.63	-16.73	-14.93	24.06	-30.8	7.04	-5.88	-30.38
1416601_a_at	Rcan1	54720	MCIP1 Dscr1 CALP1L DSC1 CSP1 Adapt78 RCN1	regulator of calcineurin 1	-13.15	-12.93	7.23	17.18	18.11	162.32	-9.13	-6.71	-12.97	-11.46	0.33	-3.29	-0.31	-5.46	-17.37	1.75	-4.08
1416602_a_at	Rad52	19365	Rad52yh	RAD52 homolog (S. cerevisiae)	-12.02	11.87	-4.34	-1.18	-32.83	-50.49	-36.36	9.4	0.61	3.76	4.34	6.81	-10.95	5.9	-0.14	12.18	26.05
1416603_at	Rpl22	19934	2700038K18Rik	ribosomal protein L22	-7.78	7.62	-23.9	4.59	1.58	18.4	8.35	2.69	0.69	2.62	4.66	1.38	3.96	0.3	4.76	7.28	25.38
1416604_at	Cyc1	66445	AA408921 2610002H19Rik	cytochrome c-1	13.45	0	-4.96	-11.49	1.58	15.34	0.04	-6.07	0.77	5.55	3.6	1.27	0.12	12.96	3.67	2.17	0.77
1416605_at	Nhp2	52530	D11Ertd175e 2410130M07Rik Nola2	NHP2 ribonucleoprotein homolog (yeast)	-4.02	4.14	1.31	-16.86	7.55	4	-6.94	-13.06	-4.25	5.94	0.01	0.07	-1.9	0.29	-13.96	7.72	4.29
1416606_s_at	Nhp2	52530	D11Ertd175e 2410130M07Rik Nola2	NHP2 ribonucleoprotein homolog (yeast)	2.64	11.29	-5.3	-14.96	0.92	-31.1	0.91	2.68	-1.18	2.58	-4.08	0.78	-0.72	3.26	6.5	6.84	0.72
1416607_at	4931406C07Rik	70984		RIKEN cDNA 4931406C07 gene	-1.59	-57.94	9.63	15.99	38.32	155.43	7.34	16.89	-17.93	-48.82	-12.4	0.69	10.58	-6.05	35.18	-12.15	-60.86
1416608_a_at	BC004004	80748	2400006G15Rik	cDNA sequence BC004004	10.48	-4.95	7.56	3.24	-5.87	2.2	-2.13	22.19	1.57	5.54	0.22	-0.67	3.35	-38.86	12.23	-3.83	-13.62
1416609_at	BC004004	80748	2400006G15Rik	cDNA sequence BC004004	0.01	-4.62	6.82	0.72	2.41	56.09	-1.99	0.73	1.58	16.91	-5.76	0.07	0.69	-53.29	1.84	-3.76	8.42
1416610_a_at	Clcn3	12725	Clc3	chloride channel 3	3.78	8.54	-20.72	1.48	-16.18	-21.26	0.68	-4.08	-4.24	43.46	2.71	0.84	-3.49	0.45	-7.17	6.79	8.78
1416611_at	Scamp2	24044	AI875466 Sc2	secretory carrier membrane protein 2	-1.34	-23.91	8.05	20.88	36.51	87.13	35.07	-13.68	-1.05	4.52	-2.89	-5.61	20.03	-58.55	-9.32	-12.57	-22.77
1416612_at	Cyp1b1	13078	P4501b1 CP1B	cytochrome P450, family 1, subfamily b, polypeptide 1	-1.85	-19.83	27.95	26.78	33.87	104.1	-3.15	-9.99	-7.43	-23.99	0.28	0.42	14.44	-10.62	-7.23	-5.2	-9.29
1416613_at	Cyp1b1	13078	P4501b1 CP1B	cytochrome P450, family 1, subfamily b, polypeptide 1	0.13	-9.17	20.25	11.8	21.83	78.06	-1.97	-6.31	-5.88	-7.54	-1.97	-0.96	4.9	-8.75	-8.45	-5.51	-4.84
1416614_at	Eid1	58521	ORF12 EID-1 PNAS-22 PTD014 Cri1 2610002K20Rik	EP300 interacting inhibitor of differentiation 1	-0.84	-21.26	-3.73	11.26	5.24	96.52	28.08	4.69	-18.84	-44.61	-1.87	-25.69	6.43	3.04	19.4	-1.34	-25.55
1416615_at	Clpp	53895	D17Wsu160e AU019820	caseinolytic peptidase, ATP-dependent, proteolytic subunit homolog (E. coli)	-0.56	0.07	-1.66	-18.9	0.99	1.36	-6.89	0.09	-0.73	7.37	1.36	-2.23	-5.57	-1.58	0.25	6.85	3.48
1416616_s_at	Clpp	53895	D17Wsu160e AU019820	caseinolytic peptidase, ATP-dependent, proteolytic subunit homolog (E. coli)	0.47	7.18	-6.4	-1.91	-18.54	-49.12	-21.08	44.24	0.16	8.97	0.46	-3.76	-4.63	0.1	37.1	11.49	1.27
1416617_at	Acss1	68738	1110032O15Rik AI788978 Acas2 Acas2l AceCS2	acyl-CoA synthetase short-chain family member 1	0.05	3.9	-2.85	2.15	-8.82	-101.86	1.37	0.35	0.91	44.47	29.61	25.87	-1.27	11.63	1.14	-6.4	1.98
1416618_at	Ppox	19044	Ppo	protoporphyrinogen oxidase	-2.1	2	-1.43	-1.72	-1.06	-9.22	0.48	0.17	-2.15	12	48.55	0.11	-12.75	0.11	1.04	0.56	0.32
1416619_at	4632428N05Rik	74048	PD-1H VISTA Dies1	RIKEN cDNA 4632428N05 gene	1.2	11.92	12.7	17.52	1.7	83.55	2.13	-41.96	16.25	-105.48	-3.17	-37.01	-1.32	-37.46	-41.34	0.22	33.04
1416620_at	Smarcal1	54380	6030401P21Rik AI851716 Mharp	SWI/SNF related matrix associated, actin dependent regulator of chromatin, subfamily a-like 1	3.43	-5.35	-2.46	-4.59	-10.64	-13.57	11.96	0.02	1.41	36.14	-10.22	5.88	0.32	12.92	3.67	0.42	-7.22
1416621_at	Llgl1	16897	Mgl1 Lgl1 Llglh AI325176	lethal giant larvae homolog 1 (Drosophila)	13.44	0.67	-6.94	-6.43	-2.94	-0.87	2.98	-8.2	16.12	-3.8	-15.33	-2.71	-5.46	34.59	1.61	-0.06	2.98
1416622_at	Wbscr16	94254	AU019812 5730496C04Rik	Williams-Beuren syndrome chromosome region 16 homolog (human)	0.06	3.63	1.5	-9.61	-16.81	4.06	-1.82	0.28	0.54	9.32	-20.43	3.56	-3.6	0.18	4.84	4.86	3.9
1416623_at	Thbs3	21827	Thbs-3 TSP3	thrombospondin 3	-2.03	3.27	-0.08	17.53	-11	-21.12	-7.93	-0.07	33.07	0.39	-4.38	-0.14	0.66	-4.42	-2.82	1.07	13.95
1416625_at	Serping1	12258	C1nh C1INH	serine (or cysteine) peptidase inhibitor, clade G, member 1	-3.07	-12.24	22.01	28.01	12.77	76.3	0.02	-5.04	-6.55	-13.91	3.27	-3.1	21.5	-10.73	-2.16	-2.76	-17.1
1416626_at	Pla2g1b	18778	sPLA2IB Pla2a	phospholipase A2, group IB, pancreas	0.7	-4.9	3.03	-0.29	8.18	73.3	1.74	-5.47	-3.38	0.32	-6.08	-2.96	5.95	-2.03	-2.26	-2.41	-18.2
1416627_at	Spint1	20732	HAI-1	serine protease inhibitor, Kunitz type 1	-4.87	0.13	0.54	14.36	74.07	-4.39	43.54	1.71	-2.51	-14.38	11.37	-12.61	27.37	-35.53	0.31	-0.82	-2.05
1416628_at	Tmem223	66836	0610006I08Rik	transmembrane protein 223	11.26	1.81	-12.53	-8.1	-47.27	-34.19	0.1	17.82	1.82	0.21	-4.57	4.61	-6.22	38.62	23.2	0.38	0.52
1416629_at	Slc1a5	20514	M7V1 ATBO ASCT2 AAAT R16 M7VS1 Slc1a7 RDRC	solute carrier family 1 (neutral amino acid transporter), member 5	2.48	25.87	-12.06	-15.69	-8.41	-132.63	-0.71	-8.08	1.73	42.94	9.9	22.7	-6.05	1.98	-10.04	13.08	19.5
1416630_at	Id3	15903	Idb3 Hlh462 bHLHb25	inhibitor of DNA binding 3	-23.33	0.56	-1.02	1.24	-12.77	-1.98	-32.95	-47.68	9.79	47.9	-0.91	13.48	-1.34	14.07	-48.5	-0.65	3.61
1416631_at	Ap4b1	67489	1810038H16Rik AV004952 Ap4b4	adaptor-related protein complex AP-4, beta 1	2.9	0.99	-0.81	-15.82	2.21	-42.26	1.46	-35.27	23.86	26.51	4.02	0.16	-7.33	1.3	-8.08	0.03	17.35
1416632_at	Me1	17436	Mod-1 Mdh-1 Mod1 D9Ertd267e	malic enzyme 1, NADP(+)-dependent, cytosolic	-2.33	-5.83	15.9	17.24	15.14	153.72	-3.08	2.12	-15.68	-30.05	-7.83	-7.34	2.14	-17.07	1.35	-1.46	-18.18
1416633_a_at	Fam96a	68250	5730536A07Rik	family with sequence similarity 96, member A	1.94	1.28	5.36	0.97	10.99	5.77	1.52	11.08	6.46	1.63	4.31	1.72	0.55	-23.95	11.86	4.18	7.65
1416634_at	Fam96a	68250	5730536A07Rik	family with sequence similarity 96, member A	-6.44	-5.35	5.12	-2.69	36.44	82.78	-16.33	1.91	-14.63	4.73	0.04	4.1	0.24	-7.28	1.13	0.04	4.87
1416635_at	Smpdl3a	57319	AI529588 0610010C24Rik ASM3A ASML3A ASML3	sphingomyelin phosphodiesterase, acid-like 3A	0.37	-4.46	39.97	5.88	8.14	175.93	-1.81	-4.99	18.81	-58.67	-0.47	-63.41	-0.09	-56.68	-1.6	-10.53	0.24
1416636_at	Rheb	19744		Ras homolog enriched in brain	17.09	4.83	5.17	-2.21	0.91	0.68	26.48	-6.7	1.92	1.82	-13.09	1.26	3.42	8.44	3.55	1.94	1.63
1416637_at	Slc4a2	20535	B3RP Ae2	solute carrier family 4 (anion exchanger), member 2	0.57	-9.86	7.21	3.42	0.04	69.58	-5.26	-8.85	0.82	-2.77	-2.72	-2.29	5.81	2.53	-19.67	-0.5	-5.03
1416638_at	Sall2	50524	mKIAA0360 Sal-2 AW559097 AI225809 Msal-2 p150(Sal2)	sal-like 2 (Drosophila)	-5.01	-2.04	-6.85	1.69	-26.67	-25.69	7.82	32.49	10.65	-107.48	-5.53	-24.09	-2.24	64.13	35.64	6.29	30.52
1416639_at	Slc2a5	56485	Slc5a AI526984 Glut5	solute carrier family 2 (facilitated glucose transporter), member 5	2.61	0.18	-2.02	-1.7	1.49	1.86	5.13	-10.87	0.29	0.4	-5.09	0.3	-1.59	-0.06	-3.69	0.26	2.73
1416640_at	Kcne1l	66240	Mink 1500015C14Rik Kcne5	potassium voltage-gated channel, Isk-related family, member 1-like, pseudogene	-0.96	0.03	4.83	4.05	0.1	0.37	-2.35	1.85	0	0.03	-1.19	0.45	-0.74	-3.42	0.93	0.69	0.02
1416641_at	Lig1	16881	AL033288 LigI	ligase I, DNA, ATP-dependent	4.82	1.56	-29.55	-15.82	-21.86	-91.87	0.67	24.23	-0.28	-3.14	0.47	16.89	-6.48	45.13	38.53	8.67	2.59
1416642_a_at	Tpt1	22070	Trt TCTP p23 p21	tumor protein, translationally-controlled 1	0.05	0.11	0.06	0.06	0.07	0.15	0.07	0.09	0.08	1.32	0.06	0.07	0.07	0.1	0.1	0.06	0.16
1416643_at	Tpt1	22070	Trt TCTP p23 p21	tumor protein, translationally-controlled 1	1.96	-0.56	0.28	-2.25	2.22	1.3	4.95	-3.21	2.33	0.27	0.09	0.32	-1.69	0.23	-2.6	-4.44	1.14
1416644_a_at	Sema3b	20347	SemA sema5 AW208495 Semaa semaV LUCA-1	sema domain, immunoglobulin domain (Ig), short basic domain, secreted, (semaphorin) 3B	-2.62	4.92	-0.46	2	-1.12	-6.39	-13.19	12.53	-2.05	1	0.71	1.34	-0.59	-1.68	0.28	1.43	0.4
1416645_a_at	Afp	11576		alpha fetoprotein	-1.29	9.49	0.56	-4.05	2.17	70.18	-40.85	9.35	-5.4	-15.42	-8.55	-53.28	-1.06	-13.74	18.71	4.42	-2.24
1416646_at	Afp	11576		alpha fetoprotein	-2.39	17.07	0.16	-3.51	1.71	70.64	-41.04	7.9	-7.05	-14.78	-6.2	-48.56	-0.23	-14.51	9.95	5.4	-1.34
1416647_at	Bckdha	12039		branched chain ketoacid dehydrogenase E1, alpha polypeptide	1.52	-15.62	-4.49	-4.84	1.17	25.18	4.99	-2.27	0.09	1.45	-8.14	8.65	0.02	1.74	1.82	-3.11	-10.52
1416648_at	Dync1h1	13424	Loa Dnchc1 9930018I23Rik AI894280 Dnec1 mKIAA0325 DNCL DHC1a P22 MAP1C Dnecl DHC1	dynein cytoplasmic 1 heavy chain 1	0.07	-6.63	10.21	3.39	8.75	8.15	10.66	-5.49	8.79	-4.12	1.5	-19.26	24.29	3.78	1.18	-11.11	-17.65
1416649_at	Ambp	11699	ASPI Itil UTI Intin4 HI-30 AI194774	alpha 1 microglobulin/bikunin	0.13	-0.85	1.78	3.05	-1.86	56.98	1.09	0.77	-1.64	-5.68	-1.13	-2.77	0.71	-10.66	0.18	-1.67	-7.22
1416650_at	Rfpl4	192658	D7Ertd486e Rfpl4a	ret finger protein-like 4	-1.43	1.55	-1.62	-2.46	-7.01	-3.06	-4.61	5.7	0.04	0.39	1.18	0.52	-1.79	1.49	3.31	3.18	0.67
1416651_at	Znhit2-ps	29805	Fon C11orf5 ORF6 Znhit2-ps	zinc finger, HIT domain containing 2, pseudogene	0.42	0.89	0.26	-13.97	19.09	13.81	0.42	-26.37	-5.51	0.49	1.91	-0.48	1.42	0.44	-28.41	0.97	3.6
1416652_at	Aspn	66695	Plap1 AA986886 Slrr1c 4631401G09Rik	asporin	0.29	-0.77	0.22	11.01	-2.91	0.24	-2.54	2.17	-0.87	2.94	-2.38	3.76	0.27	0.28	1.12	-0.67	-4.06
1416653_at	Stxbp3a	20912	Sxtbp3 Stxbp3 Unc18-3 Munc-18c	syntaxin binding protein 3A	-1.83	-22.79	11.68	10.81	29.09	116.39	15.29	-31.43	0.52	-4.89	2.43	-9.46	16.55	-24.5	-18.58	-7.32	-9.94
1416654_at	Slc31a2	20530	AI604396	solute carrier family 31, member 2	-1.63	-26.39	32.76	19.36	39.94	200.39	13.03	-14.06	-8.07	-22.91	-2.39	-7.4	20.13	-27.83	-10.1	-4	-25.49
1416655_at	C1galt1c1	59048	1500002I11Rik AB030184 C1GalT2 C81205 Cosmc	C1GALT1-specific chaperone 1	2.83	-11.43	20.32	2.61	30.33	129.86	22.1	-25.88	-5.53	-30.59	-9.35	-2.76	6.44	1.31	-3.77	-5.94	-18.02
1416656_at	Clic1	114584	Clcp G6	chloride intracellular channel 1	0.65	-6.93	-1.41	-2.09	7.4	97.1	-1.09	-8.5	-1.37	0.33	-1.39	-1.01	-0.88	-2.48	-40.26	-0.3	0.14
1416657_at	Akt1	11651	PKBalpha Rac Akt PKB PKB/Akt	thymoma viral proto-oncogene 1	0.15	-15.42	13.11	-0.38	16.34	88.04	0.28	-3.04	-10.1	-15.02	-3.65	3.95	1.1	0.03	0.61	-1.53	-12.5
1416658_at	Frzb	20378	Sfrp3 frezzled fritz Frp frzb-1	frizzled-related protein	-2.09	0.65	2.41	10.56	11.23	-1.3	-0.37	0.58	0.3	-4.03	0.8	-1.2	1.39	-8.85	-1	0.12	1.16
1416659_at	Eif3a	13669	A830012B05Rik Eif3s10 Eif3 mKIAA0139 Csma	eukaryotic translation initiation factor 3, subunit A	-11.81	6.66	0.73	4.24	-22.54	-16.68	-6.03	13.61	-17.95	13.33	8.71	0.77	-4.44	1.74	7.47	6.17	0.66
1416660_at	Eif3a	13669	A830012B05Rik Eif3s10 Eif3 mKIAA0139 Csma	eukaryotic translation initiation factor 3, subunit A	-11.68	-0.28	-1.21	-1.82	0.66	36.3	-12.05	-2.4	-14.24	-1.89	1.01	7.48	0.81	1.01	-7.34	8.31	0.78
1416661_at	Eif3a	13669	A830012B05Rik Eif3s10 Eif3 mKIAA0139 Csma	eukaryotic translation initiation factor 3, subunit A	-6.25	7.95	0.81	3.15	-4.6	0.12	-10.4	9.15	-7.34	0.8	1.35	3.59	0.16	-1.23	-0.16	3.19	3.24
1416662_at	Sardh	192166		sarcosine dehydrogenase	1.31	-20.44	9.77	5.58	-13.22	4.97	0.05	0.01	8.57	-15.17	-8.39	-1.17	4.91	3.94	0.74	0.17	1.45
1416663_at	Ndufa9	66108	1010001N11Rik	NADH dehydrogenase (ubiquinone) 1 alpha subcomplex, 9	0.16	5.37	6.32	3.66	2.21	8.6	0.54	0.14	0.04	-14.91	4.36	2.7	0.02	18.13	1.93	4.02	5.84
1416664_at	Cdc20	107995	C87100 p55CDC 2310042N09Rik	cell division cycle 20 homolog (S. cerevisiae)	2.51	-0.16	-28.65	-20.13	-4	-25.33	1.18	3.56	-2.31	-6.12	0.5	20.13	-6.12	36.91	6.73	4.44	6.89
1416665_at	Coq7	12850	clk-1	demethyl-Q 7	-5.88	-3.47	4.55	-0.54	2.7	40.73	-5.44	0.93	-18.6	-3.11	-17.35	42.65	0.1	5.68	0.99	0.17	-20.36
1416666_at	Serpine2	20720	PAI-1 PI-7 PN-1 PI7 B230326M24Rik Spi4	serine (or cysteine) peptidase inhibitor, clade E, member 2	4.78	1.08	-19.4	15.93	0.23	9.09	-4.61	3.74	-15.67	2.26	2.02	-15.34	-0.13	-11.68	10.58	2	-0.03
1416667_at	Ebp	13595	Td Pabp AI255399 mSI	phenylalkylamine Ca2+ antagonist (emopamil) binding protein	19.29	2.97	5.21	-5.76	9.62	8.1	8.77	-12.21	14.21	-29.73	-10.66	-8.14	-0.48	-23.73	-22.54	1.3	23.22
1416668_at	Ttc35	66736	AW209495 Ttc35 4921531G14Rik AV060620	tetratricopeptide repeat domain 35	5.7	-4.54	0.66	-1.32	6.27	47.9	17.83	-16.35	4.56	1.32	-18.94	-3.72	4.2	-27.8	0.77	-3.43	0.83
1416669_s_at	Naca	17938	mKIAA0363 AL022831 Gm1878 AL024382 skNAC	nascent polypeptide-associated complex alpha polypeptide	-12.39	1.13	-19.63	4.8	5.72	0.42	-18.27	1.54	0.05	12.14	7.09	0.86	8.03	8.81	4.78	5.8	3.23
1416670_at	Setdb1	84505	AU022152 mKIAA0067 KMT1E ESET	SET domain, bifurcated 1	-16.48	0.82	-1.96	0.55	-0.36	18.65	-11.9	1.08	-14.69	-2.66	2.03	8.06	-2.36	-0.73	-1.76	6.01	-0.5
1416671_a_at	Mcoln1	94178	TRPML1 mucolipidin 2210015I05Rik	mucolipin 1	-0.98	-12.3	22.04	2.58	30.82	173.92	3.48	-18.24	1.08	-21.59	-15.95	-9.72	16.5	-17.97	-17.48	1.05	-6.75
1416672_s_at	Mcoln1	94178	TRPML1 mucolipidin 2210015I05Rik	mucolipin 1	-2.03	-17.78	41.67	10.55	12.51	162.92	6.29	-19.81	0.79	0.18	-3	-13.64	14.94	-22.5	-21.25	-5.19	-31.54
1416673_at	Bace2	56175	1110059C24Rik ALP56 DRAP ARP1 AI850424 CEAP1 BAE2 CDA13 AEPLC ASP21	beta-site APP-cleaving enzyme 2	1.25	1.78	0.64	4.97	1.58	0.21	0.4	0.27	0.25	-5.66	0.34	-4.89	0.13	-9.16	-0.47	1.72	7.33
1416674_at	Ptpru	19273	Pcp2 Ptprl PCP-2 PTP-lambda PTPlambda R-PTP-psi Ftp-1 PTP RPTPlambda R-PTP-U Ptpf	protein tyrosine phosphatase, receptor type, U	0.42	-2.16	0.79	2.03	2.5	2.92	0.22	7.66	-2.52	-4.18	-5.8	-2.6	1.24	-5.62	23.11	-0.78	-2.6
1416675_s_at	Plcd1	18799	AW212592 C79986	phospholipase C, delta 1	0.49	-7.47	30.02	19.88	45.02	80.16	-11.51	-14.75	7.99	-23.37	-11.03	-6.06	2.8	-16.99	-18.02	0.39	-1.06
1416676_at	Kng1	16644	Kng	kininogen 1	-1.67	0.21	0.08	13.25	0.05	16.53	-3.91	11.18	-1.98	-4	-4.15	0.15	-0.96	-2.29	3.58	-0.29	-8.81
1416677_at	Apoh	11818	beta2-GPI beta-2-GPI B2GPI	apolipoprotein H	-0.06	-0.41	3.39	0.93	2.97	6.38	-0.33	-1.72	-0.62	-0.68	-7.1	0.18	-0.37	-6.06	0.49	-2.02	1.35
1416678_at	Cops3	26572	Sgn3 Csn3	COP9 (constitutive photomorphogenic) homolog, subunit 3 (Arabidopsis thaliana)	0.72	0.4	-24.45	-28.19	-30.51	-38.36	0.13	16.49	-3.48	4.63	-4.28	5.21	-9.44	64.04	17.09	2.44	5.67
1416679_at	Abcd3	19299	PMP68 AW146054 AU018866 PMP70 Pxmp1 AI313901	ATP-binding cassette, sub-family D (ALD), member 3	0.94	-10.4	29.53	18.82	1.41	70.14	-11.22	16.71	-28.65	-25.92	-5.23	1.28	-1.03	8.56	38.91	-10.8	-46.29
1416680_at	Ube3a	22215	Hpve6a 5830462N02Rik A130086L21Rik mKIAA4216 4732496B02	ubiquitin protein ligase E3A	2.05	-6.08	-18.23	2.97	-11.67	0.28	-6.94	3.84	3.31	1.51	-10.5	5.03	-7.93	50.12	1.07	4.69	11.1
1416681_at	Ube3a	22215	Hpve6a 5830462N02Rik A130086L21Rik mKIAA4216 4732496B02	ubiquitin protein ligase E3A	-8.42	-1.17	8.11	0.1	11.02	34.23	-14.64	-13.6	-16.99	-1.33	1.51	0.55	-0.74	-0.17	-12.42	5.5	0.81
1416682_at	Ube3a	22215	Hpve6a 5830462N02Rik A130086L21Rik mKIAA4216 4732496B02	ubiquitin protein ligase E3A	-4.79	1.77	1.68	0.59	-1.7	3.93	-4.4	1.48	-7.21	0.26	-0.09	0.12	-3.13	-4.4	1.57	1.27	0.23
1416683_at	Plxnb2	140570	Debt plexin-B2	plexin B2	-19.71	-56.95	26.99	31.97	3.31	212.4	14.84	2.12	-30	0.5	2.13	-0.21	27.05	-33.26	0.36	-15.07	-91.72
1416684_at	Fbl	14113	AL022665 RNU3IP1 FLRN FIB	fibrillarin	0.67	9.27	-15.42	-21.29	-6.95	-65.59	0.22	1.91	2.25	17.79	0.26	0.41	-4.22	2.66	1.98	13.27	13.5
1416685_s_at	Fbl	14113	AL022665 RNU3IP1 FLRN FIB	fibrillarin	0.7	11.79	-20.97	-17.68	-22.94	-130.98	0.28	9.85	3.14	25.59	1.68	-0.29	-4.8	9.12	13.84	11.52	8.9
1416686_at	Plod2	26432	LH2 D530025C14Rik Plod-2	procollagen lysine, 2-oxoglutarate 5-dioxygenase 2	21.26	-0.85	0.17	-1.36	0.25	4.38	-3.36	0.91	-0.52	-46.78	-12.17	2.13	-7.78	12.81	0.96	6.23	3.45
1416687_at	Plod2	26432	LH2 D530025C14Rik Plod-2	procollagen lysine, 2-oxoglutarate 5-dioxygenase 2	25.46	-1.96	-3.23	-1.18	-1.01	12.8	-12.3	1.13	-2.26	-60.08	-21.71	4.48	-8.64	23.96	3.83	6.76	4.45
1416688_at	Snap91	20616	AP180 F1-20 mKIAA0656 91kDa	synaptosomal-associated protein 91	0.75	-4	1.56	11.55	0.21	1.34	1.03	-1.64	-1.23	0.66	3.51	-2.94	2.79	0.04	-0.44	-2.27	-2.17
1416689_at	Tuft1	22156		tuftelin 1	-3.36	2.45	1.06	10.27	-25.66	-4.76	21.62	10.09	0.04	2.23	-7.73	-15.21	1.55	-6.74	14.24	-0.19	-0.65
1416690_at	Gtpbp2	56055		GTP binding protein 2	6.82	0.12	-1.25	-10.63	-0.01	-1.25	3.34	-26.01	20.91	2.52	10.06	-2.61	-0.22	0.26	-13.02	0.48	3.11
1416691_at	Gtpbp2	56055		GTP binding protein 2	-1.81	-4.65	-0.52	-14.11	16.08	71.35	-3.32	-48.62	0.27	-0.54	2.64	0.37	-2.42	0.39	-37.62	4.12	1.17
1416692_at	Coil	12812	p80-coilin C79982 Cln80 p80	coilin	0.82	1.19	-11.02	-34.94	-8.36	-56.28	0.22	-1.46	9.26	7.2	-4.49	3.72	-17.48	31.23	7.16	4.73	17.53
1416693_at	Foxc2	14234	Fkh14 MFH-1 Mfh1 Hfhbf3	forkhead box C2	0.15	0.95	4.22	6.41	-2.85	22.73	-5.43	-0.17	-1.7	0.03	-1.17	0.76	2.72	-7.77	-0.94	-0.97	-6.95
1416694_at	Gk2	14626	GKTA Gk-rs2	glycerol kinase 2	2.08	-0.21	-0.22	0.03	0.61	0.22	1.87	0.16	-0.4	2.5	0.01	-1.52	-0.43	-1.86	-1.09	-0.45	0.64
1416695_at	Tspo	12257	IBP PBR Bzrp Tspo1	translocator protein	11.64	-5.87	4.41	-2.98	51.01	93.32	2.72	-25.44	0.99	-44.32	0.11	-15.81	17.35	-21.63	-19.72	-2.98	1.42
1416696_at	D17Wsu104e	28106	Il25 Ly6elg	DNA segment, Chr 17, Wayne State University 104, expressed	-4.65	1.09	8.28	0.13	21.97	88.34	-5.67	-3.29	-12.87	-4.43	-8.23	-9.15	1.66	-15.71	-23.45	4.68	0.28
1416697_at	Dpp4	13482	Dpp-4 THAM Cd26	dipeptidylpeptidase 4	-21.78	32.01	-30.75	-6.8	-8.72	-215.27	36.52	-0.37	1.75	11.32	15.97	36.08	-3.2	23.54	-3.07	5.35	12.41
1416698_a_at	Cks1b	54124	sid1334 AA407784 Cks1 2610005D03Rik 2410005G18Rik	CDC28 protein kinase 1b	1.73	0.14	-34.52	-7.81	-5.81	-53.03	5.44	42.38	-8.8	-14.83	0.08	20.73	-2.81	35.36	37.47	5.95	1.18
1416699_at	1110008F13Rik	67388	RP24-482A24.5 AI316789	RIKEN cDNA 1110008F13 gene	6.57	5.32	3.87	-2.02	19.16	20.16	16.29	-1.82	0.63	-21.57	-14.1	-3.63	1.66	-3.67	7.01	-2.51	2.67
1416700_at	Rnd3	74194	AI661404 Rhoe 2610017M01Rik Arhe	Rho family GTPase 3	-16.05	-39.95	18.7	24.36	30.34	138.82	51.65	0.38	-16.47	-15.79	10.03	-2.32	18.98	-41.06	0.14	-12.77	-45.66
1416701_at	Rnd3	74194	AI661404 Rhoe 2610017M01Rik Arhe	Rho family GTPase 3	-14.21	-36.01	18.01	16.63	37.35	166.68	39.93	-4.75	-24.93	-11.53	8.91	0.65	14.98	-36.34	-12.45	-6.49	-26.57
1416702_at	Serpini1	20713	PI-12 AI837402 Ns Spi17 PI12	serine (or cysteine) peptidase inhibitor, clade I, member 1	0.07	36.51	-14.39	-16.68	-33.14	-58.59	-1.88	2.99	14.57	67.47	12.79	-14.56	-13.21	-3.15	0.91	0.03	6.36
1416703_at	Mapk14	26416	p38 PRKM15 p38alpha PRKM14 p38-alpha Crk1 p38MAPK Mxi2 p38a Csbp1 CSBP2	mitogen-activated protein kinase 14	1.41	-7.4	-1.75	11.82	-13.2	0.22	24.31	56.02	-1.07	-18.65	2.52	-4.37	1.35	-1.23	70.86	-8.6	-16.86
1416704_at	Mapk14	26416	p38 PRKM15 p38alpha PRKM14 p38-alpha Crk1 p38MAPK Mxi2 p38a Csbp1 CSBP2	mitogen-activated protein kinase 14	-10.84	-1.36	-0.52	-0.02	3.85	77.04	-0.14	-0.3	-16.2	-16.01	5.28	2.35	-3.34	-0.52	-4.64	1.18	-3
1416705_at	Rpe	66646	5730518J08Rik 2810429B02Rik	ribulose-5-phosphate-3-epimerase	-3.26	-1.71	2.56	-2.68	24.38	50.75	6.96	-25.4	-5.51	-5.65	-1.14	-1.57	0.14	-1.62	-38.19	1.75	3.47
1416706_at	Rpe	66646	5730518J08Rik 2810429B02Rik	ribulose-5-phosphate-3-epimerase	-6.24	-1.36	-2.85	-11.28	25.8	58.15	2.87	-33.61	-11.46	-11.35	2.42	9.08	-0.99	13.22	-25.32	4.73	0.03
1416707_a_at	Pmf1	67037	AW060657 AL033286 2600009M07Rik	polyamine-modulated factor 1	-8.12	2.38	-8.39	-0.82	-3.75	1.6	-21.93	11.32	-14.34	12.16	32.69	3.72	-13.98	1.61	-0.77	8.41	0.42
1416708_a_at	Gramd1a	52857	D7Bwg0611e AW547240 AI415002 1300003M23Rik	GRAM domain containing 1A	9.68	21.72	-14.81	-3.88	-13.28	-39.43	-22.92	-8.38	21.06	0.28	0.32	-6.3	-3.88	3.31	-11.21	3.98	72.85
1416709_a_at	Ngrn	83485	AW552001	neugrin, neurite outgrowth associated	4.05	0.89	-19.08	-33.5	-19.54	-1.41	-12.62	-3.52	3.84	27.11	-6.89	5.8	-9.94	11.04	0.42	4.62	8.63
1416710_at	Tmem35	67564	9030603L14Rik AI841526 PMP52	transmembrane protein 35	-5.99	-2.21	0.05	6.03	-14.02	-17.99	-9.32	2.97	-0.87	-8.28	3.44	-5.16	-9.51	77.18	-0.75	5.15	23.53
1416711_at	Tbr1	21375		T-box brain gene 1	2.06	0.17	-0.3	1.47	-4.94	-1.6	-0.99	0.12	1.65	1.12	-0.42	0.21	-0.9	0.73	0.51	0.03	0.97
1416712_at	Pepd	18624	Pep-4 Pep4	peptidase D	2.4	0.8	25.73	7.08	19.73	116.04	37.12	-25.92	-7.93	-3.09	-22.48	-24.31	12.11	-26.43	-20.44	-3.63	-10.03
1416713_at	Tppp3	67971	Ceacam9 mmCGM8 CGI-38 2700055K07Rik	tubulin polymerization-promoting protein family member 3	-3.21	1.54	9.99	27.04	30.08	6.45	13.8	0.13	-3.2	-5.31	23.39	-5.2	11.64	-14.61	-1.31	-2.92	-36.85
1416714_at	Irf8	15900	Myls AI893568 ICSBP IRF-8 Icsbp1	interferon regulatory factor 8	22.09	-13.97	-0.11	1.69	25.43	8.26	32.93	-19.34	-13	106.97	12.87	7.55	19.99	-80.2	-17.88	-1.92	-45.78
1416715_at	Gjb3	14620	Cnx31 Cx31 D4Wsu144e Gjb-3	gap junction protein, beta 3	-2.96	0.52	8.11	0.2	0.47	0.03	-1.03	51.13	-7.69	-8.97	-8.45	4.94	2.2	0.61	71.51	-1.14	-22.2
1416716_at	Efs	13644		embryonal Fyn-associated substrate	-0.84	-4.57	7.51	10.08	13.02	66.46	4.23	-18.14	-1.02	0.12	-3.49	-9.66	-0.69	-9.94	-8.11	-1.54	-4.02
1416717_at	Crisp2	22024	Tpx1 Tpx-1 GAPDL5 CRISP-2	cysteine-rich secretory protein 2	0.07	0.18	1.29	0.21	0.34	1.62	-2.52	18.75	-4.62	-4.42	-1.66	-1.84	-1.23	0.16	17.45	0.02	-2.79
1416718_at	Bcan	12032	Cspg7	brevican	0.43	-0.02	2.23	0.81	2.61	23.05	4.93	0.04	-5	-1.49	0.49	-1.88	-4	-2.48	-1.59	-1.68	-2.47
1416719_a_at	Rps10	67097	2210402A09Rik	ribosomal protein S10	-10.97	1.31	3.86	-15.52	11.73	35.01	-14.7	-14.07	0.69	7.21	14.63	0.36	-8.67	0.81	-26.21	0.06	6.18
1416720_at	Srsf6	67996	AI314910 AW146126 1210001E11Rik Sfrs6	serine/arginine-rich splicing factor 6	-14.75	2.85	-6.07	-1.03	-48.89	-43.63	-15.89	32.42	0.18	20.17	9.92	6.35	-20.52	26.98	14.94	0.22	0.06
1416721_s_at	Srsf6	67996	AI314910 AW146126 1210001E11Rik Sfrs6	serine/arginine-rich splicing factor 6	-2.22	4.67	-19.91	-3.28	-56.9	-160.18	-9.46	45.75	6.13	19.45	2.43	10.57	-19.01	44.98	49.05	0.28	2.66
1416722_at	Hmg20a	66867	Ibraf Hmgxb1 1200004E06Rik 5730490E10Rik	high mobility group 20A	0.9	-2.14	-10.72	-6.51	-35.97	-19.33	-10.58	5.56	12.34	7.61	5.29	2.18	-24.58	45.07	13.91	-1.59	3.68
1416723_at	Tcf4	21413	SEF2 ITF2 bHLHb19 SEF-2 ASP-I2 ITF-2 MITF-2B E2.2 ME2 ITF-2b MITF-2A 5730422P05Rik E2-2	transcription factor 4	-2.1	-82.89	0.51	22.95	-0.37	3.09	4.82	47.35	-52.3	100.32	23.15	21.98	2.89	-2.1	40.35	-24.56	-130.85
1416724_x_at	Tcf4	21413	SEF2 ITF2 bHLHb19 SEF-2 ASP-I2 ITF-2 MITF-2B E2.2 ME2 ITF-2b MITF-2A 5730422P05Rik E2-2	transcription factor 4	0.41	-81.65	-1.17	14.98	2.91	16.88	4.14	30.26	-60.03	109.44	3.96	34	6.56	-1.02	15.83	-19.5	-138.03
1416725_at	Tcf4	21413	SEF2 ITF2 bHLHb19 SEF-2 ASP-I2 ITF-2 MITF-2B E2.2 ME2 ITF-2b MITF-2A 5730422P05Rik E2-2	transcription factor 4	1.9	-21.39	-0.07	-1.12	5.36	40.34	5.71	-1.57	-8.01	22.61	-2.25	4.65	-0.15	-3.17	0.16	-2.34	-27.21
1416726_s_at	Ube2s	77891	AA409170 E2-EPF 0910001J09Rik 6720465F12Rik	ubiquitin-conjugating enzyme E2S	-9.52	-0.48	-3.53	-7.67	5.4	31.37	-15.29	-12.93	-8.31	0.26	3.3	5.82	1.45	11.49	-34.59	6.04	1.92
1416727_a_at	Cyb5	109672	Cyb5a 0610009N12Rik	cytochrome b-5	-13.57	-10.78	4.4	-2.4	16.45	90.91	2.69	-21.8	16.25	-93.04	-8.81	-21.92	0.38	17.92	-10.98	2.78	3.67
1416728_at	Csnk2b	13001		casein kinase 2, beta polypeptide	-7.44	15.34	0.23	-5.32	10.46	1.26	-9.85	-4.42	-7.11	0.13	1.35	-0.93	-2.55	0.44	-40.79	10.05	15.53
1416729_at	Plg	18815	Pg AI649309	plasminogen	7.17	-2.03	2.37	-0.21	8.83	10.6	0.16	-8.48	0.75	-3.3	0.61	-5.41	0.3	-1.53	0.21	1.11	0.38
1416730_at	Rcl1	59028	AI789745 2310040A02Rik RPCL1 C76567 Rnac	RNA terminal phosphate cyclase-like 1	-2.59	8.92	-7.25	-32.81	-0.16	-43.74	-7.48	8.49	0.61	9.74	0.4	-5.14	-2.66	-1.95	10.09	7.81	17.08
1416731_at	Top2b	21974	D230016L12Rik Top-2	topoisomerase (DNA) II beta	1.01	7.35	-24.72	-17.48	-35.08	-167.56	0.22	-4.32	20.61	21.07	2.27	20.85	-11.84	62.24	0.78	1.67	23.36
1416732_at	Top2b	21974	D230016L12Rik Top-2	topoisomerase (DNA) II beta	-15.78	10.41	-16.78	-5.76	-10.77	-6.96	-12.3	0.11	-3.15	0.54	9.63	20.24	-13.23	29.16	-4.83	8.31	5.48
1416733_at	Mkln1	27418	AU015903 BB154892 A130067F06Rik	muskelin 1, intracellular mediator containing kelch motifs	3.3	0.81	0.19	12.55	-7.06	1.47	0.49	1.43	0.58	-7.18	0.77	-4.17	1.83	8.82	0.4	0.12	0.68
1416734_at	Mkln1	27418	AU015903 BB154892 A130067F06Rik	muskelin 1, intracellular mediator containing kelch motifs	-0.43	3.73	-0.57	1.47	-1.86	-1.83	0.26	15.73	0.1	-4.19	-1.56	0.89	-0.5	0.26	1.72	0.8	0.74
1416735_at	Asah1	11886	AC 2310081N20Rik Asah	N-acylsphingosine amidohydrolase 1	-8.48	-26.61	35.92	43.8	31.53	168.98	36.67	2.68	-30.92	-14.9	4.03	-3.76	25.71	-105.12	2.25	-17.2	-57.64
1416736_at	Casc3	192160	Mln51 Btz	cancer susceptibility candidate 3	-2.35	18.69	-4.12	-1.4	-17.45	-88.62	9.04	4.75	7.97	17.4	10.18	-4.64	-1.24	-3.49	-0.14	-0.75	14.11
1416737_at	Gys1	14936	Gys3 MGS	glycogen synthase 1, muscle	-3.92	-24.71	0.21	-2.73	18.58	36.09	-1.49	2.35	0.95	0.7	-15.61	0.33	0.34	-4.77	-1.22	0.79	-0.76
1416738_at	Brap	72399	3010002G07Rik IMP BRAP2	BRCA1 associated protein	-7.06	23.66	0.28	1.69	-4.93	-7.8	-17.1	14.55	0.61	0.2	8.23	0.31	0.04	1.55	-5.6	-0.57	2.84
1416739_a_at	Brap	72399	3010002G07Rik IMP BRAP2	BRCA1 associated protein	-6.47	3.8	-2.48	-1.59	-0.36	37.87	-13.47	-6.24	0.76	-7.95	0.36	1.35	-3.05	-0.1	-17.57	14.85	2.69
1416740_at	Col5a1	12831	AI413331	collagen, type V, alpha 1	-11.6	-9.21	12.66	12.92	14.98	40.25	-10.96	19.64	-18.25	-20.05	9.55	-0.61	0.07	-16.88	5.4	-2.07	-4.42
1416741_at	Col5a1	12831	AI413331	collagen, type V, alpha 1	0.75	-2.17	2.43	4.84	1.4	12.3	0.59	2.67	-2.93	-2.29	7.6	-0.75	-0.73	-21.4	-0.39	-0.86	0.16
1416742_at	Cfdp1	23837	Bucentaur cp27 AA408409 Bcnt Cfdp	craniofacial development protein 1	-2.61	2.15	-5.99	-8.95	-22.47	-19.43	0.25	0.56	8.3	0.79	-10.32	-0.72	1.02	24.86	6.31	7.08	5.23
1416744_at	LOC640502	640502		UDP-N-acetylhexosamine pyrophosphorylase-like	-1.27	0.15	5.04	7.22	0.01	-3.03	-0.44	9.41	-1.86	0.54	-2.92	-0.8	13.84	-8.13	5.61	-2.1	-2.63
1416745_x_at	LOC640502	640502		UDP-N-acetylhexosamine pyrophosphorylase-like	2.43	-3.63	2.96	2.64	0.37	0.24	8.66	1.83	0.47	0.08	-13.96	-2.68	20.21	-3.89	5.87	-2.44	-3.78
1416746_at	H2afx	15270	gammaH2ax AW228881 Hist5-2ax H2A.X H2ax	H2A histone family, member X	5.07	-0.92	-28.73	-15.39	-3.77	-52.57	8.29	9.52	-5.9	0.3	0.52	29.25	-5.42	72.08	5.2	4.7	0.12
1416747_at	Mfsd5	106073	D15Mgi27 AA409375 AW556797	major facilitator superfamily domain containing 5	6.54	-4.2	17.49	0.23	16.07	140.81	0.01	-26.29	1.11	-12.82	-19.13	-19.01	4.9	-27.36	-10	-0.49	-1.48
1416748_a_at	Mre11a	17535	Mre11b Mre11	meiotic recombination 11 homolog A (S. cerevisiae)	2.76	7.82	-11.63	-26.97	-12.38	-100.86	-2.75	4.39	-1.27	2.51	0.82	9.5	-4.44	19.31	5.85	22.31	22.78
1416749_at	Htra1	56213	Prss11 HTRA RSPP11 AI429470 L56	HtrA serine peptidase 1	7.19	-15.41	23.68	25.78	44.05	132.1	-6.5	-4.51	-15.96	-23.72	2.86	-5.88	12.26	-1.33	-3.05	-1.23	-50.72
1416750_at	Sigmar1	18391	Oprs1 AL024364 sigma1R	sigma non-opioid intracellular receptor 1	-5.35	-1.87	5.04	0.04	16.13	128.42	-0.98	-7.16	-8.79	-7.19	-9.73	-13.32	1.99	-11.61	-20.11	1.82	0
1416751_a_at	Ddx20	53975	GEMIN3 dp103	DEAD (Asp-Glu-Ala-Asp) box polypeptide 20	-0.88	5.17	-20.15	-36.65	-30.12	-68.21	-12.38	0.61	0.7	48.56	-1.77	10.34	-11.49	52.57	9.87	12.53	4.12
1416752_at	Ldb3	24131	PDLIM6 ZASP AW742271	LIM domain binding 3	0.13	0.4	-0.44	5.32	-2.17	-7.32	7.57	6.13	0.15	2.33	0.6	0.08	0.22	-1.91	0.58	-0.44	-2
1416753_at	Prkar1b	19085	RIbeta AI385716	protein kinase, cAMP dependent regulatory, type I beta	-6.7	-22.62	6.5	5.06	5.82	55.42	1.37	-8.95	1.04	-2.9	-5.06	-2.25	8.49	-7.87	-2.34	0.26	-1.25
1416754_at	Prkar1b	19085	RIbeta AI385716	protein kinase, cAMP dependent regulatory, type I beta	-6.84	0.29	0.54	14.81	-1.36	49.29	-6.36	4.03	-9.79	-1.34	-0.1	-1.33	1.02	-10.5	-1.68	3.32	-8.43
1416755_at	Dnajb1	81489	0610007I11Rik Hsp40 HSPF1	DnaJ (Hsp40) homolog, subfamily B, member 1	11.65	7.52	-26.16	0.45	-42.14	-133.41	4.26	22.44	10.15	-5.31	-4.48	2.04	1.84	32.8	42.44	0.75	3.89
1416756_at	Dnajb1	81489	0610007I11Rik Hsp40 HSPF1	DnaJ (Hsp40) homolog, subfamily B, member 1	-1.84	1.77	-16.6	-8.97	1.37	-5.76	0.34	-9.01	7.78	1.96	1.38	-3.18	-1.28	8.4	-17.97	4.69	16.72
1416757_at	Zwilch	68014	2310031L18Rik	Zwilch, kinetochore associated, homolog (Drosophila)	0.15	-0.17	-18.15	-5.05	-9.29	-21.71	0.03	26.47	-7.34	-5.43	2.06	9.8	-6.14	25.71	28.21	6.41	0.17
1416758_at	Arhgap27	544817	Gm21552 5730442P18Rik RP23-341C5.7 Sh3d20 2310069I04Rik	Rho GTPase activating protein 27	-0.34	0.51	-17.96	-1.15	0.22	-0.36	8.87	-17.88	7	11.24	0.14	0.98	0.2	0.32	-45.56	2.68	5.46
1416759_at	Mical1	171580	MICAL-1 MICAL Nical	microtubule associated monoxygenase, calponin and LIM domain containing 1	19.69	30.01	-12.93	-5.77	-2.95	-95.6	14.88	-13.68	8.34	32.14	2.36	0.55	0.34	8.9	-27.68	2.62	3.1
1416760_at	Galntl1	108760	AI415388 5730405L21Rik Galntl1 mpp-GalNAc-T16	UDP-N-acetyl-alpha-D-galactosamine:polypeptide N-acetylgalactosaminyltransferase-like 1	5	1.96	0.03	-1.19	2.33	-1	1.22	-7.16	4.88	-3.98	-3.26	-0.74	-2.86	-3.57	-2.48	-0.37	16.11
1416761_at	Hsd11b2	15484	11HSD2	hydroxysteroid 11-beta dehydrogenase 2	1.98	0.14	0.62	0.27	21.16	1.39	6.13	-0.16	0.4	-5.67	0.43	-1.42	8.79	-6.64	0.34	-0.1	0.12
1416762_at	S100a10	20194	AA409961 CAL12 p11 p10 AL024248 42C Cal1l CLP11	S100 calcium binding protein A10 (calpactin)	2.63	16.41	4.05	-7.12	24.39	25.38	-52.1	-31.01	16.38	-21.85	-2.31	-7.78	0.66	-21.73	-56.56	1.48	41.26
1416763_at	Cdc123	98828	AA959893 G431001I09Rik	cell division cycle 123 homolog (S. cerevisiae)	-0.42	0.91	-24.66	-6.93	-12.07	-28.21	-3.74	8.47	-0.69	-3.97	-0.5	15	-4.27	34.89	4.97	14.09	8.38
1416764_at	Fis1	66437	2010003O14Rik Ttc11	fission 1 (mitochondrial outer membrane) homolog (yeast)	1.24	0.96	0.28	-1.85	0.52	-2.3	0.78	0.55	2.11	3.83	1.82	0.46	1.13	-7.96	-24.3	2.6	3.57
1416765_s_at	Pam16	66449	Magmas AV006767 CGI-136 Tim16 2010110I09Rik Timm16	presequence translocase-asssociated motor 16 homolog (S. cerevisiae)	10.59	12.29	-8.78	-4.18	-18.38	-120.32	-2.9	14.66	0.26	0.15	-11.62	14.26	1.97	40.3	14.46	19.32	0.7
1416766_at	Mosc2	67247	2810484M10Rik Mosc2 mARC1	MOCO sulphurase C-terminal domain containing 2	10.22	0.46	-4.14	-12.64	-8.62	-23.49	0.33	2.67	8.58	3.78	1.27	0.44	-5.52	7.81	4.13	0.45	1.24
1416767_a_at	1110003E01Rik	68552	1700127H04Rik 1110003E01Rik 5430439C17Rik MAd4	RIKEN cDNA 1110003E01 gene	0.64	-20.89	0.27	4.49	-5.81	2.35	14.09	19.99	-4.61	40.17	3.6	12.06	1.59	-27.09	18.34	-19.53	-40.35
1416768_at	1110003E01Rik	68552	1700127H04Rik 1110003E01Rik 5430439C17Rik MAd4	RIKEN cDNA 1110003E01 gene	-2.29	-33.97	0.44	2.3	7.11	59.93	15.01	-12.52	6.88	65.59	5	16.58	0.39	-26.75	1.54	-18.93	-33.87
1416769_s_at	Atp6v0b	114143	VMA16 Atp6f 2310024H13Rik	ATPase, H+ transporting, lysosomal V0 subunit B	-3.03	-26.71	17.97	8.55	41.82	188.73	6.96	-25.15	-32.4	0.11	1.03	3.1	13.1	-18.86	-21.07	-1.49	-28.02
1416770_at	Stk25	59041	C86992 AU018434 Ste20-like 1500019J11Rik Ysk1	serine/threonine kinase 25 (yeast)	-6.16	2.17	4.88	0.09	3.59	-0.54	-2.64	-2.41	-1.05	0.68	0.84	-0.18	-4.36	0.15	-3.15	2.02	1.97
1416771_at	Trappc3	27096	Bet3 1110058K12Rik AI835942 AU019197	trafficking protein particle complex 3	-2.21	-22.07	3.25	0.2	36.17	162.75	0.1	-29.84	-3.88	-3.37	3.84	-5.84	1.94	-3.29	-22	0.5	2.91
1416772_at	Cpt2	12896	CPTII AI323697	carnitine palmitoyltransferase 2	11.75	-9.4	4.06	-3.73	13.51	32.13	17.42	0	0.84	-5.41	-9.18	-2.34	4.18	-29.34	1.79	-2.15	-3.11
1416773_at	Wee1	22390	Wee1A	WEE 1 homolog 1 (S. pombe)	0.07	-6.1	-1.53	-2.16	-5.36	-29.17	0.21	68.16	-10.77	-1.85	-6.2	20.45	-3.59	21.51	86.38	0.31	-5.84
1416774_at	Wee1	22390	Wee1A	WEE 1 homolog 1 (S. pombe)	-8.71	0.46	-3.58	-0.88	-3.15	0.03	-12.52	17.78	-17.23	0.89	0	26.94	-4.43	6.49	5.92	6.82	-3.42
1416775_at	Atp5sl	66349	C030044E10Rik 2310004L02Rik	ATP5S-like	-1.81	1.32	-18.38	-10.93	-10.32	-10.93	-2.24	-1.92	0.2	95.05	3.79	2.31	-12.6	1.74	-9	4.49	1.61
1416776_at	Crym	12971		crystallin, mu	-5.6	0.56	3.38	14.42	-0.63	2.31	-1.54	0.81	-2.39	-2.25	1.55	-2.61	7.69	-2.07	0.28	-1	-1.19
1416777_at	Ceacam12	67315	Ceacam12C1 1600031J20Rik Ceacam12-C3 Ceacam12C3 Ceacam12-C1	carcinoembryonic antigen-related cell adhesion molecule 12	-0.24	0.94	0.53	-1.15	1.35	2.27	1.23	-3.13	0.47	1.42	3.66	-0.86	0.5	-1.37	-6.34	-1.28	0.17
1416778_at	Sdpr	20324		serum deprivation response	-0.82	-9.37	5.57	20.74	1.23	0.06	-0.39	60.91	-12.38	-8.56	33.56	-2	5.37	-29.02	69.91	-4.47	-20.6
1416779_at	Sdpr	20324		serum deprivation response	-2.53	-5.17	3.11	11.71	0.83	0.01	-5.63	46.95	-9.68	-3.24	33.51	-2.39	0.25	-27.46	43.58	-4.3	-4.89
1416780_at	Pfkm	18642	Pfkx AI131669 Pfk-4 Pfka Pfk4 PFK-A PFK-M	phosphofructokinase, muscle	-0.79	-9.28	-8.74	-2.74	-10.32	4.61	-7.62	32.92	1.78	-99.31	-4.21	-5.5	-5.25	23.76	41.03	7.08	12.72
1416781_at	Praf2	54637	AA986329 Sfc20 JM4 DXImx39e C78013	PRA1 domain family 2	-9.07	0.59	2.08	0.28	35.97	78.58	-26.95	-2.96	-4.34	-4.23	-3.1	-12.1	-0.39	-26.58	-23.8	8.13	3.92
1416782_s_at	Praf2	54637	AA986329 Sfc20 JM4 DXImx39e C78013	PRA1 domain family 2	-5.83	2.68	2.2	0.18	22.47	35.34	-18.11	0.1	-1.61	-1.39	-5.38	-15.07	-0.57	-36.51	-20.76	11.33	7.16
1416783_at	Tac1	21333	PPT-A NK-1 NK1 4930528L02Rik PPTA SP Nkna	tachykinin 1	1.55	-0.16	0.88	0.42	0.66	-5.11	-0.13	0.87	2.53	0.55	-1.29	-2.8	0.78	-0.16	0.91	0.1	1.76
1416784_at	Pgk2	18663	Pgk-2 Tcp-2	phosphoglycerate kinase 2	0.16	0.03	0.21	-2.75	0.06	3.26	-4.47	3.1	-1.73	-0.47	-3.41	0.83	-0.05	0.04	1.35	1.15	-0.88
1416785_at	Kcnip1	70357	Kchip1.2 AI842357 2900046L02Rik KCHIP1 AW494471 3202002F18Rik	Kv channel-interacting protein 1	-1.97	-1.16	3.18	-0.04	2.89	28.65	0.3	-6.82	-2.33	-1.68	-3.26	0.26	-0.42	-0.56	-3.31	0.38	0.09
1416786_at	Acvr1	11477	Acvrlk2 ALK2 Acvr Tsk7L Alk8 SKR1 ActR-I ActRIA Alk-2 D330013D15Rik	activin A receptor, type 1	-4.84	-21.23	9.46	17.9	31.04	180.23	0.53	0.53	-9.67	-38.89	-13.04	0.51	13.21	-28.95	-6.27	-2.94	-8.45
1416787_at	Acvr1	11477	Acvrlk2 ALK2 Acvr Tsk7L Alk8 SKR1 ActR-I ActRIA Alk-2 D330013D15Rik	activin A receptor, type 1	5.04	-3.65	0.97	-1.68	6.5	13.59	12.77	-13.75	0.38	0.28	-2.87	-3.66	3.48	-6.88	-8.81	-0.9	1.18
1416788_a_at	Idh3g	15929		isocitrate dehydrogenase 3 (NAD+), gamma	0.62	1.04	-14.55	1.81	-24.58	-93.15	4.66	50.72	1.49	40.83	2.32	7.31	2.25	0.25	38.28	0.69	1.04
1416789_at	Idh3g	15929		isocitrate dehydrogenase 3 (NAD+), gamma	-2.6	0.21	-24.43	-7.49	-9.58	-45.4	-15.46	43.39	1.16	44.15	3.58	19.45	-10.22	4.03	21.82	0.91	1.54
1416791_a_at	Nxf1	53319	Mex67 Mvb1 Tap	nuclear RNA export factor 1 homolog (S. cerevisiae)	0.18	9.46	-12.3	0.19	-35.15	-172.53	3.48	4.75	11.19	28.93	4.9	0.24	0.59	21.18	0.47	0.68	5.68
1416792_at	Ppm1g	14208	Fin13 AI385652	protein phosphatase 1G (formerly 2C), magnesium-dependent, gamma isoform	9.41	18.54	-22.46	-24.66	-19.55	-82.26	-0.72	0.66	0.43	8.86	2.04	0.62	-11.23	8.29	0.33	14.01	29.71
1416793_at	Atl2	56298	AV334690 Arl6ip2 AA407293 2010110I21Rik Aip-2	atlastin GTPase 2	3.92	0.73	-5.18	-3.69	-37.56	-73.09	-5.78	1.78	-6.07	30.18	5.4	42.52	-5.38	54.17	10.11	-0.01	0.02
1416794_at	Atl2	56298	AV334690 Arl6ip2 AA407293 2010110I21Rik Aip-2	atlastin GTPase 2	-4.34	0.3	-5.61	-9.93	-0.7	19.71	-23.37	-19.64	-12.21	1.49	1.58	28.28	-6.26	20.63	-15.87	7.79	0.74
1416795_at	Cryl1	68631	1110025H08Rik A230106J09Rik gul3dh C85932	crystallin, lambda 1	-28.59	-17.2	19.4	11.35	3.32	115.49	0.72	0.69	1.9	-38.67	-15.35	-9.13	0.46	-4.74	0.23	0.09	-2.65
1416796_at	Nck2	17974	NCKbeta Nck-2 4833426I10Rik Grb4	non-catalytic region of tyrosine kinase adaptor protein 2	0.71	4.24	-0.67	-0.52	-2.61	-31.41	2.81	3.55	7.53	-42.06	-0.17	-2.31	-2.82	74.01	0.52	1.59	4.62
1416797_at	Nck2	17974	NCKbeta Nck-2 4833426I10Rik Grb4	non-catalytic region of tyrosine kinase adaptor protein 2	-6.77	-1.12	-2.87	-3.81	2.27	4.55	-5.56	-7.76	0.31	-21.42	0.36	0.35	-0.33	45.14	-14.05	13.94	7.96
1416798_a_at	Nme4	56520	5730493H09Rik Nm23M4 NM23-M4 2810024O08Rik 2610027N22Rik	non-metastatic cells 4, protein expressed in	-16.72	-3.19	-4.59	1.08	-14.94	72.75	-6.32	65.44	-35.24	-57.08	-6.66	0.47	-12.96	3.72	52.38	1.01	-1.05
1416799_at	Trpm7	58800	CHAK Ltrpc7 CHAK1 5033407O22Rik Ltpr7 4833414K03Rik 2310022G15Rik LTrpC-7	transient receptor potential cation channel, subfamily M, member 7	0.04	-4.19	-0.44	-3.03	1.09	-6.12	0.18	-18.1	15.51	0.35	-3.63	1.47	-1.15	20.38	0.39	-0.47	6.23
1416800_at	Trpm7	58800	CHAK Ltrpc7 CHAK1 5033407O22Rik Ltpr7 4833414K03Rik 2310022G15Rik LTrpC-7	transient receptor potential cation channel, subfamily M, member 7	-17.39	-2.7	0.15	-3.14	3.68	42.16	-8.33	-31.37	0.97	-2.58	0.25	5.72	-8.01	22.19	-12.67	0.66	1.39
1416801_at	Trpm7	58800	CHAK Ltrpc7 CHAK1 5033407O22Rik Ltpr7 4833414K03Rik 2310022G15Rik LTrpC-7	transient receptor potential cation channel, subfamily M, member 7	-7.6	7.75	0.06	0.6	-2.22	0.62	-9.98	0.51	-0.07	-1.68	-5.61	7.76	0.93	2.91	-0.64	-0.39	0.12
1416802_a_at	Cdca5	67849	2610036L13Rik AL024086 C85404 AW536684	cell division cycle associated 5	3.65	0.52	-22.91	-15.29	-8.28	-35.83	5.89	19.47	-4.25	-8.1	0.02	12.65	-1.59	40.85	28.62	4.23	0.52
1416803_at	Fkbp7	14231	FKBP23 23kDa FKBP-7	FK506 binding protein 7	-2.67	-10.59	9.05	29.61	1.09	45.21	-9.57	45.21	-30.46	-2.9	-5.91	10.49	1.26	-2.13	30.96	-5.44	-65.12
1416804_at	Ehbp1l1	114601	G430002G23Rik	EH domain binding protein 1-like 1	5.95	-19.36	20.69	22.46	6.99	86.95	31.69	0.04	-3	-9.54	7.43	3.33	21.26	-80.93	1.97	-14.8	-62.48
1416805_at	Fam198b	68659	Ened 1110032E23Rik 2210419I08Rik AV011458	family with sequence similarity 198, member B	-12.18	-20.82	40.28	27.91	25.27	159.97	0.05	7.75	-26.1	-13.08	-0.1	-6.05	7.44	-35.13	6.09	-17.06	-44.22
1416806_at	Fdxr	14149		ferredoxin reductase	0.67	40.46	-32.56	-11.29	-28.95	-119.12	1.18	3.49	10.78	9.99	-1.96	0.3	-10.57	3.11	3.53	15.17	30.38
1416807_at	Rpl36a	19982	Rpl44 L44L	ribosomal protein L36A	-24.05	1.42	-7.47	4.05	1.64	12.14	-29.61	1.51	2.76	6.11	12.62	0.02	-11.92	0.65	-16.52	0.13	14.57
1416808_at	Nid1	18073	A630025O17 Nid nidogen-1 entactin entactin-1	nidogen 1	-10.94	-16.81	16.78	27.28	0.27	10.14	1.24	-21.81	-8.44	103.39	32.15	-0.14	7.78	-26.87	-9.07	-2	-23.24
1416809_at	Cyp3a11	13112	AI256190 IIIAm1 Cyp3a Pcn	cytochrome P450, family 3, subfamily a, polypeptide 11	1.85	-0.89	0.43	-8.19	3.89	6.82	6.21	-8.79	-0.18	0.3	2.12	-2.03	1.24	-1.95	-7.73	-4.45	3.67
1416810_at	Mea1	17256	Mea-1	male enhanced antigen 1	-1.41	14.12	4.23	-1.42	0.97	5.03	-19.88	0.8	1.83	3.69	-4.53	-8.88	0.11	-37.6	-14.83	6.73	7.82
1416812_at	Tia1	21841	AI256674 2310050N03Rik mTIA-1 TIA-1	cytotoxic granule-associated RNA binding protein 1	3.82	-6.09	-21.58	-19.09	-4.76	-99.08	3.62	-1.57	5.34	17.93	2.33	36.21	-6.1	90.61	5.82	0.4	3.88
1416813_at	Tia1	21841	AI256674 2310050N03Rik mTIA-1 TIA-1	cytotoxic granule-associated RNA binding protein 1	0.63	0.22	-28.51	-8.21	-28.46	-207.97	5.66	35.63	2.23	12.73	-3.33	45.91	-10.72	82.4	47.93	-0.01	0.3
1416814_at	Tia1	21841	AI256674 2310050N03Rik mTIA-1 TIA-1	cytotoxic granule-associated RNA binding protein 1	1.06	-2.89	-17.75	-14.02	-25.21	-138.08	1.96	1.87	7.26	32.82	1.45	16.67	-13.57	73.43	16.89	0.33	4.14
1416815_s_at	Bub3	12237	AW146323 AU019800 AU021329 C78067 AU043350	budding uninhibited by benzimidazoles 3 homolog (S. cerevisiae)	17.91	1.26	-11.28	-16.58	-23.22	-47.33	5.11	0.34	1.49	0.23	-6.81	13.91	-4.46	37.07	5.97	3.89	5.72
1416816_at	Nek7	59125	AU020186 2810460C19Rik	NIMA (never in mitosis gene a)-related expressed kinase 7	2.84	0.36	0.27	4.5	3.13	0.03	4.32	-35	46.31	15.44	-2.88	-7.14	2.09	-51.11	-40.32	0.26	22.49
1416817_at	Nek7	59125	AU020186 2810460C19Rik	NIMA (never in mitosis gene a)-related expressed kinase 7	3.33	0.4	-11.31	-10.49	-4.71	-48.83	8.42	-30.14	46.82	53.99	-0.56	-3.3	-3.21	-7.74	-15.61	-0.28	53.69
1416818_at	Parva	57342	5430400F08Rik CH-ILKBP AU042898 Parvin 2010012A22Rik Actp AI225929	parvin, alpha	0.2	0.62	12.97	11.33	4.07	31.65	1.76	-3.52	-3.36	-4.29	-3.8	0.79	12.74	-7.51	-3.6	-4.7	-10.67
1416819_at	Cdc37	12539	p50Cdc37 p50	cell division cycle 37 homolog (S. cerevisiae)	0	0.03	-10.05	-23.05	1.93	16.45	1.69	-20.89	0.12	-2.75	0.52	0.39	-4.86	8.36	-15.88	7.02	13.15
1416820_at	Cdc37	12539	p50Cdc37 p50	cell division cycle 37 homolog (S. cerevisiae)	0.45	15.98	0.76	-2.1	-10.64	-3.34	-2.54	3.52	-0.91	-5.47	-4.2	1.21	-6.44	-2.64	2.05	8.84	7.33
1416821_at	Dgcr14	27886	D16H22S1269E AI462402 ES2 Es2el Dgcr1 Dgsi	DiGeorge syndrome critical region gene 14	0.25	16.86	-0.68	-8.85	-5.47	-12.6	-6.03	0.03	1.99	1.37	-11.38	1.89	-5.11	0.3	-16.44	17.71	21.64
1416822_at	Dgcr14	27886	D16H22S1269E AI462402 ES2 Es2el Dgcr1 Dgsi	DiGeorge syndrome critical region gene 14	2.54	4.74	-1.71	-3.5	-27.9	-17.45	-18.34	0.57	12.19	10.19	-11.15	7.75	-14.1	7.29	-0.63	7.13	3.29
1416823_a_at	Osbpl1a	64291	Osbpl1b G430090F17Rik ORP-1 Gm753	oxysterol binding protein-like 1A	-0.9	-59.47	10.72	2.66	16.41	86.99	-2.59	52.67	-31.57	-45.88	-7.99	7.05	5.33	9.14	61.99	-18.64	-61.11
1416824_at	B230118H07Rik	68170	RP23-325I3.1 NWC	RIKEN cDNA B230118H07 gene	4.12	-54.78	3.62	5.41	10.09	51.8	12.11	69.31	-27.31	-95.07	-19.32	0.55	6.74	29.86	83.14	-9.6	-65.65
1416825_at	Snta1	20648	AW228934 Snt1	syntrophin, acidic 1	0.19	-11.69	13.07	28.87	6.98	186.95	5.82	-17.72	-6.09	-12.48	-4.56	-7.95	5.43	-12.56	-5.12	-4.24	-24.19
1416826_a_at	Med20	56771	Trfp 2410115I17Rik AU018348 1110011O05Rik	mediator complex subunit 20	21.48	0.1	-3.89	-10.66	-11.73	-35.15	13.97	-2.75	1.6	4.45	-15.79	4.26	1.04	12.81	4.98	0.16	6.21
1416827_at	Tbxas1	21391	CYP5A1 TS TXAS TXS CYP5 THAS	thromboxane A synthase 1, platelet	-15.26	-33.16	30.25	28.67	44.91	166.85	1.81	23.37	-30.79	-24.14	1.35	-18.07	16.26	-36.25	28.09	-15.27	-74.85
1416828_at	Snap25	20614	sp Bdr SNAP-25	synaptosomal-associated protein 25	1.48	4.2	1.34	14.45	-0.06	-2.7	-1.03	-0.86	-1.96	0.05	2.79	-3.14	1.59	-0.74	-0.52	-1.52	0
1416829_at	Atp5b	11947		ATP synthase, H+ transporting mitochondrial F1 complex, beta subunit	7.9	2.95	5.91	-17.73	0.26	1.97	10.78	4.09	0.24	0.37	0.56	1.12	2.79	16.15	3.45	8.75	9.77
1416830_at	0610031J06Rik	56700	AB027141 NCU-G1	RIKEN cDNA 0610031J06 gene	1.45	-9.72	20.6	1.25	37.73	166.7	-1.13	-44.84	1.06	-7.02	-3.99	-9.88	7.89	-21.37	-47.97	-3.87	1.54
1416831_at	Neu1	18010	Aglp AA407316 AA407268 G9 Neu-1 Apl Bat7 Bat-7 Map-2 Neu	neuraminidase 1	-4.85	-9.27	13.84	4.93	39.63	167.06	-23.03	-60.33	0.65	1.57	-0.19	-4.43	0.64	-10.42	-68.55	-0.66	1.21
1416832_at	Slc39a8	67547	4933419D20Rik Zip8 AA986696 ZIP-8 BIGM103	solute carrier family 39 (metal ion transporter), member 8	-7.88	-4.4	-1.56	5.29	-43.09	25.73	-26.87	37.79	-0.01	-113.09	-2.93	-1.69	-4.35	2.5	30.83	2.2	20.37
1416833_at	Keg1	64697	GS4059 0610008P16Rik AI316519	kidney expressed gene 1	0.38	-2.76	0.56	-7.18	3.96	5.69	3.67	-6.36	0.4	0.09	-0.69	0.42	-0.36	-1.48	0.52	-3.12	1.75
1416834_x_at	Ndufb2	68198	AGGG 8kDa CI-AGGG AI325567 1810011O01Rik	NADH dehydrogenase (ubiquinone) 1 beta subcomplex, 2	-3.44	-1.8	0.06	-9.47	6.48	53.7	-8.96	-12.89	-5.61	0.66	-1.54	0.73	-4.08	0.27	-16.65	2.71	1.2
1416835_s_at	Amd1	11702	Amd-1 SAMDC AdoMetDC adoMetDC1 1 SAMDC1	S-adenosylmethionine decarboxylase 1	-8.15	0.13	-3.25	-5.99	-0.08	21.17	-9.98	-1.65	-0.85	-0.39	0.25	1.06	-3.25	-3.36	-0.63	2.25	3.2
1416836_at	Lrp10	65107	Lrp9	low-density lipoprotein receptor-related protein 10	4.6	-1.03	-0.57	-9.67	3.53	8.1	-1.35	-41.94	19.24	9.9	0.74	-7.59	-0.11	-6.43	-49.7	1.67	13.28
1416837_at	Bax	12028		BCL2-associated X protein	-3.58	-2.13	1.36	-2.65	21.12	158.21	-3.57	-45.44	-1.82	0.11	0.52	-1.24	0.11	-30.1	-58.31	3.7	0.73
1416838_at	Mut	17850	D230010K02Rik Mcm	methylmalonyl-Coenzyme A mutase	4.24	0.11	-0.73	-4.14	-0.78	-1.04	6.8	-2.18	0.84	-10.26	-15.99	0.35	1	1.98	5.12	-1.28	7.24
1416839_at	Mut	17850	D230010K02Rik Mcm	methylmalonyl-Coenzyme A mutase	0.18	-2.64	0.14	-3.73	-5.81	2.69	0.11	8.14	-2.12	0.6	1	2.04	-3.23	0.45	8.68	0.28	-4.17
1416840_at	Mid1ip1	68041	Mig12 3110038L01Rik S14R	Mid1 interacting protein 1 (gastrulation specific G12-like (zebrafish))	0.64	-3.99	28.31	5.85	3.93	167.64	-11.52	-0.79	-27.19	0.99	3.16	1.16	-1.13	-77.65	-2.64	-3.94	-22.17
1416841_at	1110059E24Rik	66206		RIKEN cDNA 1110059E24 gene	0.72	-9.49	0.73	-15.22	-2.42	-17.67	0.49	-6.51	0.82	123.62	21.48	2.03	0.54	-8.71	0.31	-0.75	0.57
1416842_at	Gstm5	14866		glutathione S-transferase, mu 5	-9.2	-16	5.52	17.08	4.27	96.15	-13.81	55.93	-22.32	-33.83	7.11	-10.03	0.73	-55.44	61.68	-5.28	-13.92
1416843_at	Pde6d	18582	PrBP/delta AI841218	phosphodiesterase 6D, cGMP-specific, rod, delta	-1.17	-38.75	3.68	-3.87	19.73	95.82	-7.37	-3.56	-0.73	0.72	-6.68	20.93	-0.27	-3.82	-7.03	0.2	-4.58
1416844_at	Prmt2	15468	Hrmt1l1 AI504737	protein arginine N-methyltransferase 2	17.66	-12.41	13.22	0.26	25.59	140.14	-1.7	-41.36	5.01	-5.02	-18.2	-22.5	0.68	-31.79	-17.67	-2.11	1.16
1416845_at	Tmem132a	98170	Hspa5bp1 R74613 6720481D13Rik Orai1	transmembrane protein 132A	-12.98	-32.07	12.94	13.79	17.54	94.71	20.44	-8.1	-5.62	-26.88	-15.08	-1.14	26.3	3.59	0.98	-5.88	-16.24
1416846_a_at	Pdzrn3	55983	1110020C07Rik SEMACAP3 AL023082 LNX3 Semcap3 AI429718	PDZ domain containing RING finger 3	-5.36	-0.93	10.56	39.93	-2.53	7.46	-5.24	1.04	-5.38	-2.73	-0.07	-0.6	6.07	-8.79	-0.37	-0.81	-0.01
1416848_at	Ubl5	66177	1110030M22Rik beacon	ubiquitin-like 5	-15.49	1.38	0.3	-0.96	6.17	15.72	-22.25	-0.31	-14.58	-4.28	-4.45	26.76	0.46	47.55	-32.17	0.82	-1.97
1416849_at	Cisd1	52637	AU043990 mitoNEET AW743335 D10Ertd214e Zcd1	CDGSH iron sulfur domain 1	-5.77	-0.1	-0.3	-7.22	7.92	21.42	-10.68	-7.3	-9.44	4.85	0.16	6.72	-1.77	0	-39.79	7.56	1.37
1416850_s_at	Cisd1	52637	AU043990 mitoNEET AW743335 D10Ertd214e Zcd1	CDGSH iron sulfur domain 1	0.56	2.81	-2.43	-13.86	0.4	0.18	0.02	1.75	-14.17	-0.07	-6.49	28.51	0.62	2.44	-2.34	4.8	0.6
1416851_at	St13	70356	HOP HSPABP SNC6 3110002K08Rik PRO0786 HIP HSPABP1 1110007I03Rik p48 AW555194	Suppression of tumorigenicity 13	-10.26	1.66	1.11	-0.44	11.96	32.94	-11.39	1.35	-16.32	-3.98	-0.14	1.33	-1.21	0.54	-4.2	4.1	-5.78
1416852_a_at	Ncdn	26562	AU042419 mKIAA0607 MMS10-AE Ms10ae norbin	neurochondrin	-0.29	30.76	-0.39	-0.59	-15.1	-29.26	-17.15	25.34	0.59	2.03	-0.92	-9.93	-3.9	2.34	8.56	3.63	2.36
1416853_at	Ncdn	26562	AU042419 mKIAA0607 MMS10-AE Ms10ae norbin	neurochondrin	-3.53	17.4	0.48	0.68	-4.28	-3.87	-14.85	7.97	-4.11	4.18	9.45	-10.11	-11.86	-4.3	-1.24	6.84	6.36
1416854_at	Slc34a2	20531	D5Ertd227e AA536683 Npt2b NaPi-2b	solute carrier family 34 (sodium phosphate), member 2	2.35	-1.13	0.53	-6.17	2.37	4.67	14.53	-13.76	0.08	0.4	-4.63	-0.84	1.03	-3.35	-8.94	-1.55	8.09
1416855_at	Gas1	14451	Gas-1 AW554192	growth arrest specific 1	0.4	-4.75	22.13	27.97	1.04	32.53	-1.25	-9.45	0.16	-6.5	-0.4	-0.7	2.48	-1.95	-4.06	-1.69	-3.86
1416856_at	3230401D17Rik	66680	AI256769 3230401D17Rik RP23-297J14.5 Perit1	RIKEN cDNA 3230401D17 gene	0.86	-4.09	0.78	0.04	0.47	13.29	-1.4	10.77	5.58	-1.01	-39.29	5.32	2.95	-1.01	11.95	-8.37	-10.59
1416857_at	Sdf2	20316	AI853825	stromal cell derived factor 2	15.74	1.26	-4.19	-6.56	9.89	28.57	3.41	-2.98	0.32	1.55	-24.04	-18.69	0.26	5.55	0.27	-4.69	3.5
1416858_a_at	Fkbp3	30795	FKBP-3 FKBP25 25kDa	FK506 binding protein 3	0.56	21.03	-20.55	-18.16	-57.38	-159.53	-9.32	21.52	23.38	4.28	2.08	0.84	-15.03	11.87	36.53	13.3	26.48
1416859_at	Fkbp3	30795	FKBP-3 FKBP25 25kDa	FK506 binding protein 3	-1.18	25.85	-21.11	-6.54	-63.71	-139.86	-21.6	49.73	6.29	4.37	-0.9	2.24	-17.19	11.43	42.68	12.25	15.87
1416860_s_at	Ing1	26356	p37Ing1b p33Ing1 AA407184 2610028J21Rik AI875420 mING1h	inhibitor of growth family, member 1	21.04	8.32	-19.54	-9.96	-15.76	-170.32	-1.08	15.93	22.47	0.67	-6.19	-0.36	-6.21	29.75	17.1	2.27	31.78
1416861_at	Stam	20844	STAM1	signal transducing adaptor molecule (SH3 domain and ITAM motif) 1	0.13	-34.23	15.57	0.69	1.15	61.73	-1.22	0.59	-1.31	-38.75	-14.64	0.32	0.55	33	11.84	-4.44	-8.06
1416862_at	Stam	20844	STAM1	signal transducing adaptor molecule (SH3 domain and ITAM motif) 1	0.25	-27.54	7.13	0.16	0.68	67.36	0.72	-1.56	1.3	-39.79	-14.04	0.05	0.54	20.87	10.4	-2.76	-4.92
1416863_at	Abhd8	64296	AB030191 0910001L24Rik	abhydrolase domain containing 8	2.53	17.05	-24.42	-16.45	-46.38	-25.88	-39.53	-2.87	39.53	-34.77	-3.72	-1.03	-19.27	63.68	-1.04	19.21	89.77
1416864_at	Surf6	20935	Surf-6 D2Wsu129e	surfeit gene 6	0.74	23.35	-8.36	-10.68	-49.46	-74.64	-12.42	33.7	0.01	15.17	1.91	0.88	-14.01	1.97	16.23	10.12	4.28
1416865_at	Fgd1	14163	ZFYVE3	FYVE, RhoGEF and PH domain containing 1	-0.34	-2.55	-3.32	0.41	-1.49	-25.3	5.66	40.97	0.38	-23.13	-24.69	-0.45	1.2	41.62	55.3	-1.42	0.53
1416866_at	Bet1	12068	AW555236 Bet-1	blocked early in transport 1 homolog (S. cerevisiae)	1.13	-21.4	14.55	6.46	0.08	70.09	3.66	37.41	-19.49	-27.52	-3.59	0.11	0	-2.46	52	-8.99	-44.51
1416867_at	Bet1	12068	AW555236 Bet-1	blocked early in transport 1 homolog (S. cerevisiae)	-2.18	-4.05	1.99	-6.8	30.81	124.44	-8.35	-9.03	-13.19	-5.5	-5.13	0.42	-0.4	-1.27	-21.08	1.4	-1.1
1416868_at	Cdkn2c	12580	INK4c INK4d p18INK4c C77269 p18	cyclin-dependent kinase inhibitor 2C (p18, inhibits CDK4)	14.53	-2.06	-16.82	-2.13	-1.03	4.39	13.19	-4.83	-0.14	-19.87	-1.21	35.44	-4.61	14.99	-3.51	0.52	-0.05
1416869_x_at	Lime1	72699	LIME 2810038K19Rik	Lck interacting transmembrane adaptor 1	7.8	75.89	-15.69	-16.11	-15.11	-105.91	-15.83	-29.96	37.57	1.67	7.7	-11.27	-9	1.97	-47.82	26.03	123.38
1416870_at	Dnalc4	54152	Dnalc4 D15Ertd424e	dynein, axonemal, light chain 4	-4.3	-18.29	15.72	0.08	19.84	91.51	0.76	0.53	-20.06	-3.46	-14.78	1.44	1.71	4.9	0.47	-0.67	-24.54
1416871_at	Adam8	11501	CD156 CD156a E430039A18Rik MS2	a disintegrin and metallopeptidase domain 8	0.52	2.57	26.43	10.92	51.74	177.18	21.11	-36.37	0.21	-35.86	3.13	-36.63	18.61	-39.95	-56.76	0.35	-11.17
1416872_at	Tspan6	56496	AI316786 T245 Tm4sf6 TSPAN-6 6720473L21Rik Tm4sf	tetraspanin 6	-3.23	0.16	-17.29	-0.52	-21.76	-51.9	-15.54	47.72	2.23	-20.37	-14.46	7.11	-8.51	69.01	58.41	4.42	9.43
1416873_a_at	Cdk2	12566	A630093N05Rik	cyclin-dependent kinase 2	-9.08	-17.24	-17.7	-22.85	0.76	-16.29	0.66	0.69	0.85	15.54	3.73	16.78	-12.57	29.36	7.06	2.09	1.21
1416874_a_at	Paf1	54624	5730511K23Rik AA675045	Paf1, RNA polymerase II associated factor, homolog (S. cerevisiae)	0.59	8.99	-2.38	6.45	-27.75	-41.43	0.14	20.15	3.14	1.12	-3.17	-0.77	2.54	1.09	13.95	3.24	-1.3
1416875_at	Parvg	64099	AI413459	parvin, gamma	-0.02	3.33	-28.52	-14.07	-3.87	-150.07	19.5	15.63	0.91	8.71	0.02	0.46	-1.38	51.16	14.46	6.89	0.77
1416876_at	Parvg	64099	AI413459	parvin, gamma	-10.54	1.64	-12.33	-7.04	5.82	-2.49	-0.26	0.51	-6.29	-0.13	3.28	9.01	-2.53	12.51	-4.89	13.23	0.06
1416877_a_at	Mrpl51	66493	Mrp64 HSPC241 2610511M02Rik CDA09	mitochondrial ribosomal protein L51	1.47	2.93	-4.76	-1.59	1.73	-25.87	0.71	35.33	-9.56	0.07	-3.99	5.45	0.11	4	24.71	6.91	3.61
1416878_at	Mrpl51	66493	Mrp64 HSPC241 2610511M02Rik CDA09	mitochondrial ribosomal protein L51	-0.42	0.06	8.86	-1.3	5.13	1.72	1.36	2.46	-10.77	0.98	1.91	-2.79	-6.37	-10.74	1.74	0.09	0.08
1416879_at	Mrpl51	66493	Mrp64 HSPC241 2610511M02Rik CDA09	mitochondrial ribosomal protein L51	-2.5	4.25	3.32	2.07	-6.4	-6	-5.63	7.05	-6.84	8.91	-1.22	6.33	-4	3.36	2.47	-1.6	-5.17
1416880_at	Mcl1	17210	Mcl-1 AW556805	myeloid cell leukemia sequence 1	-14.77	-24.2	10.19	21.92	1.82	48.87	1.4	0.87	0.88	21.04	14.42	-10.24	2.95	-17.99	-15.27	-8.24	10.85
1416881_at	Mcl1	17210	Mcl-1 AW556805	myeloid cell leukemia sequence 1	-10.84	-13.3	11.61	3.2	39.85	111.91	8.87	-31.34	0.2	2.93	3.79	-18.12	7.34	-31.76	-69.41	-2.37	-3.03
1416882_at	Rgs10	67865	2310010N19Rik	regulator of G-protein signalling 10	-32.54	-0.46	2.72	20.56	6.4	26.59	5.67	-30.3	25.5	-72.41	-1.11	-53.08	10.08	1.6	-63.08	4.91	34.03
1416883_at	Clptm1	56457	HS9 N14	cleft lip and palate associated transmembrane protein 1	1.58	-1.48	1.14	0.02	24.68	62.3	3.82	-20.3	-3.6	-1.84	-2.09	-6.28	1.69	-0.48	-20.28	-0.02	-5.2
1416884_at	Cbx3	12417	M32 HP1g	chromobox homolog 3 (Drosophila HP1 gamma)	-0.13	8.97	-21.21	-12.54	-35.69	-123.11	-5.22	22.66	7.25	-1.3	10.74	2.47	-19.33	37.61	15.25	6.93	24.48
1416885_at	1110038F14Rik	117171		RIKEN cDNA 1110038F14 gene	2.37	8.69	-3.62	-7.28	-8.68	-63.54	-2.69	2.32	4.6	13.7	0.31	0.59	0.36	2.07	6.76	2.45	2.25
1416886_at	C1d	57316	1110036E10Rik AI875855 SUN-CoR	C1D nuclear receptor co-repressor	-3.77	1.42	1.27	1.22	-19.81	-2.48	-0.67	17.69	-8.97	-4.66	-0.69	3	-6.97	2.09	24.4	4.81	-0.32
1416887_at	C1d	57316	1110036E10Rik AI875855 SUN-CoR	C1D nuclear receptor co-repressor	1.21	-0.1	0.79	-0.46	4.49	9.34	0.2	1.48	-4.69	-0.72	0.03	0.22	0.81	-10.44	2.94	0.51	-8.39
1416888_at	Fadd	14082	Mort1/FADD	Fas (TNFRSF6)-associated via death domain	0.75	0.97	15.91	-4.38	21.76	29.2	-0.56	-0.14	-1.74	-14.37	-13.43	-9.31	1.79	-19.98	-6.05	-0.77	4.24
1416889_at	Tnni2	21953		troponin I, skeletal, fast 2	-14.54	-38.9	4.84	11.47	22.93	45.19	45.57	2.16	-34.87	29.06	5.41	5.8	21.64	-17.49	-0.07	-10.18	-96.51
1416890_at	Wdr74	107071	5730436H21Rik AA407588	WD repeat domain 74	-0.09	17.7	-3.11	-24.4	-31.45	-22.64	-4.43	2.16	0.18	18.86	-3.18	-0.27	-12.43	5.42	1.89	12.2	6.64
1416891_at	Numb	18222	Nb	numb gene homolog (Drosophila)	6.91	-4.81	23.28	0.15	3.97	123.87	3.14	-34.37	6.93	-24.98	-20.46	-12.02	1.08	-20.05	-11.78	-6.26	1.77
1416892_s_at	Fam107b	66540	AA959793 AA589595 3110001A13Rik AI132312	family with sequence similarity 107, member B	20.05	29.64	-28.08	-14.43	-42.92	-207.51	3.11	7.48	29.33	6.24	0.45	2.25	-12.87	0.41	17.34	2.32	38.1
1416893_at	Fam107b	66540	AA959793 AA589595 3110001A13Rik AI132312	family with sequence similarity 107, member B	0.15	28.89	-12.82	-9.52	-6.67	-49.6	-2.37	-2.88	4.01	0.67	1.16	17.21	-4.09	0.57	-9.17	12.02	27.87
1416894_at	Hspbp1	66245	1500019G21Rik	HSPA (heat shock 70kDa) binding protein, cytoplasmic cochaperone 1	-4.03	9.67	5.63	-11.09	-1.36	0.64	-16.24	12.16	-1.76	-2.44	0.51	-6.3	-8.1	-4.72	3.55	8.63	4.59
1416895_at	Efna1	13636	Epl1 Lerk1 Eplg1 Efl1 B61 AI325262	ephrin A1	-3.41	-1.73	0.69	9.73	-5.86	29.39	-7.8	12.96	-8.6	-2.09	0.84	-0.62	0.48	-8.42	24.18	0.01	-11.31
1416896_at	Rps6ka1	20111	Rsk Mapkapk-1a p90-Rsk1 Rsk-1 Rsk1 p90rsk p90S6K S6K-alpha-1 p90Rsk1	ribosomal protein S6 kinase polypeptide 1	9.41	3.38	-11.07	0.69	-2.29	-10.94	9.54	5.77	25.63	-4.49	1.95	-43.82	-1.19	-47.31	3.24	0.22	24.88
1416897_at	Parp9	80285	ARTD9 Bagl PARP-9 AW214463 Bal BC003281	poly (ADP-ribose) polymerase family, member 9	-0.32	1.82	-2.05	-9.09	6.8	8.78	12.29	-42.17	8.21	-1.02	0.98	-17.69	11.76	-8.62	-22.98	5.53	5.75
1416898_a_at	Irf3	54131	C920001K05Rik IRF-3	interferon regulatory factor 3	-2	7.9	-3.98	-6.79	-14	-22.59	0.47	-9.39	10.52	31	12.98	0.67	-16.31	2.11	-16.04	7.17	23.7
1416899_at	Utf1	22286	AI505934	undifferentiated embryonic cell transcription factor 1	0.06	22.06	-3.32	-4.86	-0.89	0.58	-0.21	-8.02	5.58	1.62	1.27	-9.89	-1.09	-13.48	-22.99	13.17	12.44
1416901_at	Npc2	67963	2700012J19Rik HE1 AA408070 AU045843	Niemann Pick type C2	0.58	2.79	14.01	9.56	25.07	96.77	8.06	-33	4.8	-98.44	13.85	3.58	13.25	20.16	-30.7	0.9	8.59
1416902_a_at	Cox5b	12859		cytochrome c oxidase, subunit Vb	-2.38	5.66	0.46	-7.7	10.68	4.23	-3.61	-1.26	-4.96	-4.17	0.34	0.98	1.21	2.11	-7.18	3.68	0.11
1416903_at	Nucb1	18220	Nucb MTEST82 Calnuc C77483 B230337F23Rik	nucleobindin 1	5.79	-6.81	15.52	1.11	12.02	74.61	-7.64	10.55	-0.47	-48.27	-3.92	-17.4	1.31	-27.34	13.68	0.82	-4.1
1416904_at	Mbnl1	56758	Mbnl mKIAA0428	muscleblind-like 1 (Drosophila)	5.1	1.06	-23.54	-10.63	-2.88	7.68	5.3	-40.29	12.99	0.29	0.79	-3.36	-5.59	9.59	-11.66	0.82	13.12
1416905_at	Guca2a	14915	Guca2	guanylate cyclase activator 2a (guanylin)	1.34	0.75	1.65	-1.03	5.83	10.7	2.38	0.15	0.55	-3.54	-0.58	-1.92	1.79	-2.09	-1.79	0.59	-4.56
1416906_at	Anapc5	59008	Anpc5 AA408751 AA986414 APC5 AA536819 2510006G12Rik	anaphase-promoting complex subunit 5	-2.17	0.5	-18.92	-13.74	-17.52	-14.6	-4.33	8.67	-4.73	6.73	2.32	11.14	-15.92	66.53	2.88	1.89	0.04
1416907_at	Tsn	22099	2610034C24Rik TB-RBP AU040286 C3PO	translin	-1.24	0.42	-1.06	-10.29	3.68	-10.44	-4.21	-11.48	1.03	2.12	-0.97	11.01	-13.53	14.99	-8.55	5.12	14.65
1416908_s_at	Tsn	22099	2610034C24Rik TB-RBP AU040286 C3PO	translin	18.9	4.28	-9.02	-7.52	-32.66	-101.49	1.38	27.31	3.95	0.15	3.23	2.98	-14.65	13.62	41.46	0.77	6.09
1416909_at	Pigyl	66268	Pigy 1810008A14Rik PIG-Y	phosphatidylinositol glycan anchor biosynthesis, class Y-like	-4.04	0.2	-3.67	-6.09	16.15	17.99	2.82	-2.93	-4.69	-18.29	-11.45	14.79	1.24	7.54	-16.66	0.66	1.17
1416910_at	Dnajc15	66148	1110003P16Rik Dnajd1	DnaJ (Hsp40) homolog, subfamily C, member 15	2.17	108.63	3.64	-0.99	11.49	8.48	-14.49	-5.59	-9.6	-36.66	0.54	-15.04	-3.59	0.03	-28.48	12.77	2.68
1416911_a_at	Akirin1	68050	6330407G11Rik	akirin 1	2.74	0.64	11.38	17.69	-1.91	18.77	3.78	-14.62	-0.25	-0.78	0.54	-0.93	2.68	-18.54	-5.42	-1.49	-2.53
1416912_at	Akirin1	68050	6330407G11Rik	akirin 1	5.09	-2.47	2.69	-1.44	12.29	83.35	7.18	-72.83	-1.97	1.31	-6.63	-1.22	-1.28	2.37	-46.72	-5.91	-0.82
1416913_at	Ces1c	13884	Es-4 Es4 Es1 Ee1 EsN PESN Ee-1 Es-N Ces-N	carboxylesterase 1C	0.46	2.44	-2.62	-0.11	-10.73	-4.89	-0.51	8.92	0.03	1.51	-1.25	0.2	0.05	0.06	4.86	3.4	0.34
1416915_at	Msh6	17688	GTBP Gtmbp AW550279 AU044881	mutS homolog 6 (E. coli)	-1.74	0.2	-31.91	-16.9	-52.98	-173.55	-1.46	39.13	6.86	0.99	0.99	29.61	-12.24	95.18	46.44	9.95	6.62
1416916_at	Elf3	13710	jen ESX ESE-1	E74-like factor 3	3.23	0.03	0.25	-4.87	8.96	10.33	3.92	-15.59	1.34	-6.14	-13.76	-2.52	4.28	-2.87	-8.62	-0.11	7.04
1416917_at	1700123O20Rik	58248	MNCb-2990	RIKEN cDNA 1700123O20 gene	17.72	3.49	-3.72	-9.71	-2.94	-39.72	0.6	13.43	8.36	-1.51	-11.27	-5.05	-6.34	2.26	9.79	0.55	16.53
1416918_at	Dlg3	53310	SAP102 mKIAA1232 Dlgh3	discs, large homolog 3 (Drosophila)	-14.96	1.34	11.94	2.34	-21.69	-24.48	-23.32	40.86	8.08	-2.44	-1.34	-8.34	-7.85	25.43	40.54	6.27	0.14
1416919_a_at	Nphp1	53885		nephronophthisis 1 (juvenile) homolog (human)	-19.65	-26.82	6.13	5.99	5.5	47.42	-5.18	38.88	-24.11	-26.61	-19.13	11.94	1.42	10.01	51.55	-1.74	-38.02
1416920_at	Rbm4	19653	Lark1 Rbm4a 4921506I22Rik Mlark lark	RNA binding motif protein 4	6.18	1.14	-13.92	-18.91	-8.06	-79.81	10.43	-6.6	10.45	2.31	-17.64	16.79	0.2	37.24	0.5	3.39	14.15
1416921_x_at	Aldoa	11674	Aldo-1 Aldo1	aldolase A, fructose-bisphosphate	-4.92	1.3	13.6	0.32	31.1	134.39	-37.76	-6.63	-7.68	3.01	-6.89	-44.29	3.42	-90.43	-9.14	5.04	4.97
1416922_a_at	Bnip3l	12177	C86132 Nip3L D14Ertd719e Nix	BCL2/adenovirus E1B interacting protein 3-like	-4.36	0.5	9.93	-0.64	27.08	15.85	-17.66	-7.44	2.91	-28.53	-0.31	-6.47	-3.76	0.98	-5.05	0.97	14.86
1416923_a_at	Bnip3l	12177	C86132 Nip3L D14Ertd719e Nix	BCL2/adenovirus E1B interacting protein 3-like	-3.05	-3.21	12	0.46	1.74	3.94	-27.01	1.52	5.53	-14.69	6.36	-7.08	-6.75	0.12	-3.15	0.73	23.19
1416924_at	Bri3	55950	I3	brain protein I3	-7.18	-23.06	30.97	8.89	42.83	200.79	0.99	-11.04	-10.66	0.58	-3.33	-3.95	18.4	-49.68	-30.39	-4.38	-15.4
1416925_at	Kpnb1	16211	IPOB AA409963 Impnb	karyopherin (importin) beta 1	-8.54	8.96	-6.78	1.57	-27.82	-64.74	-18.28	29.08	-0.56	0.23	7.95	1.15	-2.14	2.74	14.13	12.27	11.97
1416926_at	Trp53inp1	60599	SIP Stinp SIP27 Teap SIP18 2700057G22Rik	transformation related protein 53 inducible nuclear protein 1	4.83	1.83	-27.55	-5.78	-30.06	-109.82	-11.3	-14.73	43.14	2.66	16.06	17.82	-16.74	54	-18.12	4.39	65.07
1416927_at	Trp53inp1	60599	SIP Stinp SIP27 Teap SIP18 2700057G22Rik	transformation related protein 53 inducible nuclear protein 1	-1.84	2.41	-26.98	-2.45	-9.65	2.96	-7.34	-5.33	0.92	0.34	8.18	21.43	-12.66	31.99	-20.08	10.23	9.94
1416928_at	Rbm12	75710	mKIAA0765 9430070C08Rik 5730420G12Rik AI852903 SWAN	RNA binding motif protein 12	5.37	0.32	-11.56	-6.96	-39.16	-147.56	4.5	-1.08	4.36	4.74	-6.36	21.68	-11.4	55.47	20.99	5.02	15.12
1416929_at	Rbm12	75710	mKIAA0765 9430070C08Rik 5730420G12Rik AI852903 SWAN	RNA binding motif protein 12	1.2	1.3	-4.15	-1.86	-33.71	-66.76	0.36	4.12	0.54	1.38	-3.81	21.44	-5.47	23.94	19.61	9.36	1.85
1416930_at	Ly6d	17068	Ly61 Thb Ly-61	lymphocyte antigen 6 complex, locus D	-10.27	-3.97	0.5	-2.1	-5.69	-106.28	-0.3	-0.88	1.58	149.79	44.53	32.03	0.09	58.58	-13.76	4.04	-14.25
1416931_at	Nif3l1	65102	1110030G24Rik	Ngg1 interacting factor 3-like 1 (S. pombe)	0.1	10.5	0.97	-10.55	-1.01	3.85	-2.29	0.95	6.32	-28.42	-25.72	-9.59	-1.73	-23.13	1	6.63	35.1
1416932_at	Cog2	76332	C86089 2700012E02Rik 1190002B08Rik Ldlc	component of oligomeric golgi complex 2	0.12	0.54	4.21	-8.74	26.16	29.7	1.56	-45.48	4.87	-3.2	2.51	-13.38	0.06	-5.88	-50.83	0.39	15.2
1416933_at	Por	18984	4933424M13Rik CPR CYPOR	P450 (cytochrome) oxidoreductase	0.54	-17.01	12.78	-0.34	12.91	194.13	-2.58	-4.07	-4.83	-26.11	2.41	-8.4	2.89	-10.06	0.44	1.31	9.8
1416934_at	Mtm1	17772	mKIAA4176 Mtm AF073996	X-linked myotubular myopathy gene 1	-1.59	-37.04	48.87	12.46	48.15	147.19	16.22	-5.8	-7.13	0.66	2.02	-5.14	6.22	-34.95	-7.81	-15.63	-54.3
1416935_at	Trpv2	22368	GRC Vrl1 VRL-1 OTRPC2	transient receptor potential cation channel, subfamily V, member 2	17.69	-2.41	0.56	-1.31	28.26	122.2	10.62	-54.94	6.78	-5.95	-12.51	-19.51	6.15	-1.48	-50.38	1.12	-5.96
1416936_at	Aatk	11302	AATYK aatyk1 mKIAA0641	apoptosis-associated tyrosine kinase	-1.68	-21.23	14.34	5.93	31.6	143.41	1.48	-3.45	-4.48	-15.23	0.24	1.75	2.38	-16.37	-2.12	-7.57	-15.77
1416937_at	Gabarap	56486		gamma-aminobutyric acid receptor associated protein	-3.62	-23.77	15.09	7.34	45.27	173.88	0.01	-30.06	-3.64	0.86	1.58	-4.29	10.99	-36.58	-51.87	-3.34	-9.12
1416938_at	Chchd1	66121	MRP-S37 1110001O19Rik 2400010G13Rik	coiled-coil-helix-coiled-coil-helix domain containing 1	-1.28	0.04	-5.52	-23.04	0.21	5.63	-1.33	-8.25	-1.88	4.71	-9.91	1.94	-2.74	13	-11.49	6.14	5.19
1416939_at	Ppa1	67895	2010317E03Rik Pyp	pyrophosphatase (inorganic) 1	0	10.64	-8.56	-18.38	0.87	-88.22	0.18	8.47	2.61	-1	-1.14	-3.35	0.03	0.98	34.2	11.28	15.15
1416940_at	Ppif	105675	AW457192 CyP-F PPIase CyP-D CypD	peptidylprolyl isomerase F (cyclophilin F)	-0.53	11.68	-15.44	-20.9	-1.79	-105.84	1.69	43.47	-13.76	6.24	4.74	0.13	-10.66	2.31	16.55	11.02	10.7
1416941_s_at	Eif4h	22384	AU018978 D5Ertd355e mKIAA0038 Wscr1 Wbscr1 E430026L18Rik Ef4h	eukaryotic translation initiation factor 4H	4.8	-3.03	-7.75	-4.91	-2.97	-21.64	6.1	-0.17	0.5	2.85	2.89	3.55	0.46	33.87	6.16	3.25	1.16
1416942_at	Erap1	80898	PILSAP ERAAP PILSA Arts1	endoplasmic reticulum aminopeptidase 1	8.23	44.09	3.26	-18.67	-2.22	-17.03	5.38	-11.58	14.78	-19.99	-4.75	-30.02	4.55	-4.09	1.15	9.19	29.03
1416943_at	Ube2e1	22194	ubcM2 Ubce5 UbcM3	ubiquitin-conjugating enzyme E2E 1, UBC4/5 homolog (yeast)	2.2	6.15	3.76	-9.91	1.42	-25.14	12.61	2.06	0.58	0	-20.78	7	0.65	46.86	12.84	3.63	3.64
1416944_a_at	Tlk2	24086	Tlk 4933403M19Rik PKUalpha	tousled-like kinase 2 (Arabidopsis)	0.03	2.88	-3.43	1.56	-21.31	-96.23	-4.87	34.16	4.05	0.32	-0.23	6.59	0.34	9.59	34.58	1.85	0.08
1416945_at	Ptov1	84113	Gcap3 1110030G05Rik AU041779	prostate tumor over expressed gene 1	-24.02	-22.64	4.32	13.85	5.07	56.53	-1.69	46.06	-22.47	-58.42	-14.69	7.09	2.22	35.65	37.09	-2.84	-49.42
1416948_at	Mrpl23	19935	L23mrp Rpl23 Rpl23l	mitochondrial ribosomal protein L23	-1.86	6.24	-1.11	-5.17	-7.76	-11.1	-13.42	3.6	0.56	21.6	-6.4	2.47	-7.33	15.37	-0.64	9.17	0.22
1416949_s_at	Slc39a7	14977	AA408174 AI117660 Ke-4 Ke4 H2-Ke4 Zip7 H-2Ke4 AL024048 Ring5	solute carrier family 39 (zinc transporter), member 7	4.61	-4.1	0.37	-0.28	-2.66	40.33	4.31	-19.83	8.75	-5.68	-5.63	-5.36	4.47	-13.97	-2.78	1.84	1.29
1416950_at	Tnfaip8	106869	E130304C20Rik Gg2-1 Ssc-2 Nded ENSMUSG00000073567 AA987150 Gm10539	tumor necrosis factor, alpha-induced protein 8	-16.07	-33.76	1.43	-3.31	9.55	31.18	36.24	-2.89	-5.25	8.72	-13.94	-5.26	0.04	10.53	5.72	-1.33	-18.94
1416951_a_at	Atp6v1d	73834	Atp6m VATD Vma8 1110004P10Rik	ATPase, H+ transporting, lysosomal V1 subunit D	0.11	-2.43	15.08	1.7	11.93	17.74	23.65	-16.68	10.15	-37.44	-6.74	-3.53	4.41	-2.71	1.46	-3.57	0.09
1416952_at	Atp6v1d	73834	Atp6m VATD Vma8 1110004P10Rik	ATPase, H+ transporting, lysosomal V1 subunit D	-5.91	1.33	10.7	1.48	23.88	72.87	12.06	-46.03	8.8	-48.13	-13.63	-1.52	4.47	2.3	-26.32	0.83	1.63
1416953_at	Ctgf	14219	Ccn2 Fisp12 Hcs24 fisp-12	connective tissue growth factor	-5.52	-18	14.11	23.18	10.03	148.74	0.2	-2.95	-1.74	-21.67	7.64	0.33	5.21	-6.22	-3.76	-6.34	-37.55
1416954_at	Slc25a10	27376	Dic	solute carrier family 25 (mitochondrial carrier, dicarboxylate transporter), member 10	1.51	-16.74	9.11	1.6	35.94	164.47	13.07	-7.84	-18.95	-13.01	-5.02	1.06	3.56	-12.46	-9.56	-3.79	-16.58
1416955_at	Slc25a10	27376	Dic	solute carrier family 25 (mitochondrial carrier, dicarboxylate transporter), member 10	-2.43	-15	6.07	2.11	37.19	185.92	0.26	-7.15	-20.57	-15.25	1.06	0.1	1.13	-5.41	-17.63	0.26	-12.81
1416956_at	Kcnab2	16498	kv-beta-2 I2rf5 F5 Kcnb3	potassium voltage-gated channel, shaker-related subfamily, beta member 2	5.83	25.76	-1.24	-21.24	1.6	32.09	-53.37	-23.07	14.7	-31.37	-1.75	-15.31	-16.04	1.34	-28.99	4.11	48.68
1416957_at	Pou2af1	18985	OBF.1 Bob1 OBF-1 OCAB BOB.1 Bob-1 OCA-B	POU domain, class 2, associating factor 1	-7.3	11.91	-2.24	-8.12	-30.17	-158	-17.6	-10.42	0.43	165.11	44.19	65.08	-5.28	-1.03	-26.11	11.32	20.27
1416958_at	Nr1d2	353187	Rev-erb RVR	nuclear receptor subfamily 1, group D, member 2	1.47	-4.95	-0.02	8.63	-21.28	67.95	-23.05	-3.03	5.67	1.05	1.57	-14.69	-1.46	-0.28	0.04	-5.23	-3.97
1416959_at	Nr1d2	353187	Rev-erb RVR	nuclear receptor subfamily 1, group D, member 2	-9.75	1.2	0.65	3.47	-7.04	95.98	-13.79	0.29	-4.31	-10.38	0.79	2.36	-1.02	0.18	-9.72	-0.13	-5.84
1416960_at	B3gat3	72727	2810405M13Rik	beta-1,3-glucuronyltransferase 3 (glucuronosyltransferase I)	4.9	10.45	3.19	-1.55	6.85	7.91	-1.98	-33.09	0.04	10.66	4.46	-2.64	1.03	-31.77	-32.72	4.42	0.15
1416961_at	Bub1b	12236	BUBR1 AU045529	budding uninhibited by benzimidazoles 1 homolog, beta (S. cerevisiae)	1.33	-2.47	-15.26	-6.47	-1.73	-32.76	2.72	18.28	-8.9	-7.37	0.64	31.02	-3.18	53.38	19.24	5.1	0.85
1416962_at	Rcc1	100088	Chc1 AI326872 4931417M11Rik	regulator of chromosome condensation 1	0.1	5.9	-7.13	-4.91	-15.55	-34.57	0.99	18.3	-6.7	-0.11	1.57	5.22	-4.63	13.39	5.42	12.82	2.24
1416963_at	Ubac1	98766	Ubadc1 GBDR1 AA407978 Gdbr1 1110033G07Rik	ubiquitin associated domain containing 1	0.67	0.76	-15.07	-24.61	-3.73	-24.58	1.71	-1.61	0.69	4.17	7.74	0.01	-7.14	13.8	1.79	2.61	9
1416964_at	Eefsec	65967	Selb sec	eukaryotic elongation factor, selenocysteine-tRNA-specific	-5.23	2.4	-13.9	-20.83	-17.96	-53.4	-0.15	0.67	4.01	7.92	1.98	0.01	-13.35	68.22	-0.9	20.85	19.82
1416965_at	Pcsk1n	30052	KEP bLEN lLEN proSAAS SAAS PEN19 PEN20 SAASCT Pan3 AI848336 PEN	proprotein convertase subtilisin/kexin type 1 inhibitor	-0.26	0.06	-1.78	1.31	-0.17	-0.91	-3.93	0.43	-0.01	-1.45	-1.35	3.63	0.36	0.03	0.22	3.65	2
1416966_at	Slc22a8	19879	Oat3 Roct	solute carrier family 22 (organic anion transporter), member 8	3.02	1.01	-0.17	0.41	-8.67	-5.87	-0.11	-0.14	0.05	0.26	0.25	0.75	0.45	1.64	0.32	0.49	0.93
1416967_at	Sox2	20674	Sox-2 lcc ysb	SRY-box containing gene 2	1.91	1.07	1.4	14.98	-1.44	-1.52	0.38	-0.89	-0.4	0.57	1.99	-2.11	1.51	-2.86	-2.04	0.31	0.16
1416968_a_at	Hsd3b7	101502	BB098564 AI195443	hydroxy-delta-5-steroid dehydrogenase, 3 beta- and steroid delta-isomerase 7	-4.77	-59	24.84	8.55	27.91	144.1	21.59	16.85	-2.07	-45.06	-9.33	-20.5	17.44	-19.61	35.61	-16.15	-45.92
1416969_at	Gtse1	29870	Gtse-1 B99	G two S phase expressed protein 1	0.05	0.1	-20.42	-8.01	0.36	-5.64	-7.21	1.36	-2.15	-6.5	0.05	37.35	-0.47	21.95	1.64	12.06	0.59
1416970_a_at	Cox7a2	12866	COX7AL CoxVIIa-L Cox7a3	cytochrome c oxidase, subunit VIIa 2	1.47	1.28	1.66	3.5	0.29	1.69	4.38	0.12	-15.67	2.7	3.95	0.81	0.23	3.77	9.86	2.96	4.91
1416971_at	Cox7a2	12866	COX7AL CoxVIIa-L Cox7a3	cytochrome c oxidase, subunit VIIa 2	-6.15	1.42	3.2	1.25	3.85	51.59	-16.61	-9.43	-12.26	2	3.03	0.52	0.77	2	-35.45	1.69	2.99
1416972_at	Nhp2l1	20826	FA-1 Fta1 Ssfa1	NHP2 non-histone chromosome protein 2-like 1 (S. cerevisiae)	33.72	7.23	-8	-16.41	-31.85	-145.42	0.52	5.48	0.31	12.23	2.86	14.83	-7.85	44.84	1.61	7.59	4.61
1416973_at	Nhp2l1	20826	FA-1 Fta1 Ssfa1	NHP2 non-histone chromosome protein 2-like 1 (S. cerevisiae)	0.12	23.62	-4.18	-10.78	-15.48	-50.31	-8.71	5.78	-2.42	9.6	0.55	8.57	-6.12	24.99	-13.05	14.15	7.25
1416974_at	Stam2	56324	5730456G07Rik Hbp BB145015 1200004O12Rik	signal transducing adaptor molecule (SH3 domain and ITAM motif) 2	1.14	-16.83	23.29	7.48	7.71	156.98	8.55	-10.94	6.6	-23.38	-17.93	-7.04	12.31	-26.12	3.4	-11.22	-12.8
1416975_at	Stam2	56324	5730456G07Rik Hbp BB145015 1200004O12Rik	signal transducing adaptor molecule (SH3 domain and ITAM motif) 2	0.63	3.13	15.99	0.08	5.41	109.06	-3.66	-15.97	-3.54	-16.13	-13.9	-2.02	9.38	-8.72	-26.25	2.77	-2.47
1416976_at	Stam2	56324	5730456G07Rik Hbp BB145015 1200004O12Rik	signal transducing adaptor molecule (SH3 domain and ITAM motif) 2	0.97	-14.13	29.99	3.83	11.36	139.65	7.54	-13.75	0.3	-10.53	-13.27	-7.59	2.98	-29.12	-11.78	-9.66	-2.78
1416977_at	Stam2	56324	5730456G07Rik Hbp BB145015 1200004O12Rik	signal transducing adaptor molecule (SH3 domain and ITAM motif) 2	-6.67	-8.2	10.95	0.95	0.64	76.23	-3.85	-8.24	0.97	0.72	-0.06	-2.53	-1.46	1.59	-12.77	-3.06	0.82
1416978_at	Fcgrt	14132	FcRn	Fc receptor, IgG, alpha chain transporter	-14.55	2.01	11.93	32.97	18.51	145.77	28.17	-1.45	-28.52	0.81	7.52	-23.1	17.49	-64.16	-1.42	-15.7	-70.32
1416979_at	Pomp	66537	Ump1 2510048O06Rik	proteasome maturation protein	-10.9	0.47	1.03	0.23	11.49	24.56	2.79	-1.05	-7.7	-4.99	0.05	-3.61	8.56	-2.69	-27.38	7.69	0.12
1416980_at	Mettl7b	71664	0610006F02Rik AI266817	methyltransferase like 7B	-0.99	2.93	-3.06	-5.97	-5.77	-23.94	-0.8	16.41	0.88	0.01	-10.27	0.15	0.91	2.04	9.2	3.96	3.42
1416981_at	Foxo1	56458	Fkhr1 FKHR AI876417 Afxh Foxo1a	forkhead box O1	3.57	12.91	-17.43	-18.35	-10.07	-99.06	-2.98	-61.81	55.57	51.44	2.17	21.52	-6.56	-1.18	-59.6	7.68	81.42
1416982_at	Foxo1	56458	Fkhr1 FKHR AI876417 Afxh Foxo1a	forkhead box O1	3.47	20.05	-14.26	-16.75	-23.43	-134.94	-0.45	-45.32	43.39	45.44	13.24	19.29	-11.82	-8.03	-42.15	8.79	101.63
1416983_s_at	Foxo1	56458	Fkhr1 FKHR AI876417 Afxh Foxo1a	forkhead box O1	5.77	25.21	-18.33	-11.29	-23.32	-171.16	-1.18	-34.47	55.74	44.68	4.19	26.64	-9.6	-5.42	-23.51	5.7	84.7
1416984_at	Mrps18a	68565	1110004O20Rik C79712	mitochondrial ribosomal protein S18A	-10.51	-3.2	2.32	-3.1	16.23	87.69	-12.32	-6.06	-10.69	-0.54	-9.74	0.96	0.94	-0.04	-18.25	1.8	-1.28
1416985_at	Sirpa	19261	AI835480 CD172a SIRP SHPS-1 P84 Ptpns1 SHP-1 Bit	signal-regulatory protein alpha	-14.33	-44.44	31.81	39.13	27.86	205.14	4.66	5.37	-27.62	-1.93	13.02	-9.93	18.13	-42.19	3.06	-20.29	-99.04
1416986_a_at	Sirpa	19261	AI835480 CD172a SIRP SHPS-1 P84 Ptpns1 SHP-1 Bit	signal-regulatory protein alpha	-13.01	-31.14	19.86	19.51	40.47	204.88	0.12	-0.72	-21.72	-6.14	1.33	-1.42	17.83	-12.74	-6.5	-10.2	-51.73
1416987_at	Elp4	77766	Paxneb A330107A17Rik	elongation protein 4 homolog (S. cerevisiae)	-1.21	9.61	-3.69	-2.82	-24.35	-21.94	-19.46	8.91	1.47	0.33	1.48	11.01	-12.08	1.8	9.77	4.49	4.13
1416988_at	Msh2	17685	AI788990	mutS homolog 2 (E. coli)	12.29	11.46	-34.88	-28.72	-49.48	-151.39	-3.04	19.6	4.35	0.47	-4.68	15.54	-18.81	84.19	32.61	9.36	16.04
1416989_at	Vps53	68299	2310040I21Rik 3100002B05Rik 2010002A08Rik Hccs1	vacuolar protein sorting 53 (yeast)	1.98	6.76	0.11	0.96	0.45	0.55	4.93	3.96	3.85	2.15	-15.75	-9.27	1.07	-2.28	0.39	4.1	0.46
1416990_at	Rxrb	20182	Nr2b2 H-2RIIBP AL023085 RCoR-1 Rub	retinoid X receptor beta	2.98	0.76	-26.7	-6.04	-14.58	-67.97	14.83	13.26	1.28	18.88	1.25	5.15	-2.46	21.04	20.49	0.55	1.19
1416991_at	Mto1	68291	2310039H01Rik 5730419A02Rik	mitochondrial translation optimization 1 homolog (S. cerevisiae)	4.95	-1.34	1.66	-3.02	-12.86	0.59	1.42	4.17	-10.59	0.26	-6.11	0.22	-4.81	9.8	28.86	0.05	-1
1416992_at	Mfng	17305	AW546563	MFNG O-fucosylpeptide 3-beta-N-acetylglucosaminyltransferase	5.96	44.48	-36.54	-12.29	-36.58	-198.64	-1.49	28.65	23.63	2.35	-3.72	-1.56	-10.52	-0.09	29.82	6.2	45.89
1416993_at	Cog4	102339	D8Ertd515e AW554810	component of oligomeric golgi complex 4	-1.41	-18.06	1.49	-1.79	11.61	106.08	9.12	-23	0.04	2.61	0.3	0.05	2.88	-17.15	-17.43	1.14	-10.56
1416994_at	Ttc1	66827	4833412C19Rik C79328 TPR1	tetratricopeptide repeat domain 1	-16.28	-0.64	0.88	0.22	11.46	98.52	-26.5	-0.56	-14.8	-5.56	-1.94	1.64	0.05	-3.42	-14.22	2.84	0.87
1416995_at	Pacsin3	80708	AW413130 6330413E15Rik 4921507A02Rik	protein kinase C and casein kinase substrate in neurons 3	-0.93	1.8	0.27	12.61	0.06	5.04	-8.48	5.94	-3.02	-7.01	-5.81	0.67	4.34	-7.16	-0.25	2.05	0.16
1416996_at	Tbc1d8	54610	AD3 VRP HBLP1	TBC1 domain family, member 8	-16.89	-32.38	2.67	26.4	63.94	39.76	72.28	12.3	-33.49	-39.14	25.44	-14.28	36.03	-0.15	21.09	-9.02	-79.58
1416997_a_at	Hap1	15114	HAP-1	huntingtin-associated protein 1	0.38	-15.32	-1.53	0.12	2.11	-4.97	63.26	-16.27	14.45	1.73	9.92	-9.06	19.01	-12.46	-7.67	-0.09	4.8
1416998_at	Rrs1	59014	5730466A07Rik D1Ertd701e Rrr AA415037	RRS1 ribosome biogenesis regulator homolog (S. cerevisiae)	-0.11	1.99	1.02	-11.37	-5.92	-15.77	-11.12	2.27	0.7	11.93	0.09	1.01	-5.7	0.41	10.52	5.44	1.36
1416999_at	Smpd2	20598	nSMase nSMase1 AW108287	sphingomyelin phosphodiesterase 2, neutral	2.29	-1.52	1.99	-1.58	-1.72	8.22	-2.85	-2.84	4.06	-6.12	-16.99	-0.09	-2.72	39.57	0.73	0.21	0.74
1417000_at	Abtb1	80283	EF1ABP BPOZ BC003234 AI847549	ankyrin repeat and BTB (POZ) domain containing 1	6.81	-3.4	-8.76	-4.5	0.01	0.41	-5.85	0.03	17.17	-12.75	0.78	1.66	-5.61	16.83	0.31	0.15	3.5
1417001_a_at	D4Wsu53e	27981	2700043I21Rik D4Ucla2	DNA segment, Chr 4, Wayne State University 53, expressed	3.25	3.31	-2.97	0.59	-10.1	1.22	4.59	-3.72	0.41	5.34	3.77	-1.58	0.63	18.19	2.24	-1.73	1.92
1417002_at	0610012G03Rik	106264	AI839730	RIKEN cDNA 0610012G03 gene	-1.84	-5.27	3.01	-0.15	35.04	142.68	-11.47	-17.71	-4.55	-7.7	2.26	-7.85	0.83	-1.91	-29.19	0.12	0.59
1417003_at	0610012G03Rik	106264	AI839730	RIKEN cDNA 0610012G03 gene	-0.23	-0.3	6.52	0.28	0.33	21.26	0.89	2.8	-6.78	-9.53	-17.98	-0.25	0.17	1.96	2.89	-1.05	-5.03
1417004_at	Tsg101	22088	AI255943 CC2	tumor susceptibility gene 101	-1.1	-25.79	11.66	0.07	31.64	82.51	1.59	-16.07	-1.77	-15.63	-8.69	0.26	5.04	5.22	-4.41	-1.49	-9.15
1417005_at	Klc1	16593	AI874768 Kns2	kinesin light chain 1	-2.67	-2.1	5.88	-0.03	4.76	16.81	-4.69	-25.28	-0.44	-4.34	-10.57	6.52	1.33	5.95	-7.75	1.21	0.85
1417006_at	Commd4	66199	1110039H05Rik	COMM domain containing 4	10.37	0.11	-6.11	-8.54	-1.24	-15.87	29.72	-27.28	17.15	13.81	4.58	3.44	0.07	7.99	-28.59	0.52	3.81
1417007_a_at	Vps4b	20479	Skd1 8030489C12Rik	vacuolar protein sorting 4b (yeast)	12.97	2.14	1.2	0.83	3.22	4.07	11.8	2.61	5.24	5.87	-27.84	0.97	0.07	2.69	9.4	-5.42	2.23
1417008_at	Crat	12908	AW107812 CARAT	carnitine acetyltransferase	-1.76	-50.97	31.74	25.29	37.75	172.89	-9.56	2.48	-22.71	6.31	8.08	-17.52	10.31	-9.29	-6.01	-7.81	-58.16
1417009_at	C1ra	50909	mC1rA C1r AI132558	complement component 1, r subcomponent A	-6.05	-32.41	26.59	16.58	45.53	153.77	-16.65	16.45	-18.88	-12.67	-1.94	-1.43	16.32	-18.36	14.14	-8.81	-68.23
1417010_at	Zfp238	30928	RP58 Zfp238 Znf238	zinc finger protein 238	-24.96	-84.47	13.26	7.41	22.92	-14.14	9.08	3.31	-5.49	41.75	14.3	35.89	5.63	11.95	9.74	-9.04	-48.07
1417011_at	Sdc2	15529	AA960457 Synd2 syndecan-2 4833414L08Rik Hspg1	syndecan 2	-4.18	-5.98	4.85	20.26	2.76	55.6	-4.67	34.71	-7.16	-27.16	-1.09	-1.59	0.06	-8.75	28.92	-3.19	-24.95
1417012_at	Sdc2	15529	AA960457 Synd2 syndecan-2 4833414L08Rik Hspg1	syndecan 2	-6.44	-7.18	5.16	14	9.78	69.7	-2.47	22.97	-6.1	-8.11	-2.7	-1.11	1.1	-17.53	6.46	-3.53	-26.56
1417013_at	Hspb8	80888	HSP20-like E2IG1 H11 AW413033 AU018630 D5Ucla4 Cryac H11K HSP22	heat shock protein 8	-0.92	-10.1	6.38	19.59	-0.96	7.71	0.9	14.34	0.45	-0.67	-5.48	2.13	2.39	-7.99	1.24	-3.22	-6.82
1417014_at	Hspb8	80888	HSP20-like E2IG1 H11 AW413033 AU018630 D5Ucla4 Cryac H11K HSP22	heat shock protein 8	2.45	0.81	-0.41	-1.1	2.71	-1.36	6.67	-7.95	2.33	0.55	-9.48	1.19	1.05	-2.37	-4.88	-0.25	3.68
1417015_at	Rassf3	192678	AW322379 AW212023	Ras association (RalGDS/AF-6) domain family member 3	-5.09	-10.63	0.25	-0.62	22.7	95.13	0.2	-13.77	-8.14	0.42	7.08	0.39	0.9	-23.44	-17.87	-0.83	-2.07
1417016_at	Mapkapk5	17165	PRAK MK5	MAP kinase-activated protein kinase 5	1.79	7.47	2.26	0.06	-1.48	-1.53	0.94	-8.32	1.91	4.16	-5.64	2.32	6.4	0.34	-9.95	0.33	-1.27
1417017_at	Cyp17a1	13074	Cyp17 p450c17	cytochrome P450, family 17, subfamily a, polypeptide 1	22.91	20.04	0.85	-3.86	0.29	-23.11	0.5	0.58	0.39	0.43	0.94	1.07	1.55	0.35	0.69	0.57	0.74
1417018_at	Efemp2	58859	0610011K11Rik Fbln4 MBP1	epidermal growth factor-containing fibulin-like extracellular matrix protein 2	-3.12	0.31	22.6	32.91	22.66	173.18	-5.82	-11.61	-11.83	-77.9	-7.38	-12.46	11.64	1.99	-10.54	0.08	-17.37
1417019_a_at	Cdc6	23834	CDC18L	cell division cycle 6 homolog (S. cerevisiae)	1.57	0.24	-22.03	-8.65	-22.97	-80.23	0.46	21.58	-0.45	-8.94	4.09	13.47	-2.11	52.5	35.7	10.43	2.68
1417020_at	Spata4	69281	1700001N01Rik TSARG2 Srg2	spermatogenesis associated 4	0.83	0.04	-0.41	0.06	0.06	7.26	3.23	-3.36	0.01	0.45	-5.6	-1.65	-0.28	0.84	0.16	-0.85	-1.74
1417021_a_at	Spo11	26972	AI449549	sporulation protein, meiosis-specific, SPO11 homolog (S. cerevisiae)	23.34	10.97	-19.05	-27.59	-5.22	-113.92	-0.99	1.44	5.47	-3.19	0.01	3.89	-18.24	81.33	1.28	4.53	23.17
1417022_at	Slc7a3	11989	SLC7A1 Atrc3 SLC7A2 CAT3	solute carrier family 7 (cationic amino acid transporter, y+ system), member 3	1.38	19.94	0.09	-5.24	0.08	-19.48	0.36	-17.54	0.55	13.92	-5.1	0.05	-0.13	-3.4	-5.56	11.81	9.04
1417023_a_at	Fabp4	11770	Ap2 422/aP2 ALBP/Ap2 Lbpl	fatty acid binding protein 4, adipocyte	-11.82	-22.01	44.43	19.49	34.89	189.47	-2.03	0.6	-17.8	-14.88	7.21	-2.76	7.62	-20.8	0.63	-3.09	-54.27
1417024_at	Hars	15115	MMHRS	histidyl-tRNA synthetase	2.42	11.6	-6.35	-14.82	-16.99	-5.33	-2.99	0.2	0.98	0.24	0.57	1.99	0.14	-0.47	0.28	7.06	7.83
1417025_at	H2-Eb1	14969	Ia-4 H2Eb H-2Eb Ia4	histocompatibility 2, class II antigen E beta	-3.92	-19.02	7.64	2.8	49.33	-5.27	52.33	-7.43	-5.18	130.61	38.88	-8.67	27.92	-31.38	-18.82	0.67	-34.61
1417026_at	Pfdn1	67199	2700086I23Rik AA408327 AU044714	prefoldin 1	-7	2.06	1.52	1.3	1.68	7.09	-40.75	3.93	-5.29	-4.21	0.55	-0.11	0.74	-1.43	-12.87	8.29	5.49
1417027_at	Trim2	80890	narf mKIAA0517	tripartite motif-containing 2	-0.84	-3.28	14.17	29.13	-1.95	56.59	-0.75	1	-0.08	-32	0.83	10.08	2.58	-17.16	-5.96	-1.35	-2.86
1417028_a_at	Trim2	80890	narf mKIAA0517	tripartite motif-containing 2	-1.4	-6.12	4.07	6.43	0.79	85.27	-2.35	-13.43	3.05	-21.66	-3.93	3.35	1.58	-3.71	-10.14	-4.09	0.17
1417029_a_at	Trim2	80890	narf mKIAA0517	tripartite motif-containing 2	-14.31	2.37	0.14	5.29	-7.89	11.12	-5.1	1.96	-2.42	0.23	-2.14	2.25	-0.83	-1.12	-2.69	-0.35	0.33
1417030_at	Tmem206	66950	2310028N02Rik AI118576	transmembrane protein 206	-35.38	-42.6	8.87	21.96	0.54	111.78	-2.45	8.33	-15.13	5.18	6.09	5.75	0.55	-10.49	0.3	-2.25	-50.67
1417031_at	Tmem206	66950	2310028N02Rik AI118576	transmembrane protein 206	-35.44	-13.7	2.98	4.93	5.18	133.29	-8.24	0.21	-16.91	0.28	1.08	14.95	1.31	-3.68	-8.42	1.36	-23.71
1417032_at	Ube2g2	22213	Ubc7p UBC7 1110003O05Rik D10Xrf369	ubiquitin-conjugating enzyme E2G 2	36.57	5.07	0.05	0.43	2.59	43.89	35.57	-12.97	-0.62	-21.09	-22.74	-0.12	6.2	-21.19	-0.08	-3.63	-6.93
1417033_at	Ube2g2	22213	Ubc7p UBC7 1110003O05Rik D10Xrf369	ubiquitin-conjugating enzyme E2G 2	-11.69	1.15	-0.22	0.18	6.24	119.24	-18.9	-2.15	-16.77	-6.1	0.5	-0.16	-0.82	-8.06	-17.14	4.95	-1.43
1417034_at	Trappc6a	67091	4930519D19Rik mhyp AI480686 1810073E21Rik TRS33	trafficking protein particle complex 6A	-0.05	-2.82	-2.46	-8.18	35.91	72.86	-10.09	-10.96	0.22	-1.96	-15.24	0.11	-0.62	-12.78	-6.01	-0.75	0.93
1417035_at	Sac3d1	66406	AU015683 shd1 2410004C24Rik	SAC3 domain containing 1	1.3	0.03	-7.38	-19.69	10.16	1.16	-5.3	-8.45	-1.39	2.85	-2.46	1.09	-0.94	11.01	-1.75	4.44	4.17
1417036_at	Sac3d1	66406	AU015683 shd1 2410004C24Rik	SAC3 domain containing 1	-1.02	3.04	-4.08	-1.72	-3.82	-3.21	-16.14	-0.7	0.06	2.38	3.19	8.67	-4.63	5.87	-3.01	5.28	1.82
1417037_at	Orc6	56452	6720420I10Rik Orc6l	origin recognition complex, subunit 6	0.42	17.71	-28.34	-7.9	-30.27	-95.85	-0.11	24.17	-7.41	-0.18	0.66	10.07	-11.31	38.87	24.5	14.26	3.82
1417038_at	Sept9	53860	Sint1 Msf MSF1 PNUTL4	septin 9	2.96	14.77	-4.51	-4.76	3.7	-3.25	1.63	-8.99	42.01	-100.24	-5.12	-32.59	-0.04	18.86	-3.5	10.14	29.46
1417039_a_at	Cul7	66515	2510004L20Rik p193 AA409809 p185 C230011P08Rik	cullin 7	-6.17	-21.04	-14.55	-2.31	-1.35	5.98	-2.7	35.4	0.17	-33.64	-29.91	0.03	0.04	72.3	68.54	0.72	-6.33
1417040_a_at	Bok	51800	AI847676 AU021146 mtd matador	BCL2-related ovarian killer protein	-7.02	-16.39	5.56	9.04	3.93	46.59	-3.53	19.89	-11.45	-24.07	-5.2	15.48	0.97	-4.01	34.26	-3.41	-22.47
1417041_at	Polr1c	20016	Polr1e AL024089 AA409007 40kDa RPA40 Rpo1-1 AA959927	polymerase (RNA) I polypeptide C	0.56	13.72	-8.45	-26.96	3.01	-35.66	-5.06	1.67	0.21	16.61	-5.28	-4.95	-4.04	1.67	0.97	14.01	30.46
1417042_at	Slc37a4	14385	G6pt1 mG6PT GSD-1b G6PT	solute carrier family 37 (glucose-6-phosphate transporter), member 4	10.82	16.85	-1.81	-4.33	8.35	-18.22	2.4	0.4	0.42	1.17	-1.93	-12.29	0.25	-29.76	0.58	7.52	11.76
1417043_at	Lcat	16816	AI046659 D8Wsu61e	lecithin cholesterol acyltransferase	-0.44	1.9	2.52	0.72	1.49	2.53	-0.67	-4.62	-0.66	0.25	0.65	-8.07	0.84	-1.55	-15.88	1.65	2.77
1417044_at	Lcmt1	30949	Lcmt LCMT-1 AL033290	leucine carboxyl methyltransferase 1	15.7	4.72	0.33	-6.28	0	0.4	-3.89	3.57	2.99	-70.93	-24.15	-13.06	-1.49	33.43	4.12	6.74	4.57
1417045_at	Bid	12122	AI875481 2700049M22Rik AU022477	BH3 interacting domain death agonist	0.76	-8.16	2.52	-3.11	0.19	61.38	0.3	-0.93	-16.86	104.93	12.76	-10.19	-0.33	-2.32	-10.32	-1.07	-63.86
1417046_at	Nprl2	56032	NPR2L Tusc4 2810446G01Rik G21	nitrogen permease regulator-like 2 (S. cerevisiae)	19.15	14.55	-14.65	-26.44	-10.77	0.27	-2.05	-14.85	3.78	5.23	-6.78	-2.97	-20.35	13.74	-30.29	3.2	20.89
1417047_at	Prom2	192212	AI507243 Prom-rp	prominin 2	1.39	5.19	0.59	2.79	-1.58	-0.49	-0.8	2.86	0.06	-1.72	-10.44	0.34	2.67	-1.9	11.7	0.2	-3.75
1417048_at	Prom2	192212	AI507243 Prom-rp	prominin 2	-4.38	0.96	1.21	-0.62	0.51	7.22	-2.82	0.48	-2.58	0.35	0.11	-0.4	-2.38	-1.15	-2.39	1.4	0.19
1417049_at	Rhd	19746	Rhced Rhl1 Rh	Rh blood group, D antigen	0.17	0.57	0.59	-13.45	-5.66	-20.56	0.62	10.13	0.16	3.51	35.27	8.89	-6.43	-10.49	7.23	-4.4	2.79
1417050_at	C1qtnf4	67445	0710001E10Rik CTRP4 9430004J15Rik	C1q and tumor necrosis factor related protein 4	-7.27	19.03	-1.69	0.35	-9.92	-25.64	-9.7	4.62	12.66	-1.64	0.17	-5.07	-2.18	-5.08	0.03	12.16	27.01
1417051_at	Pcdh8	18530	Papc 1700080P15Rik	protocadherin 8	0.24	-2.69	2.36	-0.1	0.42	0.43	0.25	-7.53	0.13	-0.75	1.36	0.44	-0.64	4.42	-0.02	-2.89	1.56
1417052_at	Psmb3	26446	C10-II AL033320	proteasome (prosome, macropain) subunit, beta type 3	-0.24	7.09	-2.89	-13.69	1.15	12.86	-4.08	-13.72	0.76	-0.39	-0.98	0.37	-1.4	0.65	-35.87	5.26	11.56
1417053_at	Phb	18673	Bap32	prohibitin	-1.25	17.99	-3.47	-12.47	-18.41	0.37	-11.79	0.16	0.19	-0.98	1.33	-4.27	-7.8	5.19	-2.6	15.81	12.14
1417054_a_at	0610009D07Rik	66055	AV001342 6030419K15Rik Sf3b14	RIKEN cDNA 0610009D07 gene	3.27	3.94	-14.39	-18.17	-8.18	-59.29	0.55	1.51	5.77	13.36	3.63	1.23	-1.34	9.65	1.66	6.31	13.45
1417055_at	0610009D07Rik	66055	AV001342 6030419K15Rik Sf3b14	RIKEN cDNA 0610009D07 gene	-5.18	2.11	-5.68	-12.44	-0.97	3.27	-18.32	-0.39	-0.67	15.95	1.07	1.58	-2.57	4.67	-16.94	6.25	12.59
1417056_at	Psme1	19186	PA28a AW413925	proteasome (prosome, macropain) 28 subunit, alpha	-7.55	26.15	-12.63	-11.37	5.28	-26	6.08	0.11	1.58	4.28	5.11	-16.62	2.24	-10.74	-11.91	15.33	13.19
1417058_a_at	Krtcap2	66059	Kcp2 0610010I12Rik	keratinocyte associated protein 2	18.53	23.92	-2	0.52	-36.39	-94.56	-1.75	45.02	4.01	-1.45	-3.45	-2.14	0.06	-9.07	38.65	2.75	11.55
1417059_at	Krtcap2	66059	Kcp2 0610010I12Rik	keratinocyte associated protein 2	9.55	3.4	-1.43	-19.98	-0.69	0.95	-5.7	-9.54	5.15	-1.99	-6.29	0.08	-1.94	-7.41	-1.51	4.11	23.88
1417060_at	Ppp1r11	76497	AV117883 1500041B02Rik Tctex-5 Hcgv Tctex5 Tcte5	protein phosphatase 1, regulatory (inhibitor) subunit 11	5.34	-4.93	-3.03	-11.44	0.52	0.2	45.65	-33.5	6.08	42.43	-7.59	-15.48	1.35	0.3	-15.01	-4.47	3.73
1417061_at	Slc40a1	53945	MTP IREG1 Slc39a1 Dusg Fpn1 MTP1 Slc11a3 Ol5 Pcm	solute carrier family 40 (iron-regulated transporter), member 1	0.82	-17.25	-1.5	31.1	10.55	98.82	4.74	0.83	-3.83	-6.41	53.73	-11.43	4.65	-31.35	4.56	-16.93	-43.21
1417062_at	Armc10	67211	Svh 2810037C14Rik	armadillo repeat containing 10	1.46	19.44	-30.95	-19.81	-31.62	-132.52	-3.24	28.87	10.32	0.14	-10.42	9.26	-23.52	17.36	44.25	6.71	22.72
1417063_at	C1qb	12260		complement component 1, q subcomponent, beta polypeptide	-4.22	-17.63	31.39	37.07	38.25	184.47	0.16	-9.26	-3.61	-8.5	18.18	-21.16	16.89	-9.92	-18.82	-13.02	-56.08
1417064_at	Jagn1	67767	5830427H10Rik	jagunal homolog 1 (Drosophila)	-7.49	1.36	6.3	-4.86	1.67	48.48	-6.98	-0.68	-16.84	0.6	-12.74	-0.34	-0.5	-6.04	-5.13	2.54	-0.08
1417065_at	Egr1	13653	egr NGFIA Zenk Krox-1 TIS8 Krox-24 Krox24 NGF1-A A530045N19Rik Egr-1 ETR103 NGFI-A Zfp-6	early growth response 1	0.58	2.11	-3.07	23.64	-11	-99.43	4.71	7.42	18.64	3.69	3.68	-22.56	2.61	-4.31	10.4	0.14	8.58
1417066_at	Adck3	67426	4632432J16Rik AI462003 Cabc1 mKIAA0451	aarF domain containing kinase 3	-1.48	-5.55	-28.73	-0.4	-19.03	-3.11	-6.63	16.09	2.12	90.73	21.22	0.42	-10.11	-10.67	11.32	-3.1	-4.09
1417067_s_at	Adck3	67426	4632432J16Rik AI462003 Cabc1 mKIAA0451	aarF domain containing kinase 3	-5.75	-6.38	-1.18	11.54	-28.86	0.54	-11.19	56.47	0.29	22.32	2.73	0.36	-3.38	-3.07	43.4	-6.06	-18.27
1417068_a_at	Ptpn1	19246	PTP1B PTP-HA2 PTP-1B	protein tyrosine phosphatase, non-receptor type 1	2.32	4.05	0.29	3.11	39.78	30.37	8.97	-61.27	9.17	3.86	1.33	-13.38	0.61	-27.68	-48	0.31	9.59
1417069_a_at	Gmfb	63985	3110001O16Rik 3110001H22Rik C79176 AI851627 D14Ertd630e	glia maturation factor, beta	-2.72	-1.66	4.45	1.92	0.83	48.4	-4.6	-1.13	-19.67	-2.01	-3.41	9.66	-2.75	10.57	-2.05	-0.03	-13.15
1417070_at	Cyp4v3	102294	AU043077 Cyp4v2 AW111961	cytochrome P450, family 4, subfamily v, polypeptide 3	0.11	-21.25	42.98	20.44	29.4	197.51	1.58	0.63	2.16	1.3	0.06	-59.15	6.92	-86.31	1.04	-13.07	-48.61
1417071_s_at	Cyp4v3	102294	AU043077 Cyp4v2 AW111961	cytochrome P450, family 4, subfamily v, polypeptide 3	1.6	-17.63	40.4	25.54	18.09	177.47	7.61	5.43	-3.08	-7.51	-3.82	-61.76	9.2	-88.76	6.51	-15.39	-45.5
1417072_at	Slc22a6	18399	mOat1 Oat1 NKT Orctl1	solute carrier family 22 (organic anion transporter), member 6	1.36	1.76	1.01	2.16	1.08	-9.76	-0.63	0.67	0.04	2.92	1.2	-2.8	0.39	0.07	-1.54	0.93	0.25
1417073_a_at	Qk	19317	1110003F05Rik 1500005P18 l17Wis1 l(17)-1Wis QkI	quaking	-0.68	-84.41	34.94	50.07	26.39	186.44	13.85	2.24	-35.28	-5.49	3.69	0.93	22.35	-13.38	4.4	-27.47	-121.96
1417074_at	Ceacam10	26366	Bgp3 Cea10	carcinoembryonic antigen-related cell adhesion molecule 10	-1.24	-7.21	1.71	1.6	34.62	49.82	-7.16	3.91	-6.43	-9.75	17.75	-2.43	-1.22	-0.73	1.31	-2.5	-22.38
1417075_at	Fam136a	66488	2010309E21Rik Hyccin AW124904	family with sequence similarity 136, member A	-6.83	1.95	-0.63	-14.15	-4.35	-15.92	-15.12	2.61	-8.36	21.29	-1.42	4.29	-5.22	1.7	16.68	6.29	2.43
1417076_at	Fabp9	21884	Perf 1700007P10Rik Tlbp Perf15	fatty acid binding protein 9, testis	-1.03	0.66	1.47	1.73	1.68	9.68	1.3	-0.78	-0.85	-2.48	-0.65	0.12	0.23	0.04	-1.62	-2.72	-2.26
1417077_at	Bcap29	12033	Bap29 AW208404	B-cell receptor-associated protein 29	-1.18	7.81	0.46	-5.27	-3.16	-1.98	3.16	6.44	-3.35	-1.33	-11.17	-20.24	0.38	-12.82	20.35	3.31	9.26
1417078_at	Lgals2	107753	AI324147 2200008F12Rik	lectin, galactose-binding, soluble 2	0.15	-2.63	-0.74	-4.18	6.18	11.28	7.65	-12.86	0.24	1.12	-4.11	-0.38	0.23	0.2	-6.88	0.58	0.27
1417079_s_at	Lgals2	107753	AI324147 2200008F12Rik	lectin, galactose-binding, soluble 2	0.27	-4.29	8.17	0.92	37.66	102.86	1.94	-14.79	-4.23	2.91	-1.83	-7.86	0.72	-9.79	-8.16	-2.87	-9.74
1417080_a_at	Ecsit	26940	Sitpec	ECSIT homolog (Drosophila)	-0.12	27.68	-13.81	-26.17	-13	-47.09	-4.25	-7	1.27	10.33	1.07	15.46	-13.31	7.01	-4.55	17.79	27.36
1417081_a_at	Syngr2	20973	cellugyrin Clast2	synaptogyrin 2	-6.52	-40.59	3.25	13.03	63.25	38.34	60.3	-3.8	-4.23	31.36	0.05	-22.87	44.39	-66.01	-6.1	-2.27	-32.33
1417082_at	Anp32b	67628	Ssp29 2410015B15Rik PHAPI2a PAL31	acidic (leucine-rich) nuclear phosphoprotein 32 family, member B	0.58	4.41	-21.07	-25.33	-29.33	-115.36	0.22	17.68	1.26	2.15	0.19	12.08	-7.83	46.47	16.45	15.35	8.43
1417083_at	Sec61b	66212	AI326121 AW122942 1190006C12Rik	Sec61 beta subunit	0.16	12.69	-10.79	-7.78	32.17	-86.62	9.46	4.12	0.08	-0.41	-2.99	0.78	2.84	15.04	0.12	3.55	1.11
1417084_at	Eif4ebp2	13688	BC010348 2810011I19Rik 4E-BP2 PHAS-II AA792569	eukaryotic translation initiation factor 4E binding protein 2	0.88	-1.61	-8.05	-8.61	1.13	1.35	1.9	-1.04	3.59	1.3	-6.08	2.69	-3.41	6.73	-9.87	0.16	16.79
1417085_at	Akr1c6	83702	3alpha-HSD Hsd17b5 Akr1c1	aldo-keto reductase family 1, member C6	0.06	5.64	-0.35	-0.42	1.58	-3.29	0.24	3.91	0.16	0	-1.57	0.56	-1.66	-0.05	0.28	0.46	0.52
1417086_at	Pafah1b1	18472	Mdsh LIS-1 Pafaha MMS10-U Ms10u Lis1	platelet-activating factor acetylhydrolase, isoform 1b, subunit 1	-15.99	-9.8	4.27	1.29	-18.77	26.17	-6.42	23.02	-23.06	0.49	4.05	3.6	-4.38	7.79	7.73	0.57	-9.79
1417087_at	Glg1	20340	CFR-1 CFR MG160 AI593353 Selel AW537898 MG-160 ESL-1	golgi apparatus protein 1	0.33	-4.57	0.43	0.82	5.31	78.5	1.38	-28.1	4.05	1.44	-8.33	0.07	0.07	-0.59	-19.05	-12.06	0.16
1417088_at	Zfp346	26919	Jaz Znf346	zinc finger protein 346	7.34	0.25	-15.57	-30.96	-6.61	-46.46	1.5	-11.67	17.34	15.04	2.53	0.36	-11.71	23.57	2.94	3.69	29.56
1417089_a_at	Ckmt1	12716	ScCKmit UbCKmit mi-CK Mt-CK	creatine kinase, mitochondrial 1, ubiquitous	-1.13	-4.28	0.2	3.37	0.89	12.85	-0.75	-11.8	-1.58	-2.06	-1.77	-1.04	3.68	-0.64	-6.13	2.84	5.53
1417090_at	Rcn1	19672	Rcn	reticulocalbin 1	19.78	45.64	0.21	-1.1	-39.97	-63.98	-9.7	58.43	26.23	-47.14	-0.41	-2.05	-3.65	-8.22	63.06	2.09	6.3
1417091_at	Chuk	12675	NFKBIKA Fbx24 Fbxo24 AI256658 IKK1 Chuk1 IKBKA Ikka	conserved helix-loop-helix ubiquitous kinase	-17.01	0.75	-0.15	-4.88	6.07	11.02	20.92	-52.95	0.14	32.84	10.54	0.88	-0.31	-5.31	-61.12	-0.05	-0.15
1417092_at	Pth1r	19228	Pthr1 PPR Pthr	parathyroid hormone 1 receptor	0.11	-4.95	0.47	13.38	0.27	11.91	1.05	15.07	-1.12	-1.38	-0.03	-0.53	2.33	-11.08	8.78	-0.8	-20.27
1417093_a_at	Gtf2h4	14885	AW545633 p44 TFIIH BTF2p52 p52	general transcription factor II H, polypeptide 4	0.43	1.33	-5.03	-15.98	-9.06	-4.74	-1.09	0.04	1.82	0.11	-7.83	2.82	-9.62	64.3	1.91	13.77	0.08
1417094_at	Acot7	70025	Lach1 CTE-IIa Act 2410041A17Rik Bach Cte-II Ach1	acyl-CoA thioesterase 7	19.95	6.04	-12.9	-21.11	20.89	-0.22	0.71	5.14	5.92	-97.83	-23.12	-26.09	-0.99	15.91	3.19	16.31	9.25
1417095_a_at	Hspa14	50497	70kDa NST-1 hsr.1 Hsp70-4 HSP70L1	heat shock protein 14	1.06	10.18	-5.56	0.02	-9.84	-65.73	4.81	20.23	-0.9	0.68	-0.41	3.21	-0.17	-3.1	12.03	3.13	1.45
1417096_at	Rrp15	67223	5430437H21Rik 2810430M08Rik	ribosomal RNA processing 15 homolog (S. cerevisiae)	2.37	13.83	-6.79	-13.16	-29.24	-76.3	0.22	9.44	0.18	5.76	-6.28	1.94	-2.58	6.57	36.76	7.26	2.39
1417097_at	Mecr	26922	Nrbf1 AI195831	mitochondrial trans-2-enoyl-CoA reductase	-5.91	4.18	-0.89	-4.19	-4.88	34.36	-18.39	2.21	-9.73	1.95	-4.52	-0.98	-3.99	0.25	0.96	6.5	-4.41
1417098_s_at	Mecr	26922	Nrbf1 AI195831	mitochondrial trans-2-enoyl-CoA reductase	-2.25	7.07	0.2	0.44	-13.44	0.09	-10.66	26.34	-5.8	3.8	-1.42	-2.28	-1.51	-1.39	12.87	6.17	-5.74
1417099_at	Ftsj1	54632	Ftsj AI931847 Ftsjl Sfc12	FtsJ homolog 1 (E. coli)	0.03	0.08	-2.41	-10.91	-13.89	-27.32	-9.75	13.75	-3.09	8.69	1.41	8.45	-7.29	11.53	10.47	3.62	1.33
1417100_at	Cd320	54219	NG29 8D6 425O18-1 VLDL D17Ertd716e	CD320 antigen	-1.38	6.7	0.44	-6.65	4.18	5.44	-47.06	13.4	0.24	-6.32	-18.78	-2.82	-2.74	-4.65	5.17	9.5	3.62
1417101_at	Hspa2	15512	HSP70.2 70kDa HSP70A2 Hsp70-2	heat shock protein 2	6.91	0.75	2.73	7.97	-7.12	0.52	-4.02	29.23	-5.99	7.62	-2.61	20.49	3.92	-39.54	17.17	-3.98	-19.34
1417102_a_at	Ndufb5	66046	SGDH 0610007D05Rik AU015782	NADH dehydrogenase (ubiquinone) 1 beta subcomplex, 5	0.67	19.94	-9.52	2.43	8.89	30.26	-9.66	24.23	0.28	3.21	-33.3	9.48	0.37	16.04	7.83	5.34	1.26
1417103_at	Ddt	13202	C78655	D-dopachrome tautomerase	-7.32	3.88	0.36	-8.54	10.93	8.7	-2.61	-8.51	0.1	2.2	-3.4	1.06	2.5	-15.78	-38.95	11.65	9.56
1417104_at	Emp3	13732	MI-35 Ymp H-4 HNMP-1 H4	epithelial membrane protein 3	0.86	0.96	32.94	4.8	23.49	170.77	-5.43	0.7	0.02	-38.05	-6.19	-21.62	5.03	-59.66	-8.99	-13.34	3.22
1417105_at	Trappc2l	59005	Hspc176 1810017G16Rik Tca17 AB030200	trafficking protein particle complex 2-like	0.35	-6.08	23.94	1.18	30.71	173.97	-3.1	-43.14	-6.89	1.89	0.43	0.58	2.35	-15.69	-50.75	-4.32	-15.29
1417106_at	Tpd52l2	66314	AU016537 D54 C86069 2810411G23Rik	tumor protein D52-like 2	0.37	-30.61	1.52	-1.85	29.6	95.57	-1.42	-0.14	-5.99	-23.25	-21.42	3.94	2.9	-1.69	8.04	-2.97	-7.07
1417107_at	Tpd52l2	66314	AU016537 D54 C86069 2810411G23Rik	tumor protein D52-like 2	2.06	-18.83	6.78	1.16	0.47	96.6	2.51	11.26	-7.21	-23.64	-22.26	2.34	1.49	-5.21	20.16	-6.9	-9.44
1417108_at	Klc4	74764	AA408085 Knsl8 AW146303 1200014P03Rik	kinesin light chain 4	0.52	-28.51	12.7	4.74	22.52	178.5	-5.76	-10.16	0.31	-13.8	-23.92	0.6	0.27	0.06	0.75	-10.73	-18.71
1417109_at	Tinagl1	94242	AZ1 1110021J17Rik AZ-1 Tinagl Lcn7 Arg1 TARP	tubulointerstitial nephritis antigen-like 1	-0.05	0.9	0.51	7.9	0.05	-11.31	0.45	31.11	-8.33	-2.72	43.85	0.91	1.73	-18.42	43.01	-5.26	-7.34
1417110_at	Man1a	17155	PCR1 Man1a1	mannosidase 1, alpha	3.88	-2.18	-1.75	0.77	-8.06	40.7	-0.11	-30.11	0.75	92.18	17.51	-15.38	-0.84	-33.9	-21.76	-1.42	-5.17
1417111_at	Man1a	17155	PCR1 Man1a1	mannosidase 1, alpha	0.32	-4.27	-15.51	0.91	-31.2	4.26	-0.17	0.38	1.1	98.52	30.11	-6.28	-13	-19	-0.78	-4.19	-1.74
1417112_at	Arl2bp	107566	Bart1 1700010P10Rik 1700027H16Rik 6330544B05Rik BART AI482273 AI849834	ADP-ribosylation factor-like 2 binding protein	25.2	29.81	-35.3	-6.73	-19.29	-123.44	4.7	1.44	15.42	2.24	-0.98	9.98	-16.43	0.77	3.6	1.63	29.08
1417113_at	Gmcl1	23885	2810049L19Rik Gcl mglc-1	germ cell-less homolog 1 (Drosophila)	-0.84	0.58	-8.17	-13.08	-5.12	-18.33	-8.12	2.86	14.08	1.48	-1.36	7	-16.14	30.61	0.28	0.08	5.16
1417114_at	Gmcl1	23885	2810049L19Rik Gcl mglc-1	germ cell-less homolog 1 (Drosophila)	-6.25	0.22	-7.57	-11.74	8.97	13.73	-14.37	-24.39	1.34	0.16	5.9	7.54	-10.95	6.66	-27.09	5.85	6.16
1417115_at	Map3k12	26404	DLK Zpk MUK	mitogen-activated protein kinase kinase kinase 12	-18.5	3.32	-1.34	9.33	-7.38	28.08	-7.99	11.93	1.08	-45.32	-3.62	-16.86	-0.01	1.49	0.36	-0.9	1.96
1417116_at	Slc6a8	102857	Creat AA589632 CT1 CRTR CRT	solute carrier family 6 (neurotransmitter transporter, creatine), member 8	-5.15	-6.5	29.72	20.86	33.55	201.47	-3.01	-15.59	-1.39	-47.39	-23.08	-2.05	13.59	-5.61	-16.01	-6.46	-10.56
1417117_at	Cstf1	67337	1700057K18Rik AI788832	cleavage stimulation factor, 3' pre-RNA, subunit 1	-8.79	-0.75	-8.41	-2.55	-8.59	1.38	-16.75	9.38	-10.41	1.58	0.1	3.81	-19.06	20.73	0.07	15.62	1.08
1417118_a_at	Naa10	56292	Ard1 Te2 Ard1a 2310039H09Rik	N(alpha)-acetyltransferase 10, NatA catalytic subunitNalpha acetyltransferase 10	-1.09	14.17	-27.08	-16.06	-17.24	-73.83	-19.45	9.54	4.83	3.92	0.99	-0.26	-11.52	13.85	0.05	21.91	36.55
1417119_at	Zfpl1	81909	1500015B20Rik	zinc finger like protein 1	-1.15	-0.4	0.36	-1.59	18.92	54.85	-9.83	-1.92	-5.72	-0.71	-0.64	-2.41	-0.03	-4.16	-17.27	1.08	-1.04
1417120_at	Miip	28010	IIP45 AA553001 AI853621 D4Wsu114e	migration and invasion inhibitory protein	0.5	4.06	-15.81	-12.23	1.07	-39.72	1.54	-9	5.54	13	4.67	8.26	-8.55	13.41	-18.98	8.11	13.36
1417121_at	Gabra6	14399	alpha6 Gabra-6	gamma-aminobutyric acid (GABA) A receptor, subunit alpha 6	5.75	0.06	1.86	-6.18	0.23	0.14	5.79	-2.51	0.18	0.96	-0.29	0.23	0.15	-1	-0.24	-1.74	0.33
1417122_at	Vav3	57257	AA986410 Idd18.1 A530094I06Rik	vav 3 oncogene	-0.74	-44.36	25.78	5.17	1.95	166.47	2.15	5.68	0.74	-41.76	-2.71	-23.41	6.63	-19.86	11.33	-5.77	-19.08
1417123_at	Vav3	57257	AA986410 Idd18.1 A530094I06Rik	vav 3 oncogene	-16.37	-19.58	12.51	-0.58	12.82	182.97	-4.25	0.01	-7.82	-18.13	2.59	-6.11	0.91	-11.53	-4.01	-0.6	-5.33
1417124_at	Dstn	56431	2610043P17Rik AU042046 Dsn sid23p ADF corn1	destrin	-10.8	-22.33	27.81	17.88	65.96	135.4	3.25	1.38	-22.42	-13.35	2.72	0.02	13.43	-47	0.97	-9.97	-37.53
1417125_at	Ahcy	269378	CuBP AL024110 AA987153 SAHH	S-adenosylhomocysteine hydrolase	-0.38	18.56	-15.92	-25.99	-41.88	-141.56	-16.71	20.2	0.85	8.83	0.25	4.26	-12.71	12.16	27.22	16.62	30.79
1417126_a_at	Rpl22l1	68028	3110001N18Rik AU041196	ribosomal protein L22 like 1	1.73	14.68	-20.85	-8.68	-16.25	-86.64	-24.28	2.09	3.36	34.97	6.92	0.53	-8.74	4.1	0.2	8.8	31.91
1417127_at	Msx1	17701	Hox7.1 Hox-7 AA675338 msh AI324650 Hox7	homeobox, msh-like 1	3.05	9.28	0.77	-0.28	3.97	6.82	1.1	-4.06	0.05	-3.59	-1.73	-5.89	0.13	-10.83	-8.79	2.95	0.88
1417128_at	Plekho1	67220	2810052M02Rik CKIP-1 JZA-20 Jza2 Ckip1	pleckstrin homology domain containing, family O member 1	-37.09	-36.76	13.86	19.78	42.94	118.38	15.95	-3.5	-45.63	39.98	2.82	4.11	22.29	-13.67	-14.87	-9.54	-100.31
1417129_a_at	Meis2	17536	A430109D20Rik Stra10 Mrg1	Meis homeobox 2	-0.68	-0.22	4.13	29.29	-2.53	-1.8	0.39	7.02	-5.79	-1.98	0.12	1.66	10.04	-3.11	5.64	-0.87	-5.03
1417130_s_at	Angptl4	57875	Bk89 Pp1158 Pgarg Arp4 Ng27 Fiaf Hfarp Pgar	angiopoietin-like 4	9.13	9.57	0.33	5.56	-4.88	-4.31	-21.93	7.65	-3.93	-50.24	-4.13	-4.84	1.37	14.32	13.4	6.96	3.88
1417131_at	Cdc25a	12530	D9Ertd393e	cell division cycle 25 homolog A (S. pombe)	1.71	0.72	-16.24	-25.61	-2.17	-31.33	13.37	-2.14	0.24	0.5	0.88	6.35	-3.68	50.28	3.45	2.48	5.18
1417132_at	Cdc25a	12530	D9Ertd393e	cell division cycle 25 homolog A (S. pombe)	-0.66	0.37	-18.06	-16.88	-23.47	-107.53	5.15	23.06	-2.21	0	2.01	9.35	-6.33	39.7	26.04	11.31	10.19
1417133_at	Pmp22	18858	22kDa Tr HNPP Gas-3 trembler	peripheral myelin protein 22	-3.55	-15	33.98	30.81	27.3	219.59	-4.05	-17.63	-17.56	-3.16	2.05	-7.1	13.36	-15.08	-15.62	-8.24	-38.48
1417134_at	Srpk2	20817	AW492537 mSRPK2 Wbp6 AW547358 AW226533	serine/arginine-rich protein specific kinase 2	0.65	6.28	0.86	-0.04	-24.16	-49.85	-6.22	14.48	9.12	0.88	-0.32	-0.22	-5.43	23.19	17.73	0.19	0.95
1417135_at	Srpk2	20817	AW492537 mSRPK2 Wbp6 AW547358 AW226533	serine/arginine-rich protein specific kinase 2	7.36	5.62	4.86	0.8	-16.44	-35.09	-1.16	5.35	19.88	0.03	-15.62	0.03	-4.13	20.69	2.31	-1.29	5.13
1417136_s_at	Srpk2	20817	AW492537 mSRPK2 Wbp6 AW547358 AW226533	serine/arginine-rich protein specific kinase 2	0.02	12.14	-4.11	0.47	-13.75	-15.42	-10.1	6.75	10.32	0.46	-6.6	3.89	-4.84	16.34	-2.66	-0.27	5.15
1417137_at	Uck2	80914	UK AI481316 AU020720 UMK TSA903 AA407809 AU018180 Umpk	uridine-cytidine kinase 2	-2.59	8.87	-6.76	0.36	-4.93	-25.53	-18.64	16.98	-5.58	-2.01	0.02	3.61	-5.1	22.98	0.68	15.86	5.32
1417138_s_at	Polr2e	66420	AW208866 XAP4 25kDa RPB5 2410021N14Rik	polymerase (RNA) II (DNA directed) polypeptide E	9.42	0.11	-5.18	-16.59	4.67	4.81	-6.24	-3.75	0.4	12.98	-4.44	-4.38	-4.94	-5.3	-5.31	1.99	6.18
1417139_at	Dsn1	66934	1700022L09Rik AW552447	DSN1, MIND kinetochore complex component, homolog (S. cerevisiae)	10.48	1.67	-31.36	-15.9	-15.06	-74.26	2.59	16.86	-0.98	-0.71	1	15.25	-10.1	20.18	37.69	5.88	3.03
1417140_a_at	Ptpn2	19255	TC-PTP Ptpt AI325124	protein tyrosine phosphatase, non-receptor type 2	14.79	26.47	-21.91	-7.13	1.99	-142.26	0.09	-5.19	30.49	0.56	-4.27	3.01	0.23	0.53	0.48	18.02	61.36
1417141_at	Igtp	16145	Irgm3 AW558444	interferon gamma induced GTPase	1.44	25.39	-4.74	-15.71	-7.02	-28.63	-1.23	-19.29	47.07	-18.27	2.32	-50.81	-0.3	0.5	-10.72	24.37	92.45
1417142_at	Fam120b	67544	Pgcc1 mKIAA1838 CCPG AW049283 4932442K08Rik AW413338	family with sequence similarity 120, member B	4.82	2.08	-11.59	-6.29	-6.88	0.58	1.16	-29.61	7.63	25.17	0.27	-4.71	-1.36	0.1	-32.21	3.96	11.94
1417143_at	Lpar1	14745	lpA1 Edg2 AI326300 vzg-1 Gpcr26 5031439C20 Kdt2	lysophosphatidic acid receptor 1	0.33	-21.55	20	31.88	16.81	90.47	0.85	6.11	-10.2	-33.79	0.1	12.2	13.11	-21.51	4.08	-9.88	-49.2
1417144_at	Tubg1	103733	AI451582 AI503389 Tubg 1500010O08Rik	tubulin, gamma 1	1.16	0.09	-13.97	-17.42	-4.45	0.45	-17.48	-5.96	1.86	0.02	1.24	1.05	-6.59	30.03	-2.97	11.35	8.2
1417145_at	Nfxl1	100978	TCF9 Gm1058 AW538212 D430033A06Rik 1700012H24Rik GCF DNABF	nuclear transcription factor, X-box binding-like 1	-0.8	-15.68	10.02	35.15	1.42	148.92	3.59	-7.68	-13.31	-17.44	0.99	1.9	11.42	0.95	0.18	-7.36	-36.58
1417146_at	Mri1	67873	2410018C20Rik	methylthioribose-1-phosphate isomerase homolog (S. cerevisiae)	2.4	26.97	-17.95	-24.33	-6.57	-62.75	0.37	0.65	-0.18	3.16	0.64	0.13	-15.38	1.59	0.15	8.97	32.98
1417147_at	Fam69b	56279	AW209000 RP23-125H15.2 AB030186 B230317C12Rik PIP49	family with sequence similarity 69, member B	18.57	0.7	-24.66	-12.68	-6.07	-61.33	-4.19	66.95	7.7	-48.91	-16.48	1.18	-7.77	26.48	54.2	7.69	22.36
1417148_at	Pdgfrb	18596	Pdgfr AI528809 PDGFR-1 CD140b	platelet derived growth factor receptor, beta polypeptide	-9.19	1.88	0.05	8.56	-5.73	9.73	-11.47	60.12	-11.1	-12.37	-1.82	0.74	0.15	22.09	32.72	0.76	-27.99
1417149_at	P4ha2	18452	C76437 AA407196 P4hl	procollagen-proline, 2-oxoglutarate 4-dioxygenase (proline 4-hydroxylase), alpha II polypeptide	0.07	-7.88	8.6	9.63	7.76	157.32	-18.21	-7.73	-12.66	-55.72	-19.39	-11.05	4.27	2.22	-8.39	0.63	4.53
1417150_at	Slc6a4	15567	Htt 5-HTT AI323329 Sert	solute carrier family 6 (neurotransmitter transporter, serotonin), member 4	0.61	0.47	-0.18	1.55	60.1	-0.25	-7.79	0.4	-3.13	-1.87	14.04	-3.39	19.19	-12.98	-0.77	0.47	-2.37
1417151_a_at	Ntsr2	18217	NTRL NT2R	neurotensin receptor 2	1.51	0.51	0.95	-1.24	-0.46	-3.71	10.9	-3.54	0.42	8.78	-2.66	0.45	-1.34	0.84	-2.43	0.2	0.31
1417152_at	Nacc2	67991	0610020I02Rik AI448087 Btbd14a C030048H19Rik	nucleus accumbens associated 2, BEN and BTB (POZ) domain containing	-5.65	-7.34	12.08	11.92	20.33	165.29	3.23	-3.15	-9.89	-30.62	-3.8	-18.24	11.21	-53.19	-1.47	-10.03	-0.82
1417153_at	Nacc2	67991	0610020I02Rik AI448087 Btbd14a C030048H19Rik	nucleus accumbens associated 2, BEN and BTB (POZ) domain containing	-17.1	-0.92	1.2	1.95	5.53	133.97	-7.05	-6.62	-3.41	-17.58	1.4	-11.24	0.19	-31.22	-18.73	0.23	8.68
1417154_at	Slc25a14	20523	UCP5L UCP5S UCP5 BMCP1	solute carrier family 25 (mitochondrial carrier, brain), member 14	9.54	11.24	0.06	2.99	-22.44	-14.23	-5.63	20.48	0.04	-8.63	-3.32	-1.22	-3.47	0.24	21.2	0.87	2.44
1417155_at	Mycn	18109	bHLHe37 Nmyc-1 c-nmyc Nmyc Nmyc1 N-myc	v-myc myelocytomatosis viral related oncogene, neuroblastoma derived (avian)	8.75	0.56	-3.21	-0.48	-12.42	-68.88	-10	85.98	-9.88	-22.68	-1.72	22.9	-5.47	43.58	94.24	1.39	0.11
1417156_at	Krt19	16669	EndoC Krt1-19 AI663979 Krt-1.19 K19	keratin 19	-0.52	-0.15	8.16	18.08	-0.58	6.37	-1.61	0.22	-3.13	-0.19	0.29	-2.28	16.38	-4.84	-1.52	0.71	-7.38
1417157_at	Actr10	56444	Arp11 Actr11	ARP10 actin-related protein 10 homolog (S. cerevisiae)	0.83	25.24	1.59	-8.19	-15.12	12.69	3.41	-13.98	25.88	-13.73	0.16	-22.81	-6.74	4.51	-8.27	12.6	53.59
1417158_at	Zxdc	80292	B930086F11Rik BC003332 A930012H20	ZXD family zinc finger C	13.19	0.04	7.68	3.6	0.31	16.4	2.64	-6.89	7.19	-16.97	-44.23	-1.84	0.87	0.2	0.12	0.91	-2.37
1417159_at	Zxdc	80292	B930086F11Rik BC003332 A930012H20	ZXD family zinc finger C	4.45	8.89	-0.54	-0.56	-1.19	-12.07	2.86	1.47	0.67	-2.06	-3.32	3.48	-2.87	-0.78	1.69	-1.13	2.56
1417160_s_at	Expi	14038	Kal1 WDNM1 Expi	extracellular proteinase inhibitor	0.71	-28.75	41.37	10.72	56.67	83.9	2.1	15.96	-10.11	-13.84	0.07	-19.87	25.14	-11.59	4.58	-14.26	-61.6
1417161_at	Cdk2ap2	52004	5830466O21Rik Doc-1r D19Ertd144e	CDK2-associated protein 2	-0.33	5.01	-12.38	-8.22	5.98	-3.24	-0.53	-43.2	20.73	3.87	9.35	-5.75	-1.95	-9.13	-64.05	4.2	59.58
1417162_at	Tmbim1	69660	2310061B02Rik Tmbib1 AA960455 RECS1 C78899 mKIAA4161 AU024746	transmembrane BAX inhibitor motif containing 1	3.66	-28.47	42.54	26.61	37.52	132.99	5.54	11.55	-6.4	-61.67	-20.14	-12.86	32.62	-45.32	24.78	-7.78	-50.87
1417163_at	Dusp10	63953	2610306G15Rik MKP-5 MKP5 AI158871	dual specificity phosphatase 10	-12.35	25.69	-0.08	-0.26	-14.56	-39.13	-14	0.23	1.24	1.21	10.09	-4.05	-4.73	14.43	-14.75	14.13	22.24
1417164_at	Dusp10	63953	2610306G15Rik MKP-5 MKP5 AI158871	dual specificity phosphatase 10	0.46	28.65	-5.2	-15.15	-18.66	-102.91	2.26	-43.85	34.34	9.19	-0.53	-5.57	-0.54	27.25	-48.67	16.97	72.93
1417165_at	Mbd2	17191	MBD2a	methyl-CpG binding domain protein 2	0.57	45.27	-1.08	-1.03	-3.01	-29.97	-8.97	-6.64	7.82	-3.04	5.05	3.62	-0.98	0.6	-26.92	2.81	31.25
1417166_at	Psip1	101739	AU015605 AA408851 Psip2 Dfs70 Ledgfa Ledgfb	PC4 and SFRS1 interacting protein 1	0.74	8.58	-33.12	-16.64	-43.38	-177.67	-8.24	12.48	14.36	3.88	9.39	-0.45	-20.01	42.84	12.17	6.76	48.43
1417167_at	Exosc5	27998	D7Wsu180e	exosome component 5	0.39	0.4	-22.26	-24.73	-4.44	-21.55	4.46	12.92	-1.41	13.13	1.81	0.38	-7.45	2.01	4.35	4.18	2.72
1417168_a_at	Usp2	53376	B930035K21Rik Ubp41	ubiquitin specific peptidase 2	-1.64	-0.51	-0.21	18.37	0.1	24.14	-29.95	2.92	-0.62	-11.91	-20.32	-4.66	11.22	18.21	-1.08	0.38	-4.08
1417169_at	Usp2	53376	B930035K21Rik Ubp41	ubiquitin specific peptidase 2	-2.11	-0.33	1.27	25.33	1.36	11.68	-18.66	2.51	-0.89	-9.18	-3.26	-12.58	6.98	2.45	-2.14	-0.86	0.09
1417170_at	Lztfl1	93730	6130400H19Rik AI414725 5530402H04Rik AW048545	leucine zipper transcription factor-like 1	-22.63	-14.38	6.61	-1.2	26.46	15.99	6.84	-5.63	2.41	-3.03	-13.6	-19.51	8.49	48.25	-2.38	-2.85	-6.12
1417171_at	Itk	16428	Emt Tcsk Tsk	IL2-inducible T-cell kinase	6.12	75.84	-21.06	-9.03	-31.78	-127.77	-21.38	-13.14	33.02	-9.12	4.62	-28.73	-6.53	42.22	-24.57	28.98	139.18
1417172_at	Ube2l6	56791	Ubce8 UBCH8 2810489I21Rik RIG-B Ubcm8	ubiquitin-conjugating enzyme E2L 6	-26.58	-42.28	12.2	7.84	26.67	94.97	4.91	5.35	-2.31	-2.65	31.13	-2.66	21.21	-68.12	1.31	-2.17	-40.31
1417173_at	Atf6b	12915	ATF6beta Crebl1 Creb-rp AA617266	activating transcription factor 6 beta	-9.17	-11.31	0.89	0.2	12.76	92.89	4.15	-11.24	-3.89	10.75	0.35	0.45	7.48	-8.58	-31.66	0.28	-17.87
1417174_at	Tmem218	66279	1810021J13Rik AV004931	transmembrane protein 218	1.59	-9.83	2.61	2.28	0.12	38.86	-13.72	7.13	-9.33	-16.28	-34.37	5.31	0.92	34.97	12.21	0.36	-24.42
1417175_at	Csnk1e	27373	AI426939 CKIe tau CK1epsilon AW457082 KC1epsilon AI551861	casein kinase 1, epsilon	0.54	-31.38	0.19	2.56	12.09	16.94	11.57	-0.97	-8.68	-13.43	-14.24	0.07	3.97	22.83	6.84	-3.62	-5.46
1417176_at	Csnk1e	27373	AI426939 CKIe tau CK1epsilon AW457082 KC1epsilon AI551861	casein kinase 1, epsilon	1.98	-36.14	0.41	0.5	14.7	34.45	3.4	-5.34	-7.73	-16.35	-19.4	2.19	3.48	39.06	0.35	-3.31	-4.41
1417177_at	Galk1	14635	Glk Glk1 GALK AA409894 Gk	galactokinase 1	0	1.87	-7.61	-15.93	-3.41	0.97	-15.06	10.63	-4.28	-1.02	-24.42	0.45	-8.95	33.01	19.28	17.38	-0.02
1417178_at	Gipc2	54120	2200002N01Rik Semcap2 AU021850	GIPC PDZ domain containing family, member 2	11.4	2.58	0.2	-2.19	3.72	76.14	-0.57	-39.47	-3.31	-1.57	-3.39	-8.34	-1.06	-16.74	-26.28	0.24	4.7
1417179_at	Tspan5	56224	Tm4sf9 AU024142 4930505M03Rik NET-4 2810455A09Rik	tetraspanin 5	4.82	3.01	33	5.81	21.98	-3.77	-64.13	24.05	-1	-24.32	-5.16	-13.1	-5.27	-4.26	9.33	2.87	4.93
1417180_at	Pcsk7	18554	SPC7 AA959856 PC7	proprotein convertase subtilisin/kexin type 7	14.94	0.07	0.03	-4.22	12.99	26.99	3.57	-42.87	7.46	-0.87	-8.83	-2.06	1.57	1.55	-33.48	-4.97	0.07
1417181_a_at	Kifap3	16579	SMAP KAP3	kinesin-associated protein 3	-6.01	-20	3.67	11.65	4	53.49	-2.69	21.02	-2.56	-50.58	-46.69	0.98	3.22	8.1	50.26	-1.52	-26.91
1417182_at	Dnaja2	56445	DNAJ Dnaj3 1500017M13Rik DNJ3 HIRIP4 2010206B19Rik mDj3 PRO3015	DnaJ (Hsp40) homolog, subfamily A, member 2	2.1	0.37	20.81	3.17	-19.64	67.92	0.41	21.66	-1.4	-13.55	-37.86	-1.29	0.75	-17.3	26.62	-4.12	-19.37
1417183_at	Dnaja2	56445	DNAJ Dnaj3 1500017M13Rik DNJ3 HIRIP4 2010206B19Rik mDj3 PRO3015	DnaJ (Hsp40) homolog, subfamily A, member 2	-17.74	5.18	0.43	-9.22	0.04	22.22	-13.09	2.16	-11.05	0.3	-2.08	3.09	-1.52	1.11	-14.19	9.65	5.53
1417185_at	Ly6a	110454	Ly-6A/E Ly-6A.2 Sca-1 Sca1 TAP Ly-6E.1	lymphocyte antigen 6 complex, locus A	-5.61	15.26	-20.81	-9.55	0.81	-11.94	-0.4	-4.45	6.92	28.28	17.34	-52.18	1.63	-53.84	-10.87	11.03	45.24
1417186_at	Ube2k	53323	Hypg Hip2 E2-25k Lig AW492011 D5Ertd601e	ubiquitin-conjugating enzyme E2K (UBC1 homolog, yeast)	0.34	1.29	2.06	-16.5	1.87	2.2	0.69	2.91	4.16	0.45	3.94	1.18	3.96	19.33	2.77	4.21	0.54
1417187_at	Ube2k	53323	Hypg Hip2 E2-25k Lig AW492011 D5Ertd601e	ubiquitin-conjugating enzyme E2K (UBC1 homolog, yeast)	-3.64	-1.43	0.1	0.91	-1.58	0.4	6.26	5.34	-5.84	-0.18	1.35	6.59	0.54	-1.56	1.99	0.3	-0.85
1417188_s_at	Ube2k	53323	Hypg Hip2 E2-25k Lig AW492011 D5Ertd601e	ubiquitin-conjugating enzyme E2K (UBC1 homolog, yeast)	0.89	-7.09	4.88	2.84	-1.82	38.46	0.89	2.34	-2.82	-17.02	-25.23	6.15	0.34	0.44	10.69	-2.18	-7.2
1417189_at	Psme2	19188	PA28b AA589371 AI788882	proteasome (prosome, macropain) 28 subunit, beta	0.03	10.44	0.9	-11.68	19.77	2.66	14.71	-40.39	10.38	8.57	0.21	-35.05	8.74	-36.7	-73.81	7.57	14.2
1417190_at	Nampt	59027	NAmPRTase Pbef1 Visfatin AI314458 Pbef 1110035O14Rik AI480535	nicotinamide phosphoribosyltransferase	-13.34	-9.67	19.66	0.6	43.41	134.9	14.73	-30.29	-4.54	-0.53	-5.08	-23.73	22.32	-39.54	-15.78	0.84	-8.14
1417191_at	Dnajb9	27362	AA673481 AW556981 mDj7 AA408011 Mdg1 AA673251 ERdj4	DnaJ (Hsp40) homolog, subfamily B, member 9	-0.66	-4.85	2.93	12.83	6.86	16.5	19.16	0.95	3.4	4.09	-1.85	-10.07	16.22	-32.2	2.68	-14.94	-33.59
1417192_at	Tomm70a	28185	D16Ium22 Tom70 D16Ium22e D16Wsu109e mKIAA0719 2610044B22Rik	translocase of outer mitochondrial membrane 70 homolog A (yeast)	-11.05	8.18	-3.73	-11.24	4.8	-21.88	-2.17	1.79	0.51	0.06	1.83	6.29	0.09	3.74	0.14	13.92	9.12
1417193_at	Sod2	20656	MnSOD Sod-2	superoxide dismutase 2, mitochondrial	1.13	-8.66	20.99	-1.6	43.53	151.09	0.4	-9.95	-1.59	-24.29	-6.14	-13.45	9.72	-21.89	-6.58	-1.48	-4.72
1417194_at	Sod2	20656	MnSOD Sod-2	superoxide dismutase 2, mitochondrial	-4.69	0.59	7.43	1	14.39	88.16	-3.35	0.26	-9.68	-18.78	-19.71	-0.21	-0.49	-3.72	0.11	1.29	-6.52
1417195_at	Wwc2	52357	D8Ertd594e C85457 AU022508 5330431C14Rik	WW, C2 and coiled-coil domain containing 2	-6.19	-52.65	27.87	24.61	3.62	126.77	-3.64	47.17	-39.34	-4.08	-1.77	6.28	8.43	-11.54	47.45	-13.28	-104.54
1417196_s_at	Wwc2	52357	D8Ertd594e C85457 AU022508 5330431C14Rik	WW, C2 and coiled-coil domain containing 2	-2.91	-62.8	27.38	26.51	4.28	113.44	-2.44	54.49	-38.42	-8.24	-2.03	8.5	11.73	-12.15	75.98	-23.2	-107.23
1417197_at	Wwc2	52357	D8Ertd594e C85457 AU022508 5330431C14Rik	WW, C2 and coiled-coil domain containing 2	-7.01	-25.57	8.51	14.34	0.57	145.44	-13.06	25.28	-32.94	-9.8	-3.89	14.18	12.96	-11.29	27.25	-5.33	-69.98
1417198_at	Wwc2	52357	D8Ertd594e C85457 AU022508 5330431C14Rik	WW, C2 and coiled-coil domain containing 2	-3.68	-10.45	0.56	5.12	0.39	59.58	0.66	10.76	-10.58	-0.96	-1.79	20.52	1.42	-8.72	4.4	-4.76	-27.81
1417199_at	Tmem183a	57439	1700020N19Rik Tmem183 1300007B12Rik	transmembrane protein 183A	1.17	1.01	7.09	2.3	-22.02	0.75	-16.2	18.16	-15.37	4.6	0.48	17.08	0.36	0.04	18.82	-0.96	-11.21
1417200_at	Tmem183a	57439	1700020N19Rik Tmem183 1300007B12Rik	transmembrane protein 183A	8.15	0.73	0.43	-19.52	9.09	0.01	7.31	-31.28	-3.15	0.71	-6.56	2.47	0.14	0.98	-23.14	2.8	11.53
1417201_at	Nt5c2	76952	cN-II 2010002I23Rik Gmp Pnt5 Nt5b CnII ENSMUSG00000025039 Gm9751	5'-nucleotidase, cytosolic II	1.03	-18.8	0.68	-2.91	-11.58	-12.13	18.14	10.7	-6.6	2.29	-22.19	30.52	0.77	41.01	38.33	-4.97	-8.39
1417202_s_at	Uba3	22200	AW546539 AI256736 AI848246 Ube1c A830034N06Rik	ubiquitin-like modifier activating enzyme 3	8.09	0.16	0.19	0.14	-11.43	3.75	0.24	-7.48	0.66	-13.27	-19.68	2.55	0.12	6.13	10.71	0.62	1.05
1417203_at	Ethe1	66071	Hsco 0610025L15Rik	ethylmalonic encephalopathy 1	-7.36	-21.74	4.6	1.8	24.74	91.59	-32.84	0.18	-5.35	-2.79	0.5	16.81	-0.64	0.04	-2.13	-1.19	-17.43
1417204_at	Kdelr2	66913	1110007A14Rik	KDEL (Lys-Asp-Glu-Leu) endoplasmic reticulum protein retention receptor 2	-4.07	0.41	8	10.06	3.44	20.26	-8.7	38.35	-21.38	-4.8	3.48	1.06	2.85	-35.6	4.19	-4.43	-5.04
1417205_at	Kdelr2	66913	1110007A14Rik	KDEL (Lys-Asp-Glu-Leu) endoplasmic reticulum protein retention receptor 2	1.78	4.67	0.19	-4.69	13.68	5.13	1.17	-7.86	-1.48	1.15	-5.04	-4.04	5.84	-53.06	-22.18	6.3	11.72
1417206_at	Urod	22275	AI323803 Uro-d	uroporphyrinogen decarboxylase	0.2	3.51	-2.33	-6.25	-33.24	-13.11	-40.69	18.7	-4.61	-3.77	30.37	0.44	-26.35	21.02	6.14	6.61	13.42
1417207_at	Dvl2	13543		dishevelled 2, dsh homolog (Drosophila)	-5.43	1.16	-0.78	-0.87	-1.79	0.5	-6.69	0.1	0.03	17.51	-3.8	1.43	-6.95	3.89	-4.31	4.92	0.14
1417208_at	Amacr	17117	Macr1	alpha-methylacyl-CoA racemase	0.18	-4.56	6.69	0.33	2.88	26.17	-24.52	-8.23	0.25	7.87	-14.35	-5.12	-0.65	-6.23	-4.4	1.13	2.02
1417209_at	Sertad2	58172	mKIAA0127 AU021878 MNCb-1504 AB041541 TRIP-Br2 Kiaa0127 Sei2 SEI-2	SERTA domain containing 2	3.96	-6.75	-0.71	-5.91	22.47	41.72	2.24	-26.2	-0.2	-0.25	0.02	-3.01	0.26	-0.29	-17.77	-0.1	-0.15
1417210_at	Eif2s3y	26908	Tfy Spy Eif-2gy	eukaryotic translation initiation factor 2, subunit 3, structural gene Y-linked	0.14	2.98	-0.64	0.3	-3.67	-5.18	-2.66	1.82	3.38	-0.58	10.08	-1.01	0.5	1	8.67	-2.02	-1.93
1417211_a_at	1110032A03Rik	68721	c11orf1 4930500N06Rik	RIKEN cDNA 1110032A03 gene	-4.29	-24.02	15.96	18.55	18.62	96.28	-9.46	34.85	-27.69	-22.65	0.04	0.22	0.48	0.02	16.59	-4.96	-56.7
1417212_at	Fam195a	68241	9530058B02Rik	family with sequence similarity 195, member A	-0.12	0.05	0.97	-1.59	9.44	24.11	-1.67	3.61	-9.86	-21.82	-9.73	-3.94	0.67	-0.77	5.59	3.06	-1.15
1417213_a_at	Rbm6	19654	mKIAA4015 g16 NY-LU-12 4930506F14Rik Def-3	RNA binding motif protein 6	-13.04	0.85	-6.36	-11.5	0.47	7.94	-13.15	-10.28	-3.23	1.44	2.44	14.86	-6.5	10.67	-13.52	6.38	3.81
1417214_at	Rab27b	80718	2310021G14Rik B130064M09Rik	RAB27b, member RAS oncogene family	31.81	0.3	-3.76	2.92	0.39	-23.76	-5.67	75.61	-6.84	-14.39	10.31	-6.88	-0.8	-7.06	82.51	0.04	-0.99
1417215_at	Rab27b	80718	2310021G14Rik B130064M09Rik	RAB27b, member RAS oncogene family	20.29	0.41	-1.97	0.62	-0.56	-6.74	-2.05	60.78	-9.58	1.35	1.76	-3.17	-3.97	-6.94	60.72	0.06	-7.06
1417216_at	Pim2	18715	Pim-2 DXCch3	proviral integration site 2	19.18	55.78	-32.29	-31.36	-17.08	-39.44	-12.31	-7.72	0.95	15.83	8.03	-0.33	-21.09	-30.31	-10.24	20.96	84.63
1417217_at	Magel2	27385	Mage-l2 NDNL1 nM15 ns7	melanoma antigen, family L, 2	0.37	0.35	1.62	-9.09	2.86	2.65	14.73	-14.31	3.72	2.76	0.17	-6.07	0.3	-5.53	-15.01	-1.27	3.39
1417218_at	Calhm2	72691	Fam26b 2810048G17Rik	calcium homeostasis modulator 2	10.21	-24.96	0.16	-1.7	-0.19	23.11	35.44	-6.76	-0.13	43.36	10.29	-9.24	0.3	-33.73	-10.5	-4.27	-3.84
1417219_s_at	Tmsb10	19240	Ptmb10 Tb10	thymosin, beta 10	-18.66	12.03	0.19	-1.22	8.87	-1.07	-17.98	1.15	-2.35	0.06	19.94	2.22	-2.05	-5.49	-30.53	7.2	14.42
1417220_at	Fah	14085		fumarylacetoacetate hydrolase	-0.22	0.03	-2.13	-0.04	0.39	7.5	-22.58	0.02	15.6	22.48	-3.2	-20.34	0.74	-42.72	-1.34	0.26	2.41
1417221_at	Ppm1a	19042	AU017636 MPPa-1 AI427932 2310003C21Rik 2900017D14Rik MMPa-2	protein phosphatase 1A, magnesium dependent, alpha isoform	-2.41	0.11	2.1	0.18	-9.17	0.57	-12.88	10	-1.39	-2.8	-11.97	8.11	-3.17	5.41	7.17	5.61	0.94
1417222_a_at	Tmem123	71929	2310075C12Rik	transmembrane protein 123	0.63	-6.12	-2.5	1.04	19.67	-21.6	22.73	-10.47	12.74	46.07	15.67	0.24	9.2	-33.68	-3.04	-1.71	-1.03
1417223_at	Cd2bp2	70233	1500011B02Rik 2410024K20Rik AW048183	CD2 antigen (cytoplasmic tail) binding protein 2	2.12	2.04	-16.46	-5.79	-37.83	-32.36	0.66	2.68	6.62	6.34	6.9	0.08	-15.96	9.39	-0.17	1.57	13.41
1417224_a_at	Cd2bp2	70233	1500011B02Rik 2410024K20Rik AW048183	CD2 antigen (cytoplasmic tail) binding protein 2	9.02	30.44	-1.11	0.29	-22.85	-83.27	0.82	4.36	3.39	0.29	0.23	-1.37	1.11	-3.51	0.78	9.58	10.58
1417225_at	Arl6ip5	65106	5930404D22Rik AV001879 Gtrap3-18 Aip-5 addiscin	ADP-ribosylation factor-like 6 interacting protein 5	8.12	12.03	0.03	-2.39	1.95	40.1	2.27	-43.22	5.12	-18.07	-4.01	-40.64	0.24	-12.45	-52.2	4.87	26.93
1417226_at	Fbxw4	30838	dactylin Dac dactylyn SHFM3 SHSF3 Fbw4	F-box and WD-40 domain protein 4	5.77	0.65	0.78	6.9	-1.13	43.97	0.46	0.04	13.6	-15.82	-16.28	-38.83	1.83	0.53	-8.45	-1.39	1.18
1417227_at	Mccc1	72039	Mcca MCCalpha 1810045E08Rik 2310058B18Rik R75106	methylcrotonoyl-Coenzyme A carboxylase 1 (alpha)	-4.61	-2.77	5.97	-5.62	3.42	11.56	-0.1	-20.16	0.13	7.05	-0.74	-4.69	-1.14	2.34	-2.63	-0.67	0.22
1417228_at	Capn1	12333	Capa1 Capa-1 mu-calpin	calpain 1	-0.37	8.96	1.45	-5.97	30.84	6.74	-9.19	-19.14	6.22	-4.84	5.75	-22.77	-1.3	-6.32	-58.88	3.43	24.4
1417229_at	Capn1	12333	Capa1 Capa-1 mu-calpin	calpain 1	-9.6	1.84	-0.82	-4.49	20.5	35.75	-19.25	-12.66	-1.26	-5.26	4.58	-2.38	-1.59	-0.73	-35.24	7.51	7.53
1417230_at	Ralgps2	78255	2210408F11Rik AU043409 1810020P17Rik AW046161 9130014M22Rik 4921528G01Rik	Ral GEF with PH domain and SH3 binding motif 2	-25.07	-9.82	-26.91	-5.12	-55.29	-105.76	-16.3	0.73	9.3	146.11	41.33	21.74	-29.25	51.24	4.71	1.99	2.57
1417231_at	Cldn2	12738	AL022813	claudin 2	1.28	0.02	-4.37	-0.35	-0.32	-8.4	0.13	-6.85	3.82	2.37	-2.33	0.27	-0.56	15.04	-2.15	0.11	4.08
1417232_at	Cldn2	12738	AL022813	claudin 2	2.29	-3.86	0.23	-2.05	8.22	5.47	3.62	-4.52	0.08	-0.3	-0.95	-0.89	-3.6	0.23	-3.36	-2.33	2.54
1417233_at	Chchd4	72170	2810014D17Rik 2410012P20Rik AI838740	coiled-coil-helix-coiled-coil-helix domain containing 4	-0.02	-0.75	2.02	-12.74	-3.78	2.67	2.6	17.59	-16.78	0.91	-11.43	-0.15	-14.31	-4.28	45.03	1.03	0.91
1417234_at	Mmp11	17385	ST3 Stmy3	matrix metallopeptidase 11	-8.93	-3.49	-10.91	0.66	-20.65	-4.35	-25.37	4.21	14.01	-2.6	-12.38	70.54	-6.71	29.97	0.06	0.11	7.62
1417235_at	Ehd3	57440	Ehd2	EH-domain containing 3	2.94	70.36	-26.89	-13.75	-49.68	-122.17	-22.4	-2.6	16.98	4.74	6.12	-10.04	-20.17	9.2	-1.82	8.26	96.81
1417236_at	Ehd3	57440	Ehd2	EH-domain containing 3	0.32	62.48	-26.39	-13.24	-32.76	-66.86	-14.58	-3.27	5.22	2.9	8.6	-10.86	-22	7.17	-7.56	8.92	85.57
1417237_at	Pld2	18806		phospholipase D2	0.04	-11.47	30.79	19.31	43.71	180.1	19.99	-17.84	-3.08	-43.91	-8.77	-15.86	30.3	-35.69	-12.22	-4.45	-14.56
1417238_at	Ewsr1	14030	Ewsh Ews AU018891	Ewing sarcoma breakpoint region 1	-3.04	-2.49	-5.5	-14.2	-0.6	9.73	-4.39	-35.31	0.38	4.85	2.08	5.55	-5.93	23.4	-30.93	7.94	5.21
1417239_at	Cetn3	12626	MmCEN3	centrin 3	0.06	1.05	-7.54	-6.24	-7.8	-26.02	-3.49	9.33	-2.6	2.4	-6.38	6.88	0.21	29.23	12.6	4.37	-0.33
1417240_at	Zyx	22793	9530098H06Rik R75157	zyxin	19.36	24.84	2.22	1.32	56.99	-0.01	19.85	12.63	-2.83	-101.41	0.26	-48.49	7.68	-5.01	3.7	-0.84	-3.95
1417241_at	Amz2	13929	ESTM12 AA408420 X83328	archaelysin family metallopeptidase 2	-10.65	-4.88	4.39	-5.18	15.76	12.06	0.01	-4.61	0.53	-53.67	-23.06	-23.72	0.26	17.86	-3.94	8.58	31.49
1417242_at	Eif4a3	192170	mKIAA0111 Ddx48 eIF4A-III 2400003O03Rik	eukaryotic translation initiation factor 4A3	5.27	9.89	-23.92	-29.52	-25.88	-45.3	-1.82	0.29	0.21	11.11	-4.65	2.72	-10.62	48.14	1.21	9.42	8.92
1417243_at	Fam192a	102122	2310065K24Rik 1700001O11Rik AI596259 Nip30	family with sequence similarity 192, member A	5.55	1.14	-14.71	-18.92	0.62	0.06	0.1	2.27	0.94	1.12	-24.01	11.26	0.07	21.8	0.37	1.88	1.55
1417244_a_at	Irf7	54123		interferon regulatory factor 7	2.48	0.72	0.8	-0.45	9.16	38.3	28.52	-30.85	2.35	-0.81	5.31	-49.1	20.23	-16.77	-37.23	1.01	-2.14
1417245_at	Gpr180	58245	AB041545 E130016I23Rik Itr	G protein-coupled receptor 180	10.96	7.35	0.55	-1.18	-3.51	8.66	-0.23	-10.49	3.13	-7.02	-33.38	-5.23	-3.15	-0.02	-0.56	0.95	8.45
1417246_at	Pzp	11287	A1m A2m AI893533 MAM	pregnancy zone protein	1.98	0.35	-0.57	0.41	7.94	1.62	-2.45	-2.25	0.54	0.52	-0.11	-0.89	-0.33	-0.96	0.14	0.43	0.43
1417247_at	AI597479	98404		expressed sequence AI597479	1.45	5.99	0.13	-1.3	-34.08	-35.07	2.09	17.01	-2.55	0.58	-5.83	0.27	-3.99	2.61	26.84	3.57	9.3
1417248_at	Ralbp1	19765	Rip1 RLIP76	ralA binding protein 1	16.16	0.55	0.84	-8.33	1.41	2.7	0.26	-0.02	3.71	-8.28	-16.89	11.2	1.53	13.12	1.07	-4.44	-2.21
1417249_at	Polm	54125	AI462166 Tdt-N B230309I03Rik	polymerase (DNA directed), mu	13.45	11.33	0.53	-12.68	-2.31	-10.74	-5.64	-70.34	28.91	72.13	4.82	5.74	-17.81	-14.33	-89.79	4.4	22.24
1417250_at	Rlim	19820	AW743871 Rnf12 AL022832 Ha1r	ring finger protein, LIM domain interacting	-5.53	-1.28	2.26	4.83	-13.39	0.99	-2.32	24	-22.42	17.11	1.38	-6.7	-2.73	0.39	20	0.1	-2.84
1417251_at	Palmd	114301	PALML 4631423C22Rik	palmdelphin	1.84	-5.82	0.61	11.71	0.15	11.94	-0.7	-1.31	0.15	-0.84	-2.15	-4.43	3.84	0.2	-2.73	-0.82	0.6
1417252_at	Nt5c	50773	Umph-2 Dnt Umph2 Dnt1	5',3'-nucleotidase, cytosolic	14.31	38.51	-20.51	-13.59	-1.74	-54.46	11.28	-12.13	31.13	0.82	-13.68	-7.33	-4.65	3.42	-26.46	21.38	61.62
1417253_at	Frg1	14300		FSHD region gene 1	-3.27	2.18	-6.59	0.94	-7.92	-33.46	-11.64	5.7	3.53	1.08	0.31	13.9	0.19	0.91	-1.96	9.36	12.24
1417254_at	Spata5	57815	Spaf 2510048F20Rik C78064	spermatogenesis associated 5	0.42	14.56	-13.03	-8.99	-15.89	-142.02	12.13	2.43	9.78	4.86	-4.19	1.2	0.03	-0.33	15.19	13.3	16.09
1417255_at	Ift140	106633	Tce5 AI661311 mKIAA0590 Wdtc2	intraflagellar transport 140 homolog (Chlamydomonas)	-3.59	-2.28	-15.94	-1.52	-20.49	-131.04	11.25	38.99	0.87	107.02	45.38	0.22	-3.52	-0.01	24.8	-2.65	-3.05
1417256_at	Mmp13	17386	MMP-13 Mmp1 Clg	matrix metallopeptidase 13	-5.68	-16.85	25.89	12.68	60.22	170.22	-2.05	-19.29	-11.4	-20.39	0.35	0.36	19.44	-14.67	-13.01	-3.96	-21.41
1417257_at	Cel	12613	1810036E18Rik BAL	carboxyl ester lipase	1.76	-4.76	0.66	-6.57	4.77	16.37	1.85	-18.13	-0.38	-0.68	0.45	-1.27	7.15	0.21	-8.13	0	0.13
1417258_at	Cct5	12465	mKIAA0098 TCPE Ccte	chaperonin containing Tcp1, subunit 5 (epsilon)	4.02	2.84	-13.81	-18.44	-20.45	-72.98	2.67	0.16	2.42	8.83	4.99	3.55	1.29	16.32	10.43	8.75	9.89
1417259_a_at	Capzb	12345	1700120C01Rik AI325129 Cappb1 CPB2 CPbeat2 CPbeta2 CPbeta1 CPB1	capping protein (actin filament) muscle Z-line, beta	0.15	1.13	1.79	0.1	17.77	107.4	-0.57	-25.56	-9.84	1.05	1.8	-9.56	0.34	-22.28	-63.66	2.84	0.15
1417260_at	U2af2	22185	65kDa	U2 small nuclear ribonucleoprotein auxiliary factor (U2AF) 2	0.99	1.16	-6.14	-14.15	-2.16	-15.6	2.07	-2.85	0.12	7.87	0.04	0.99	-4.14	12.34	-5.67	6.63	6.64
1417261_at	Mbtd1	103537	hemp AI194990 AA408199	mbt domain containing 1	-9.42	-4.18	-12.56	-0.7	9.69	-75.61	5.31	14.53	-3.86	2.7	-9.18	35.49	-3.12	86.9	15.85	-0.58	-2.31
1417262_at	Ptgs2	19225	PHS-2 Pghs2 PGHS-2 Cox-2 COX2 TIS10	prostaglandin-endoperoxide synthase 2	-9.12	-15.34	22.52	22.72	22.16	65.08	19.84	3.25	-13.21	-22.41	12.53	-15.54	25.67	-18.87	0.27	-3.04	-32.63
1417263_at	Ptgs2	19225	PHS-2 Pghs2 PGHS-2 Cox-2 COX2 TIS10	prostaglandin-endoperoxide synthase 2	-1.7	-12.46	11.21	15.22	20.67	86.47	14.33	-3.97	-10.11	-18.02	0.64	-10.99	18.82	-9.38	-3.09	-2.07	-15.78
1417264_at	Coq5	52064	1810014G04Rik D5Ertd33e	coenzyme Q5 homolog, methyltransferase (yeast)	5.89	-0.27	1.31	-3.7	-14.82	1.81	0.87	7.26	-0.45	0.83	-28.19	0.19	2.89	0.94	24.3	-1.13	-5.88
1417265_s_at	Coq5	52064	1810014G04Rik D5Ertd33e	coenzyme Q5 homolog, methyltransferase (yeast)	-5.96	4.34	-1.26	-14.12	-0.96	47.28	-28.15	-10.63	-5.79	17.47	1.11	-1.13	-1.9	-16.29	-11.66	8.78	3.19
1417266_at	Ccl6	20305	MRP-1 c10 Scya6	chemokine (C-C motif) ligand 6	-2.17	-11.1	36.7	29.81	62.62	172.14	6.12	-1.57	-17.68	-19.65	16.78	-9.57	10.64	-33.86	-4.83	-8.07	-68.72
1417267_s_at	Fkbp11	66120	FKBP-11 1110002O23Rik	FK506 binding protein 11	-16.3	-5.37	2.97	-0.87	19.91	1	-41	32.2	-19.13	22.08	9.94	-2.09	0.63	-12.8	28.3	1.25	-7.94
1417268_at	Cd14	12475		CD14 antigen	1	-20.93	30.75	26.71	46.07	199.44	5.88	-4.07	-10.56	-10.36	7.32	-22.8	28.73	-47.71	-6.62	-12.04	-49.99
1417269_at	Cdk9	107951	PITALRE	cyclin-dependent kinase 9 (CDC2-related kinase)	0.22	-12.03	0.29	-7.63	0.94	24.96	0.16	-24.42	1.53	18.54	0.17	14.43	-3.74	5.74	-15.49	0.95	5.39
1417270_at	Wdr12	57750	Ytm1p Ytm1 4933402C23Rik	WD repeat domain 12	-6.85	3.97	-3.77	-5.17	-43.24	-67.16	-3.93	53.45	-12.5	9.42	-0.72	5.69	-18.15	52.82	48.03	0.74	0.37
1417271_a_at	Eng	13805	CD105 Endo AI528660 S-endoglin AI662476	endoglin	-15.54	-6.69	5.76	5.85	11.61	103.81	-20.26	41.23	-22.35	-68.87	-2.29	2.01	6.26	-1.31	41.07	-3.41	-38.15
1417272_at	Fam114a1	68303	1190001N04Rik 9130005N14Rik Noxp20	family with sequence similarity 114, member A1	-5.28	-17.87	38.8	24.79	9.82	157.08	19.48	0.08	-20.92	-3.25	0.17	-9.31	10.88	-61.9	0.17	-9.08	-37.85
1417273_at	Pdk4	27273	AV005916	pyruvate dehydrogenase kinase, isoenzyme 4	-4.99	0.4	3.33	21.2	-7.62	3.87	-6.49	18.61	-3.72	-6.43	4.47	-1.82	2.61	-5.34	7.71	0.62	-2.29
1417274_at	Snrpa	53607	Rnu1a-1 U1A C430021M15Rik Rnu1a1 U1-A	small nuclear ribonucleoprotein polypeptide A	-7.22	0.2	-12.23	-7.04	0.1	0.53	-6.43	0.65	-7.12	2.04	-3.15	3.01	-0.73	36.67	-6.85	11.82	1.54
1417275_at	Mal	17153	Mpv17 Vip17	myelin and lymphocyte protein, T-cell differentiation protein	-0.82	4.85	-2.68	11	-4.58	-11.41	2.4	2.31	-1.49	0.83	2.87	0.45	4.13	0.33	1.13	0.29	-3.48
1417276_at	Tulp2	56734	Pdet	tubby-like protein 2	-1.13	7	0.59	0.18	-6.35	-6.08	-2.41	7.94	-0.96	0.05	-0.6	0.22	0.36	-1.63	3.25	-0.16	0.89
1417277_at	Cyp4f16	70101	2310021J05Rik AI746515	cytochrome P450, family 4, subfamily f, polypeptide 16	6.65	-55.88	18.98	8.12	36.46	83.3	53.54	5.66	-19.39	-43.75	5.43	-5.43	18.06	-15.71	3.75	-15.78	-31.24
1417278_a_at	Nkd1	93960	9030215G15Rik 2810434J10Rik Nkd	naked cuticle 1 homolog (Drosophila)	-0.25	-0.03	-1.4	1.94	0.43	-0.32	0.33	-0.62	-0.49	-1.52	0.19	0.23	-0.15	13.73	-0.59	2.55	1.02
1417279_at	Itpr1	16438	InsP3R IP3R1 Itpr-1 opt Gm10429 Ip3r P400 D6Pas2 Pcp-1 Pcp1 ENSMUSG00000072853	inositol 1,4,5-triphosphate receptor 1	-2.92	0.59	-15.63	-21.12	0.2	-49.76	51.54	-29.64	0.64	30.47	3.09	3.93	0	12.24	-10.92	2.61	13.57
1417280_at	Slc17a1	20504	Napi1 Npt1 NAPI-1	solute carrier family 17 (sodium phosphate), member 1	1.36	0.16	2.82	-2.15	1.18	7.21	-0.64	-3.51	-0.57	-3.53	-1.44	0.11	-0.9	-1	-2.82	1.32	2.07
1417281_a_at	Mmp23	26561	CA-MMP	matrix metallopeptidase 23	-3.59	1.32	3.7	18.4	23.18	21.5	20.75	1.48	-2.58	-32.24	-2.39	0.49	8.83	0.72	0.49	-5.04	-18.84
1417282_at	Mmp23	26561	CA-MMP	matrix metallopeptidase 23	-3.04	-2.24	-0.46	3.37	19.84	3.56	30.51	-0.67	0.32	-5.12	1.37	1.05	5.48	-1.22	-8.68	-1.44	-2.89
1417283_at	Lynx1	23936	SLURP-2 AI838844	Ly6/neurotoxin 1	-15.79	-14.13	0.21	0.36	-4.57	0.31	-3.21	-15	-6.72	129.54	42.21	29.37	-1.23	20.26	-17.76	-1.49	-20.8
1417284_at	Mapkap1	227743	AI591529 Sin1 D230039K05Rik	mitogen-activated protein kinase associated protein 1	19	-3.21	-0.52	-4.49	3.13	1.05	29.09	-3.05	9.53	0.2	-34.75	7.94	-1.53	6.6	2.6	-0.52	-9.87
1417285_a_at	Ndufa5	68202	2900002J19Rik	NADH dehydrogenase (ubiquinone) 1 alpha subcomplex, 5	0.64	3.35	0.39	1.21	-19.71	1.02	-20.86	23.18	-0.02	-8.06	-2.29	0.45	0.13	4.98	11.4	5.2	-2.48
1417286_at	Ndufa5	68202	2900002J19Rik	NADH dehydrogenase (ubiquinone) 1 alpha subcomplex, 5	-12.56	1.34	1.01	-1.38	-0.93	30.16	-22.86	-1.88	-1.49	-4	-0.45	-1.82	-5.11	3.45	-13.2	10.97	4.09
1417287_at	H13	14950	Spp H-13 Hm13 4930443L17Rik AV020344 1200006O09Rik 5031424B04Rik PSL3	histocompatibility 13	-5.02	2.9	-4.3	-7.89	4.28	0.63	2.53	0.49	1.09	-10.78	0.27	-4.52	0.45	1.13	-9.82	9.98	12.42
1417288_at	Plekha2	83436	W91773 AI851530 TAPP2 6430512N22Rik AU041791	pleckstrin homology domain-containing, family A (phosphoinositide binding specific) member 2	11.25	2.11	-3.62	-16.88	0.76	-36.79	-2.43	-39.2	2.74	113.76	6.96	33.39	-0.91	-6.49	-30.36	0.92	5.71
1417289_at	Plekha2	83436	W91773 AI851530 TAPP2 6430512N22Rik AU041791	pleckstrin homology domain-containing, family A (phosphoinositide binding specific) member 2	-2.66	-2.16	-0.96	-15.12	21.51	49.21	-3.68	-63.46	-9.56	40.6	16.25	17.97	-1.16	-15.63	-83.96	-1.57	-0.46
1417290_at	Lrg1	76905	1300008B03Rik Lrg Lrhg 2310031E04Rik	leucine-rich alpha-2-glycoprotein 1	0.09	-6.36	17.34	8.36	10.84	16.74	-0.74	7.01	-4.69	-3.12	47.91	0.7	5.11	-8.73	1.04	-3.29	-41.8
1417291_at	Tnfrsf1a	21937	TNF-R1 CD120a p55-R TNF-R55 TNFAR TNFalpha-R1 TNF-alphaR1 TNF-R-I FPF TNF-R p55	tumor necrosis factor receptor superfamily, member 1a	4.84	-19.54	18.72	20.12	37.4	173.79	17.36	0.27	-5.76	-149.36	-5.08	-47.37	23.81	0.71	1.63	-10.29	-21.3
1417292_at	Ifi47	15953	47kDa Igrd Iipg4 Iigp4 Ifggc1 Irgd IRG-47	interferon gamma inducible protein 47	13.83	20.63	-7.87	-14.05	-3.77	-26.06	-1.16	-6.52	31.95	-4.35	0.76	-28.19	0.11	-3.51	-1.78	10.32	45.17
1417293_at	Hs6st1	50785	6Ost1	heparan sulfate 6-O-sulfotransferase 1	-32.01	-5.54	17.36	14.59	2.42	14.29	4.89	0.81	-10.83	0.88	24.88	-29.46	3.97	0.53	-12.7	-3.73	3.51
1417294_at	Akr7a5	110198	Afar1 0610025K21Rik Akr7a2 Afar	aldo-keto reductase family 7, member A5 (aflatoxin aldehyde reductase)	-7.41	-3.95	-5.07	-4.86	10.24	15.96	27.38	-5.32	-5.18	19.65	0.24	-0.4	0.28	-6.3	-8.6	0.12	2.51
1417295_at	Mta1	116870		metastasis associated 1	-4.38	15.57	-11.11	-8.07	-3.39	-41.37	-19.5	13.19	0.26	2.49	0.16	-0.93	-8.69	16.16	-1.52	14.51	38.75
1417296_at	Atf1	11908		activating transcription factor 1	0.08	10.41	1.62	-3.28	-37.5	-60.16	-4.31	9.17	2.07	0.49	-0.46	3.1	-13.28	8.54	15.12	2.8	10.98
1417297_at	Itpr3	16440	Ip3r3 Itpr-3	inositol 1,4,5-triphosphate receptor 3	16.11	4.87	-20.3	-26.4	-25.19	-28.8	2.25	-39.5	23.71	77.07	5.68	2.8	-15.76	3.94	-33.42	0.77	14.96
1417298_at	Ebpl	68177	EBRP 5730442K12Rik	emopamil binding protein-like	-2.97	1.33	-1.98	-4.92	0.96	106.73	-3.82	0.25	14.85	-18.83	-30.09	-24.71	1.09	-26.43	0.78	-1.57	5.36
1417299_at	Nek2	18005	C77054 AA617254	NIMA (never in mitosis gene a)-related expressed kinase 2	0.61	0.09	-30	-6.57	-11.72	-38.65	3.95	11.37	-3.41	-0.63	0.31	28.5	-3.4	28.51	6.18	7.47	1.76
1417300_at	Smpdl3b	100340	AU045240 Asml3b 1110054A24Rik	sphingomyelin phosphodiesterase, acid-like 3B	-1.82	9.18	8.36	6.19	54.57	117.61	3.12	-18.82	0.18	-67.16	0.26	-30.86	25.77	-65.42	-23.16	0.06	-1.25
1417301_at	Fzd6	14368	Fz6	frizzled homolog 6 (Drosophila)	10.59	-5.81	-3.23	4.54	-18.38	-84.41	-1.3	67.8	6.87	-1.44	0.16	2.73	0.53	1.53	87.18	-0.08	-1.15
1417302_at	Rcor2	104383	AW122124 CoREST Rcor1 Rcor 1A13	REST corepressor 2	-0.6	-3.64	-4.74	-5.57	-0.3	0.19	-10.02	17.46	-1.14	-6.73	-19.33	16.21	-3.38	39.75	19.13	1.34	-2.48
1417303_at	Mvd	192156	C78718 Mpd	mevalonate (diphospho) decarboxylase	-1.04	-1.26	5.47	-4.05	62.43	51.15	0.62	-52.34	0.65	-1.23	-12.12	-2.34	3.1	-5.69	-53.5	5.51	2.26
1417304_at	Chrd	12667	Chd	chordin	3.68	0.69	-0.46	0.41	1.08	-0.27	1.89	-6.34	6.62	0.45	-3.03	-0.35	0.5	-2.45	-3.69	1.71	1.19
1417305_at	Speg	11790	BPEG AW125581 SPEGbeta mKIAA1297 D1Bwg1450e Apeg1 SPEGalpha	SPEG complex locus	-2.99	-7.6	7.32	15.91	39.49	202.47	-2.83	0.02	-7.01	-27.78	-11.91	-5.79	4.94	-16.57	0.75	-8.25	-33.17
1417306_at	Tyk2	54721	JTK1	tyrosine kinase 2	36.54	3.71	0.28	1.02	30.62	-0.25	63.14	-23.85	28.62	0.12	-5.85	-11.68	18.27	-57.12	-27.29	-7.05	0.98
1417307_at	Dmd	13405	pke Dp71 dys mdx DXSmh7 DXSmh9 Dp427	dystrophin, muscular dystrophy	0.11	-16.98	0.51	3.47	-3.25	-9.33	-0.62	47.45	0.47	6.48	-0.03	-1.46	0.43	-7.29	62.68	-7.62	-4.88
1417308_at	Pkm2	18746	AA414905 AL024370 Pk-3 Pk3 Pkm2 Pk-2 AL024424	pyruvate kinase, muscle	-4.55	-1.11	0.65	0.26	11.66	136.18	-29.71	0.11	-5.95	-29.8	-8.58	-26.71	0.12	-10.92	-5.34	14.62	2.22
1417309_at	Tob2	57259	AV071822 2900090N22Rik mKIAA1663 4930545K18Rik	transducer of ERBB2, 2	-0.15	1.49	0.08	3.48	1.5	-10.42	12.34	-0.45	5.56	26.29	-19.29	-3.83	11.81	-3.7	-15.76	-0.37	-0.56
1417310_at	Tob2	57259	AV071822 2900090N22Rik mKIAA1663 4930545K18Rik	transducer of ERBB2, 2	0.63	15.3	3.81	4.54	-2	-47.98	3.11	22.96	0.47	3.61	-0.1	0.07	0.42	-1.48	-0.58	-1.58	-0.5
1417311_at	Crip2	68337	Crp CRP2 CRP4 ESP1 C77570 Hlp AW743261 0610010I23Rik	cysteine rich protein 2	-3.38	2.03	0.26	17.19	-0.27	2.35	0.75	-18.99	3.57	-6.13	9.88	-1.02	6.68	-10.64	-28.62	0.06	9.93
1417312_at	Dkk3	50781	AW061014 C87148	dickkopf homolog 3 (Xenopus laevis)	-4.43	-1.2	0.19	7.5	-7.11	27.97	10.3	-1.15	-0.56	-3.27	0.87	16.49	2.12	-8.68	-4.14	-2.35	-5.47
1417313_at	Lsm7	66094	1110033F18Rik 0910001B06Rik	LSM7 homolog, U6 small nuclear RNA associated (S. cerevisiae)	-0.39	0.03	-5.13	-16.52	-0.24	-0.43	-0.3	-3.65	1.56	0.39	-1.73	1.48	0.33	6.13	0.08	1.79	1.45
1417315_at	Gripap1	54645	DXImx47e AI854681 GRASP-1 mKIAA1167 Sfc10	GRIP1 associated protein 1	-0.88	-2.2	20.73	1.67	0.39	30.61	1.66	-13.58	-1.43	67.08	29.63	-5.97	0.47	-22.44	-25.62	-5.49	-24.09
1417316_at	Acot13	66834	RP23-92G13.5 0610006O17Rik Them2	acyl-CoA thioesterase 13	-3.79	5.18	0.85	7.85	0.19	67.15	-23.2	1.77	-5.19	-10.75	-6.66	-5.93	-1.63	2.93	-8.58	0.65	-3.66
1417318_at	Dbc1	56710	Dbc1 Fam5a BRINP Dbccr1	deleted in bladder cancer 1 (human)	0.57	2.35	-0.06	9.15	-5.91	0.27	-2.25	1.21	-4.24	0	-0.71	-0.07	3.14	-0.3	0.53	2.1	-2.41
1417319_at	Pvrl3	58998	AA407785 AU016832 AW538082 2610301B19Rik CD113 4921513D19Rik 3000002N23Rik	poliovirus receptor-related 3	0.71	-4.52	1.14	8.92	-1.56	7.09	-8.28	9.34	-7.39	-14.68	-8.14	7.44	7.03	2.25	12.15	-1.25	-4.68
1417320_at	Grpel1	17713	mt-Grpel1 mt-GrpE#1 AA408748	GrpE-like 1, mitochondrial	4.02	6.3	1.3	-10	0.07	4.29	0.71	1.74	0.67	0.14	-30.4	1.32	0.4	2.93	0.14	4.13	1.3
1417321_at	Zcchc7	319885	4930572I07Rik D4Wsu132e RP23-159N16.2	zinc finger, CCHC domain containing 7	4.5	12.59	-20.22	-6.37	-48.21	-194.37	3.81	0.34	29.62	59.22	5.24	5.04	-10.54	0.25	10.65	0.13	16.4
1417322_at	Dohh	102115	AL022869 1110033C18Rik Hlrc1 AI585913	deoxyhypusine hydroxylase/monooxygenase	0	2.89	1.59	-7.5	0.8	36.37	-1.31	-8.25	-3.36	-5.48	-6.87	0.8	-0.34	-2.1	-7.49	9.74	0.1
1417323_at	Psrc1	56742	AL033312 Dda3 RP23-27B23.8 5430413I02Rik	proline/serine-rich coiled-coil 1	-4.8	-10.06	-5.85	-5.28	2.44	1.04	0.32	14.65	-14.05	-16.76	-6.21	27.24	0.88	8.91	11.15	4.23	-0.29
1417324_at	Mast2	17776	Mtssk MAST205	microtubule associated serine/threonine kinase 2	-1.62	-7.27	15.95	8.45	2.02	18.29	-21.89	-2.23	-7.34	-5.82	-0.66	11.26	1.55	10.4	-4.81	0.68	-3.7
1417325_at	Btrc	12234	Beta-Trcp1 E3RSIkappaB b-TrCP E3RS-IkappaB FWD1 Slimb Fbw1a beta-TrCP HOS	beta-transducin repeat containing protein	-0.26	-1.47	-0.71	0.3	-1.55	-16.5	-5.12	10.66	-0.92	0.27	0.32	36.69	0.25	8.58	5.7	-1.34	-1.06
1417326_a_at	Anapc11	66156	R75218 1110011I19Rik	anaphase promoting complex subunit 11	-0.79	2.85	-1.49	-1.84	23.65	101.92	0.08	-7.38	-17.5	-18.71	1.02	-8.51	-7.54	-3.75	-14.22	3.08	-0.2
1417327_at	Cav2	12390	AI447843	caveolin 2	-8.16	-31.35	41.34	20.37	42.52	198.5	0.85	6.48	-18.13	-50.94	-2.02	5.5	17.28	-45.36	9.94	-17.84	-51.89
1417328_at	Ercc1	13870	Ercc-1	excision repair cross-complementing rodent repair deficiency, complementation group 1	0.79	8.34	0.64	-4.2	-3.46	10.16	-23.98	1.24	0.13	2.63	-11.92	0.8	-7.23	-1.57	-16.46	16.86	5.99
1417329_at	Slc23a2	54338	AI844736 NBTL1 mKIAA0238 SVCT2 YSPL3 YSPL2 Slc23a1	solute carrier family 23 (nucleobase transporters), member 2	-6.44	-14.49	15.17	11.61	47.4	195.34	-4	-35.19	0.1	-3.46	-11.95	-36.31	6.61	-3.81	-16.33	-6.98	-8.81
1417330_at	Slc23a2	54338	AI844736 NBTL1 mKIAA0238 SVCT2 YSPL3 YSPL2 Slc23a1	solute carrier family 23 (nucleobase transporters), member 2	-3.76	-2.59	3.18	0.27	22.58	130.9	-2.82	-17.29	-2.58	-11.31	-5.63	-1.6	1.88	-4.99	-13.87	0.04	-3.16
1417331_a_at	Arl6	56297	BBS3 1110018H24Rik 2210411E14Rik	ADP-ribosylation factor-like 6	-7.06	-13.48	1.65	1.04	7.44	66.46	30.01	14.78	-14.4	-12.18	-25.13	0.97	4.55	-26.69	24.23	-1.05	-22.55
1417332_at	Rfx2	19725	5430432H19Rik	regulatory factor X, 2 (influences HLA class II expression)	-2.33	10.49	-0.61	2.97	-16.15	-75.09	-9.03	25.42	-3.69	0.36	13.96	17.96	-0.92	38.15	5.06	1.73	-3.07
1417333_at	Rasa4	54153	AW112107 AA793972 CAPRI GAPL BB079060	RAS p21 protein activator 4	-8.28	-29.26	23.61	16.91	38.71	182.85	29.06	1.4	-43.92	-11.64	-0.16	2.63	29.78	-11.27	-1.45	-6.51	-87.29
1417334_at	Stk19	54402	RP1 G11	serine/threonine kinase 19	14.39	0.63	0.71	-1.44	15.86	-0.63	17.72	-15.96	2.79	-3	-12.34	0.09	2	2.99	-3.02	1.63	0.8
1417335_at	Sult2b1	54200	SULT2B ST2B1 BB173635 AI326997	sulfotransferase family, cytosolic, 2B, member 1	19.66	32.05	-1.83	-7.61	-3.97	-19.8	-0.81	-3.68	2.43	-0.62	-2.43	-6.48	-1.79	0.14	-6.11	11.42	17.95
1417336_a_at	Sytl4	27359	Slp4 Gph	synaptotagmin-like 4	-3.38	-26.29	0.31	-1.16	-1.33	1.65	-1.95	80.88	0.3	-6.98	0.94	1.72	-3.82	9.8	94.84	-6.68	-14.25
1417337_at	Epb4.2	13828	Epb42	erythrocyte protein band 4.2	0.43	0.04	-2.68	-10.33	-4.44	1.93	-0.66	11.06	-1.89	-0.25	46.64	2	-3.19	-4.72	15.74	0.06	-1.12
1417338_at	Epb4.2	13828	Epb42	erythrocyte protein band 4.2	0.59	4.43	0.28	1.28	-4.62	-3.8	-3.47	10.24	-2.15	0.03	30.71	1.34	-4.8	-9.17	0.97	0.63	0.12
1417340_at	Glrx3	30926	PICOT Txnl2	glutaredoxin 3	-10.22	2.94	0.8	0.26	1.34	5.24	-9.84	10.8	-1.7	0.02	-10.04	0.74	0.52	0.07	0.58	18.69	2.81
1417341_a_at	Ppp1r2	66849	0610025N14Rik IPP-2 4930440J04Rik 2310007G06Rik 5430408E15Rik D16Ertd248e	protein phosphatase 1, regulatory (inhibitor) subunit 2	-18.71	-2.06	1.05	-0.18	15.05	80.07	-5.52	-8.2	-10.87	0.57	0.18	7.39	4.2	-6.2	-23.36	2.22	-4.11
1417342_at	Ppp1r2	66849	0610025N14Rik IPP-2 4930440J04Rik 2310007G06Rik 5430408E15Rik D16Ertd248e	protein phosphatase 1, regulatory (inhibitor) subunit 2	-9.93	-2.86	14.97	8.33	0.15	93.81	0.33	4.47	-16	-6.95	-0.91	-0.31	0.61	-27.73	2.26	-4.5	-13.53
1417343_at	Fxyd6	59095	0610030I18Rik Php	FXYD domain-containing ion transport regulator 6	-0.23	0.9	-0.02	17.2	1.13	-5.85	-2.03	3.6	1.18	0.84	1.08	8.73	0.64	1.1	0.08	0.42	1.39
1417344_at	2900064A13Rik	73024	2900064A13Rik c11orf3 AI451465 ORF3 RP23-52C15.1	RIKEN cDNA 2900064A13 gene	9.42	2.46	18.05	-1.65	8.97	102.63	0.51	-14.8	-1.4	-56.91	-19.7	-26.7	4.2	-9.74	-8.34	1.29	1.03
1417345_at	2900064A13Rik	73024	2900064A13Rik c11orf3 AI451465 ORF3 RP23-52C15.1	RIKEN cDNA 2900064A13 gene	0.2	1.89	-0.06	-7.92	1.08	8.72	-0.26	-3.3	-2.51	0.48	-1.81	1.94	-6.69	1.43	-3.13	-1.93	0.47
1417346_at	Pycard	66824	TNS1 masc Asc TMS-1 9130417A21Rik CARD5	PYD and CARD domain containing	16.85	1.54	2.77	1.51	31.41	9.32	0.07	-14.81	5.65	-37.17	-7.04	-19	-2.24	17.09	-29.17	0.36	5.43
1417347_at	Pycard	66824	TNS1 masc Asc TMS-1 9130417A21Rik CARD5	PYD and CARD domain containing	-0.38	4.06	16.49	4.55	3.84	2.03	-5.35	12.7	-0.84	-20.5	-1.42	-5.22	-1.31	1.37	0.78	0.32	-3.78
1417348_at	2310039H08Rik	67101		RIKEN cDNA 2310039H08 gene	-1.16	4.79	-17.3	-4.7	0.14	-39.43	0.08	24.73	-7.25	4.11	0.51	-3.33	-2.17	8.05	9.48	6.65	2.1
1417349_at	Pldn	18457	Pldn pa Stx13bp1 BLOC-1	pallidin	5.94	1.11	2.39	-17.35	40.47	35.39	0.52	-8.01	-6.33	-5.82	-1.34	-35.82	-0.95	-3.46	0.83	0.74	1.4
1417350_at	Pldn	18457	Pldn pa Stx13bp1 BLOC-1	pallidin	-15.46	-1.78	0.51	-2.93	38.21	143.8	-16.29	-11.96	-12.48	-4.05	0.09	-0.41	-0.41	-3.68	-44.1	3.61	0.22
1417351_a_at	Snrpa1	68981	1500015N06Rik	small nuclear ribonucleoprotein polypeptide A'	10.24	6.06	-13.28	-10.71	-29.87	-115.09	3.42	4.82	5.8	1.43	-11.98	13.07	-0.67	17.92	19.04	7.69	7.4
1417352_s_at	Snrpa1	68981	1500015N06Rik	small nuclear ribonucleoprotein polypeptide A'	1.13	15.16	-21.85	-30	-35.91	-86.53	0.29	0.08	0.92	5.82	-4.27	12.9	-4.94	31.99	0.82	18.81	23.73
1417353_x_at	Snrpa1	68981	1500015N06Rik	small nuclear ribonucleoprotein polypeptide A'	-2.58	6.48	-13	-20.36	-17.16	-47.78	-9.47	0.19	0.12	4.96	0.72	20.16	-5.02	21.24	0.17	21.12	18.9
1417354_at	Sil1	81500	AI042831 wz 1810057E01Rik	endoplasmic reticulum chaperone SIL1 homolog (S. cerevisiae)	1.01	-2.54	2.35	4.12	-7.38	36.48	0.4	35.07	-4.34	-28.29	-23.33	-8.15	5.36	-16.8	40.5	1.04	-7.53
1417355_at	Peg3	18616	Gcap4 End4 mKIAA0287 ASF-1 AL022617 Zfp102 Pw1	paternally expressed 3	-0.24	-1.06	-0.31	4.97	-0.14	-2.04	1.11	-6.69	-0.1	0.06	-1.81	0.2	-0.13	0.14	1.42	-1.63	4.71
1417356_at	Peg3	18616	Gcap4 End4 mKIAA0287 ASF-1 AL022617 Zfp102 Pw1	paternally expressed 3	0.69	3.89	0	11.48	-5.91	-19.79	0.45	11.67	-2.01	2.67	-0.94	-1.87	0.65	-2.12	6.3	2.05	0.16
1417357_at	Emd	13726	Sta AW550900	emerin	3.21	9.49	-7.12	-2.56	2.4	-49.79	4.98	4.54	0.54	5.66	0.04	0.31	-0.03	-10.64	-1.45	5.17	11.67
1417358_s_at	Sorbs1	20411	SH3P12 2310065E01Rik Sh3d5 mKIAA1296 9530001P15Rik CAP	sorbin and SH3 domain containing 1	-0.05	0.16	1.43	4.11	16.03	34.63	3.37	-2.25	-7.39	-4.8	0.15	-0.94	0.36	-2.96	-8.23	-0.95	-5.64
1417359_at	Mfap2	17150	Magp1 AI893631 Magp	microfibrillar-associated protein 2	-1.13	-2.24	0.12	16.07	-0.51	4.02	-6.18	1.31	-3.31	-10.61	-10.54	0.87	2.22	5.63	11.49	0.06	-1.69
1417360_at	Mlh1	17350	1110035C23Rik AI317206 AI325952 AI561766	mutL homolog 1 (E. coli)	8.82	18.09	-14.08	-15.62	-43.08	-156.42	0.17	12.31	6.44	25.65	0.46	1.81	-6.78	5.03	30.15	2.62	7.2
1417361_at	Asb3	65257	Asb-3 2400011J03Rik	ankyrin repeat and SOCS box-containing 3	0.63	1.85	-3.5	-3.77	0.05	-36.07	-10.44	-2.91	13.46	9.22	2.67	-0.78	-17.49	0.04	-9.68	1.11	47.95
1417362_at	Rhcg	56315	BB065800	Rhesus blood group-associated C glycoprotein	2.38	0.01	1.32	-0.01	7.53	-1	0.48	-1.22	6.56	-6.49	-6.08	2.56	0.53	-1.51	-2.34	-0.21	2.23
1417363_at	Zfp61	22719		zinc finger protein 61	-14.96	-6.26	-7.8	-14.48	-1.38	3.07	0.31	-0.85	9.65	0.49	-19.89	7.73	-8.2	61.96	2.75	2.01	1.04
1417364_at	Eef1g	67160	EF1G 2610301D06Rik AA407312	eukaryotic translation elongation factor 1 gamma	0.67	14.88	-31.27	-19.59	-36.97	-139.84	3.17	16.85	4.97	23.61	1.75	7.6	-8.65	3.33	19.05	5.42	25.25
1417365_a_at	Calm1	12313	AI461935 Calm CaM AL024000 AI327027 AI256814	calmodulin 1	-0.92	16.36	1.69	1.85	8.47	-11.33	15.58	-13.92	0.26	17.63	-1.86	0.08	14.47	-26.7	-44.96	0.03	3.17
1417366_s_at	Calm1	12313	AI461935 Calm CaM AL024000 AI327027 AI256814	calmodulin 1	-18.22	-0.35	2.2	0.13	36.37	81.27	-3.15	-29.9	-7.53	6.95	0.57	-0.64	1.95	-15.28	-68.42	-0.19	0.03
1417367_at	Ppp2ca	19052	R75353 PP2A	protein phosphatase 2 (formerly 2A), catalytic subunit, alpha isoform	4.18	5.71	0.74	-6.41	7.32	15.77	0.82	-37.52	2.51	6.19	4.48	0.04	0.98	39.18	-28.74	1.19	3.3
1417368_s_at	Ndufa2	17991	AV000592 B8 C1-B8 CI-B8	NADH dehydrogenase (ubiquinone) 1 alpha subcomplex, 2	1.95	1.68	1.96	1.34	0.94	37.66	-7.42	2.89	4.67	4.63	-20.12	14.61	0.14	1.02	6.28	1.49	1.43
1417369_at	Hsd17b4	15488	17-beta-HSD MFE-2 Mfp-2 MFP2 DBP 17[b]-HSD perMFE-2 4 MPF-2	hydroxysteroid (17-beta) dehydrogenase 4	-0.41	-19.05	3.81	5.09	5.42	122.34	27.27	-3.83	0.41	-95.61	-24.74	-0.37	0.55	7.4	1.07	-6.23	-8.89
1417370_at	Tff3	21786	mITF ITF	trefoil factor 3, intestinal	5.69	0.4	-0.27	-8.05	2.13	2.02	0.28	-14.11	5.27	1.31	-2.84	0.86	-1.26	4.31	-11.05	-0.39	4.72
1417371_at	Peli1	67245	D11Ertd676e A930031K15Rik AA409794 2810468L03Rik AI586297	pellino 1	0.64	19.23	-2.76	0.65	-4.07	-23.39	3.8	-49.9	34.56	-5.11	6.12	-8.74	-4.32	1.23	-73.99	7.78	86.67
1417372_a_at	Peli1	67245	D11Ertd676e A930031K15Rik AA409794 2810468L03Rik AI586297	pellino 1	7.52	12.65	-8.47	-2.76	-5.85	-43.32	8.76	-59.61	50.25	-7.9	1.4	-3.87	0.74	3.63	-45.36	6.42	92.31
1417373_a_at	Tuba4a	22145	Tuba4 M[a]4	tubulin, alpha 4A	6.96	22.86	-15.38	-13.73	-39.2	-129.23	4.1	37.21	12.97	1.1	0.05	0.68	1.78	2.28	39.21	4.55	10.98
1417374_at	Tuba4a	22145	Tuba4 M[a]4	tubulin, alpha 4A	-1.46	17.2	-12.13	-32	-16.27	-90.7	-21.86	44.77	12.55	1.18	3.63	-8.23	-8.89	1.09	35.68	8.18	19.49
1417375_at	Tuba4a	22145	Tuba4 M[a]4	tubulin, alpha 4A	-0.37	6.29	-2.79	-0.68	-8.44	-11.1	-4.17	25.43	-0.34	-3.65	-4.9	-2.27	-3.43	-3.53	22.27	8.3	7.12
1417376_a_at	Cadm1	54725	Igsf4 AI987920 3100001I08Rik Necl2 RA175A Igsf4a RA175C 2900073G06Rik RA175 RA175B Bl2	cell adhesion molecule 1	-2.88	-7.25	10.55	34.76	-3.69	174.81	30.58	-3.13	-12.3	-9.87	16.59	-22.18	17.32	-27.46	-8.46	-18.8	-25.66
1417377_at	Cadm1	54725	Igsf4 AI987920 3100001I08Rik Necl2 RA175A Igsf4a RA175C 2900073G06Rik RA175 RA175B Bl2	cell adhesion molecule 1	-1.68	-17.79	8.77	33.2	-5.5	187.13	33.8	-3.8	-8.03	-8.57	15.98	-24	14.78	-19.7	-2.97	-12.7	-36.24
1417378_at	Cadm1	54725	Igsf4 AI987920 3100001I08Rik Necl2 RA175A Igsf4a RA175C 2900073G06Rik RA175 RA175B Bl2	cell adhesion molecule 1	-1.57	-20.42	10.95	34.3	-4.68	178.39	39.28	-8.62	-6.89	-5.64	17	-28.5	13.14	-14.13	-4.98	-20.5	-29.85
1417379_at	Iqgap1	29875	mKIAA0051 AA682088 D7Ertd237e D7Ertd257e	IQ motif containing GTPase activating protein 1	10.61	-9.64	17.94	2.73	7.53	58.48	11.24	-13.15	-6.23	14.56	9.75	-1.95	6.11	-4.7	-18.05	-14.08	-49.63
1417380_at	Iqgap1	29875	mKIAA0051 AA682088 D7Ertd237e D7Ertd257e	IQ motif containing GTPase activating protein 1	1.36	-14.44	7.05	0.74	30.1	114.12	0.3	-64.44	-8.78	10.33	1.11	-0.33	0.26	0.46	-60.02	-3.91	-12.07
1417381_at	C1qa	12259	C1q AI255395	complement component 1, q subcomponent, alpha polypeptide	-4.38	-16.35	26.97	39.49	30.76	182.18	1.42	-10.01	1.87	-10.72	17.91	-18.68	16.54	-12.2	-11.19	-7.77	-67.6
1417382_at	Entpd5	12499	NTPDase-5 Pcph mNTPase AI987697 AI196558 Cd39l4 ER-UDPase NTPDase5	ectonucleoside triphosphate diphosphohydrolase 5	-0.53	36.84	-15.61	-26.82	-43.69	-97.16	-20.07	6.28	0.75	3.61	0.27	15.31	-35.13	75.81	8.55	4.4	12.81
1417383_at	Entpd5	12499	NTPDase-5 Pcph mNTPase AI987697 AI196558 Cd39l4 ER-UDPase NTPDase5	ectonucleoside triphosphate diphosphohydrolase 5	-9.61	10.19	-4.49	-17.43	-22.81	0.14	-49.04	-0.56	-2.78	-0.1	0.19	24.66	-26.37	57.54	-1.32	8.97	3.57
1417384_at	Entpd5	12499	NTPDase-5 Pcph mNTPase AI987697 AI196558 Cd39l4 ER-UDPase NTPDase5	ectonucleoside triphosphate diphosphohydrolase 5	-2.1	26.22	-2.97	-15.76	-43.98	-77.85	-47.74	14.4	0.03	5.38	4.1	7.88	-36.06	68.13	14.09	0.86	7.57
1417385_at	Npepps	19155	MP100 Psa goku AAP-S R74825	aminopeptidase puromycin sensitive	-1.37	-7.59	2.4	-0.98	12.68	47.96	-2.52	-12.27	4.63	-20.32	-34.86	2.36	1.97	2.13	-3.46	-4.72	1.6
1417386_at	Npepps	19155	MP100 Psa goku AAP-S R74825	aminopeptidase puromycin sensitive	-8.87	-15.61	6	2.27	42.28	78.56	-8.27	-4.25	2.71	-9.72	-3.75	-18.67	0.18	2.68	-13.03	0.47	0.12
1417387_at	Med31	67279	RP23-207N15.5 CGI-125 l11Jus15 3110004H13Rik	mediator of RNA polymerase II transcription, subunit 31 homolog (yeast)	8.73	2.51	-9.72	-2.44	-8.27	-82.76	0.89	6.28	0.15	20.79	-11.51	7.71	0.17	21.09	0.38	4.09	1.08
1417388_at	Bex2	12069	Bex1 AL024066	brain expressed X-linked 2	2.55	0.66	-3.45	0.38	-15.43	-19.69	-1.23	17.84	21.78	-33.89	-22.69	-9.78	-5.42	48.28	31.18	1.66	4.36
1417389_at	Gpc1	14733	AI462976	glypican 1	20.65	9.14	22.09	5.63	48.95	17.03	-2.93	1.81	-3.31	-106.61	2.14	-33.33	9.98	-2.02	-1.53	-1.15	-3.17
1417390_at	Gpn1	74254	MBDIN Xab1 NTPBP 2410004J02Rik AI449615	GPN-loop GTPase 1	15.9	10.48	-1.81	-4.86	-18.78	-41.35	23.47	3.19	1.34	10.95	-17.98	0.03	0.67	1.11	27.4	0.39	0.04
1417391_a_at	Il16	16170	mKIAA4048	interleukin 16	6.21	5.6	-37.71	-23.46	-42.82	-117.21	2.24	-13.23	27.02	23.52	7.08	16.03	-21.87	32.18	-9.99	4.6	44.49
1417392_a_at	Slc7a7	20540	AI790233 my+lat1	solute carrier family 7 (cationic amino acid transporter, y+ system), member 7	-4.18	-56.75	25.35	33.23	31.75	158.15	16.96	-1.49	-20.02	5.83	7.9	0.09	18.67	-53.5	-2.8	-14.58	-86.59
1417393_a_at	Fam132a	67389	1110035L05Rik alipolin CTRP12 C1qdc2	family with sequence similarity 132, member A	-5.76	-25.87	1.63	-6.79	13.41	35.61	-2.22	15.39	0.1	-61.31	4.93	-5.41	-5.63	-4.57	18.92	2.64	5.29
1417394_at	Klf4	16600	Gklf EZF Zie	Kruppel-like factor 4 (gut)	0.5	-12.54	10.72	18.85	17.63	13.81	33.1	0.33	0.77	-2.35	8.57	0.06	33.36	-41.32	2.05	-15.3	-44.84
1417395_at	Klf4	16600	Gklf EZF Zie	Kruppel-like factor 4 (gut)	-2.8	-7.66	13.99	23.72	17.97	9.25	8.62	2.67	0.22	-0.46	16.22	-0.31	29.62	-39.02	-0.06	-14.15	-32.82
1417396_at	Podxl	27205	Ly102 PCLP-1 AW121214 Pclp1 PC	podocalyxin-like	2.57	0.4	0.02	-3.29	6.77	-14.11	1.3	0.32	1.25	-1.91	0.06	-0.35	0.74	0.24	0.35	-0.36	7.21
1417397_at	Slc9a1	20544	Nhe1 swe AW554487 Apnh	solute carrier family 9 (sodium/hydrogen exchanger), member 1	1.09	-5.58	11.8	0.04	31.64	52.36	4.68	-3.91	1.25	-11.21	3.52	-11.07	11.11	-8.9	-9.55	-2.15	-5.64
1417398_at	Rras2	66922	C86394 2610016H24Rik TC21	related RAS viral (r-ras) oncogene homolog 2	12.82	49.13	-1.42	-15.91	10.7	-124.31	2.34	-64.78	1.62	28.2	2.33	8.97	-2.41	11.95	-61.48	15.65	16.54
1417399_at	Gas6	14456	Gas-6	growth arrest specific 6	-7.86	-11.06	15.02	38.83	7.16	219.49	-3.84	7.11	-17.65	-28.94	0.38	-1.54	6.09	-25.24	1.75	-11.81	-51.35
1417400_at	Rai14	75646	Ankycorbin mKIAA1334 1700020L11Rik 1700008J19Rik Norpeg	retinoic acid induced 14	-3.46	-26.88	51	20.67	51.15	83.53	-10.26	27.59	-6.56	-87.77	-4.94	-2.12	19.39	-34.67	39.5	-4.55	-23.67
1417401_at	Rai14	75646	Ankycorbin mKIAA1334 1700020L11Rik 1700008J19Rik Norpeg	retinoic acid induced 14	-2.8	-13.08	40.71	9.59	43.38	97.6	-14.92	4.57	-7.49	-49.36	-8.09	-1.24	13.17	-19.63	7.1	-2.88	-14.45
1417402_at	Fam165b	68936	1190017O12Rik Fam165b C21orf51	family with sequence similarity 165, member B	0.45	-0.9	-2.97	-18.52	-5.63	7.23	-3.95	-0.39	2.39	1.88	-7.37	0.25	-11.58	3.22	-8.29	6.29	7.57
1417403_at	Elovl6	170439	FAE C77826 LCE	ELOVL family member 6, elongation of long chain fatty acids (yeast)	27.74	2.77	-15.5	-8.22	-8.92	-90.16	-1.99	30.98	2.62	-38.33	-16.08	33.57	-6.77	13.27	34.25	7.68	23.52
1417404_at	Elovl6	170439	FAE C77826 LCE	ELOVL family member 6, elongation of long chain fatty acids (yeast)	22.01	4.9	-11.81	-5.85	-9.07	-107.09	-0.6	34.1	1.76	-44.54	-16.67	38.67	-5.06	10.42	46.93	8.25	20.33
1417405_at	Stard3	59045	es64 Mln64	START domain containing 3	8.63	-17.44	5.79	0.18	26.13	94.15	23.9	-34.29	1.33	-22.04	-12	-7.16	8.54	4.29	-17.88	-2.95	-8.96
1417406_at	Sertad1	55942	AW456625 Sei1 1110032C13Rik AV000455 TRIP-Br1 Sei-1	SERTA domain containing 1	2.07	0.04	2.19	3.15	19.57	30.66	-26.29	-8.94	5.22	-5.74	-24.78	-19.59	1.92	-21.08	-7.49	5.91	8.42
1417407_at	Fbxl14	101358	AW322056 Fbx14l	F-box and leucine-rich repeat protein 14	0.32	21.66	-7.93	-0.65	-57.46	-129.94	-14.19	32.56	4.09	0.49	-0.96	5.65	-8.55	35.4	7.57	5.84	15.18
1417408_at	F3	14066	TF CD142 Cf3 AA409063 Cf-3	coagulation factor III	-5.91	-7.4	44.06	27.48	41.98	63.94	-7.17	0.38	-14.83	-11.68	-1.32	-3.31	19.45	-22.7	-1.14	0.53	-17.05
1417409_at	Jun	16476	c-jun Junc AP-1	Jun oncogene	-2.13	-3.82	2.63	14.14	1.56	26.92	10.86	2.02	3.7	-12.15	0.89	-0.47	12.48	-33.26	9.03	-3.4	-28.72
1417410_s_at	Prkci	18759	Pkcl PKClambda 2310021H13Rik Pkci aPKClambda mKIAA4165 Prkcl AI427505	protein kinase C, iota	-1.69	-10.17	9.25	13.95	-4.17	6.37	-0.23	9.77	-14.09	3.95	-1.68	2.57	2.76	0	21.25	-1.78	-31.25
1417411_at	Nap1l5	58243	1110020M21Rik	nucleosome assembly protein 1-like 5	0.79	10.24	-4.89	4.83	-7.36	-31.9	0.12	3.51	2.02	-1.36	0.02	5.48	1.44	2.01	4.61	-0.09	0.01
1417412_at	F8a	14070	AI852759 DXUcsf1 F8a1	factor 8-associated gene A	0.46	17.31	-1.6	-6.42	-3.72	0.71	-27.17	-14.71	5.49	1.76	-10.65	-7.64	-13.4	3.38	-20.73	6.95	44.86
1417413_at	Cuzd1	16433	Itmap1 Usg Utczp Erg-1 Uo-44	CUB and zona pellucida-like domains 1	0.55	-2.03	-0.01	-4.04	1.33	5.62	2.75	-12.6	0.98	0.1	0.19	0.24	1.74	-1.02	-5.94	-1.29	2.32
1417414_at	Sept3	24050	AV154067 B530002E20Rik 3110018K01Rik Sep3	septin 3	0.86	-4.58	0.98	4.79	15.67	-8.37	67.51	-4.25	0.12	0.32	7.46	-1.72	11.24	-1.68	-4.1	0.29	1.13
1417415_at	Slc6a3	13162	DAT Dat1	solute carrier family 6 (neurotransmitter transporter, dopamine), member 3	-0.59	-0.26	6.76	-1.7	9.24	17.41	2.69	-0.27	0.16	-1.26	-1.9	-0.78	0.41	-17.07	-0.85	-3.79	-0.86
1417416_at	Kcna1	16485	Shak Kca1-1 MBK1 Kv1.1 Mk-1 AI840627 mceph	potassium voltage-gated channel, shaker-related subfamily, member 1	0.94	1.87	-0.2	0.49	-2.11	-4.19	0.39	-14.24	1.28	2.9	3.83	0.37	1.08	-0.58	-4.68	0.07	3.19
1417417_a_at	Cox6a1	12861	VIaL	cytochrome c oxidase, subunit VI a, polypeptide 1	3.4	0.11	4.16	1.48	6.53	11.79	2.16	5.77	1.87	5.75	6.48	0.41	2.62	0.21	21.95	1.58	1.89
1417418_s_at	Cox6a1	12861	VIaL	cytochrome c oxidase, subunit VI a, polypeptide 1	-6.63	0.12	0.07	-4.97	16.09	67.81	-6.71	-13.8	4.12	0.69	0.18	0.09	0.3	0.23	-29.97	2.89	0.67
1417419_at	Ccnd1	12443	AI327039 bcl-1 PRAD1 Cyl-1 CycD1 cD1	cyclin D1	-12.06	-35.92	1.39	16.33	27.03	117.34	63.48	5.78	-17.56	-36.37	1.83	-2.6	38.64	-15.44	18.84	-18.63	-65.56
1417420_at	Ccnd1	12443	AI327039 bcl-1 PRAD1 Cyl-1 CycD1 cD1	cyclin D1	-12.5	-55	0.98	21.39	27.55	113.95	63.1	4.2	-17.84	-20.99	3.55	-2.17	40.06	-17.52	11.85	-18	-59.55
1417421_at	S100a1	20193	S100 AI266795 S100a	S100 calcium binding protein A1	-0.81	-14.51	24.59	6.03	51.65	203.48	-8.98	4.3	-15.35	-47.44	-4.49	-9.91	5.43	-31.39	0.55	-1.83	-19.29
1417422_at	Gnmt	14711		glycine N-methyltransferase	-1.03	1.3	0.36	9.33	-2.62	-22.78	0.24	6.29	-0.8	22.84	2.14	0.78	7.86	-1.24	1.95	0.4	-13.14
1417423_at	Grina	66168	Tmbim3 1110025J15Rik Lag	glutamate receptor, ionotropic, N-methyl D-aspartate-associated protein 1 (glutamate binding)	5.11	-17.47	19.36	8.59	44.01	155.15	-0.32	-18.2	-1.69	-30.51	9.17	-18.64	12.51	-24.54	-28.43	-2.33	-5.26
1417424_at	Ier3ip1	66191	1110057H19Rik AI644142 AL022863 AV026606 AL022842	immediate early response 3 interacting protein 1	-7.39	-17.31	14.46	2.49	10.6	24.5	1.5	-4.48	-3.59	-6.29	-0.54	-5.22	0.31	0.01	0.8	0.2	0.07
1417425_at	Prkrip1	66801	C114 8430424D23Rik	Prkr interacting protein 1 (IL11 inducible)	3.7	9.83	-3.16	-11.12	0.4	-4.93	-1.12	-8.8	-1.5	1.87	-15.91	1.92	0.93	6.12	-11.08	16.37	5.16
1417426_at	Srgn	19073	Sgc Prg Prg1	serglycin	1.54	0.49	1.07	-10.78	9.77	-47.2	6.6	7.82	5.33	20.02	9.22	-9.46	0.85	-59.71	3.19	2.38	5.29
1417427_at	Rnaseh2c	68209	1500026D16Rik AYP1	ribonuclease H2, subunit C	2.71	-0.02	-3.33	-17.33	4.95	13.88	-2.59	-17.27	0.23	0.2	2.12	-0.09	-9.62	-0.98	-6.99	1.78	6.69
1417428_at	Gng3	14704		guanine nucleotide binding protein (G protein), gamma 3	0.32	4.95	-1.08	0.04	1.72	7.8	3.01	-17.1	-1.42	0.6	-8.53	-0.92	-0.86	-0.53	-12.09	4.09	0.89
1417429_at	Fmo1	14261		flavin containing monooxygenase 1	0.05	-3.58	0.12	11.61	0.44	12.45	1.68	-7.54	-0.91	0.04	1.8	0.32	6.99	0.55	-6.7	-6.29	-3.68
1417430_at	Cdr2	12585	AA617262	cerebellar degeneration-related 2	-1.5	10.51	1.5	0.81	-3.66	31.44	-30.62	-40.79	2.54	-12.86	22.18	-9.41	0.03	-26.67	-42.74	3.9	45.33
1417431_a_at	Sphk2	56632	C76851	sphingosine kinase 2	-7.78	-2.77	32.65	2.1	31.03	176.25	-8.93	-17.17	-5.65	-2.93	-8.51	-5.35	10.87	-16.45	-18.51	-1.99	-14.06
1417432_a_at	Gnb1	14688	C77571 Gnb-1 AA409223	guanine nucleotide binding protein (G protein), beta 1	0.69	-1.27	3.44	0.56	31.02	79.42	-0.95	-40.11	0.35	-2.51	-7.93	-1.63	8.6	-9.42	-41.5	0.32	-1.33
1417433_at	Lypla2	26394	LysoII	lysophospholipase 2	11.96	0.49	0.14	-12.45	11.91	6.68	13.08	-25.74	8.09	-0.44	0.91	-3.17	-1.55	-14.87	-18.39	0.27	6.29
1417434_at	Gpd2	14571	AW494132 AA408484 TISP38 GPDH Gpd-m Gdm1 Gpdh-m AI448216 AU021455	glycerol phosphate dehydrogenase 2, mitochondrial	12.31	-0.88	-0.93	-3.36	26.44	25.56	9.39	1.1	-51.34	4.34	-4.13	-11.69	9.51	-0.75	5.45	-2.67	-32.66
1417435_at	Large	16795	froggy Gyltl1a BPFD#36 Mbp-1 Mbp1 mKIAA0609 enr myd fg	like-glycosyltransferase	4.05	-39.18	24.79	20.05	43.44	188.19	9.7	7.85	-14.12	-83.9	-6.46	-11.39	20.19	-4.27	12.62	-9.08	-75.47
1417437_at	Xrcc6	14375	70kDa Ku70 G22p1	X-ray repair complementing defective repair in Chinese hamster cells 6	-1.37	5.93	-27.41	-25.1	-53.38	-142.24	-6.25	26.26	-0.6	4.04	-0.62	63.05	-14.42	114.07	36.06	9.99	1.53
1417438_at	Rdh14	105014	PAN2 AW215439 3110030G19Rik	retinol dehydrogenase 14 (all-trans and 9-cis)	5.46	1.96	-1.31	-3.64	-4.55	15.6	2.34	-1.8	-1.6	-1.17	-25.09	8.49	-11.52	6.36	5.63	0.11	-1.69
1417439_at	Cd248	70445	AI842296 Cd164l1 2610111G01Rik Tem1	CD248 antigen, endosialin	-8.38	0.07	1.45	21.7	-2.37	3.19	-1.26	10.8	-10.05	-8.46	1.87	10.94	0.44	-3.93	2.02	-2.53	-1.45
1417440_at	Arid1a	93760	Osa1 Smarcf1 BAF250a 1110030E03Rik	AT rich interactive domain 1A (SWI-like)	-5.5	1.63	-13.55	-9.58	0	-13.37	-5.07	-0.75	0.15	6.32	7.33	5.48	-4.45	34.54	-15.48	4.34	4.01
1417441_at	Dnajc12	30045	Jdp1 mJDP1	DnaJ (Hsp40) homolog, subfamily C, member 12	3.09	-16.51	9.58	-0.07	62.44	140.67	-1.63	-18.77	-1.66	-24.97	-19.65	-9.12	3.69	-3.74	-3.63	-3.86	-2.24
1417442_a_at	Pex3	56535	2900010N04Rik 1700014F15Rik 2810027F19Rik	peroxisomal biogenesis factor 3	-9.76	0.73	1.01	-10.97	0.27	63.81	-1.05	-29.26	-0.7	0.35	-9.42	-13.61	-7.22	-2.92	-29.23	7.02	18.96
1417443_at	Fam151a	230579	RP23-97O7.7 2010309H15Rik	family with sequence simliarity 151, member A	0.05	3.75	-0.1	-4.43	-2.27	0.94	-1.69	1.41	-4.82	1.5	-3.16	0.11	-2.71	0.77	1.9	5.67	0.28
1417444_at	E2f5	13559	E2F-5 AU024671	E2F transcription factor 5	-5.1	-4.15	1.72	-2	32.87	57.47	-1.44	-58.9	1.81	24.1	-4.19	0.71	-0.28	-23.37	-25.52	0.2	-0.85
1417445_at	Ndc80	67052	HEC AV139730 Kntc2 2610020P18Rik HEC1	NDC80 homolog, kinetochore complex component (S. cerevisiae)	1.02	0.61	-29.07	-6.22	-17.06	-35.24	0.36	8.4	-5.06	-2.95	0.18	37.49	-7.85	52.81	8.63	9.19	3.09
1417446_at	Slc12a4	20498	AW546649 RBCKCC1 KCC1	solute carrier family 12, member 4	0.62	0.15	33.04	4.35	28.31	153.58	-4.72	-37.31	0.02	-28.74	-7.12	-24.11	13.18	-2.69	-54.78	1.03	-4.23
1417447_at	Tcf21	21412	Pod1 epc epicardin Pod-1 bHLHa23 capsulin	transcription factor 21	-0.28	-0.68	2.23	2.58	0.37	6.75	6.13	-1.18	-2.39	0.49	24.35	-3.72	1.11	-5.43	-2	-1.08	-6.26
1417448_at	1810008A18Rik	108707	AI303072 1810008A18Rik	RIKEN cDNA 1810008A18 gene	10.33	0.24	-3.3	-15.3	-3.4	0.26	3.25	-15.63	2.28	3.32	-13.47	2.78	-5.15	5.73	-4.22	8.34	3.43
1417449_at	Acot8	170789	PTE-2 Pte1	acyl-CoA thioesterase 8	17.6	1.66	-0.01	-9.35	20.92	0.07	24.13	-20.89	5.61	-3.15	-8.36	-12.02	0.37	-2.51	-9.88	3.77	4.67
1417450_a_at	Tacc3	21335	C86661 Eric1 Aint	transforming, acidic coiled-coil containing protein 3	0.31	2.77	-24.7	-1.85	-20.73	-47.99	0.18	36.09	-7.43	-3.57	1.77	21.95	-3.95	29.23	20.43	7.57	0.1
1417451_a_at	Ppia	268373	CyP-18 Cphn CypA 2700098C05	peptidylprolyl isomerase A	0.54	0.52	0.58	8.3	0.78	2.25	0.74	0.17	0.89	1.67	0.69	0.02	0.72	1.21	3.28	0.64	0.2
1417452_a_at	Fau	14109	MNSFbeta	Finkel-Biskis-Reilly murine sarcoma virus (FBR-MuSV) ubiquitously expressed (fox derived)	12.18	0.95	5.03	1.78	2.84	18.7	3.95	4.24	0.98	10.73	6.29	4.57	0.55	2.78	30.48	2.64	1.91
1417453_at	Cul4b	72584	CUL-4B mKIAA0695 2700050M05Rik AA409770	cullin 4B	-11.03	14.26	-12.02	-4.76	-12.06	-17.14	-48.66	-0.87	0.86	4.03	-2.95	9.81	-1.84	8.4	-3.34	13.94	26.57
1417454_at	Cul4b	72584	CUL-4B mKIAA0695 2700050M05Rik AA409770	cullin 4B	0.4	0.13	-3.69	-1.36	-36.21	-77.39	-2.9	10.57	5.18	19.05	-1.67	0.41	-3.59	4.21	23.96	0.24	6.7
1417455_at	Tgfb3	21809	Tgfb-3	transforming growth factor, beta 3	15.35	-1.87	-2.61	4.12	-11.34	1.11	-5.44	-3.67	-4.47	13.78	0.16	14.77	-1.88	-3.09	-3.99	2	4.76
1417456_at	Gnpat	14712	AU019525 D1Ertd819e DHAPAT	glyceronephosphate O-acyltransferase	6.82	11.41	-15.59	-15.42	-36.45	-132.19	-3.07	15.17	0.03	17.41	-0.55	16.44	-19.74	10.38	17.13	6.42	15.15
1417457_at	Cks2	66197	CKSHS2 1110038L14Rik	CDC28 protein kinase regulatory subunit 2	4.05	7.95	-36.37	-7.4	-12.26	-113.68	0.5	42.94	-1.6	-3.1	0.25	20.54	-6.73	26.41	32.34	2.66	5.23
1417458_s_at	Cks2	66197	CKSHS2 1110038L14Rik	CDC28 protein kinase regulatory subunit 2	1.65	6.3	-38.53	-10.11	-9.28	-91.02	0.06	31.41	-1.89	-3.93	0.12	26.27	-7.3	33	18.82	5.24	6.97
1417459_at	Dcpp1	13184	p20 C86550 Dcpp BC005655 Dcpp-1	demilune cell and parotid protein 1	3.62	0.56	0.42	-3.43	-2.4	-0.99	2.28	0.35	0.29	0.6	-3.77	0.12	1	-1.26	1.19	1.19	0.07
1417460_at	Ifitm2	80876	fragilis3 Ifitm3l mil-3 DSPA2c	interferon induced transmembrane protein 2	-10.25	-39.53	11.55	6.49	30.99	168.63	-0.02	22.01	-22.72	-77.33	2.9	-5.55	6.8	-22.42	7.35	-5.59	-11.66
1417461_at	Cap1	12331		CAP, adenylate cyclase-associated protein 1 (yeast)	3.01	0.5	0.51	0.04	-1.15	29.82	-4.89	-25.02	7.3	-2.38	-1.19	-1.16	15.18	-4.37	-31.34	-0.48	2.55
1417462_at	Cap1	12331		CAP, adenylate cyclase-associated protein 1 (yeast)	-1.98	0.69	-0.6	-1.56	1.18	48.87	-10.56	-23.12	0.54	-7.59	-0.08	1.73	5.22	-2.33	-32.41	1.55	3.85
1417463_a_at	2400001E08Rik	66508	2400001E08Rik Pdro p18	RIKEN cDNA 2400001E08 gene	1.19	0.48	12.74	24.29	1.18	104.77	1.54	1.54	-15.29	-12.77	-12.59	-0.93	3.64	-10.04	0.2	0.21	-28.92
1417464_at	Tnnc2	21925	Tncs	troponin C2, fast	0.18	3.55	-0.93	2.29	-11.66	-27.51	6.44	9.72	1.26	0.28	-4.3	0.42	-0.48	0.49	0.14	2.94	2.72
1417465_at	Fnta	14272	FTA	farnesyltransferase, CAAX box, alpha	9.23	0.98	-7.86	-5.18	-9.71	0.01	0.43	2.06	2.56	0.65	-31.27	0.74	-20.69	9.97	26.98	-5.49	2.52
1417466_at	Rgs5	19737	1110070A02Rik	regulator of G-protein signaling 5	2.01	-3.44	0.25	32.6	2.77	2.54	0.1	-8.32	0.21	-0.32	0.96	0.07	16.13	-0.95	-5.3	-1.39	-2.69
1417467_a_at	Tada3	101206	AI987856 1110004B19Rik ADA3 Tada3l	transcriptional adaptor 3	-0.02	-1.89	-2.06	-7.07	6.03	2.61	-13	0.07	11.65	0.75	-14.27	-28.56	-0.06	4.66	1.36	6.13	7.1
1417468_at	Nit1	27045	W57327 ESTM30 AI255805	nitrilase 1	1.33	0.45	0.63	-17.46	14.05	13.51	13.59	-29.11	8.25	0.36	-17.55	-11.55	-6.78	1.37	-39.61	1.83	11.94
1417469_at	Nit1	27045	W57327 ESTM30 AI255805	nitrilase 1	0.52	19.77	-0.65	0.06	-12.22	-55.53	1.1	16.13	1.87	1.85	-0.17	-1.07	-0.73	0.15	2.94	0.14	3.7
1417470_at	Apobec3	80287	Rfv3 BC003314 Arp3 Cem15	apolipoprotein B mRNA editing enzyme, catalytic polypeptide 3	-0.14	16.62	-12.91	-1.33	0.12	-57.75	7.34	20.78	-11.58	10.58	48.43	2.82	-4.13	-3.15	1.36	3.39	-2.11
1417471_s_at	D1Ertd622e	52392	AW047450 AI987691	DNA segment, Chr 1, ERATO Doi 622, expressed	3.33	-12.85	12.92	23.19	2.54	79.56	7.89	-4.59	-11.16	7.89	17.68	-8.02	7.25	-9.64	-13.23	-4.56	-58.17
1417472_at	Myh9	17886	NMMHC-IIA Myhn-1 TU72.6 Myhn1 NMMHC-A Fltn NMHCIIA	myosin, heavy polypeptide 9, non-muscle	1.16	14.45	0.12	-2.3	14.98	-6.15	-1.43	-18.58	17.84	0.8	0.15	-10.28	2.15	-1.67	-41.53	-0.01	13.29
1417473_a_at	Ppcs	106564	6330579B17Rik AI413471 AI790434 RP23-390M8.3	phosphopantothenoylcysteine synthetase	4.75	1.32	-10.8	-9.27	-9.43	-29.02	-2.06	-14.29	36.93	79.52	0.01	-4.36	-3.8	-8	-11.43	10.25	16.14
1417474_at	Ift46	76568	AA408110 AI663846 c11orf2 1500035H01Rik R75047	intraflagellar transport 46 homolog (Chlamydomonas)	-2	-7.29	-1.4	0.19	2.14	62.75	-5.17	-4.45	0.25	-5.57	-27.94	6.62	0.14	0.42	-5.66	0.76	0.05
1417475_at	Atp13a1	170759	Atp13a Cgi152 catp	ATPase type 13A1	4.56	0.83	0.25	-8.87	-2.57	-19.56	8.11	-14.87	9.54	19.83	1.09	-2.03	-0.68	7.73	-4.18	1.26	1.61
1417476_at	Fbxw5	30839	AI159739 Fbw5	F-box and WD-40 domain protein 5	-1.93	-0.04	-1.73	-2.59	0.66	17.46	-2.1	-2.81	-3.44	0.83	1.58	9.18	-4.74	7.23	-7.41	4.65	-4.44
1417477_at	Gm16515	24083	Gtlf3b F3-2 AI256713	predicted gene, Gm16515	5.27	-6.68	0.67	0.18	-0.07	24.99	-0.84	-43.73	3.24	7.93	-6.18	7.71	-2.48	4.68	-46.24	-2.8	0.97
1417478_a_at	Ppp2r3c	59032	G5pr 5730412A08Rik G4-1 4930511A21Rik	protein phosphatase 2, regulatory subunit B'', gamma	0.03	-15.63	0.14	-12.56	33.82	5.34	18.6	-12.51	-3.24	-4.42	-7.21	1.36	4.22	7.26	0.5	1.44	0.87
1417479_at	Ppp2r3c	59032	G5pr 5730412A08Rik G4-1 4930511A21Rik	protein phosphatase 2, regulatory subunit B'', gamma	-7.31	1.96	0.13	-1.49	-5.36	-27.11	4.83	30.18	-7.42	0.49	-0.78	4.6	0.32	5.32	23.13	0.03	0.56
1417480_at	Fbxo9	71538	9030401P18Rik AA986398	f-box protein 9	12.84	9.85	-5.68	-2.31	-31.78	-99.75	-11.13	58.03	1.97	0.52	21.65	-0.82	-14.8	17.9	73.87	-1.65	0.18
1417481_at	Ramp1	51801	9130218E19Rik	receptor (calcitonin) activity modifying protein 1	-2.21	-13.6	-10.69	-1.81	4.94	-67.02	14.41	37.98	23.48	-106.6	-5.78	-1.89	-0.2	98.03	42.31	1.23	10.3
1417482_at	Tex19.1	73679	Tex19a 2410081M02Rik Tex19	testis expressed gene 19.1	1.74	0.36	-2.54	-7.22	6.67	-1.32	2.42	-2.34	0.34	0.67	0.41	-2.28	-0.09	-1.72	-2.5	0.54	3.99
1417483_at	Nfkbiz	80859	AA408868 Mail INAP	nuclear factor of kappa light polypeptide gene enhancer in B-cells inhibitor, zeta	2.14	0.89	1.7	9.58	-3.56	7.6	19.09	-11.14	27.19	0.43	-0.33	-13.44	8.47	-42.9	-14.03	-3.8	0.31
1417484_at	Ibsp	15891	BSPII Bsp2 BSP	integrin binding sialoprotein	0.16	0.51	0.19	4.44	-1.4	0.44	-3.52	4.87	-0.5	0.17	0.01	0.9	-1.79	-1.65	6.47	-0.24	-3.4
1417485_at	Ibsp	15891	BSPII Bsp2 BSP	integrin binding sialoprotein	-2.76	5.08	0.37	0.39	-1.13	2.71	0.13	1.36	-2.84	1.51	-5.6	3.53	-1.64	-6.45	0.55	1.74	-2.73
1417486_at	Shd	20420	AI413439	src homology 2 domain-containing transforming protein D	-1.39	0.66	-4.97	-1.04	-2.03	-3.43	-4.08	-0.28	5.57	-1.78	-2.22	1.07	-1.35	3.38	-0.2	2.23	8.19
1417487_at	Fosl1	14283	fra-1 Fra1 AW538199	fos-like antigen 1	-1.39	0.06	13.03	5.97	19.98	65.22	-8.3	0.7	-3.23	-16.92	-11.94	-8.58	4.84	-22.37	-3.21	1.04	-2.32
1417488_at	Fosl1	14283	fra-1 Fra1 AW538199	fos-like antigen 1	0.27	1.68	-2.74	-0.47	5.39	10.56	-1.33	-0.38	0.57	-10.95	-7.52	-1.55	2.03	-4.33	-3.46	4.34	2.06
1417489_at	Npy2r	18167	NPY2-R	neuropeptide Y receptor Y2	0.72	0.04	0.79	-2.25	0.55	0.2	2.17	0.06	0.59	2.22	1.17	-1.37	-1.69	1.01	0.14	0.11	0.12
1417490_at	Ctsb	13030	CB	cathepsin B	-7.01	-25.91	31.61	32.56	44.09	169.71	8.43	-27.11	-0.51	-39.06	17.92	-12.86	15.09	-29.26	-30.35	-5.93	-7.25
1417491_at	Ctsb	13030	CB	cathepsin B	-3.64	-20.51	37.19	32.17	25.85	218.65	10.04	-5.93	-0.95	-48.85	2.72	-13.01	12.84	-34.16	-4.59	-13.26	-31.65
1417492_at	Ctsb	13030	CB	cathepsin B	-5.02	-32.87	36.16	30.85	29.84	217.61	9.28	-9.27	0.93	-40.35	10.59	-8.38	9.38	-26.89	-4.43	-9.67	-38.83
1417493_at	Bmi1	12151	Pcgf4 AW546694 Bmi-1	Bmi1 polycomb ring finger oncogene	2.77	1.39	-2.88	-2.9	-8.75	-15.3	-2.09	-4.1	1.69	26.28	0.38	-2.59	0.09	1.72	2	1.03	6.23
1417494_a_at	Cp	12870	D3Ertd555e	ceruloplasmin	-5.39	-17.22	21.53	31.58	25.22	139.12	0.07	-4.98	-9.11	-7.8	6.49	-4.52	29.06	-17.89	-11.57	-5.11	-36.1
1417495_x_at	Cp	12870	D3Ertd555e	ceruloplasmin	-7.85	-12.11	20.27	30.05	25.62	128.14	0.81	-3.12	-12.39	-14.87	8.46	-4.07	25.15	-14.7	-11.6	-7.2	-29.09
1417496_at	Cp	12870	D3Ertd555e	ceruloplasmin	0.08	-4.69	6.78	21.93	17.38	123.5	0.11	-6.7	-10.33	-9.69	0.52	-7.27	12.33	-7.39	-6.59	-2.52	-28.38
1417497_at	Cp	12870	D3Ertd555e	ceruloplasmin	-3.73	-2.41	1.04	33.32	0.39	10.54	-1.45	4.16	-4.93	-4.76	0.19	0.25	9.02	-2.09	0.18	-0.18	-6.68
1417498_at	Serpinf2	18816	Pli Serpimf2 AI747498	serine (or cysteine) peptidase inhibitor, clade F, member 2	2.03	-0.6	-1.06	-5.94	4.16	0.52	15.96	-18.36	1.98	2.05	-4.14	-0.88	0.87	0.6	-6.85	-1.12	1.77
1417499_at	Timm10	30059	Tim13 Timm13a	translocase of inner mitochondrial membrane 10 homolog (yeast)	-1.09	5.58	8.92	-6	0.29	8.13	0.22	4.76	-12.21	6.55	1.42	-1.54	0.06	-27.04	1.21	0.66	-4.13
1417500_a_at	Tgm2	21817	tTGas G[a]h TG2 tTG TGase2	transglutaminase 2, C polypeptide	-5.3	-39.08	25.7	9.36	46.82	134.25	12.16	2.18	-5.28	-44.13	6.85	-35.66	15.57	-68.83	2.13	0.05	-13.16
1417501_at	Fbxo6	50762	Fbx6b Fbxo6b FBG2 AA408845 Fbs2	F-box protein 6	-1.8	-18.15	13.84	0.48	53.36	155.19	1.6	-6.45	0.15	-41.31	-8.61	-17.41	15.14	-37.45	-15.45	0.2	0.11
1417502_at	Tspan7	21912	TALLA Mxs1 R74651 PE31 Tm4sf2 AI323365 A15 Cd231 1200014P11Rik	tetraspanin 7	-11.55	-3.54	8.59	17.61	7.17	83.45	-3.7	0.41	-14.95	-5.46	0.26	0.43	12.82	-16.34	-1.34	-3	-17.5
1417503_at	Rfc2	19718	40kDa Recc2 AI326953 2610008M13Rik	replication factor C (activator 1) 2	3.87	0.08	-8.77	-22.64	-3.87	-22.99	-1.96	28.52	-8.98	35.93	3.23	0.64	-5.18	4.62	22.44	2.32	-7.66
1417504_at	Calb1	12307	CB Calb-1 Brain-2 Calb	calbindin 1	1.47	-0.02	0.02	-0.68	-0.44	4.67	5.92	-0.84	-0.49	0.16	-8.9	-0.91	-0.12	-1.28	-1.3	-0.19	0.48
1417506_at	Gmnn	57441	Gem AW546347	geminin	2.58	1.12	-20.64	-14.25	-9.73	-7.76	1	15.24	-3.43	-11.78	-1.83	9.55	-5.22	37.57	16.4	6.25	0.15
1417507_at	Cyb561	13056		cytochrome b-561	-0.91	2.07	1.48	10.66	23.95	-66	12.1	11.77	-0.9	-27.33	-5.19	-18.4	14.92	-0.61	23.4	2.37	6.8
1417508_at	Rnf19a	30945	UIP117 Rnf19 AA032313 Dorfin Ubce7ip2 XYbp	ring finger protein 19A	-1.96	7.48	-3.65	-0.92	-6.97	1.53	-7.33	-31.87	14.36	-54.11	-4.24	-20.43	-3.3	4.84	-18.99	18.29	114.98
1417509_at	Rnf19a	30945	UIP117 Rnf19 AA032313 Dorfin Ubce7ip2 XYbp	ring finger protein 19A	-11.97	7.18	-2.53	-5.46	0.33	49.63	-25.13	-47.01	0.05	-37.9	0.17	-1.96	-0.95	0.68	-48.25	23.26	55.43
1417510_at	Vps4a	116733	AI325971 4930589C15Rik AW553189	vacuolar protein sorting 4a (yeast)	5.52	0.75	5.09	-1.55	2.28	3.71	-0.66	-36.8	6.25	1.43	-27.97	-0.94	-5.12	17.72	-28.83	0.36	3.39
1417511_at	Lyar	17089	MLZ-264	Ly1 antibody reactive clone	1.97	16.17	-18.22	-30.2	-26.53	-160.75	0.34	12.77	0.42	18.93	0.33	3.42	-3.69	16.22	26.14	12.47	6.01
1417512_at	Evi5	14020	NB4S	ecotropic viral integration site 5	-30.68	-66.15	36.02	32.21	21.38	131.34	0.15	10.65	-21.01	-0.28	19.44	-7.8	11	-20.99	11.11	-13.05	-75.78
1417513_at	Evi5	14020	NB4S	ecotropic viral integration site 5	-25.04	-70.43	23.56	20.38	23.69	150.28	6.79	1.21	-17.87	-0.96	11.2	-2.35	12.46	-9.53	8.12	-20.36	-77.92
1417514_at	Ssx2ip	99167	Adip AU014939 AU042321	synovial sarcoma, X breakpoint 2 interacting protein	-5.05	-1.98	-2.19	-0.51	3.91	36.79	-15.41	0.16	-16.01	-39.21	0.24	11.13	-1.47	5.95	2.86	6	-0.11
1417515_at	Lsm10	116748		U7 snRNP-specific Sm-like protein LSM10	2.09	-8.18	5.43	-2.86	40.51	123.2	0.28	-17.96	-5.67	-6.32	-8.47	-4.2	0.14	-5.94	-35.19	0.88	0.26
1417516_at	Ddit3	13198	chop CHOP10 gadd153 CHOP-10	DNA-damage inducible transcript 3	1.63	0.1	2.97	-0.31	5.98	70.81	-11.06	-11.97	0.48	-0.03	-0.92	-7.2	3.58	-14.81	-31.18	0.57	-0.25
1417517_at	Plagl2	54711	AU018672 mKIAA0198 AW552839	pleiomorphic adenoma gene-like 2	-1.99	0.22	0.55	-1.05	0.27	9.48	0.08	0.83	4.58	-20.98	-20.48	-2.19	-0.59	0.06	0.7	5.14	5.1
1417518_at	Plagl2	54711	AU018672 mKIAA0198 AW552839	pleiomorphic adenoma gene-like 2	0.16	2.33	0.11	-0.22	0.25	-1.68	0.3	-0.15	-1.47	0.89	-4.25	4.05	1.47	0.02	0.02	0.03	0.55
1417519_at	Plagl2	54711	AU018672 mKIAA0198 AW552839	pleiomorphic adenoma gene-like 2	-8.51	-7.45	0.08	-6.81	5.19	48.86	-16.54	-21.28	8.07	-8.97	-10.11	-3.56	-0.49	2.15	-13.29	2.02	18.85
1417520_at	Nfe2l3	18025	Nrf3	nuclear factor, erythroid derived 2, like 3	-3.1	1.98	5.84	8.07	7.06	-47.68	24.84	8.53	-0.82	-3.53	-2.68	1.39	8.98	4.16	1.61	0.24	-3.09
1417521_at	Efna2	13637	Eplg6 Epl6 Lerk6 CEK7L Elf1	ephrin A2	0.19	-5.1	1.57	2.05	25.57	15.33	3.74	-1.65	-2.42	-0.36	-4.42	-2.08	4.26	-1.17	-0.81	-6.76	-5.07
1417522_at	Fbxo32	67731	ATROGIN1 Gm20361 4833442G10Rik MAFbx AI430017	F-box protein 32	-1.35	2.1	5.98	2.82	7.8	-4.64	-8.36	-5.02	21.87	-9.41	-2.71	0.58	-0.21	0.11	-6.8	0.02	10.51
1417523_at	Plek	56193	2010300B13Rik	pleckstrin	4.55	-0.41	26.22	18.89	38.11	129.23	14.53	-2.95	-47.46	2.02	0.78	-13.91	17.61	-82.03	-5.09	-7	-65.83
1417524_at	Cnih2	12794	CNIH-2 Cnil	cornichon homolog 2 (Drosophila)	1.59	2.84	-1.15	1.13	-1.65	-4.63	-5.61	-5.93	24.16	-1.89	-3.02	0.37	-0.67	-2.15	-1.63	9.46	7.54
1417525_at	Hand1	15110	bHLHa27 eHAND Thing1 Th1 Ehand1 Hxt	heart and neural crest derivatives expressed transcript 1	3.78	-0.01	-0.16	-10.72	18.45	2.14	12.59	-21.75	1	0.62	-1.52	-1.1	1.19	-7.29	-11.66	-2.83	5.58
1417526_at	Pcbp3	59093	AlphaCP-3	poly(rC) binding protein 3	-3.52	-15.26	0.66	-3.63	-24.99	0.39	-7.09	2.71	12.63	-1.85	-11.37	0.19	-18.57	23.67	12.37	2.63	13.56
1417527_at	Ap3m2	64933	5830445E16Rik AP-3B	adaptor-related protein complex 3, mu 2 subunit	2.65	12.48	-0.41	4.08	0.96	0.69	7.46	-14.86	9.76	11.34	4.05	-26.9	1.97	-41.28	-22.24	-2.87	0.83
1417528_at	Spag6	50525	PF16	sperm associated antigen 6	-1.74	3.91	0.2	3.72	-2.83	0.41	-6.31	16.07	-2.69	-1.06	-7.95	-1.81	0.27	0.27	8.34	-1.07	-1.11
1417529_at	Rab33a	19337	Rabs10	RAB33A, member of RAS oncogene family	-8.9	-1.54	-2.74	-1.96	23.38	15.1	-10.22	-8.83	0.56	-7.5	-16.3	-1.35	-13.65	38.36	1.27	6.95	2.63
1417530_a_at	Srp9	27058	9kDa	signal recognition particle 9	0.44	19.95	-4.75	-1.61	0.23	24.35	-10.79	4.87	2.25	1.11	-12.19	1.01	1.25	2.87	3.59	7.22	12.53
1417531_at	Cyp2j5	13109		cytochrome P450, family 2, subfamily j, polypeptide 5	0.56	1.36	-1.18	1.35	-7.58	-9.41	-3.3	10.87	-0.26	-0.81	-0.31	3.68	-0.14	0.63	3.54	0.87	0.83
1417532_at	Cyp2j5	13109		cytochrome P450, family 2, subfamily j, polypeptide 5	0.16	1.05	0.47	-1.41	0.29	0.44	3.76	-2.42	-0.06	1.63	6.6	-0.63	-1.15	-1.47	-1.91	-5.71	-0.05
1417533_a_at	Itgb5	16419	[b]5A AA475909 [b]5B [b]5 AI874634 ESTM23 beta-5 beta5 [b]-5	integrin beta 5	0.72	-43.41	22.07	38.34	38.44	193.93	-0.17	0.63	-8.47	-30.85	1.08	-10.81	19.4	-34.28	0.46	-12.67	-29.43
1417534_at	Itgb5	16419	[b]5A AA475909 [b]5B [b]5 AI874634 ESTM23 beta-5 beta5 [b]-5	integrin beta 5	-2.26	-31.53	22.65	44.51	31.05	193.04	-7.2	3.07	-13.95	-35.43	1.44	-12.6	21.82	-23.73	0.17	-9.25	-31.2
1417535_at	Fbxo25	66822	9130015I06Rik Fbx25 AI649137	F-box protein 25	19.87	0.96	0.09	0.84	-13.26	12.38	2.72	-16.51	47.26	-40.33	-15.53	-14.46	-6.58	2.98	-5.9	-0.51	28.44
1417536_at	Zmat2	66492	2610510D14Rik 2900082I05Rik	zinc finger, matrin type 2	1.16	7.95	1.83	0.26	-7.42	-44.54	11.09	13.86	0.57	5.49	1.14	0.23	0.53	0.35	21.73	0.77	0.81
1417537_at	Zmat2	66492	2610510D14Rik 2900082I05Rik	zinc finger, matrin type 2	2.58	6.68	5.36	-1.95	-1.55	1.2	0.76	7.36	4.4	-11.83	-9.48	1.13	1.69	-1.73	3.15	-1.25	0.99
1417538_at	Slc35a1	24060	AI314851 AA408150	solute carrier family 35 (CMP-sialic acid transporter), member 1	3.47	-1.61	-4.2	-3.48	-15.67	2.49	3.96	5.58	7.14	-5.35	-34.49	-0.38	0.79	6.55	34.52	0.03	1.13
1417539_at	Slc35a1	24060	AI314851 AA408150	solute carrier family 35 (CMP-sialic acid transporter), member 1	-1.6	-1.62	-0.64	-21.59	4.38	71.02	0.08	-37.76	-0.46	-3.34	-5.65	-2.71	-5.84	0.54	-18.21	2.6	11.03
1417540_at	Elf1	13709	Sts1 Elf-1 mElf-1 p70	E74-like factor 1	0.74	2.46	-28.64	-17.81	-24.44	-67.03	9.25	-0.73	14.31	29.5	6.22	9.39	-10.95	3.71	-0.11	1.52	9.6
1417541_at	Hells	15201	PASG AI323785 E130115I21Rik YFK8 Lysh LSH	helicase, lymphoid specific	0.43	0.88	-30.44	-19.13	-16.75	-104.17	1.41	7.25	0.24	-3.07	2.34	10.28	-4.49	34.17	21.51	11.54	7.17
1417542_at	Rps6ka2	20112	Rsk3 90kDa Rps6ka-rs1 pp90rsk p90rsk D17Wsu134e	ribosomal protein S6 kinase, polypeptide 2	-23.23	-21.26	34.86	7.66	50.55	128.49	5.18	-13.08	0.11	-32.82	-8.05	-4.04	19.76	1.81	-5.05	-12.89	-25.25
1417543_at	Rps6ka2	20112	Rsk3 90kDa Rps6ka-rs1 pp90rsk p90rsk D17Wsu134e	ribosomal protein S6 kinase, polypeptide 2	-20.83	-4.4	14.79	2.67	25.21	104.5	-4.83	-2.65	-5.33	-6.58	-14.74	-2.75	5.99	-1.23	-12.56	0.22	-6.29
1417544_a_at	Flot2	14252	AI573412 reggie-2 Esa	flotillin 2	1.1	-2.34	8.95	-2.39	38.58	97.72	-1.44	-6.29	-1.45	-70.16	-4.99	-30.62	-0.32	0.59	-5.34	-2.45	6.19
1417545_at	Trpv4	63873	VROAC 0610033B08Rik Trp12 VR-OAC OTRPC4 VRL-2	transient receptor potential cation channel, subfamily V, member 4	-10.89	-3.15	21.01	37.82	19.76	123.43	-4.8	0.55	-15.34	-16.76	-2.76	-3.06	10.33	-4.91	1.21	-4.6	-36.95
1417546_at	Il2rb	16185	IL15Rbeta Il-2Rbeta Il-2/15Rbeta IL-15Rbeta CD122 p70	interleukin 2 receptor, beta chain	24.34	77.06	-11.25	-10.45	-8.59	-61.58	-8.1	-39.06	36.32	-12.98	9.48	-6.7	0.14	-2.64	-34.27	30.41	91.86
1417547_at	Sart3	53890	AU045857 mKIAA0156	squamous cell carcinoma antigen recognized by T-cells 3	3.57	1.72	-17.44	-32.43	-7.63	-53.1	1.85	-5.1	4.18	38.92	0.04	9.92	-5.1	21.64	-8.25	7.76	7.2
1417548_at	Sart3	53890	AU045857 mKIAA0156	squamous cell carcinoma antigen recognized by T-cells 3	0.33	2.61	-12.1	-4.21	-3.23	-7.35	-4.95	-0.72	1.16	0.1	-3.6	26.15	0.36	8.05	-2.18	9.36	1.82
1417549_at	Zfp68	24135	KRAZ2 KRAB3 mszf49 mszf22 Zfp70	zinc finger protein 68	-2.05	0.62	-2.5	-0.13	-45.32	-46.32	-8.13	22.23	3.65	15.78	-0.14	6.09	-6.47	11.94	28.38	0	0.08
1417550_a_at	Gsg1	14840		germ cell-specific gene 1	-1.5	-6.47	1.16	5.47	18.56	25.02	27.59	0.6	-5.62	-7.62	-1.05	0.23	8.51	-2.64	-7.84	0.25	-7.88
1417551_at	Cln3	12752	AI323623	ceroid lipofuscinosis, neuronal 3, juvenile (Batten, Spielmeyer-Vogt disease)	10.72	0.1	36.65	8.49	15.64	165.87	15.69	-8.97	-1.84	-58.07	-10.11	-41.56	7.42	-67.15	-9.62	-5.25	-1.54
1417552_at	Fap	14089		fibroblast activation protein	-7.81	-17.38	1.46	16.84	4.48	4.12	26.89	-0.55	6.05	-33.88	0.27	-23.97	35.46	-3.72	2.82	-1.56	0.79
1417553_at	Plac1	56096	Epcs26 DXWsu72e Oosp2l	placental specific protein 1	3.71	-1.36	2.12	-8.12	7.97	5.49	18.62	-11.29	3.64	-0.7	-3.28	1.62	-0.26	-4.78	-3.89	-5.02	0.36
1417554_at	Hsd3b4	15495		hydroxy-delta-5-steroid dehydrogenase, 3 beta- and steroid delta-isomerase 4	-1.51	2.37	1.72	-1.17	0.07	-3.42	0.27	-1.99	0.7	0.06	-1.41	0.84	1.31	0.11	-0.67	0.32	1.9
1417555_at	Atad1	67979	Thorase AW107648 4921525H23Rik	ATPase family, AAA domain containing 1	-0.61	0.04	8.25	-10.08	-7.13	4.56	9.75	2.44	-10.99	0.56	-21.75	15.28	-3.26	0.09	8.81	-2.39	-3.1
1417556_at	Fabp1	14080	L-FABP Fabpl	fatty acid binding protein 1, liver	0.08	-1.03	-0.14	-0.11	13.7	-2.73	10.2	-7.3	1.12	1.9	-1.3	-2.04	12.04	0.94	-2.68	-0.48	0.09
1417557_at	Ubxn6	66530	Ubxdc2 2210415J11Rik Ubxd1 AU040909 1200008L11Rik	UBX domain protein 6	1.22	0.29	4.57	-6.76	19.5	74.84	-2.34	-19.65	2.96	-3.4	-18.64	-6.11	-2.3	-1.56	-16.96	0.72	0.17
1417558_at	Fyn	14360	AI448320 AW552119	Fyn proto-oncogene	27.62	44.05	-27.25	-15.94	-8.49	-38.15	2.4	-53.43	37.59	-15.67	0.49	-2.27	-3.39	2.18	-43.29	22.33	102.78
1417559_at	Sfxn1	14057	f A930015P12Rik 2810002O05Rik	sideroflexin 1	11.32	4.29	-6.66	-23.28	-6.03	-117.07	0.11	7.96	0.63	8.59	1.34	12.72	-7.72	2.26	14.63	5.04	14.87
1417560_at	Sfxn1	14057	f A930015P12Rik 2810002O05Rik	sideroflexin 1	4.9	9.3	-2.24	-20.69	-11.74	-111.92	0.41	18.13	-0.98	13.42	2.39	0.77	-3.99	-2.13	27.31	2.7	10.95
1417561_at	Apoc1	11812	apo-CI Apo-CIB apoC-I ApoC-IB	apolipoprotein C-I	-4.51	-3.94	8.3	7.19	0.45	41.78	-6.96	-1.62	-4.35	-1.87	17.88	-7.4	0.74	-3.25	-0.08	0.82	-5.74
1417562_at	Eif4ebp1	13685	4e-bp1 PHAS-I AA959816	eukaryotic translation initiation factor 4E binding protein 1	-5.83	-23.35	9.99	0.08	30.11	116.06	-5.07	0.34	-17.73	-2.67	2.27	3.14	4.28	-47.64	1.38	0.81	-12.05
1417563_at	Eif4ebp1	13685	4e-bp1 PHAS-I AA959816	eukaryotic translation initiation factor 4E binding protein 1	1.2	-9.48	4.76	-0.91	9.55	6.8	4.19	0.19	0.09	-0.26	-16.38	0.59	0.64	-16.5	5.51	0.09	0.81
1417564_at	Med7	66213	1110063B05Rik Crsp9 Crsp33	mediator complex subunit 7	-12.38	-6.28	0.31	2.26	-16.5	-24.74	3.9	34.76	-5.49	45.94	5.7	1.27	7.53	-0.64	21.51	1.43	-22.71
1417565_at	Abhd5	67469	1300003D03Rik IECN5 2010002J10Rik CDS NCIE2 CGI-58	abhydrolase domain containing 5	1.72	0.5	35.59	27.38	20.2	181.88	-3.37	4.05	-6.84	-71.23	0.37	-55.88	10.43	-83.75	5.24	-7.47	-17.3
1417566_at	Abhd5	67469	1300003D03Rik IECN5 2010002J10Rik CDS NCIE2 CGI-58	abhydrolase domain containing 5	3.35	1.15	31.74	5.19	57.88	172.99	-2.51	-8.16	-3.59	-69.86	-3.6	-46.82	21.04	-79.72	-9.56	1.22	1.17
1417567_at	Ctnnbip1	67087	Icat 1110008O09Rik 2310001I19Rik AW457332 Catnbip1	catenin beta interacting protein 1	-3.53	-18.93	10.42	18.64	6	162.72	0.88	0.93	-10.34	-55.35	-12.75	0.12	6.69	0.63	1.87	-3.96	-33.41
1417568_at	Ncald	52589	D030020D09Rik D15Ertd412e AI848120	neurocalcin delta	45.33	54.82	-1.38	1.6	-1.62	-16.24	20.05	-34.04	-2.07	-4.77	1.24	-8.88	1.09	4.41	-37.08	3.32	7.16
1417569_at	Ncald	52589	D030020D09Rik D15Ertd412e AI848120	neurocalcin delta	36.63	47.86	-4.92	-2.95	-1.18	-38.19	19.87	-21.68	4.74	-0.15	-2.81	-2.81	0.09	-0.39	-14.88	1.53	14.91
1417570_at	Anapc1	17222	AI853536 Apc1 2610021O03Rik AW547281 Mcpr tsg24 AI047775	anaphase promoting complex subunit 1	-11.43	-0.49	-2.85	-1.15	-5.98	46.64	-20.5	0.12	-4.93	-4.64	-1.43	19.64	-12.07	2.22	-0.34	5.21	-0.68
1417571_at	Mpg	268395	9830006D05 Mid1 Aag APNG AI326268	N-methylpurine-DNA glycosylase	1.12	0.79	-21.04	-19.85	-10.96	-5.48	4.01	-28.57	4.48	30.22	1.48	-2.67	-2.53	21.52	-23.45	10.3	12.64
1417572_at	Mpg	268395	9830006D05 Mid1 Aag APNG AI326268	N-methylpurine-DNA glycosylase	0.5	2.88	-2.62	0.44	-25.08	-49.58	-2.25	5.47	2.18	20.8	2.8	-0.74	-7.13	9.65	7.75	2.47	0.34
1417573_at	Mmadhc	109129	AI314967 2010311D03Rik	methylmalonic aciduria (cobalamin deficiency) cblD type, with homocystinuria	-0.85	0.77	0.43	-11.32	0.11	34.89	1.78	0.16	-11.93	-34.51	-11.4	1.26	1.91	5.06	9.84	1.26	0.12
1417574_at	Cxcl12	20315	Pbsf Sdf1 Tpar1 Scyb12 Tlsf	chemokine (C-X-C motif) ligand 12	0.71	-7.87	10.09	17.49	-2.28	16.75	2.82	6.89	-7.58	-10.91	1.66	11.05	6.19	-5.02	5.04	-6.81	-16.11
1417575_at	Otub2	68149	OTB2 AI413508 AW557219 2010015L18Rik OTU2 4930586I02Rik	OTU domain, ubiquitin aldehyde binding 2	9.75	-15.78	-4.62	-0.1	-12.53	0.64	-10.6	1	-3.26	68.03	9.02	62.73	-2.76	-28.72	12.54	-2.55	-7.57
1417576_a_at	Otub2	68149	OTB2 AI413508 AW557219 2010015L18Rik OTU2 4930586I02Rik	OTU domain, ubiquitin aldehyde binding 2	-1.14	-2.51	-2.83	-4.06	0.09	21.37	-11.17	-1.33	-7.2	4.47	3.72	57.48	-1.54	-15.65	-2.1	0.03	0.92
1417577_at	Trpc3	22065	Mwk Trp3 Trcp3 Trrp3	transient receptor potential cation channel, subfamily C, member 3	3.87	0.08	-0.09	-0.04	1.84	-5.9	3.33	-0.41	-0.1	-2.18	0.05	0.12	1.15	-0.24	0.81	-1.39	2.22
1417578_a_at	Gmppa	69080	1810012N01Rik	GDP-mannose pyrophosphorylase A	1.14	0.92	5.04	-1.91	27.23	104.38	0.48	-27.18	-3.4	-3.32	-5.92	-5.32	0.1	-27.06	-21.09	3.05	0.16
1417579_x_at	Gmppa	69080	1810012N01Rik	GDP-mannose pyrophosphorylase A	3.61	0.03	7.13	-1.3	23.08	73.65	1.21	-13.92	-1.41	-5.49	-10.4	-7.96	0.24	-37.6	-15.03	2.53	0.31
1417580_s_at	Selenbp1	20341	SBP56 Lpsb Lp56	selenium binding protein 1	1.56	-37.22	3.25	11.08	15	69.94	-11.43	59.01	-25.05	-18.82	2.33	-1.99	-0.56	-56.96	64.84	-1.22	-18
1417581_at	Dhodh	56749	2810417D19Rik AI834883	dihydroorotate dehydrogenase	5.04	9.13	-7.47	-15.66	-31.23	-48.74	-1.8	8.9	6.02	16.81	-4.73	-1.38	-10.94	2.19	19.09	6.64	3.86
1417582_s_at	Dhodh	56749	2810417D19Rik AI834883	dihydroorotate dehydrogenase	3.17	19.47	-15.4	-18.02	-34.76	-56.42	-8.97	5.85	3.45	15.68	-4.17	0.44	-17.51	10.93	17.65	12.35	4.36
1417583_a_at	Utp3	65961	AW557551 Sas10 C87704 Crl1 Crlz1 2400011K09Rik	UTP3, small subunit (SSU) processome component, homolog (S. cerevisiae)	4.9	11.06	-18.95	-19.07	-29.01	-24.89	0.68	-2.96	3.22	1.62	-20.81	7.72	-1.27	18.78	0.08	17.49	10.61
1417584_at	Slc11a2	18174	Nramp2 DCT1 DMT1 mk van	solute carrier family 11 (proton-coupled divalent metal ion transporters), member 2	4.23	5.66	19	2.16	1.14	158.22	0.02	-34.59	-1.86	-87.84	-11.19	-3.99	-0.41	-3.73	-27.4	-0.29	0.69
1417585_at	Nup210	54563	Pom210 9830001L10 gp210 AI836801 gp190	nucleoporin 210	7.8	37.38	-31.29	-20.95	-31.38	-224.18	1.9	16.84	8.93	10.5	23.74	7.61	-10.44	0.91	1.72	0.98	31.55
1417586_at	Timeless	21853	C77407 tim Debt69	timeless homolog (Drosophila)	0.41	3.89	-30.63	-15.62	-15.12	-136	5.78	21.45	1.58	-6.02	0.66	9.92	-0.16	55.28	34.34	7.02	7.04
1417587_at	Timeless	21853	C77407 tim Debt69	timeless homolog (Drosophila)	3.16	1.12	-29.74	-25.48	-1.7	-67.78	8.88	3.95	1.08	-3.76	1.14	7.83	-5.8	57.7	1.02	5.34	15.1
1417588_at	Galnt3	14425		UDP-N-acetyl-alpha-D-galactosamine:polypeptide N-acetylgalactosaminyltransferase 3	26.61	19.15	-5.07	5.47	30.5	-7.3	2.1	0.85	-7.67	-47.52	10.72	-5.13	21.9	-8.53	0.05	1.06	-0.03
1417589_at	Galnt3	14425		UDP-N-acetyl-alpha-D-galactosamine:polypeptide N-acetylgalactosaminyltransferase 3	0.69	26.51	-0.81	1.77	-1.51	-12.95	-1.27	2.62	-1.95	0.93	6.15	-2.94	2.48	-6.42	-0.32	-1.27	3.95
1417590_at	Cyp27a1	104086	Cyp27 1300013A03Rik	cytochrome P450, family 27, subfamily a, polypeptide 1	-11.62	-40.49	16.03	25.07	21	127.67	70.69	0.8	-24.96	9.22	11.8	-11.1	22.48	-35.4	0.08	-22.14	-98.25
1417591_at	Ptges2	96979	C79137 Pges2 Gbf1 Mpges2 0610038H10Rik	prostaglandin E synthase 2	0.45	2.4	14.76	-3.61	6.98	29.64	-12.99	1.29	-0.64	-4.58	-14.19	-4.64	0.17	-9.07	3.22	0.48	-4.4
1417592_at	Mtor	56717	RAPT1 2610315D21Rik FRAP Frap1 AI327068 FRAP2 flat RAFT1	mechanistic target of rapamycin (serine/threonine kinase)	5.17	-1.93	-11.35	-9.13	1.43	-85.08	28.65	0.76	3.23	12.63	-16.82	60.6	2.79	15.3	2.78	-1.44	-1.21
1417593_at	Tusc2	80385	AA407686 Lgcc 1190001E22Rik Fus1 PAP Pdap2	tumor suppressor candidate 2	1.19	-0.74	2.56	-6.09	-4.56	13.7	-2.61	-20.29	-0.32	37.69	3.59	0.69	-1.33	-6.09	-16.73	-0.11	3.32
1417594_at	Gkap1	56278	Gkap42 D13Ertd340e 42kDa 4933400B15Rik	G kinase anchoring protein 1	-3.47	-19.77	2.53	8.2	10.5	117.6	3.71	23.41	-42.92	-5.37	-14.97	2.07	10.61	-14.44	60.74	-7.72	-92.59
1417595_at	Meox1	17285	D330041M02Rik Mox1 AI385561 Mox-1	mesenchyme homeobox 1	0.34	-9.77	17.19	9.36	14.77	29.86	1.06	-12.44	1.21	-4.77	-1.65	-2.47	7.23	-5.52	-7.09	-9.13	-1.12
1417596_at	B9d1	27078	Eppb9 B9 AW045994	B9 protein domain 1	-15.26	-3.62	-4.18	1.59	-10.19	2.41	-9.19	1.41	2.19	1.5	-11.73	5.95	0.96	3.78	-1.56	12.01	0.38
1417597_at	Cd28	12487		CD28 antigen	3.8	38.36	-15.32	-5.23	-12.02	-0.06	-38.01	-34.97	48.77	-90.34	-0.1	-51.51	-8.18	25.92	-54.66	20.16	155.95
1417598_a_at	Fxr1	14359	1110050J02Rik Fxr1p Fxr1h AI851072 9530073J07Rik	fragile X mental retardation gene 1, autosomal homolog	-1.38	-2.66	-8.11	-7.74	0.84	4.95	3.1	-0.7	-7.51	-12.51	-16.21	14.3	3.11	30.54	1.53	1.04	0.36
1417599_at	Cd276	102657	AU016588 B7h3 B7RP-2 6030411F23Rik	CD276 antigen	-8.57	-11.58	14.75	32.21	2.45	104.52	-5.56	13.56	-27.02	0.35	-7.05	-5.74	6.69	-15.9	9.83	-4.72	-39.73
1417600_at	Slc15a2	57738	C78862 Pept2 8430408C16Rik	solute carrier family 15 (H+/peptide transporter), member 2	6.42	7.38	-2.7	1.5	-19.3	-86.41	3.39	6.56	1.23	6.5	20.38	1.84	-5.86	12.94	14.01	-1.37	-2.62
1417601_at	Rgs1	50778	BL34	regulator of G-protein signaling 1	2.75	-0.01	15.59	14.59	9.33	4.42	20.39	1.82	33.27	-61.1	-1.37	-61.68	18.57	-61.66	-0.57	0.5	2.27
1417602_at	Per2	18627	mKIAA0347 mPer2	period homolog 2 (Drosophila)	-0.81	-6.07	2.82	4.67	6	1.22	-14.99	18.28	0.43	41.43	2.02	-12.48	-0.36	-32.64	35.17	-0.41	-14.46
1417603_at	Per2	18627	mKIAA0347 mPer2	period homolog 2 (Drosophila)	-3.72	-3.47	0.11	-0.04	3.54	13.89	-16.18	1.14	-0.51	1.99	-5.3	2.68	0.96	0.22	-0.49	0.71	-3.66
1417604_at	Camk1	52163	AI505105 CaMKIalpha D6Ertd263e	calcium/calmodulin-dependent protein kinase I	-0.93	-35.71	25.83	31.55	34.6	211.78	-3.29	11.88	-26.23	-44.96	0.29	-13.49	15.47	-21.88	14.57	-9.42	-60.42
1417605_s_at	Camk1	52163	AI505105 CaMKIalpha D6Ertd263e	calcium/calmodulin-dependent protein kinase I	0.93	-33.18	27.49	31.96	29.23	211.65	-2.79	15.71	-23.51	-54.63	0.09	-16.92	18.34	-24.74	17.18	-11.66	-62
1417606_a_at	Calr	12317	Calregulin CRT	calreticulin	0.4	1.51	1.58	0.22	10.8	5.83	4.47	1	0.02	16.1	11.11	-23.88	0.9	-41.25	4.13	-6.5	5.58
1417607_at	Cox6a2	12862	VIaH CoxVIaH	cytochrome c oxidase, subunit VI a, polypeptide 2	4.09	-2.56	9.17	3.68	7.25	24.59	1.14	4.29	-15.19	-1.34	-1.71	6.09	19.7	-9.84	0.01	-2.43	-35.77
1417608_a_at	Rpl13a	22121	Tstap198-7 1810026N22Rik tum-antigen	ribosomal protein L13A	0.48	0.37	-12.16	-37.82	0.13	1.2	0.18	-23.74	4.71	10.25	9.07	1.52	7.52	6.75	-24.54	0.71	18.37
1417609_at	Ube2a	22209	HR6A Mhr6a HHR6A	ubiquitin-conjugating enzyme E2A, RAD6 homolog (S. cerevisiae)	0.81	-8.17	16.67	0.9	25.53	98.51	-6.81	-33.72	0.09	-1.07	-27.61	16.78	-2.83	-6.85	-15.75	-7.49	-1.73
1417610_at	Apoa5	66113	1300007O05Rik Apoav RAP3	apolipoprotein A-V	-0.06	-1.16	0.24	-1.14	4.51	51.63	0.24	0.7	-5.56	-6.36	-5.86	-0.79	-1.68	0.03	0.3	0.2	-8.83
1417611_at	Tmem37	170706	Pr1 AI173373 AW540203 Pr	transmembrane protein 37	35.92	1.18	24.72	19.91	43.62	153.74	-5.31	-9.04	-2.72	-49.01	-15.24	-12.74	1.68	-30.46	-9	-2.12	-15.44
1417612_at	Ier5	15939		immediate early response 5	4.82	2.04	2.99	10.7	1.3	-9.97	52.26	-27.58	20.87	37.17	11.87	-16.41	18.25	-68.8	-47.16	-3.91	0.49
1417613_at	Ier5	15939		immediate early response 5	-6.09	-2.38	0.29	-1.2	24.28	81.83	-0.16	-26.26	-1.54	2.16	2.48	-3.15	-1.19	-14.83	-51.32	2.01	0.06
1417614_at	Ckm	12715	MCK M-CK Ckmm	creatine kinase, muscle	35.18	-1.4	0.67	-2.95	19	-5.2	1.78	-4.5	5.05	-0.83	-10.24	0.02	0.77	1.46	0.14	-3.41	0.23
1417615_a_at	Rpl11	67025	2010203J19Rik	ribosomal protein L11	5.53	0.29	13.11	6.15	1.88	1.51	0.78	0.46	0.9	5.21	5.99	1.25	6.41	4.16	3.77	3.46	0.08
1417616_at	St6galnac2	20446	Siat7b Siat7 ST6GalNAc II	ST6 (alpha-N-acetyl-neuraminyl-2,3-beta-galactosyl-1,3)-N-acetylgalactosaminide alpha-2,6-sialyltransferase 2	-2.25	3.04	-5.98	8.66	-18.68	-47.37	-5.9	6.2	1.79	0.98	7.67	2.44	2.59	-5.92	2.15	9.93	10.7
1417617_at	St6galnac2	20446	Siat7b Siat7 ST6GalNAc II	ST6 (alpha-N-acetyl-neuraminyl-2,3-beta-galactosyl-1,3)-N-acetylgalactosaminide alpha-2,6-sialyltransferase 2	0.36	12.41	-0.92	5.52	-14.05	-19.06	-5.27	25.94	-1.69	-0.03	-0.06	0.29	-0.31	-1.35	9.08	0.96	0.05
1417618_at	Itih2	16425	Itih-2 AI747202 Intin2	inter-alpha trypsin inhibitor, heavy chain 2	0.1	0.11	1.24	2.6	0.29	0.23	-0.09	0.06	1.35	-1.7	-2.79	1.02	0.49	-2.4	0.12	-3.74	0.77
1417619_at	Gadd45gip1	102060	Plinp1 Crif1 2310040G17Rik AI425883 MRP-L59	growth arrest and DNA-damage-inducible, gamma interacting protein 1	-2.91	3.84	-5.5	-17.56	2.68	0	-5.26	-8.06	-3.41	3	0.54	0.06	-6.94	6.2	-10.43	10.1	10.58
1417620_at	Rac2	19354	AI323801 AI452260	RAS-related C3 botulinum substrate 2	2.95	10.54	-14.22	-18.39	0.84	1.43	-6.3	-38.79	17.73	16.15	1.48	3.75	-20.45	1.32	-68.89	3.59	38.03
1417621_at	Nfatc1	18018	NFATc 2210017P03Rik NFAT2 AV076380 AI449492 NF-ATc Nfatcb	nuclear factor of activated T-cells, cytoplasmic, calcineurin-dependent 1	11.89	41.48	-7.12	-0.03	-22.35	-120.31	0.01	-9.63	20.3	43.87	18.95	-12.3	-11.48	-15.03	-28.04	6.1	61.23
1417622_at	Slc12a2	20496	sy-ns 9330166H04Rik Nkcc1 mBSC2	solute carrier family 12, member 2	-0.29	-0.44	-2.37	11.89	-64.72	-52.32	21.96	17.33	11.49	0.7	6.59	-2.71	-3.11	-21.23	31.79	0.8	10.92
1417623_at	Slc12a2	20496	sy-ns 9330166H04Rik Nkcc1 mBSC2	solute carrier family 12, member 2	0.13	0.91	-5.62	3.98	-45.29	-21.45	11.56	11.17	2.15	1.16	0.67	2.54	-2.42	-1.62	17.68	0.61	0.14
1417624_at	Nab1	17936		Ngfi-A binding protein 1	14.25	1.17	-2.3	-2.47	-1.94	19.75	9.37	-16.88	0.1	1.5	-10.35	-5	8.55	-25.55	-0.25	-3.48	5.49
1417625_s_at	Cxcr7	12778	Rdc1 CXCR-7 Cmkor1 AW541270 RDC-1 Cxcr7 CXC-R7	chemokine (C-X-C motif) receptor 7	-3.51	-20.23	4.66	30	8.6	-3.71	-1.61	-8.31	-2.42	74.14	54.61	0.99	3.76	-10.69	-7.43	0.29	-12.32
1417626_at	Pde4dip	83679	C87016 4732458A06Rik D130016K21Rik 9430063L05Rik Usmg4 D3Bwg1078e mKIAA0454	phosphodiesterase 4D interacting protein (myomegalin)	2.42	-2.84	-0.17	2.05	8.66	0.33	36.44	-20.03	2.52	0.01	0.54	-1.29	18.2	-7.02	-10.2	-1.13	-0.17
1417627_a_at	Limk1	16885		LIM-domain containing, protein kinase	10.28	29.61	2.76	11.94	-3.23	0.19	5.16	30.75	-0.77	-26.42	-0.89	-18.65	2.73	-9.18	13.31	1.16	-18.93
1417628_at	Supt6h	20926	5131400N11Rik Supt6h mKIAA0162 AI132449 SPT6	suppressor of Ty 6 homolog (S. cerevisiae)	0.69	16.2	2.8	2.49	0.2	-28.53	0.45	17.87	-0.67	2.96	2.91	-22.66	1.7	0.3	-0.16	0.29	0.02
1417629_at	Prodh	19125	Ym24d07 Pro1 Pro-1	proline dehydrogenase	9.25	-44.29	0.89	-4.79	1.36	1.41	-0.36	55.56	0.04	-5.57	-13.25	7.17	-3.12	54.16	62.8	0.51	-37.58
1417630_at	Mknk1	17346	2410048M24Rik Mnk1	MAP kinase-interacting serine/threonine kinase 1	0.84	-26.11	8.22	17.29	18.35	143.42	23.05	-37.97	-2.87	-2.06	1.31	-2.11	5.51	1.86	-39.46	-11.62	-17.46
1417631_at	Mknk1	17346	2410048M24Rik Mnk1	MAP kinase-interacting serine/threonine kinase 1	-4.86	-8.7	0.15	0.1	25.02	129.92	0.06	-32.63	-5.51	-4.29	0.43	1.33	0.56	-2.43	-36.41	0.43	-2.07
1417632_at	Atp6v0a1	11975	Atp6n1 Vpp1 Atpv0a1 Atp6n1a Vpp-1 AA959968 ATP6a1	ATPase, H+ transporting, lysosomal V0 subunit A1	-19.12	-66.24	34.55	22.77	39.39	175.24	0.92	-0.42	-5.17	22.52	12.66	-3.02	14.95	-79.85	-8.92	-17.39	-68.9
1417633_at	Sod3	20657	AI314465 EC-SOD	superoxide dismutase 3, extracellular	2.27	-5.66	2.72	6.41	13.79	39.85	-5.37	-10.55	0.92	-6.48	-1.5	0.79	11.54	1.51	-6.46	0.44	-5.61
1417634_at	Sod3	20657	AI314465 EC-SOD	superoxide dismutase 3, extracellular	0.27	1.12	0.08	8.17	1.62	15.79	0.22	1.04	0.27	2	-1.07	2.28	3.97	-6.88	-1.82	0.57	2.39
1417635_at	Spa17	20686	Sp17	sperm autoantigenic protein 17	-1.68	-3.48	4.68	7.89	6.45	0.35	-2.91	32.27	-24.37	5.37	-0.1	0.61	4.73	-7.24	23.99	-4.62	-24.21
1417636_at	Slc6a9	14664	Glyt-1 Glyt1	solute carrier family 6 (neurotransmitter transporter, glycine), member 9	-3.14	-4.26	1.75	0.51	3.71	14.29	-0.02	0.83	-12.93	-0.77	29.87	-1.11	2.14	-42.34	-1.23	1.82	0.66
1417637_a_at	Hmg20b	15353	Smarce1r AW610687 Hmgxb2 Hmgx2 BRAF35	high mobility group 20 B	-8.97	-21.54	-0.36	-1.29	37.17	73.54	-0.59	-8.81	-8.6	0.86	0.18	0.08	-0.3	9.39	-19	2.02	-12.75
1417638_at	Lefty1	13590	lefty Stra3 lefty-1 Ebaf AI450052 Leftb Tgfb4	left right determination factor 1	-1.33	-11.15	1.79	-0.55	7.12	0.34	17.68	-0.05	-0.16	4.79	-0.29	-6.84	4.62	-11.64	5.9	-4.17	0.01
1417639_at	Slc22a4	30805	Octn1	solute carrier family 22 (organic cation transporter), member 4	-9.78	-11.92	25.75	13.94	39.45	154.69	-14.5	6.43	-21.82	-25.8	10.46	-6.68	6.76	-29.66	3.65	-6.43	-35.56
1417640_at	Cd79b	15985	Ig-beta Igb B29 Igbeta	CD79B antigen	-13.97	-0.03	-6.97	-0.71	-29.62	-54.99	1.36	6.44	0.35	171.26	51.21	58.41	-2.04	3.52	4.21	0.23	-51.47
1417641_at	Galntl5	67909	1700021B12Rik Galnt15	UDP-N-acetyl-alpha-D-galactosamine:polypeptide N-acetylgalactosaminyltransferase-like 5	3.53	-0.34	0.35	-5.1	-0.5	2.56	7.41	-3.03	2.46	-0.86	-4.84	-0.23	-0.19	0.32	-1.52	-0.31	1.06
1417642_at	Aldh1a3	56847	RALDH3 ALDH6 V1	aldehyde dehydrogenase family 1, subfamily A3	-0.13	3.61	-2.01	0.3	-3.41	-20.3	0.3	0.02	1.46	5.9	-4.09	0.84	-0.15	1.47	0.15	2.1	1.46
1417643_at	Rsph1	22092	MCA Tsga2	radial spoke head 1 homolog (Chlamydomonas)	-2.14	1.93	-0.92	0.06	-8.03	-13.62	-6.3	1.58	1.82	0.4	-8.68	54.74	-0.01	-11.48	5.07	1.45	5.52
1417644_at	Sspn	16651	Krag	sarcospan	3.89	-13.9	3.07	11.85	-2.6	-7.88	-4.65	-3.27	-6.39	83.65	34.57	31.04	0.89	-7.11	-0.76	-3.26	-13.89
1417645_at	Sspn	16651	Krag	sarcospan	-1.45	0.12	1.1	5.28	0.85	0.56	-2.49	0.08	-4.47	14.56	16.16	13.49	-0.84	-7.47	1.5	-3.36	-6.95
1417646_a_at	Snx5	69178	0910001N05Rik 1810032P22Rik D2Ertd52e AU019504	sorting nexin 5	0.98	0.03	1.35	6	0.59	0.18	3.07	-19.94	-6.98	65.24	4.56	4.01	0.5	-24.43	-9.82	0.25	5.35
1417647_at	Snx5	69178	0910001N05Rik 1810032P22Rik D2Ertd52e AU019504	sorting nexin 5	3.81	-8.28	4.67	8.52	3.26	32.54	7.05	-16.51	-22.42	58.33	0.56	2.96	0.22	-15	1.12	-8.97	-37.58
1417648_s_at	Snx5	69178	0910001N05Rik 1810032P22Rik D2Ertd52e AU019504	sorting nexin 5	0.35	-9.77	3.9	13.52	4.84	59.45	5.58	-22.12	-33.38	61.22	0.26	8.57	0.31	-12.77	3.3	-10.65	-49.6
1417649_at	Cdkn1c	12577	Kip2 p57Kip2 p57(kip2) CDKI AL024410	cyclin-dependent kinase inhibitor 1C (P57)	1.12	-34.12	22.24	1.88	-5.98	78.59	-3.45	4.45	5.73	-45.02	-23.18	-5.68	0.1	1.86	30.9	-6.04	-5.52
1417650_at	Lao1	100470	AW990848	L-amino acid oxidase 1	3.47	-0.24	-2.87	-3.56	0.98	0.91	5.2	-9.36	0.01	5	-10.23	-1.79	-0.2	0.09	-5.67	1.72	3.03
1417651_at	Cyp2c29	13095	AHOH Ahh-1 Cyp2c AI159681 AI196010 Ah-2 AHOHase P450-2C	cytochrome P450, family 2, subfamily c, polypeptide 29	2.03	-4.47	0.07	-12.72	9.07	2.04	8.56	-1.02	-2.95	-2.36	-0.25	-4.98	-0.65	-1.37	20.94	-2.16	-0.27
1417652_a_at	Tbca	21371	Tbca13	tubulin cofactor A	0.81	2.05	0.69	1.16	0.86	25.7	1.66	1.87	0.49	7.86	-16.67	2.73	2.7	1.46	17.8	2.15	1.4
1417653_at	Pvalb	19293	Parv PV Pva	parvalbumin	7	0	0.19	-3.48	8.11	2.98	6.31	-9.59	3.4	-1.56	-6.78	-0.7	0.35	-6.11	-5.96	-0.65	3.73
1417654_at	Sdc4	20971	ryudocan Synd4 AA959608 AW108331 syndecan-4	syndecan 4	-1.85	-55.68	20.76	25.01	6.95	56.55	-1.63	-2.84	-0.57	31.23	11.71	16.86	11.2	-52.07	-12.27	-5.05	-39.12
1417655_a_at	Srrt	83701	Ars2 ASR2B ASR2D 2810019G02Rik ASR2A Asr2 ASR2C	serrate RNA effector molecule homolog (Arabidopsis)	-4.56	6.21	-22.88	-16.91	-31.27	-129.04	1.75	11.47	13.53	25.06	0.33	9.82	-0.94	24.49	4.49	0.46	5.19
1417656_at	Mybl2	17865	Bmyb B-Myb	myeloblastosis oncogene-like 2	0.24	1.07	-19.99	-17.2	-1.98	-59.89	0.36	6.31	-1.3	-0.66	6.91	13.56	-2.12	30.99	3.72	9.33	2.76
1417657_s_at	Dnajc2	22791	AU020218 Zrf1 Zrf2 MIDA1	DnaJ (Hsp40) homolog, subfamily C, member 2	-5.99	12.61	-16.55	-7.37	-22.02	-132.88	0.98	21.01	1.12	11.57	-4.43	7.84	1.29	9.63	17.83	16.32	8.89
1417659_at	Vps29	56433	PEP11 AW049835 2010015D08Rik	vacuolar protein sorting 29 (S. pombe)	0.15	0.78	9.76	1.3	34.67	150.77	-8.12	-28.22	2.09	4.69	-11.85	-5.93	7.72	-36.47	-36.52	1.53	1.19
1417660_s_at	Vps29	56433	PEP11 AW049835 2010015D08Rik	vacuolar protein sorting 29 (S. pombe)	10.52	2.55	12.66	2.18	28.97	145.45	0.04	-18.22	3.25	5.36	-19.43	-9.43	6.33	-35.34	-17.84	2.19	5.2
1417661_at	Rdm1	66599	2410008M22Rik Rad52b AW212028	RAD52 motif 1	14.06	2.29	-2.87	-4.78	-31.66	-59.34	-0.44	-3.66	6.23	51.09	11.81	0.83	-13.81	0.57	-12.29	3.87	18.32
1417662_at	Elk3	13713	Sap-2 D430049E23Rik Etrp Net Erp	ELK3, member of ETS oncogene family	-13.5	0.5	1.22	7.07	-0.05	36.95	-38.25	4.82	-3.21	-6.1	-0.71	3.44	-0.75	-2.95	-0.76	-0.38	0.54
1417663_a_at	Ndrg3	29812	AI747193 4833415O14Rik Ndr3	N-myc downstream regulated gene 3	0.4	11.29	-16.12	-1.89	-39.63	-35.48	-13.99	2.88	53.27	-15.14	0.06	-15.78	-13.55	1.66	6.1	11.66	62.17
1417664_a_at	Ndrg3	29812	AI747193 4833415O14Rik Ndr3	N-myc downstream regulated gene 3	-5.15	1.96	-4.94	-5.53	-0.66	29.72	-15.2	-20.64	5.02	-18.14	0.58	-4.06	-11.77	-0.59	-35.26	21.92	46.2
1417665_a_at	Cpsf1	94230		cleavage and polyadenylation specific factor 1	9.65	0.14	-9.26	-16.8	-18.71	-10.57	0.81	-1.91	12.11	13.42	-7.64	0.21	-4.04	29.39	3.07	0.39	0.14
1417666_at	Dnttip1	76233	6430706C13Rik	deoxynucleotidyltransferase, terminal, interacting protein 1	18.05	2.97	-5.39	-16.98	-2.26	-22.15	10.65	-3.83	12.57	1.67	0.38	0.57	1.6	28.84	1.05	3.75	4.75
1417667_a_at	Pter	19212	AI790318 Mpr56-1	phosphotriesterase related	0.94	-24.65	6.37	3.71	1.73	70.84	-1.45	41.63	-2.97	-83.14	-30	-11.29	3.67	-0.17	68.11	-0.35	-14.68
1417668_at	Rtn4ip1	170728	NIMP D10Ertd690e	reticulon 4 interacting protein 1	-15.61	0.02	5.66	0.72	-0.65	0.23	-2.89	3.88	-13.82	47.46	9.66	18.18	-2.44	-24.79	-2.09	1.16	-5.37
1417669_at	Abhd12	76192	AI431047 1500011G07Rik RP23-241M12.2 AW547313 6330583M11Rik	abhydrolase domain containing 12	-3.11	-11.59	30.84	32.47	27.42	204.99	3.77	-30.49	-1.28	-3.52	0.46	-19.29	18.61	-54.8	-49.73	-7.52	-10.55
1417670_at	Timm44	21856	Tim44 D8Ertd118e Mimt44 0710005E20Rik	translocase of inner mitochondrial membrane 44	-1.6	6.04	-11.72	-6.64	-16.88	-4.5	-1.94	11.89	-5	0.55	-10.8	2.77	-1.53	-0.01	12.15	14.96	2.88
1417671_at	Scly	50880	A930015N15Rik 9830169H08 SCL Scly2 Scly1	selenocysteine lyase	4.31	-1.25	27.75	-3.06	20.12	38.88	0.8	-3.72	0.14	-1.56	1.43	-10.48	5.94	-43.02	-10.4	-4.86	0.16
1417672_at	Slc4a10	94229	mKIAA4136 NCBE	solute carrier family 4, sodium bicarbonate cotransporter-like, member 10	0.42	13.72	-10.3	0.13	-15.01	-32.88	-0.24	1.28	-0.67	5.2	0.88	9.49	-2.33	12.93	-2.12	0.44	2.04
1417673_at	Grb14	50915	AI505286	growth factor receptor bound protein 14	3.48	0.54	1.83	17.07	0.98	22.14	0.59	-0.7	-7.18	-4.92	0.05	-0.14	-1.89	-5.53	0.2	-3.13	-3.57
1417674_s_at	Golga4	54214	AI225887 AU019508 Olp-1	golgi autoantigen, golgin subfamily a, 4	12.34	0.29	11.4	0.67	-4.37	-20.35	5.5	1.79	2.25	1.73	0.13	-9.04	0.52	0.72	12.9	-6.85	0.08
1417675_a_at	Mdn1	100019	A130070M06 D4Abb1e 4833432B22Rik AA958993 Gm135	midasin homolog (yeast)	-0.16	12.01	-5.68	-8.78	-43.48	-122.69	-3.85	3.42	18.55	71.27	15.79	-10.47	-10.01	0.27	4.45	2.51	13.21
1417676_a_at	Ptpro	19277	GLEPP1 D28 PTPROt Ptpn15 R-PTP-O PTPBK PTPoc PTPphi PTPU2	protein tyrosine phosphatase, receptor type, O	-3.2	-23.69	29.23	36.15	36.52	173.63	35.26	-5.84	-8.98	-16.03	10.39	-19.02	27.26	-29.72	-12.07	-12.68	-52.25
1417677_at	Opn3	13603	Ecpn ERO	opsin 3	-6.45	-29.75	16.6	2.42	60.46	54.79	14.83	-15.44	-19.8	28.84	-8.56	1.38	16.36	0.46	-7.24	-2.77	-71.5
1417678_at	Mmp24	17391	MT5MMP MTMMP5 MT5-MMP AU040325	matrix metallopeptidase 24	0.97	3.45	-0.08	-0.62	2.21	12.51	0	-6.63	-2.23	2.18	-8.63	-0.21	-3.64	-2.96	-10.79	4.45	0.73
1417679_at	Gfi1	14581	Pal1 Pal-1 AW495828 Gfi-1	growth factor independent 1	15.84	35.44	-28.35	-32.08	-26.86	-159.41	-19.55	14.34	19.21	-5.06	-3.47	0.52	-18.82	83.26	14.4	18.91	26.01
1417680_at	Kcna5	16493	Kv1.5	potassium voltage-gated channel, shaker-related subfamily, member 5	-0.21	0.55	0.56	3.57	-5.59	0.37	-0.62	0.78	-2.29	-0.19	0.22	38.19	0.9	-2.23	0.04	-1.3	0.48
1417681_at	Nudt21	68219	3110048P04Rik AU014860 5730530J16Rik 25kDa Cpsf5 AW549947	nudix (nucleoside diphosphate linked moiety X)-type motif 21	2.6	13.67	-26.23	-34.55	1.21	-84.11	0.05	1.2	0.16	3.09	1.42	10.83	-7.54	40.14	-1.35	13.54	22.22
1417682_a_at	Prss2	22072	Ta TRY8 Tesp4 TRYP Try2	protease, serine, 2	9.64	1.56	0.45	-2.57	5.12	9.22	-0.13	-14.89	0.42	-14.29	0.7	-7.48	11.36	3.98	-10.47	3.35	-0.96
1417683_at	Diablo	66593	1700006L01Rik AU040403 0610041G12Rik Smac	diablo homolog (Drosophila)	-0.27	1.73	-3.3	-23.11	1.29	-69.4	19.02	-2.89	3.43	5.97	-7.71	1.73	-0.19	19.9	0.28	4.12	6.46
1417684_at	Thumpd3	14911	AW556087 Gt(ROSA)26asSor Gtrosa26as	THUMP domain containing 3	-0.26	0.31	-4.2	-21.85	-13.26	-25.4	23.95	-14.61	12.5	21.77	-11.43	-9.06	-4.56	3.27	0.49	5.16	27.45
1417685_at	Ankfy1	11736	mKIAA1255 ZFYVE14 Ankhzn	ankyrin repeat and FYVE domain containing 1	1.16	-24.07	3.68	1.44	4.56	109.86	22.19	-23	0.2	12.78	-1.65	-3.4	5.09	-13.58	-9.8	-12.58	-28.53
1417686_at	Lgals12	56072	AW987437 Grip1	lectin, galactose binding, soluble 12	-0.4	0.31	0.53	0.09	-0.45	0.06	-1.48	0.82	0.1	-3.23	1.53	1.34	2.42	0.16	2	-0.73	-0.1
1417687_at	Lgals12	56072	AW987437 Grip1	lectin, galactose binding, soluble 12	0.18	-5.3	-0.87	-8.35	15.25	27.11	3.05	-18.17	0.15	-1.65	-0.15	0.77	0.76	-6.72	-13.13	-0.19	3.49
1417688_at	Fam20c	80752	C76981 DMP-4 DMP4 mKIAA4081 GEF-CK	family with sequence similarity 20, member C	-3.09	-20.11	47.72	26.13	47.52	191.42	-8.48	0.08	-13.18	-19.22	-1.56	-13.86	12.28	-16.77	0.68	-7.88	-38.46
1417689_a_at	Pdzk1ip1	67182	Map17 0610007F13Rik 2700030M23Rik AU046042 RP23-246H17.1	PDZK1 interacting protein 1	-7.47	-17.91	-1.59	-3.67	35.38	54.53	-7.04	59.1	3.72	-51.23	4.86	-22.29	-8.67	-44.08	39.7	-2.59	0.12
1417690_at	Prkag1	19082	Prkaac BB036179 AA571379	protein kinase, AMP-activated, gamma 1 non-catalytic subunit	13	5.74	-8.12	-17.89	1.15	-18.89	0.28	-12.72	13.8	0.09	1.86	-1.16	-3.55	0.62	-7.02	0.06	35.29
1417691_at	Bin3	57784	1700015F07Rik	bridging integrator 3	3.71	-5.92	0.63	-4.72	34.15	20.66	29.41	-27.64	0.95	3.94	0.03	-2.84	2.75	-19.96	-15.57	-3.24	-1.09
1417692_at	Drg2	13495	AI461605 AI255295	developmentally regulated GTP binding protein 2	-0.39	2.16	-0.55	-8.74	0.57	6.5	-13.23	-5.07	-3.76	1.13	-2.24	3.61	-3.26	4.91	-10.84	8.08	1.38
1417693_a_at	Gab1	14388	AW107238 AA408973	growth factor receptor bound protein 2-associated protein 1	-19.82	-45.95	23.22	34.11	11.53	120.68	-26.18	38.56	-24.5	-40.54	-0.7	10.68	5.37	0.89	48.71	-15.34	-60.99
1417694_at	Gab1	14388	AW107238 AA408973	growth factor receptor bound protein 2-associated protein 1	-10.49	-42.3	24.86	29.49	14.59	136.2	-14.42	28.27	-25.33	-44.84	0.21	6.63	3.34	0.91	39.68	-24.01	-63.12
1417695_a_at	Soat1	20652	Acact 8430426K15Rik ACAT-1 hid AW550831 ald	sterol O-acyltransferase 1	-5.96	-10.63	35.21	29.8	45.06	161.66	7.14	-14.11	-11.49	-10.32	-0.35	-51.5	22.91	-3.83	-18.15	-5.04	-34.42
1417696_at	Soat1	20652	Acact 8430426K15Rik ACAT-1 hid AW550831 ald	sterol O-acyltransferase 1	-13.23	-5.89	37.16	22.44	57.03	158.72	2.28	-19.31	-9.84	-13.48	1.87	-46.36	16.27	-9.65	-25.42	-1.11	-19.91
1417697_at	Soat1	20652	Acact 8430426K15Rik ACAT-1 hid AW550831 ald	sterol O-acyltransferase 1	-0.67	-16.02	23.47	-0.28	57.95	138.19	16.5	-45.74	-3.73	-9.06	-3.83	-25.86	5.55	0.04	-27.49	0.06	-11.24
1417698_at	Gtf2f1	98053	C76800 2810405L04Rik RAP74	general transcription factor IIF, polypeptide 1	5.47	4.43	1.03	-3.48	0.55	-26.27	1.46	3.57	4.02	-5.56	-10.62	1.09	2.68	9.63	7.82	10.25	0.27
1417699_at	Gtf2f1	98053	C76800 2810405L04Rik RAP74	general transcription factor IIF, polypeptide 1	-4.05	-0.25	-1.88	-6.08	12.25	35.26	-9.74	-6.14	-7.05	-10.34	0.22	-0.7	-0.42	4.49	-9.02	16.16	0.47
1417700_at	Rab38	72433	AU043391 cht 2310011F14Rik	RAB38, member of RAS oncogene family	-6.64	-19.28	0.12	-0.52	13.79	7.13	26.88	96.42	-16.6	-37.19	3.6	-22.27	3.3	-3.74	99.31	-11.83	-15.32
1417701_at	Ppp1r14c	76142	KEPI 6330514J04Rik	protein phosphatase 1, regulatory (inhibitor) subunit 14c	3.56	-4.09	-0.22	1.31	0.98	2.35	5.4	-16.27	0.88	1.94	-0.21	-1.79	0.38	-2.74	-11.21	0.27	4.19
1417702_a_at	Hnmt	140483	AI788969 1500031F01Rik	histamine N-methyltransferase	-5.19	-34.09	29.47	21.05	24.94	204.55	-4.1	25.19	-22.43	-35.99	1.97	-8.75	0.2	-27.11	40.32	-10.87	-68.5
1417703_at	Pvrl2	19294	Pvr AI325026 nectin-2 MPH AI987993 Cd112 Pvs	poliovirus receptor-related 2	-3.26	-18.5	9.87	6.98	66.61	165.21	0.86	-5.1	-3.92	-14.7	-9.02	-13.36	20.21	-24.67	-4.15	-8.58	-13.85
1417704_a_at	Arhgap6	11856	RhoGAPX-1 C130038E13 AI504284	Rho GTPase activating protein 6	-4.01	-52.09	32.89	6.15	39.37	89.2	22.57	34.44	-32.17	0.91	0.25	-10.48	2.15	-39.72	36.33	-18.98	-85.45
1417705_at	Otub1	107260	AI850305	OTU domain, ubiquitin aldehyde binding 1	-7.28	-0.53	-0.17	-2.36	16.52	68.6	-5.38	-7.45	-5.51	-4.32	-3.57	-0.08	0.04	0.06	-24.85	4.5	0.1
1417706_at	Naglu	27419		alpha-N-acetylglucosaminidase (Sanfilippo disease IIIB)	0.86	-23.39	41.43	14.52	37.09	197.18	0.14	-14.25	-2.56	4.74	-5.34	-21.71	8.07	-46.5	-21.31	-5.2	-37.1
1417707_at	N4bp2l1	100637	2410024N18Rik B230342M21Rik AI428195	NEDD4 binding protein 2-like 1	-2.59	2.48	-5.79	0.69	9.69	14.75	50.72	-46.96	20.57	9.1	2.81	-10.75	0.98	-34.89	-39.49	-4.44	4.32
1417708_at	Syt3	20981	AI385753 sytIII	synaptotagmin III	-0.31	-1.31	0.68	-0.65	0.24	26.64	-5.01	0.33	-4.73	0.32	-2.98	-2.4	-0.97	0.71	0.26	0.05	-3.4
1417709_at	Cyp46a1	13116	Cyp46	cytochrome P450, family 46, subfamily a, polypeptide 1	-1.01	0.84	4.1	1.17	3.87	9.7	0.18	0	-0.85	0.08	-3.66	0.18	0.54	-6.04	0.46	-1.55	-2.39
1417710_at	Mettl9	59052	0610012D09Rik Drev AA517660 MNCb-5680	methyltransferase like 9	1.73	0.19	2.82	3.89	1.29	0.5	0.04	-0.94	-7.88	-72.88	-16.81	2.48	0.67	13.91	8.73	4.01	32.83
[truncated: 36,545 more rows]
