# Supplementary material for: ImmuSort, a database on gene plasticity and electronic sorting for immune cells
Source: Sci Rep. 2015 May 19;5:10370. doi: 10.1038/srep10370 (PMC4437374; doi:10.1038/srep10370)
Supplement: Supplementary Table S5 [file srep10370-s6.xls]

## Sheet: Sheet1
Probe set ID	Gene Symbol	ENTREZ_GENE_ID	Gene Alias	Gene Name	Macrophage (lung)	PBMC (normal)	THP-1	Hematopoietic stem cell (MDS,bone marrow)	Hematopoietic stem cell (blood)	PBL	B cell	PBMC (transplant)	T cell	PBMC (MS)	DC (monocyte-derived dendritic cell, MDDC)	Monocyte-derived macrophage (MDM)	DC (tissue resident)	T cell (ALL)	PBMC (CLL)	PBMC (JIA)	Bone marrow mononuclear cell (BMMC)	PMN/neutrophil	CD8+ T cell	Plasma cell	PBMC (COPD)	CD4+ T cell	Treg	B cell (ALL)	B cell (CLL)	Monocyte	Jurkat	PBMC (miscellaneous)	NK	PBMC (breast cancer)	Hematopoietic stem cell (bone marrow)
229819_at	A1BG	1	A1B HYST2477 GAB ABG	alpha-1-B glycoprotein	53.36	57.83	65.84	48.93	55.07	67.79	56.76	58.86	57.56	57.53	62.24	62.18	59.47	80.6	68.77	52.96	61.3	35.95	60.57	56.65	70.46	57.14	59.24	75.01	62.42	63.79	70.15	61.73	46.61	66.21	56.09
1558450_at	A2M	2	A2MD CPAMD5 S863-7 FWP007	alpha-2-macroglobulin	46.54	46.04	52.86	50.27	52.47	45.63	49.13	40.52	51.6	47.05	52.18	52.25	48.42	56.52	48.39	41.17	50.74	52.72	54.06	56.2	45.18	50.23	51.97	47.89	48.34	51.89	50.12	47.47	54.99	51.38	51.78
217757_at	A2M	2	A2MD CPAMD5 S863-7 FWP007	alpha-2-macroglobulin	90.5	31.48	69.84	74.03	40.68	28.8	25.63	23.81	33.26	31.78	91.31	87.15	79.75	21.49	31.13	37.85	45.51	28.37	34.88	51.57	31.88	35.09	25.79	38.95	25.54	43.61	20.15	34.98	37.44	30.86	43.74
214440_at	NAT1	9	AAC1 MNAT NAT-1 NATI	N-acetyltransferase 1 (arylamine N-acetyltransferase)	88.45	79.54	91.82	84.75	83.75	84.24	81.44	81.7	79.91	78.8	89.34	89.7	80.09	76.73	83.48	76.78	81.75	90.26	79.58	79.48	82.9	82.85	84.96	77	76.93	86.31	90.16	82.42	82.75	82.02	80.14
206797_at	NAT2	10	PNAT NAT-2 AAC2	N-acetyltransferase 2 (arylamine N-acetyltransferase)	14.5	13.57	20.49	11.4	13.64	13.86	13.75	12.78	14.5	13.87	18.97	18.06	17.57	20.35	12.61	10.89	13.62	19.94	15.15	18.95	16.16	14.47	12.53	15.68	16.3	19.03	13.6	13.33	15.03	16.89	14.04
202376_at	SERPINA3	12	AACT GIG24 ACT GIG25	serpin peptidase inhibitor, clade A (alpha-1 antiproteinase, antitrypsin), member 3	26.31	21.08	18.47	18.76	19.88	26.23	24.1	21.59	21.31	20.47	23.84	24.04	19.87	29.5	23.18	19.67	23.8	35.12	25.59	28.7	22.59	25.59	21.54	25.22	31.04	26.85	22.29	19.8	17.43	22.1	19.33
205969_at	AADAC	13	CES5A1 DAC	arylacetamide deacetylase (esterase)	20.45	19.57	18.74	24.59	23.79	23.14	22.93	16.69	22.77	19.48	19.27	19.4	24.51	20.57	24.22	15.97	23.8	24.6	23.79	20.5	21.1	21.72	20.39	26.75	21.71	20.32	19.48	19.68	19.98	20.02	22.68
201511_at	AAMP	14		angio-associated, migratory cell protein	82.87	82.01	87.23	83.17	84.03	86.14	81.22	86	82.69	86.22	87.12	87.55	76.19	86.97	84.94	73.74	85.63	75.84	78.48	87.25	89.69	84.21	79.69	85.52	80.32	86.63	89.75	85.54	79.95	84.93	82.07
207225_at	AANAT	15	SNAT DSPS	aralkylamine N-acetyltransferase	10.28	13.87	16.15	10.12	15.42	16.18	14	15.33	13.7	10.19	13.99	14.18	14.66	9.3	18.52	11.03	16.5	16.53	11.52	21.6	17.27	12.16	13.04	13.56	13.99	16.26	14.41	13.25	13.38	15.62	13.42
201000_at	AARS	16	CMT2N	alanyl-tRNA synthetase	92.4	85.26	95.3	93.09	93.38	88.85	90.52	86.88	90.9	87.6	93.36	92.65	91.12	88.39	85.25	79.61	86.92	72.86	87.15	97.22	87.09	90.73	87.15	88.25	89.61	87.52	94.07	87.44	87.52	87.22	91.01
206527_at	ABAT	18	NPD009 GABA-AT GABAT	4-aminobutyrate aminotransferase	59.77	47.91	51.84	38.05	46.91	59.48	45.15	48.59	48.19	49.42	65.9	62.45	59.86	52.86	50.17	40.3	46.75	71.51	46.08	58.03	43.67	47.43	53.42	38.67	48.59	56.55	54.55	48.93	49.15	54.41	37.65
209459_s_at	ABAT	18	NPD009 GABA-AT GABAT	4-aminobutyrate aminotransferase	83.99	85.01	62.21	81.09	74.05	84.09	78.46	85.76	76.73	84.34	84.42	78.34	75.81	46.31	80.64	87.77	71.56	89.51	72.46	48.61	85.16	81.43	88.68	70.87	76.16	80.84	83.05	85.81	78.26	85.34	72.67
209460_at	ABAT	18	NPD009 GABA-AT GABAT	4-aminobutyrate aminotransferase	80.11	79.3	50.54	78.45	68.88	84.81	74.08	75.39	71.82	76.32	79.42	69.91	72.99	39.87	79	81.51	63	82.82	68.84	38.79	86.43	74.85	79.53	59.65	72.91	73.61	75.28	78.74	72.47	77.47	67.77
1570279_at	ABCA1	19	HDLDT1 ABC1 TGD CERP ABC-1	ATP-binding cassette, sub-family A (ABC1), member 1	32.18	26.98	29.29	26.98	22.68	28.3	33.46	33.59	23.84	31.14	26.93	33.46	32.38	32.43	35.06	31.82	37.15	51.77	25.86	21.26	23.44	24.5	21.42	45.95	31.49	36.69	19.7	29.4	20.83	18.34	27.19
203504_s_at	ABCA1	19	HDLDT1 ABC1 TGD CERP ABC-1	ATP-binding cassette, sub-family A (ABC1), member 1	91.8	74.11	85.98	69.42	68.46	81.73	75.99	73.93	56.67	72.6	84.88	93.03	73.25	67.03	82.77	76.39	79.37	95.6	56.25	69.82	70.85	57.92	61.24	81.27	79.84	87.94	38.42	74.86	44.79	71.3	64.77
203505_at	ABCA1	19	HDLDT1 ABC1 TGD CERP ABC-1	ATP-binding cassette, sub-family A (ABC1), member 1	92.45	75.49	87.68	81.62	73.08	83.93	78.49	79.26	59.09	80.04	89.16	94.92	73.38	66.35	88.35	71.55	81.18	95.65	57.64	71.42	73.81	62.67	71.13	84.21	83.47	90.24	32.14	80.95	39.64	75.59	73.21
216066_at	ABCA1	19	HDLDT1 ABC1 TGD CERP ABC-1	ATP-binding cassette, sub-family A (ABC1), member 1	37.44	26.48	31	37.54	39.95	22.33	37.35	23.59	28.02	30.67	34.35	44.4	44.26	41.4	38.38	27.83	44.16	61.71	31.01	29.81	19.29	28.5	29.51	49.92	34.51	43.25	23.66	30.06	22.83	24.93	36.48
210099_at	ABCA2	20	ABC2	ATP-binding cassette, sub-family A (ABC1), member 2	20.33	14.37	13.47	12.37	15.8	16.12	15.93	11.26	16.28	8.12	17.1	15.78	24.58	14.83	16.83	21.54	14.51	17.56	14.79	18.61	11.76	14.16	17.06	15.72	13.2	15.57	14.18	12.46	20.9	9.08	17.39
210100_s_at	ABCA2	20	ABC2	ATP-binding cassette, sub-family A (ABC1), member 2	23.83	48.39	54.17	32.8	40.79	54.22	33.22	55.35	42.85	66.53	32.08	28.98	32.68	33.78	33.55	49.22	43.66	34.73	46.6	25.03	45.37	34.13	30.81	38.87	34.25	25.51	32.24	39.37	51.3	38.09	39.22
212772_s_at	ABCA2	20	ABC2	ATP-binding cassette, sub-family A (ABC1), member 2	56.7	70.84	72.15	61.02	67.58	77.67	57.86	70.37	68.85	72.89	68.67	65.28	57.44	67.22	68.23	64.8	73.53	73.33	74.46	59.3	76.85	68.21	63.03	70.8	61.01	63.89	63.37	68.79	70.46	70.09	65.16
204343_at	ABCA3	21	ABC-C LBM180 EST111653 SMDP3 ABC3	ATP-binding cassette, sub-family A (ABC1), member 3	44.36	44.97	56.68	37.25	47.4	53.22	38.87	41	49.23	38.61	42.57	41.13	41.21	30.05	42.75	48.87	41.55	29.35	48.88	55.14	55.54	48.58	42.57	34.91	35.81	38.61	36.13	44.01	57.95	44.37	46.01
209620_s_at	ABCB7	22	ASAT Atm1p EST140535 ABC7	ATP-binding cassette, sub-family B (MDR/TAP), member 7	81.64	84.36	85.12	85.41	85.72	83.78	86.12	83.72	84.5	83.86	83.42	82.02	86.34	82.36	84.45	87.55	86.77	46.51	84.19	74.31	87.31	84.2	87.36	88.18	84.35	84.43	85.86	84.36	84.62	84.06	88.41
200045_at	ABCF1	23	ABC27 ABC50	ATP-binding cassette, sub-family F (GCN20), member 1	91.77	87.87	89.27	93.13	93.27	92.87	91.99	88.77	93.09	90.66	92.5	93.01	92.19	94.5	91.44	82.74	92.11	88.21	92.46	92.27	89.39	92.37	90.13	91.63	91.42	91.12	90.62	90.83	91.93	91.38	92.38
1569102_at	ABCA4	24	FFM STGD1 RP19 CORD3 RMP ABC10 ABCR STGD ARMD2	ATP-binding cassette, sub-family A (ABC1), member 4	21.63	19.51	21.12	14.03	15.31	17.7	16.16	12.49	17.51	16.63	21.31	20.98	22.48	18.87	13.32	17.72	20.09	30.86	15.96	19.37	16.96	15.68	16.01	15.81	17.47	21.76	19.45	16.38	17.13	14.99	18.29
210082_at	ABCA4	24	FFM STGD1 RP19 CORD3 RMP ABC10 ABCR STGD ARMD2	ATP-binding cassette, sub-family A (ABC1), member 4	24.01	18.71	26.85	21.94	21.92	19.37	18.48	15.77	21.65	16	27.39	32.04	26.65	30.1	19.45	18.28	23.21	27.88	21.39	28.72	16.05	20.3	22.51	27.72	22.58	22.63	25.51	18.3	18.52	23.49	22.32
202123_s_at	ABL1	25	JTK7 p150 bcr/abl v-abl c-ABL1 c-ABL ABL	c-abl oncogene 1, non-receptor tyrosine kinase	82.27	78.65	82.6	83.95	86.85	84.64	80.4	75.63	81.65	79.54	83.43	83.1	80.47	88.26	83.39	74.47	86.29	72.09	81.37	81.9	81.59	79.95	77.79	85.62	81.38	81.31	87.47	80.37	79.96	78.44	85.7
203559_s_at	ABP1	26	ABP KAO DAO DAO1 ABP1	amiloride binding protein 1 (amine oxidase (copper-containing))	38.44	28.47	80.21	35.35	33.27	54.27	27	26.09	29.29	30.9	55.86	58.64	48.3	29.63	28.26	23.49	49.43	60.51	27.96	37.14	30.06	33.1	27.85	28.13	25.19	41.43	33.78	29.68	27.99	30.79	36.62
206411_s_at	ABL2	27	ABLL ARG	v-abl Abelson murine leukemia viral oncogene homolog 2	64.64	45.31	57.38	40.52	48.94	47.78	47.8	41.77	48.9	45.92	74.01	71.04	58.3	59.47	45.23	40.86	52.37	57.07	50.46	51.14	38.29	46.95	43.58	47.82	51.96	57.83	52.82	45.06	47.4	47.31	42.93
226893_at	ABL2	27	ABLL ARG	v-abl Abelson murine leukemia viral oncogene homolog 2	87.46	68.4	78.85	83.64	80.58	76.79	73.49	70.11	73.94	65.86	90.57	89.45	86.21	61.39	78.81	70.64	74.83	48.08	72.54	75.67	71.89	73.18	70.85	74.86	70.49	75.37	73.69	72.2	70.28	69.2	81.53
231907_at	ABL2	27	ABLL ARG	v-abl Abelson murine leukemia viral oncogene homolog 2	86.26	75.34	80.77	69.21	75.01	77.26	75.62	72.72	76.25	70.38	91.19	90.07	80.96	73.98	75.74	80.26	75.07	63.7	76.84	77.59	77.2	74.41	70.26	77.46	76.69	81	76.4	73.49	70.1	69.18	73.87
214504_at	ABO	28	NAGAT GTB A3GALT1 A3GALNT	ABO blood group (transferase A, alpha 1-3-N-acetylgalactosaminyltransferase; transferase B, alpha 1-3-galactosyltransferase)	17.89	18.25	20.7	15.48	18.11	17.78	17.51	14.05	19.27	19.54	23.66	20.4	23.75	20.45	19.13	22.58	20.37	24.24	16.29	20.64	14.43	17.24	20.53	18.37	19.58	18.11	20.53	17.18	17.17	20.45	16.89
216716_at	ABO	28	NAGAT GTB A3GALT1 A3GALNT	ABO blood group (transferase A, alpha 1-3-N-acetylgalactosaminyltransferase; transferase B, alpha 1-3-galactosyltransferase)	36.36	31.91	39.73	33.56	38.45	37.33	33.2	29.52	37.33	25.72	40.44	41.11	34.03	34.75	29.77	28	35.36	36.04	33.02	48.38	36.22	35.56	32.03	36.95	35.68	38.93	46.01	32.64	31.98	30.57	38.41
216929_x_at	ABO	28	NAGAT GTB A3GALT1 A3GALNT	ABO blood group (transferase A, alpha 1-3-N-acetylgalactosaminyltransferase; transferase B, alpha 1-3-galactosyltransferase)	42.9	44.56	39.63	44.32	51.1	39.99	42.49	43.79	43.3	41.56	42.07	38.47	50.75	37	44.9	50.13	50.65	39.67	44.02	48.8	40.68	37.4	33.99	32.5	38.16	43.08	39.32	41.99	45.18	34.99	48.01
212895_s_at	ABR	29	MDB	active BCR-related gene	94.01	88.45	89.48	83.69	85.68	94.32	88.92	91.89	87.24	91.2	95.65	95.73	90.45	78.85	93.92	81.03	88.11	93.35	86.61	67.69	93.51	87.6	85.49	86.08	94.37	93.81	80.78	91.84	87.56	91.28	83.47
214671_s_at	ABR	29	MDB	active BCR-related gene	71.95	65.12	70.55	37.8	49.27	75.37	61.98	69.9	60.64	71.3	78.96	79.22	65.97	42	68.08	57.16	57.28	75.75	54.38	42.49	65.78	54.32	56.04	55.88	73.02	72.91	54.79	66.3	57.93	62.83	34.45
202025_x_at	ACAA1	30	PTHIO THIO ACAA	acetyl-CoA acyltransferase 1	87.49	84.01	82.97	81.68	82.67	90.99	84.86	85.5	83.61	88.47	86.68	87.85	86.36	84.55	83.21	78.94	85.09	90.5	82.01	85.57	86.39	83.49	83.81	84.57	84.15	87.25	83.44	86.48	81.44	88.29	82.47
214274_s_at	ACAA1	30	PTHIO THIO ACAA	acetyl-CoA acyltransferase 1	94.77	90.7	89.41	93.03	92.79	94.07	90.29	93.99	91.32	95.24	92.03	93.65	92.55	92.08	90.91	85.82	92.52	95.13	90.62	92.06	95.06	92.3	92.38	91.83	88.03	92.9	92.43	94.64	91.24	94.8	92.96
212186_at	ACACA	31	ACC1 ACAC ACCA ACC ACACAD	acetyl-CoA carboxylase alpha	71.7	68.51	86.51	81.47	83.92	78.89	68	71.29	73.02	71.42	72.63	72.51	77.6	67.67	73.57	74.96	75.85	34.35	70.76	54.48	75.62	74.47	76.31	76.34	67.46	64.82	86.38	72.08	75.32	66.91	82.4
214358_at	ACACA	31	ACC1 ACAC ACCA ACC ACACAD	acetyl-CoA carboxylase alpha	37.01	38.53	67.43	60.98	67.9	40.22	45.38	31.71	44.96	32.12	44.68	47.42	58.55	55.74	54.77	46.17	58.88	30.78	39.85	51.76	47.49	48.21	57.1	46.12	44.09	43	72.95	41.04	47.56	37.45	58.64
1552615_at	ACACB	32	ACC2 ACCB HACC275	acetyl-CoA carboxylase beta	72.55	66.01	69.24	71.2	68.98	67.6	68.25	67.66	72.33	69.39	72.98	72.91	76.29	80.85	74.18	53.13	75.92	79.41	73.86	84.5	63.4	70.91	68.22	73.27	75.14	70.32	65.92	68.8	67.36	74.24	71.47
1552616_a_at	ACACB	32	ACC2 ACCB HACC275	acetyl-CoA carboxylase beta	36.51	31.92	26.39	34.14	29.47	41.05	34.9	34.55	33.94	34.63	33.75	30.13	31.26	32.89	42.44	24.1	31.49	35.55	32.2	39.67	37.36	34.21	35.14	28.77	39.96	29.97	27.15	34.58	25.05	31.57	34.99
214584_x_at	ACACB	32	ACC2 ACCB HACC275	acetyl-CoA carboxylase beta	27.1	35.39	33.27	24.42	22.06	21.82	23.69	39.45	34.25	39.05	33.01	30.6	23.44	27.84	28.55	29.58	28.74	29.54	32.72	27.99	27.77	32.7	33.86	26.05	35.17	26.27	27.5	35.26	23.2	36.78	26.28
221928_at	ACACB	32	ACC2 ACCB HACC275	acetyl-CoA carboxylase beta	68.95	61.83	62.71	73.63	62.28	65.88	52.17	56.95	64.19	59.47	50.36	54.79	52.55	40.18	72.3	70.93	53.41	54.04	54.96	54.2	68.16	60.86	55.57	44.41	59.3	46.25	53.75	61.55	50.05	58.24	73.99
43427_at	ACACB	32	ACC2 ACCB HACC275	acetyl-CoA carboxylase beta	72.83	67.15	58.3	80.54	69.75	67.75	60.21	60.67	70.01	65.36	55.28	57.26	58.04	46.64	74.29	74.89	59.54	57.04	65.31	60.07	70.01	66.75	61.36	49.07	64.49	49.02	61.79	64.82	60.9	66.85	80.33
49452_at	ACACB	32	ACC2 ACCB HACC275	acetyl-CoA carboxylase beta	76.08	70.83	60.15	83.06	72.04	71.5	62.31	64.79	72.16	67.88	58.52	60.68	58.09	53.96	77.44	77.32	64.59	59.31	67.88	64.34	72.7	69.78	65.9	47.69	66.75	51.48	63.33	67.97	62.48	69.67	82.22
206068_s_at	ACADL	33	LCAD ACAD4	acyl-CoA dehydrogenase, long chain	18.86	18.43	23.77	22.73	24.46	17.38	19	16.63	22.48	21.78	20.85	20.14	22.25	21.51	23.13	21.09	23.28	22.31	23.78	25.87	19.17	23.15	23.81	23.25	19.37	19.22	27.09	18.81	19.59	23.14	23.27
206069_s_at	ACADL	33	LCAD ACAD4	acyl-CoA dehydrogenase, long chain	21.01	16.06	20.66	21.75	20.07	20.5	22.53	23.3	23.74	19.55	17.54	17.24	22.12	19.31	15.6	14.73	18.86	25.71	22.59	22.34	21.76	21.98	23.96	27.26	22.01	20.53	21.32	18.84	23.66	20.37	22.92
202502_at	ACADM	34	MCADH ACAD1 MCAD	acyl-CoA dehydrogenase, C-4 to C-12 straight chain	92.19	89.32	96.62	96.43	93.73	82.8	93.86	91.43	88.06	92.55	92.64	94.62	82.99	92.86	91.69	85.75	93.15	69.7	86.34	95.84	90.81	92.03	91.99	94.35	94.33	89.34	98.47	91.38	87.11	92.32	93.55
202366_at	ACADS	35	SCAD ACAD3	acyl-CoA dehydrogenase, C-2 to C-3 short chain	75.3	63.67	67.75	66.52	65.11	74.39	58.72	61.75	66.6	62.54	72.09	73.26	63.44	74.11	63.7	58.83	68.91	56.12	63.5	68.28	72.51	65.44	62.31	58.61	61.62	65.47	68.76	65.43	67.62	67.17	68.1
205355_at	ACADSB	36	ACAD7 SBCAD 2-MEBCAD	acyl-CoA dehydrogenase, short/branched chain	64.74	58.39	51.13	60.27	54.23	49.28	56.75	58.19	64.42	59.97	61.88	62.22	53.6	39.22	59.56	64.23	56.9	44.75	61.47	62.15	57.74	64.3	71.89	49.26	52.96	49.42	66.88	60.22	68.35	62.56	61.93
226030_at	ACADSB	36	ACAD7 SBCAD 2-MEBCAD	acyl-CoA dehydrogenase, short/branched chain	73.53	77.88	58.51	73.18	67.18	74.59	74.94	78.86	78.32	79.16	67.18	66.45	63.29	62.36	79.64	80.03	67.68	57.48	79.21	79.97	81.23	81.1	83.01	67.48	74.8	62.81	76.86	78.68	77.35	81.79	71.76
200710_at	ACADVL	37	ACAD6 VLCAD LCACD	acyl-CoA dehydrogenase, very long chain	97.45	90.11	92.78	93.87	93.09	96.77	90.85	93.31	90.86	95.08	95.2	95.68	94.74	95.21	90.29	82.95	94.05	89.52	90.98	95.25	94.43	91.6	90.01	94.52	89.67	94.37	90.51	93.97	91.87	93.41	92.62
1554947_at	ACAT1	38	THIL ACAT MAT T2	acetyl-CoA acetyltransferase 1	30.39	28.63	26.54	24.99	28.06	22.78	32.63	23.45	33.08	23.49	26.35	26.77	31.51	29.4	28.27	39.08	28.67	30.81	39.39	31.06	25.14	30.29	29.26	33.46	31.9	27.26	35.95	25.79	38.97	21.25	28.64
1559239_s_at	ACAT1	38	THIL ACAT MAT T2	acetyl-CoA acetyltransferase 1	29.43	37.15	28.54	34.31	33.48	18.16	35.64	38.56	37.23	35.48	19.39	26.34	33.82	19.49	33.04	50.49	31.89	19.4	38.59	25.64	26.03	31.12	37.5	36.82	34.29	21.8	26.03	28.24	32.38	28.33	30.87
205412_at	ACAT1	38	THIL ACAT MAT T2	acetyl-CoA acetyltransferase 1	96.48	86.46	94.16	95.33	92.82	89.27	88.19	88.52	89.17	87.49	90.65	92.26	88.51	84.73	87.27	83.6	91.03	59.93	88.32	96.64	91.04	91.46	90.26	90.01	84.93	85.95	96.42	88.6	83.98	89.06	92.78
209608_s_at	ACAT2	39		acetyl-CoA acetyltransferase 2	82.05	80.76	93.46	85.25	89.52	82.03	84.46	81.99	87.41	80.96	89.46	93.49	85.14	90.33	83.26	79.39	85.38	79.7	85.13	78.95	80.8	87.24	89.22	86.28	82.03	82.18	96.68	81.82	86.77	84.7	87.05
206690_at	ACCN1	40	hBNaC1 ACCN1 MDEG BNaC1 ACCN ASIC2a BNC1	amiloride-sensitive cation channel 1, neuronal	31.8	22.41	24.6	25.14	26	30.97	27.33	21.81	26.05	20.71	29	31.04	25.13	25.23	27.16	23.41	28.63	30.75	22.56	30.4	25.8	28.12	28.35	29.7	27.75	30.75	29.44	25.01	25.42	28.52	27.23
205156_s_at	ACCN2	41	ACCN2 ASIC BNaC2	amiloride-sensitive cation channel 2, neuronal	31.58	37.91	57.43	20.07	30.28	51.45	29.52	27.25	41.51	25.5	45.49	38.44	32.91	70.03	37	38.91	31.14	34.46	42.74	45.89	38.37	39.51	52.46	30.73	34.76	38.33	72.92	33.5	33.63	37.71	23.52
37953_s_at	ACCN2	41	ACCN2 ASIC BNaC2	amiloride-sensitive cation channel 2, neuronal	28.25	36.21	56.02	26.77	30.55	43.75	31.13	32.26	40.53	35.45	43.93	37.19	34.14	66.38	24.61	36.23	29.51	39.03	42.6	32.94	30.74	41.94	52.17	28.3	31.89	39.39	70.21	35.73	34.42	44.29	28.3
205377_s_at	ACHE	43	N-ACHE YT ARACHE ACEE	acetylcholinesterase	23.48	21.13	24.09	17.71	25.6	28.81	21.94	17.62	24.39	18.95	32.33	29.14	22.61	21.33	21.26	16.85	27.85	32.46	23.88	27.58	22.41	23.08	21.4	19.47	22.36	28.58	22.69	21.82	22.03	23.85	21.68
205378_s_at	ACHE	43	N-ACHE YT ARACHE ACEE	acetylcholinesterase	11.96	12	12.77	9.83	11.37	15.35	11.84	10.11	10.83	8.43	14.92	15.1	14.73	7.71	17.42	17.06	23.89	10.38	11.76	8.37	12.37	11.06	11.64	12.89	12.09	15.11	12.12	11.31	10.35	9.9	10.1
210332_at	ACHE	43	N-ACHE YT ARACHE ACEE	acetylcholinesterase	42.52	39.54	34.99	29.01	35.7	52.75	44.57	37.35	42.9	20.59	47.14	44.41	41.25	51.89	21.78	36.34	38.38	39.98	42.02	55.88	53.09	43.02	42.13	37.48	42	50.13	43.92	39	46.27	28.72	33.19
201127_s_at	ACLY	47	CLATP ATPCL ACL	ATP citrate lyase	83.04	76.88	89.65	79.42	82.8	80.1	79.81	80.91	82.96	76.4	84.34	83.77	86.27	79.93	74.4	76.99	77.21	80.54	80.11	80.57	78.97	80.42	81.68	78.36	78.91	81.29	89.77	79.73	83.7	80.32	79.52
201128_s_at	ACLY	47	CLATP ATPCL ACL	ATP citrate lyase	96.18	95.29	98.1	97.35	97.39	96.02	95.35	95.53	95.66	95.86	96.4	96.31	96.1	95.6	93.48	94.89	95.64	91.02	95.25	95.36	95.68	96.74	96.94	94.29	94.77	94.94	98.52	95.99	95.37	96.05	96.3
210337_s_at	ACLY	47	CLATP ATPCL ACL	ATP citrate lyase	80.77	79.12	92.28	75.64	78.85	82.5	78.64	86.87	80.9	82.58	86.26	84.78	82.95	76.97	77.57	72.96	79.08	77.99	77.35	76.46	80.16	80.26	80.83	79.19	79.81	82.59	93.33	82.31	83.9	82.69	71.06
207071_s_at	ACO1	48	HEL60 IREBP IRP1 IREB1 IREBP1 ACONS	aconitase 1, soluble	97.15	70.96	82.05	80.77	78.84	72.63	67.84	67.64	69.8	67.12	85.34	92.53	65.9	71.96	60.27	70.44	74	62.09	68.88	86.07	74.97	71.89	60.89	64.28	64.95	77.04	87.3	69.96	71.32	72.89	76.03
207427_at	ACR	49		acrosin	19.61	22.88	23.88	21.53	25.95	24.33	26.36	28.93	23.35	23.1	27.22	25.92	25.03	25.85	22.65	16.06	29.11	24.86	25.09	41.65	28.14	26.31	20.93	33.25	29.18	27.32	28.23	23.64	20.61	32.13	27.61
200793_s_at	ACO2	50	ACONM ICRD	aconitase 2, mitochondrial	90.77	81.74	93.74	88.06	85.15	90.51	88.64	89.71	85.66	88.4	94.04	94.88	81	90.38	88.97	72.27	89.4	70.55	82.77	94.68	88.34	86.65	84.9	88.3	89.43	90.3	90.69	88.45	78.61	89.49	85.1
217307_at	ACO2	50	ACONM ICRD	aconitase 2, mitochondrial	42.28	41.84	53.27	41.46	40.14	44.17	44.31	43.81	43.56	48.59	59.33	60.57	34.75	48.27	41.81	27.31	45.74	49.04	37.49	58.36	56.07	41.09	40.29	46.26	55.32	51.83	55.68	47.23	43.53	45.64	40.99
207656_s_at	ACOX1	51	SCOX ACOX PALMCOX	acyl-CoA oxidase 1, palmitoyl	14.98	16.29	18.71	18.39	15.11	14.38	16.46	16.34	18.13	13.96	18.43	20.36	15.58	17.41	19.57	11.76	18.04	17.47	16.97	16.7	18.56	18.53	20.56	20.24	16.68	16.47	20.59	17.73	17.32	25	18.42
209600_s_at	ACOX1	51	SCOX ACOX PALMCOX	acyl-CoA oxidase 1, palmitoyl	94.47	79.96	84.71	82.16	83.54	87.06	69.17	79.03	76.08	76.06	87.82	89.57	88.61	61.45	66.38	79.06	72.61	93.44	70.78	78.59	81.65	73.45	76.04	70.73	66.7	84.53	84.78	78.02	74.6	79.03	80.31
209601_at	ACOX1	51	SCOX ACOX PALMCOX	acyl-CoA oxidase 1, palmitoyl	17.75	15.31	15.67	16.58	16.2	18.05	15.72	11.23	18.22	13.17	16.34	17.62	18.79	18.99	11.95	20.7	15.69	20.51	16.48	16.95	13.84	17.11	18.38	18.35	15.83	16.18	17.92	14.49	16.65	15.85	18.98
213501_at	ACOX1	51	SCOX ACOX PALMCOX	acyl-CoA oxidase 1, palmitoyl	90.28	73.2	79.51	73.21	74.4	80.57	58.48	75.09	65.88	68.22	83.49	86.94	80.87	53.46	57.83	69.44	64.77	92.19	59.48	72.83	71.88	64.68	69.24	59.77	56.4	78.88	79.89	70.26	66.81	71.41	70.94
227962_at	ACOX1	51	SCOX ACOX PALMCOX	acyl-CoA oxidase 1, palmitoyl	90.97	81.96	77.34	73.93	78.33	87.69	66.05	79.8	72.8	75.33	80.87	83.22	80.08	71.34	69.25	87.91	71.91	85.67	67.92	75.12	83.38	72.5	74.88	73.53	69.29	82.73	80.6	77.05	71.42	79.33	78.04
1554808_at	ACP1	52	HAAP	acid phosphatase 1, soluble	35.8	40.87	36.49	35.41	33.84	27.08	49.54	46.85	43.68	49.88	35.92	35.4	34.79	32.2	41.52	38.75	36.45	40.77	47.17	24.86	34.12	44	41.65	40.15	49.42	37.27	53.5	38.48	48.4	31.13	31.78
201629_s_at	ACP1	52	HAAP	acid phosphatase 1, soluble	84.33	81.61	92.17	84.21	83.27	86.78	81.44	88.46	84.4	85.06	86.25	86.53	86.1	88.03	87.53	75.61	89.24	43.53	86.66	87.09	87.06	83.47	80.63	91.84	81.69	84.5	94.89	85.63	88.83	89.77	80.14
201630_s_at	ACP1	52	HAAP	acid phosphatase 1, soluble	93.41	94.1	93.94	97.63	96.16	93.66	95.48	94.83	95.84	95.52	92.73	93.66	94.26	96.89	97.47	92.76	96.45	81.73	96.34	96.23	94.9	96	95.01	96.85	95.35	92.19	97.63	95.27	94.79	95.87	96.84
215227_x_at	ACP1	52	HAAP	acid phosphatase 1, soluble	90.87	88.86	93.22	93.15	92.77	92.85	91.61	92.55	91.93	90.89	91.19	91.78	90.75	95.01	92.95	85.1	94.59	74.96	92.8	92.09	90.3	91.95	90.78	95.04	90.02	89.89	97.85	91.72	92.95	93.09	90.63
202767_at	ACP2	53		acid phosphatase 2, lysosomal	92.44	75.05	82.33	73.84	72.22	76.81	66.91	77.69	73.1	80.05	90.13	95.47	68.01	76.76	74.04	70.21	74.98	70.69	69.5	89.92	80.05	74.6	70.29	62.05	71.86	84.33	77.63	78.38	69.58	80.54	70.92
204638_at	ACP5	54	TRAP SPENCDI	acid phosphatase 5, tartrate resistant	99.27	73.54	50.2	67.67	59.93	84.81	82.79	78.9	71.32	83	97.5	97.53	72.13	67.55	90.66	63.03	69.58	72.09	67.65	74.25	80.94	75	81.35	50.55	84.8	84.16	34.34	80.06	64.62	82.66	63.4
204393_s_at	ACPP	55	ACP3 5'-NT ACP-3 PAP	acid phosphatase, prostate	30.99	70.75	80.37	54.84	50.76	75.41	36.37	78.31	28.68	78.56	73.26	72.19	62.14	34.75	62.53	65.66	76.37	87.07	34.94	32.03	82.28	35	25.21	33.68	41.02	82.29	27.86	75.9	33.24	77.67	49.77
237030_at	ACPP	55	ACP3 5'-NT ACP-3 PAP	acid phosphatase, prostate	25.58	56.71	69.37	31.48	35.82	66.88	24.22	58.71	25.8	52.86	58.49	49.44	57.35	22.21	29.19	59.37	47.55	60.43	27.93	20.64	71.83	29.69	28.21	22.16	21.42	62.31	23.78	55.08	32.56	58.43	31.95
206776_x_at	ACRV1	56	SP-10 D11S4365 SPACA2	acrosomal vesicle protein 1	50.39	37.12	48.79	36.43	38.95	48.67	44.98	35.31	43.01	45.32	52.49	49.6	43.77	56.96	37.94	30.33	41.41	59.97	44.79	58.66	39.85	45.5	39.82	44.55	48.13	52.48	47.08	40	44.23	41.62	44.15
207969_x_at	ACRV1	56	SP-10 D11S4365 SPACA2	acrosomal vesicle protein 1	55.81	42.64	54.15	42.85	46.91	47.81	50.11	39.99	47.7	47.07	61.24	58.57	48.69	61.46	42.57	32.2	46.8	65.21	50.19	63.29	43.55	50.06	47.06	48.13	51.95	56.23	50.34	44.81	49.85	48.56	46.08
207973_x_at	ACRV1	56	SP-10 D11S4365 SPACA2	acrosomal vesicle protein 1	49.93	35.24	46.1	34.88	37.35	43.83	43.92	30.53	39.54	36.56	51.46	49.4	40.69	57.44	34.39	28.73	39.71	55.52	42.79	56.64	34.73	42.34	40.46	41.04	45.35	48.53	43.19	36.59	41.99	35.94	37.74
207990_x_at	ACRV1	56	SP-10 D11S4365 SPACA2	acrosomal vesicle protein 1	53.83	42.99	52.82	39.5	43.01	51.35	50.15	45.51	49.5	49.01	57.46	53.77	47.56	62.48	42.43	36.02	45.18	62.4	51.5	64.07	42.68	49.05	43.89	46.33	52.19	56.76	49.91	45.37	47.87	46.34	45.22
207991_x_at	ACRV1	56	SP-10 D11S4365 SPACA2	acrosomal vesicle protein 1	49.42	37.46	48.54	33.07	38.25	49.19	41.04	35.94	40.26	45.8	50.07	49.9	41.04	52.6	36.83	28.04	39.18	63.69	43.74	51.22	38.89	43.72	40.25	42.29	41.61	52.9	46.19	38.54	41.21	39.13	42.59
208013_s_at	ACRV1	56	SP-10 D11S4365 SPACA2	acrosomal vesicle protein 1	47.49	36.11	44.49	28.07	34.62	39.24	43.34	35.35	35.84	40.67	46.33	42.72	34.62	53.2	33.44	31.6	33.18	52.66	42.08	48.22	38.57	37.76	34.83	36.96	41.44	47.14	40.88	36.74	38.86	38.95	34.09
203872_at	ACTA1	58	MPFD ASMA NEM1 CFTDM ACTA CFTD NEM2 CFTD1 NEM3	actin, alpha 1, skeletal muscle	28.2	28.95	34.25	27.63	31.24	38.28	33.16	27.27	29.2	27.66	38.07	38.71	30.92	41.81	37.97	26.54	30.27	40.76	30.58	38.38	31.86	31	32.06	34.27	34.77	36.97	36.18	31.55	27.98	36.11	26.65
200974_at	ACTA2	59	ACTSA AAT6 MYMY5	actin, alpha 2, smooth muscle, aorta	79.02	67.77	60.81	80.55	73.62	75.31	61.79	72.95	74	69.56	85.92	81.93	66.36	72.57	63.48	56.98	82.33	77.28	73.46	69.47	72.04	76.28	86.82	62.87	64.48	74.02	66.66	73.69	74.22	76.14	77.96
215787_at	ACTA2	59	ACTSA AAT6 MYMY5	Actin, alpha 2, smooth muscle, aorta	28.99	34.27	26.65	30.83	28.45	19.5	36.63	40.32	34.7	31.16	34.79	32.75	33.99	45.17	37.81	36.65	30.83	45.14	37.02	38.99	19.94	31.7	36.32	32.04	44.55	30.11	30.85	28.66	39.91	33.92	28.11
243140_at	ACTA2	59	ACTSA AAT6 MYMY5	Actin, alpha 2, smooth muscle, aorta	20.85	19.99	15.58	16.34	19.54	14.86	24.14	21.76	22.57	17.85	16.37	17.35	20.32	14.08	26.34	30.45	13.49	22.58	25.09	15.5	14.1	24.24	27.35	16.4	19.01	17.29	16.18	16.44	31.97	14.31	18.71
200801_x_at	ACTB	60	PS1TP5BP1 BRWS1	actin, beta	100	100	100	99.96	100	100	99.91	100	100	100	100	100	100	100	100	100	99.99	100	100	99.97	100	100	100	100	100	100	99.98	100	100	100	99.99
213867_x_at	ACTB	60	PS1TP5BP1 BRWS1	actin, beta	100	100	100	99.96	99.99	100	99.93	100	100	100	100	100	99.96	100	100	100	99.98	100	100	99.96	100	100	100	100	99.99	100	99.98	100	100	100	99.98
224594_x_at	ACTB	60	PS1TP5BP1 BRWS1	actin, beta	100	100	100	99.95	99.99	100	99.93	100	100	100	100	100	99.95	100	100	100	99.98	100	100	99.96	100	99.99	100	100	99.99	100	99.98	100	100	100	99.99
205132_at	ACTC1	70	ASD5 CMH11 LVNC4 ACTC CMD1R	actin, alpha, cardiac muscle 1	54.36	47.2	56.96	46.43	47.59	59.44	50.37	54.53	48.91	49.78	62.97	63.51	43.27	62.03	54.66	29.97	52.77	70.77	50.86	60	55.85	53.35	50.04	52.06	53.8	60.63	58.66	53.7	50.3	60.09	45.44
201550_x_at	ACTG1	71	BRWS2 HEL-176 DFNA26 ACTG DFNA20 ACT	actin, gamma 1	100	99.85	100	100	100	100	99.86	100	100	100	100	100	100	99.93	100	99.59	100	100	99.99	99.99	100	99.98	99.96	100	99.96	100	100	99.99	99.93	100	100
211970_x_at	ACTG1	71	BRWS2 HEL-176 DFNA26 ACTG DFNA20 ACT	actin, gamma 1	100	99.99	100	100	100	100	99.91	100	100	100	100	100	100	99.89	100	99.92	100	100	100	99.98	100	99.99	99.97	99.99	99.97	100	100	100	99.99	100	100
211983_x_at	ACTG1	71	BRWS2 HEL-176 DFNA26 ACTG DFNA20 ACT	actin, gamma 1	100	99.99	100	100	100	100	99.95	100	100	100	100	100	100	99.92	100	99.96	100	100	100	99.99	100	99.99	100	100	99.99	100	100	100	100	100	100
211995_x_at	ACTG1	71	BRWS2 HEL-176 DFNA26 ACTG DFNA20 ACT	actin, gamma 1	99.99	99.58	100	100	99.94	100	99.64	100	99.94	100	100	100	99.92	99.93	99.97	98.73	100	99.96	99.9	99.98	100	99.92	99.75	99.99	99.86	100	99.99	99.97	99.56	100	99.97
212363_x_at	ACTG1	71	BRWS2 HEL-176 DFNA26 ACTG DFNA20 ACT	actin, gamma 1	100	99.8	100	100	100	100	99.74	100	99.99	100	99.99	100	99.99	99.91	100	99.4	100	99.98	99.98	99.94	100	99.96	99.85	99.99	99.89	100	100	99.99	99.81	100	100
212988_x_at	ACTG1	71	BRWS2 HEL-176 DFNA26 ACTG DFNA20 ACT	actin, gamma 1	100	99.84	100	100	100	100	99.86	100	100	100	100	100	100	99.93	100	99.56	100	100	99.99	99.99	100	99.98	99.96	100	99.95	100	100	99.99	99.99	100	100
213214_x_at	ACTG1	71	BRWS2 HEL-176 DFNA26 ACTG DFNA20 ACT	actin, gamma 1	100	99.99	100	100	100	100	99.97	100	100	100	100	100	100	99.9	100	99.97	100	100	100	99.98	100	100	100	100	99.99	100	100	100	100	100	100
221607_x_at	ACTG1	71	BRWS2 HEL-176 DFNA26 ACTG DFNA20 ACT	actin, gamma 1	100	99.93	100	100	100	100	99.91	100	100	100	100	100	100	99.93	100	99.83	100	100	100	99.99	100	99.99	99.97	100	99.97	100	100	100	100	100	100
224585_x_at	ACTG1	71	BRWS2 HEL-176 DFNA26 ACTG DFNA20 ACT	actin, gamma 1	100	99.87	100	100	100	100	99.87	100	100	100	100	100	100	99.93	100	99.67	100	100	99.99	99.99	100	99.98	99.96	100	99.96	100	100	99.99	99.97	100	100
202274_at	ACTG2	72	ACTA3 ACTSG ACTL3 ACT ACTE	actin, gamma 2, smooth muscle, enteric	48.73	45.52	55.38	39.46	40.87	52.47	45.6	44.75	45.73	44.88	57.24	53.89	44.64	59.1	39.78	38.06	43.78	62.7	45.51	47.77	48.69	50.03	63.13	46.14	44.17	57.6	68.09	46.53	44.79	50.8	39.64
241148_at	ACTG2	72	ACTA3 ACTSG ACTL3 ACT ACTE	actin, gamma 2, smooth muscle, enteric	24.34	23.09	17.84	13.59	15.71	23.25	23.79	15.6	19.09	16.65	24.63	18.33	21.86	16.61	17.69	27.21	20.03	20.19	18.86	27.57	19.55	18.25	27.81	14.82	19.33	21.75	18.76	17.5	14.23	20.79	14.81
200601_at	ACTN4	81	FSGS1 FSGS ACTININ-4	actinin, alpha 4	85.64	86.59	92.55	74.98	87.01	96.44	83.16	87.9	85.79	93.55	89.08	88.04	84.08	82.94	88.81	80.59	92.24	93.51	88.78	81.37	95.28	83.74	86.31	88.5	86.97	90.4	81.62	86.57	89.73	92.44	81.27
202666_s_at	ACTL6A	86	ARPN-BETA Arp4 BAF53A INO80K ACTL6	actin-like 6A	85.39	82.5	92.49	91.86	87.24	71.67	84.36	84.47	84.12	85.92	83.21	83.64	79.35	85.26	71.18	78.86	80.11	58.83	80.56	90.02	81.67	88.05	88.68	75.78	78.64	81.45	95.58	84.46	81.25	86.82	88.07
208636_at	ACTN1	87	BDPLT15	actinin, alpha 1	99.29	97.62	98.98	96.81	93.91	98.5	46.62	96.65	92.15	96.77	98.66	98.9	82.9	85.6	81.87	97.87	95.98	99.52	89.29	60.56	97.59	91.91	94.89	86.68	51.63	97.57	93.82	97.35	77.11	97.4	93.3
208637_x_at	ACTN1	87	BDPLT15	actinin, alpha 1	92.96	87.77	95.76	83.26	80.66	97.17	46.83	88.69	83.86	91.64	95.09	95.62	70.84	74.12	78.55	78.14	91.57	97.92	80.88	48.59	92.77	81.81	80.67	79.31	55.64	92.6	83.1	90.37	65.22	91.92	77.89
211160_x_at	ACTN1	87	BDPLT15	actinin, alpha 1	88.26	80.8	90.92	72.7	70.08	94.82	18.38	78.66	71.06	82.47	92.22	92.68	54.36	55.11	69.44	71.56	84.4	95.31	67.17	22.58	85.78	70.35	69.54	68.47	29.06	87.18	73.57	82.26	47.74	84.31	66.6
237401_at	ACTN1	87	BDPLT15	Actinin, alpha 1	30.94	34.7	36.59	25.26	28.54	39.57	32.87	31.19	34.48	33.58	42.14	41.4	30.47	28.64	28.38	31.03	28.32	33.55	29.25	34.73	34.91	30.81	29.29	25.47	38.66	39.94	26.82	31.74	27.67	36.02	29.52
203861_s_at	ACTN2	88	CMD1AA	actinin, alpha 2	16.48	11.64	20.52	9.88	12.26	12.44	15.39	10.19	12.29	9.4	19.28	20.48	16.64	10.97	8.9	11.99	13.85	21.76	11.03	9.57	11.36	9.95	11.15	10.13	10.73	13.61	14.97	11.39	9.83	14.15	11.27
203862_s_at	ACTN2	88	CMD1AA	actinin, alpha 2	23.63	17.71	19.43	19.42	21.61	19.64	24.72	18.03	19.48	15.83	23.5	21.21	26.03	22.48	18.32	20.8	20.76	22.15	18.93	22.52	19.41	19.31	24.54	24.76	19.35	21.27	27.61	16.25	19.28	16.24	18.98
203863_at	ACTN2	88	CMD1AA	actinin, alpha 2	18.68	14.21	15.13	14.16	17.23	18.03	19.71	9.41	16.35	14.31	18.96	18.02	19.69	12.31	14.23	18.43	15.13	16.88	15.42	14.38	13.04	14.64	15.82	16.37	13.57	16.76	13.98	12.87	12.81	12.93	16.94
203864_s_at	ACTN2	88	CMD1AA	actinin, alpha 2	54.42	42.98	52.1	46.49	47.69	46.83	53.22	43.58	48.42	50.25	56.57	56.3	43.19	61.1	49.16	32.23	48.23	65.76	53.12	66.36	40.77	52.24	45.85	54.49	53.19	55.03	50.61	46.7	50.4	48.41	47.01
206891_at	ACTN3	89		actinin, alpha 3	39.92	34.58	42.5	33.54	34.18	37.73	33.92	36.88	38.83	42.95	43.59	45.96	33.32	47.96	35.08	26.9	37.17	57.82	38.89	33.91	33.28	39.65	45.6	37.36	37.12	41.36	33.39	36.19	36.54	34.46	32.3
203935_at	ACVR1	90	ALK2 ACVR1A SKR1 FOP TSRI ACTRI ACVRLK2	activin A receptor, type I	91.64	82.98	78.53	83.7	80.52	82.21	69.01	85.91	84.07	85.86	91.96	92.65	80.23	65.17	78.12	77.4	81.33	73.63	78.82	87.97	89.87	88.29	90.74	75.12	70.95	91.03	82.95	87.08	71.04	89.59	81.15
205209_at	ACVR1B	91	ACVRLK4 ALK4 SKR2 ACTRIB	activin A receptor, type IB	74.09	62.35	62.37	57.89	64.21	54.82	47.07	63.56	56	67.12	66.08	71.59	60.91	52.59	51.74	69.51	50.98	77.06	55.88	50.22	66.83	58.35	38.57	47.8	43.64	73.77	66.2	62.42	65.36	57.76	55.7
208218_s_at	ACVR1B	91	ACVRLK4 ALK4 SKR2 ACTRIB	activin A receptor, type IB	52.05	41.64	41.28	28.69	33.65	35.5	34.4	50.78	38.23	46.66	52.49	53.97	39.65	47.38	32.99	35.31	47.03	46.03	38.92	40.31	42.03	36.68	34.28	40.1	37.22	53.08	48.79	44.93	36.56	44.51	35.7
208219_at	ACVR1B	91	ACVRLK4 ALK4 SKR2 ACTRIB	activin A receptor, type IB	37.22	34.06	30.99	31.84	32.78	36.58	28.68	33.81	25.53	37.35	36.52	35.04	36.14	32.45	40.79	40.96	49.33	36.54	31.3	20.85	40.98	29.07	23.31	33.59	33.68	46.98	30.44	37.41	26.77	29.57	34.32
208222_at	ACVR1B	91	ACVRLK4 ALK4 SKR2 ACTRIB	activin A receptor, type IB	26.73	34.42	33.66	37.05	33.88	32.54	34.09	35.82	35.87	37.56	38.41	39.47	31.84	42.63	28.09	27.75	30.82	44.86	35.4	30.17	29.21	35.15	31.22	35.76	36.81	38.02	33.05	35.99	29.68	33.66	33.1
208223_s_at	ACVR1B	91	ACVRLK4 ALK4 SKR2 ACTRIB	activin A receptor, type IB	48.04	39.71	36.91	32.31	41.73	37.7	34.55	50.11	35.58	43.32	48.73	50.12	36.95	41.98	40.96	30.68	39.17	59.22	34.93	43.97	46	34.46	31.28	36.17	40.85	50.48	46.45	41.57	33.91	41.82	35.74
213198_at	ACVR1B	91	ACVRLK4 ALK4 SKR2 ACTRIB	activin A receptor, type IB	93.07	82.87	83.6	80.14	84.24	89.98	71.78	84.42	79.14	80.24	88.48	91.4	76.79	81.22	83.04	80.3	82.78	89.86	78.01	84.74	86.23	81.68	63.64	77.28	76.15	91.05	87.4	84.82	76.33	83.66	81.2
205327_s_at	ACVR2A	92	ACTRII ACVR2	activin A receptor, type IIA	77.3	71.71	74.04	66.17	69.39	68.19	64.38	70.44	73.3	75.77	82.26	80.25	82.52	61.16	68.73	72.59	62.23	66.86	72.85	77.46	78.09	76.55	68.56	57.55	65.6	80.18	63.11	73.73	77.13	75.9	69.53
228416_at	ACVR2A	92	ACTRII ACVR2	activin A receptor, type IIA	64.33	73.69	67.06	55.23	60.88	68.71	57.75	69.21	66.77	72.16	69.29	67.11	72.05	34.07	52.58	84.74	45.15	39.37	66.09	63.07	75.91	69.7	60.54	43.37	54.46	72.76	55.13	70.41	67.51	70.48	64.22
1559548_at	ACVR2B	93	HTX4 ACTRIIB ActR-IIB	activin A receptor, type IIB	24.17	23.65	31.98	21.13	24.33	20.05	18.23	27.94	21.83	28.26	23.12	20.91	26.31	25.51	11.13	23.97	18.38	17.25	24.47	15.24	21.18	25.33	26.97	23.95	17.81	22.14	57.19	24.64	27.66	25.24	24.46
220028_at	ACVR2B	93	HTX4 ACTRIIB ActR-IIB	activin A receptor, type IIB	63.39	54.77	68.32	59	61.54	55.79	55.69	55.07	64.42	63.15	63.28	63.33	56.73	78.59	55.21	39.19	51.55	62.61	62.83	72.79	55.63	65	64.4	58.49	59.7	60.7	73.27	59.21	59.81	62.43	59.69
236126_at	ACVR2B	93	HTX4 ACTRIIB ActR-IIB	activin A receptor, type IIB	69.17	65.46	70.82	65.72	64.44	63.11	47.17	63.31	67.92	66.3	62.94	58.05	58.04	72.79	54.25	68.88	42.29	38.13	59.32	67.47	69.66	71.23	73.42	57.1	55.92	47.58	84.41	65.7	60.25	63.36	66.27
210838_s_at	ACVRL1	94	ORW2 HHT TSR-I ALK-1 ALK1 HHT2 SKR3 ACVRLK1	activin A receptor type II-like 1	64.13	27.59	55.01	33.88	27.04	33.72	25.62	30.21	30.21	27.33	49.59	49.99	34.49	29.4	35.06	26.28	34.85	27.9	26.63	31.81	42.04	31.12	23.39	28.34	36.49	33.04	26.76	30.8	24.92	30.76	33.54
226950_at	ACVRL1	94	ORW2 HHT TSR-I ALK-1 ALK1 HHT2 SKR3 ACVRLK1	activin A receptor type II-like 1	82.65	24.52	55.9	28.16	21.12	15.73	13.48	20.63	15.65	23.4	49.34	53.12	35.12	14.82	12.7	28.41	23.8	17.84	13.94	17.93	25.14	16.56	20.57	17.17	17.41	24.78	15.23	23.12	14.51	19.76	19.97
238849_at	ACY1	95	HEL-S-5 ACY1D ACY-1	Aminoacylase 1	17.21	15.23	20.91	15.66	14.75	17.55	14.16	15.15	15.74	9.41	21.86	22.67	21.21	16.01	16.94	12.98	20.18	18.63	14.27	18.35	15.57	13.99	14.56	19.89	18.43	18.39	18.56	15.03	11.97	15.06	16.98
205260_s_at	ACYP1	97	ACYPE	acylphosphatase 1, erythrocyte (common) type	78.3	79.25	81.18	92.99	87.61	73.92	81.58	79.13	83.13	80.81	73.21	74.16	78.21	84.07	80.52	86.13	78.93	34.44	80.12	69.31	79.14	86.11	90.24	79.72	81.77	58.75	91	79.56	87.24	80.1	91.57
206833_s_at	ACYP2	98	ACYP ACYM	acylphosphatase 2, muscle type	86.14	76.67	82.51	78.03	76.6	77.18	80.99	75.49	77.67	77.64	75.07	78.77	80.52	78.95	84.58	74.39	82.1	60.74	77.3	88.8	81.23	78.62	76.74	75.41	81.97	77.86	79.69	78.08	74.06	81.67	76.56
204639_at	ADA	100		adenosine deaminase	75.55	86.59	83.38	96.13	94.81	89.91	75.28	84.96	89.05	88.9	80.29	83.65	75.23	98.87	76.75	82.58	92.99	58.41	87.68	87.62	89.71	89.42	87.01	96.68	67.53	89.36	99.52	89.63	89.81	88.86	95.42
216705_s_at	ADA	100		adenosine deaminase	57.59	80.77	79.8	91.45	91.48	86.29	64.53	85.65	84.34	88.49	71.69	76.66	70.36	97.65	70.52	73.58	89.79	35.22	82.6	71.72	87.02	82.6	76.67	95.78	56.27	84.9	99.51	85.76	85.03	85.29	89.6
205179_s_at	ADAM8	101	CD156 MS2	ADAM metallopeptidase domain 8	33.08	54.56	36.71	33.59	44.63	53.77	42.47	65.02	48.35	71.72	53.44	47.38	53.58	34.33	34.68	45.68	35.57	84.55	46.57	33.1	47.36	45.73	51.61	36.59	46.11	57.82	39.81	52.47	56.3	45.84	36.36
205180_s_at	ADAM8	101	CD156 MS2	ADAM metallopeptidase domain 8	56.12	86.38	43.41	76.24	82.59	96.86	81.89	87.29	83.74	88.32	86.88	81.89	92.84	67.71	89.1	83.06	84.05	98.42	85.07	60.53	91.37	82.91	86.51	66.93	80.66	88.36	45.29	88.7	91.23	85.79	77.6
202603_at	ADAM10	102	kuz MADM AD18 CD156c RAK AD10 HsT18717	ADAM metallopeptidase domain 10	99.23	98.88	97.5	97.82	97.32	97.83	96.33	98.92	97.26	98.86	97.91	98.41	97.42	95.94	96.25	99.57	96.78	98.27	97.29	97.98	98.89	97.64	99.13	97.65	95.75	98.62	99.08	98.59	98.75	98.52	97.58
202604_x_at	ADAM10	102	kuz MADM AD18 CD156c RAK AD10 HsT18717	ADAM metallopeptidase domain 10	92.47	81.04	83.31	63.02	71.71	84.01	73.83	88.93	74.47	80.76	85.49	88.57	76.78	67.5	76.91	80.32	78.27	90.71	77.31	86.99	79.23	75.09	82.44	82.3	73.55	87.33	86.31	81.44	83.17	83.63	59.46
214895_s_at	ADAM10	102	kuz MADM AD18 CD156c RAK AD10 HsT18717	ADAM metallopeptidase domain 10	84.74	82.76	81.08	55.09	57.16	78.51	66.88	91.38	74.35	80.98	81.04	84.52	69.53	67.62	72.34	83.05	75.8	87.38	76.17	76.57	75.84	71.5	77.4	81.52	72.37	85.77	89.63	79.81	79.3	86.31	51.92
201786_s_at	ADAR	103	IFI4 DSRAD G1P1 DRADA IFI-4 ADAR1 K88DSRBP DSH AGS6 P136	adenosine deaminase, RNA-specific	97.61	98.79	98.22	97.86	97.32	99.39	98.13	98.81	98.67	98.93	98.03	97.36	97.69	97.88	98.49	98.93	97.03	99.3	98.16	97.97	98.36	98.51	99.06	98.13	98.4	97.95	98.03	98.63	97.63	98.3	98.04
203865_s_at	ADARB1	104	ADAR2 DRABA2 DRADA2 RED1	adenosine deaminase, RNA-specific, B1	26.92	80.14	63.98	82.41	67.8	82.66	79.94	81.8	82.11	83.36	59.67	65.69	52.21	59.63	83.39	81.54	70.72	61.55	82.02	39.67	78.78	84.89	79.82	48.75	76.99	58.41	85.21	80.88	72.23	79.21	73.48
207999_s_at	ADARB1	104	ADAR2 DRABA2 DRADA2 RED1	adenosine deaminase, RNA-specific, B1	59.83	54.51	59.17	54.24	56.35	58.54	61.56	53.91	60.17	55.77	62.45	65.73	58.05	65.11	50.44	46.55	55.54	69.83	58.49	61.01	50.44	61.95	60.69	56.86	58.87	62.12	65.53	57.47	58.47	57.6	55.76
209979_at	ADARB1	104	ADAR2 DRABA2 DRADA2 RED1	adenosine deaminase, RNA-specific, B1	15.55	17.9	15.69	18.56	19.76	21.09	22.04	17.95	19.5	15.81	19.64	17.18	19.78	16.66	21.25	20.79	19.38	14.04	17.1	25.05	21.12	18.03	22.64	18.97	19.59	18.43	19.89	16.8	14.28	21.38	17.37
234539_at	ADARB1	104	ADAR2 DRABA2 DRADA2 RED1	Adenosine deaminase, RNA-specific, B1 (RED1 homolog rat)	28.4	18.49	24.51	17.36	19.34	23.96	18.92	15.24	22.8	16.17	29.99	28.12	25.05	16	21.9	19.91	23.12	24.69	19.59	31.44	22.26	19.18	25.42	21.65	18.87	27.4	18.24	20.06	22.03	18.68	21.27
234799_at	ADARB1	104	ADAR2 DRABA2 DRADA2 RED1	Adenosine deaminase, RNA-specific, B1 (RED1 homolog rat)	47.11	46.21	53.55	37.01	36.9	52.17	50.5	37.75	50.06	44.69	45.15	48	40.81	39.57	54.04	48.91	36.28	59.79	45.94	49.68	45.33	51.02	48.25	34.24	48.27	52.04	52.34	46.14	46.06	46.85	35.48
220648_at	ADARB2	105	RED2 ADAR3	adenosine deaminase, RNA-specific, B2	21.05	23.64	22.73	32.6	26.08	25.84	23.97	21.12	29.35	21.38	22.99	24.17	23.6	35.86	25.95	18.69	35.06	36.83	26.41	26.67	22.68	26.95	30.15	35.24	24.6	22.72	26.72	24.14	26.28	26.74	31.98
237437_s_at	ADARB2	105	RED2 ADAR3	adenosine deaminase, RNA-specific, B2	18.77	18.42	17.99	19.71	19.99	24.39	16.48	16.13	24.51	13.5	23.26	23.66	19.94	24.57	22.97	16.94	24	25.9	23.86	22.31	19	22.25	23.43	22.21	17.28	20.12	16.18	19.69	20.72	19.05	18.03
213245_at	ADCY1	107	AC1	adenylate cyclase 1 (brain)	34.25	26.21	77.38	42.59	29.47	23.65	33.18	22.67	34.65	28.42	46.52	38.11	30.31	38.33	28.96	20.79	31.08	28.75	32.64	40.91	22.87	33.08	27.53	28.59	31.49	26.52	62.98	26.26	34.11	32.44	36.49
215340_at	ADCY1	107	AC1	adenylate cyclase 1 (brain)	30.17	21.34	26.68	20.73	22.34	25.9	23.58	13.71	23.27	17.64	26.57	24.97	24.83	30.33	23.17	24.19	25.26	30.42	26.91	28.57	17.23	21.7	24.44	24.56	23.92	25.32	22.47	19.56	24.4	19.7	22.18
215348_at	ADCY1	107	AC1	adenylate cyclase 1 (brain)	29.24	27.77	31.36	28.85	30.79	35.31	31.57	22.51	30.67	32.32	34.53	32.63	29.47	44.13	22.86	21.74	30.44	34.58	31.86	29.66	29.79	32.64	34.57	32.13	33.54	35.33	34.69	28.39	31.15	31.06	29.68
232062_at	ADCY1	107	AC1	adenylate cyclase 1 (brain)	23.52	20.08	27.64	20.78	18.46	19.31	21.32	22.78	23.97	20.6	25.1	22.19	22.74	33.01	21.06	13.26	23.47	39.01	22.62	28.46	22	22.68	26.68	21	21.01	25.43	25.49	21.24	18.97	25.9	20.01
235049_at	ADCY1	107	AC1	adenylate cyclase 1 (brain)	13.98	11.69	52.02	14.54	11.86	12.49	16.41	13.42	16.48	10.06	18.8	16.51	17.18	11.8	10.57	12.31	11.07	12.16	12.77	11.84	13.01	14.51	14.18	16.93	12.67	13.32	34.38	11.51	11.61	13.7	12.6
213217_at	ADCY2	108	AC2 HBAC2	adenylate cyclase 2 (brain)	31.47	22.47	23.46	41.34	33.02	19.07	26.77	16.66	29.42	20.27	30.74	31.53	33.38	32.81	32.29	26.77	42.24	32.1	26.75	40.83	20.64	28.85	28.21	31.79	23.87	23.57	23.82	21.89	24.63	21.07	34.94
213219_at	ADCY2	108	AC2 HBAC2	adenylate cyclase 2 (brain)	27.3	17.3	17	24.4	22.09	16.89	22.63	12.5	20.65	14.97	23.24	26.17	22.3	23.76	22.6	14.57	24.39	32.17	20.12	29.57	17.99	19.39	20.38	24.44	23.1	22.55	19.29	16.64	21.26	16.9	23.01
217687_at	ADCY2	108	AC2 HBAC2	adenylate cyclase 2 (brain)	52.02	43.58	50.35	36.73	41.91	44.1	46.2	42.45	45.57	46.74	51.66	53.06	45.26	54.64	43.31	35.08	44.84	60.62	47.77	52.07	47.69	45.7	41.1	48.32	49.14	53.96	45.4	44.82	48.88	49.47	43.78
209320_at	ADCY3	109	AC3	adenylate cyclase 3	82.57	66.75	78.21	72.12	73.24	69.07	74.63	61.63	71.08	64.32	76.85	83.29	74.23	69.1	70.83	69.38	72.28	63.77	68.6	73.27	70.26	70.46	77.6	73.69	69.03	68.27	71.25	67.15	62.42	67.89	75.63
209321_s_at	ADCY3	109	AC3	adenylate cyclase 3	85.47	69.4	84.95	69.3	70.78	66.81	73.43	65.36	70.75	71.66	78.62	85.98	68.99	70.29	77.36	73.85	78.4	55.15	65.32	67.26	67.36	69.72	79.18	76.17	71.14	67.29	75.71	68.54	57.15	72.14	73.38
228182_at	ADCY5	111	FDFM AC5	adenylate cyclase 5	30.78	23.12	26.55	22.59	27.12	27.23	24.32	22.76	25.65	19.79	27.16	26.77	26.38	31.98	30.75	21.18	32.23	34.18	24.84	44.04	21.27	25.98	25.92	24.99	25.24	28.26	24.11	23.77	26.99	23.07	24.73
242891_at	ADCY5	111	FDFM AC5	Adenylate cyclase 5	29.99	23.97	26.34	21.24	24.43	27.05	30.11	20.3	26.86	21.33	29.04	29.87	27.97	24.6	20.74	21.04	22.44	33.92	29.21	29.14	26.6	30.64	24.31	25.31	27.38	31.8	27.76	22.78	26.1	19.32	24.19
209195_s_at	ADCY6	112	AC6	adenylate cyclase 6	51.77	41.82	62.73	61.93	70.87	43.17	40.3	45.69	38.97	51.96	55.93	55.45	50.4	50.4	40.43	29.79	58.49	49.85	37.74	60.14	51.35	42.84	37.47	74.31	42.22	56.39	30.66	45.88	41.43	50.09	60.8
1554827_a_at	ADCY7	113	AC7	adenylate cyclase 7	56.88	58.29	52.87	40.56	46.17	63.33	44.07	66.5	48.37	70.56	64.59	58.9	52.97	34.13	72.83	54.18	64.05	42.65	49.43	34.26	68.99	44.7	50.38	35.83	57.81	60.75	57.01	61.92	56.29	59.78	46.01
203741_s_at	ADCY7	113	AC7	adenylate cyclase 7	94.9	96.58	83.18	88.33	89.08	92.05	90.41	96.25	93.71	97.29	95.57	93.79	91.69	81.11	87.73	97.23	88.88	91.96	94.2	80.54	96.89	92.86	94.65	81.18	90.84	94.68	84.96	96.33	97.13	96.05	88.38
206811_at	ADCY8	114	AC8 HBAC1 ADCY3	adenylate cyclase 8 (brain)	18.34	18.77	38.01	19.44	18.11	20.95	22.49	20.01	23.7	22.88	24.99	23.57	16.3	22.39	16.42	13.86	20.29	26.68	22.12	18.71	24.62	20.19	19.15	24.45	25.14	20.43	28.6	20.12	22.37	21.1	18.47
204497_at	ADCY9	115	AC9	adenylate cyclase 9	76.05	72.43	88.14	65.05	57.21	72.23	44.11	76.91	67.9	72.94	79.87	76.3	72.99	12.96	61.38	67.53	58.45	23.62	69.09	52.99	77.48	68.37	53.67	75.55	36.48	75.52	60.51	75.17	74.47	77.25	67.37
204498_s_at	ADCY9	115	AC9	adenylate cyclase 9	53.68	49.12	68.1	37.27	36.26	50.82	37.48	50.31	42.86	52.82	59.16	56.68	51.66	31.63	32.22	44.7	39.19	43.49	47.26	38.85	58.47	43.6	30.76	46.69	37.21	57.15	42.6	49.35	54.13	50.57	39.75
215400_x_at	ADCY9	115	AC9	adenylate cyclase 9	32.96	35	41.03	32.24	34.47	38.95	38.37	33.15	36.91	27.48	35.96	33.59	38.03	31.58	28.58	36.38	32.74	32.28	37.96	36.54	46.19	39.13	40.24	36.49	32.45	39.08	38.28	34.38	40.66	30.75	34.61
206281_at	ADCYAP1	116	PACAP	adenylate cyclase activating polypeptide 1 (pituitary)	33.87	21.38	22.81	23.91	31.27	27.73	26.91	14.75	25.83	25.78	28.32	27.41	20.14	47.25	18.32	16	22.68	41.82	28.17	33.77	17.59	28.62	19.39	23.03	26.96	28.39	55.24	20.56	25.03	24.11	23.3
230237_at	ADCYAP1	116	PACAP	adenylate cyclase activating polypeptide 1 (pituitary)	9.52	9.96	9.99	17.09	22.17	12.23	10.38	8.01	11.67	7.06	11.28	9.68	14.26	26.11	13.23	11.37	12.7	13.74	11.15	10.79	11.24	11.48	10.76	13.66	11.51	9.61	53.92	9.36	10.12	10.3	13.94
207151_at	ADCYAP1R1	117	PACAPRI PAC1R PAC1 PACAPR	adenylate cyclase activating polypeptide 1 (pituitary) receptor type I	34.16	29.2	27.39	29.62	31.73	32.79	29.55	20.66	33.64	25.56	34.52	33.53	31.53	41.36	38.48	27.22	35.04	44.56	35.02	44.49	26.88	34.05	35.14	32.94	29.87	32.98	34.01	29.93	33.39	33.51	30.43
226690_at	ADCYAP1R1	117	PACAPRI PAC1R PAC1 PACAPR	adenylate cyclase activating polypeptide 1 (pituitary) receptor type I	44.44	39.56	48.13	38.01	38.64	39.56	42.6	36.17	38.66	47.19	53.57	50.55	36.71	52.07	41.25	27.4	42.56	57.79	45.48	52.88	44.03	44.51	36.51	37.16	45.56	52.61	41.61	42.55	41.21	49.82	38.61
208030_s_at	ADD1	118	ADDA	adducin 1 (alpha)	92.17	95.36	89.45	94.11	93.81	94.14	95.84	95.71	94.85	95.95	90.36	91.1	93.27	93.46	96.74	95.23	94.88	92.89	93.95	90	93.95	94.4	95.81	95.24	95.51	91.92	91.39	96.1	96.31	96.21	94.88
214726_x_at	ADD1	118	ADDA	adducin 1 (alpha)	79.49	80.38	78.37	74.84	77.42	75.56	81.98	82.98	81.31	85.66	82.7	82.19	80.82	86.27	86.31	73.09	81.28	88.65	82.07	82.22	79.93	77.81	78.14	83.94	88.8	81.76	79.78	79.09	81.94	77.2	76.1
214736_s_at	ADD1	118	ADDA	adducin 1 (alpha)	91.22	93.88	88.26	89.96	89.96	94.36	94.88	94.1	92.42	95.01	89.84	89.59	90.52	93.15	96.12	94.47	92.93	91.6	91.34	88.35	93.03	91.4	92.64	94.36	95.33	90.2	89.03	93.85	92.81	94.64	91.12
238939_at	ADD1	118	ADDA	adducin 1 (alpha)	44.21	54.52	36.63	66.75	57.82	42.26	67.12	59.68	58.08	64.26	48.62	49.58	68.3	53.91	52.06	43.37	45.47	58.12	60.75	42.31	61.72	61.7	62.89	62.21	62.38	50.91	43.93	54.7	64.58	39.46	53.27
205268_s_at	ADD2	119	ADDB	adducin 2 (beta)	29.27	45.28	64.97	64.57	46.3	49.02	50.28	40.62	39.42	46.49	45.99	33.94	36.81	36.04	27.06	43.57	62.18	26.95	33.3	32.55	37.56	39.63	21.44	46.65	26.56	31.12	58	42.47	27.17	45.89	55.8
206807_s_at	ADD2	119	ADDB	adducin 2 (beta)	54.48	48.39	58.95	57.06	56.02	49.05	54.84	44.07	54.55	53.97	58.56	60.74	51.38	59.25	49.78	35.54	56.8	60.5	56.56	65.2	47.88	55.88	56.83	54.8	55.85	58.81	55.89	51.88	53.62	61.01	56.82
230988_at	ADD2	119	ADDB	adducin 2 (beta)	30.86	40.91	57.07	63.09	43.79	45.49	46.54	30.69	38.84	39.68	47.58	44.72	31.73	48.53	33.58	37.31	59.52	49.79	35.62	44.69	34.31	43.18	29.51	40.13	31.43	39.59	48.78	41.26	28.64	44.29	50.58
237336_at	ADD2	119	ADDB	adducin 2 (beta)	34.18	35.46	46.29	61.01	44.23	45.17	44.89	31.96	33.06	38.22	50.81	41.52	28.21	35.11	35.82	32.41	51.95	41.14	29.83	40.39	34.63	35.48	28.71	38.41	32.35	39.23	39.02	38.48	25.93	43.38	46.11
239530_at	ADD2	119	ADDB	adducin 2 (beta)	45.66	35.6	41.48	38.25	36.32	41.28	44.5	39.89	40.19	26.15	42.86	41.91	44.65	43.16	36.56	37.62	40.79	48.35	42	49.7	42.99	40.83	38.24	41.68	39.3	42.87	40.79	38.11	43.89	33.77	35.12
201034_at	ADD3	120	ADDL	adducin 3 (gamma)	92.59	99.61	78.94	96.14	95.18	99.12	98.36	99.95	98.66	99.85	90.4	89.68	90.66	92.56	99.16	99.46	97.69	98.09	98.83	95.31	99.88	98.84	99.72	97.96	98.07	95.21	97.1	99.6	98.92	99.78	96.05
201752_s_at	ADD3	120	ADDL	adducin 3 (gamma)	83.92	98.55	73.51	89.28	88.12	97.37	96.11	99.09	96.89	99.2	86.43	85.61	87.04	90.21	95.73	97.82	94.43	96.21	98.23	90.44	98.8	96.57	98.38	96.33	96.62	92.03	94.08	97.91	97.86	98.91	88.39
201753_s_at	ADD3	120	ADDL	adducin 3 (gamma)	88.34	98.31	74.84	97.43	93.37	97.69	96.94	99.73	97.51	99.17	87.98	86.81	86.04	91.94	97.83	96.13	96.34	96.91	97.86	95.02	98.89	98.42	98.99	97.39	96.55	92.27	95.45	99.15	95.64	99.86	93.31
205882_x_at	ADD3	120	ADDL	adducin 3 (gamma)	78.89	98.39	69.55	88.47	87.4	97.01	95.92	99.09	96.86	99.23	84.53	82.91	84.4	90.58	95.45	97.29	94.15	96.31	98.25	90.88	98.62	96.46	98.29	96.4	96.84	91.15	94.41	97.76	97.99	98.89	87.47
209122_at	PLIN2	123	ADRP ADFP	perilipin 2	99.87	86.93	96.84	96.5	94.9	91.02	82.07	91.73	90.78	90.44	96.16	97.79	88.4	94.42	93.16	82.8	95.92	85.77	90.42	84.35	93.38	93.7	93.82	93.64	82.37	94.02	50.09	92.14	88.08	92.71	89.91
215895_x_at	PLIN2	123	ADRP ADFP	Perilipin 2	57.33	41.23	46.54	42.95	42.73	41.58	46.39	39.8	47.22	46.56	55.05	61.36	37.12	54.43	38.86	32.78	43.9	46.95	47.52	46.29	36.56	48.19	49.4	44.59	45.43	49.08	53.18	43.37	46.28	47.52	41.51
207820_at	ADH1A	124	ADH1	alcohol dehydrogenase 1A (class I), alpha polypeptide	38.3	28.26	28.99	28.82	28.63	33.12	32.52	29.76	29.48	22.99	39.18	38.39	30.21	44.7	45.52	21.15	35.55	45.72	31.52	45.35	28.13	31.79	36.42	33.16	36.74	36.44	28.31	30.06	32.09	33.18	30.47
209612_s_at	ADH1B	125	HEL-S-117 ADH2	alcohol dehydrogenase 1B (class I), beta polypeptide	27.48	17.54	20.99	21.22	22.32	22.21	22.06	13.93	22.85	17.62	27.28	27.82	23.06	28.36	23.12	14.31	23.5	42.31	25.08	29.28	20.68	25.47	17.92	25.36	24.66	25.94	20.69	18.72	22.26	18.17	23.14
209613_s_at	ADH1B	125	HEL-S-117 ADH2	alcohol dehydrogenase 1B (class I), beta polypeptide	14.39	17.23	17.21	17.83	16.55	13.97	18.18	19.3	19.02	15.24	19.4	19.31	22.95	17.22	18.04	17.32	22.01	20.95	17.69	20.02	19.23	22.97	18.85	18.38	19.33	16.69	19.56	16.22	15.88	18.3	18.87
209614_at	ADH1B	125	HEL-S-117 ADH2	alcohol dehydrogenase 1B (class I), beta polypeptide	24.48	21.34	22.84	19.98	26.01	20.82	27.56	17.97	24.6	18.59	20.11	24.47	24.75	24.14	19.99	24.69	23.6	27.56	21.78	23.09	19.02	23.74	25.94	28.26	22.22	23.67	22.83	19.74	23.14	19.11	21.67
243544_at	ADH1B	125	HEL-S-117 ADH2	Alcohol dehydrogenase 1B (class I), beta polypeptide	11.52	9.25	11.49	8.59	11.18	11.46	12.4	12.85	11.98	9.32	11.59	10.03	12.79	12.3	12.84	11.75	13.48	13.8	13.72	12.7	10.69	12.94	13.22	14.04	12.35	13.06	11.64	10.65	14.69	13.1	10.6
206262_at	ADH1C	126	ADH3	alcohol dehydrogenase 1C (class I), gamma polypeptide	29.27	16.68	18.52	17.66	16.58	16.89	16.28	11.57	16.25	12.72	20.74	15.96	19.27	16.17	19.71	15.76	21.15	27.02	13.69	23.83	15.43	16.91	18.65	20.42	18.05	19.13	17.07	15.14	11.62	16.54	15.96
223781_x_at	ADH4	127	ADH-2 HEL-S-4	alcohol dehydrogenase 4 (class II), pi polypeptide	62.45	60.2	55.73	68.26	67.61	50.65	69.86	61.93	68.41	63.77	59.53	59.36	71.78	64.17	70.68	61.28	65.38	74.28	70.61	64.46	60.6	67.18	64.94	76.9	68	61.78	56.59	62.46	71.19	63.9	67.34
231675_s_at	ADH4	127	ADH-2 HEL-S-4	alcohol dehydrogenase 4 (class II), pi polypeptide	17.58	15.42	13.92	16.76	17.88	15.46	17.52	12.19	17.46	9.28	18.18	15.81	20.08	18.91	21.6	17.68	19.48	14.4	14.68	17.85	19.51	16.06	18.01	19.45	21.36	16.6	18.56	13.93	15.08	15.46	19.84
231678_s_at	ADH4	127	ADH-2 HEL-S-4	alcohol dehydrogenase 4 (class II), pi polypeptide	17	12.51	13.07	11.23	13.96	11.38	14.38	9.11	13.25	11.64	13.63	15.7	11.51	12.23	17.44	13.73	14.26	18.58	12.96	15.21	12.69	12.16	12.67	13.45	14.19	14.68	12.8	11.41	12.93	12.48	13.45
231703_s_at	ADH4	127	ADH-2 HEL-S-4	Alcohol dehydrogenase 4 (class II), pi polypeptide	19.4	17.63	15.88	16.9	15.47	17.79	18.09	11.75	16.5	15.29	18.28	16.28	22.06	17.88	13.18	19.91	17.63	20.66	18.1	22.8	17.27	17.52	22.58	17.58	17.43	18.36	16.44	15.94	18.68	16.2	19.25
208847_s_at	ADH5	128	GSNOR GSH-FDH FALDH ADH-3 ADHX FDH	alcohol dehydrogenase 5 (class III), chi polypeptide	96.67	93.37	95.76	97.87	96.27	93.48	93.72	94.44	95.32	93.96	92.84	94.45	93.83	93.71	94.12	91.94	95.51	81.21	94.71	94.58	94.76	95.06	96.17	92.76	92.05	90.26	97.89	94.15	93.14	96.11	96.62
208848_at	ADH5	128	GSNOR GSH-FDH FALDH ADH-3 ADHX FDH	alcohol dehydrogenase 5 (class III), chi polypeptide	88.14	83.18	84.48	91.52	82.33	84.32	79.97	87.83	82.9	85.12	78.17	85.54	70.04	81.28	80.82	75.97	82.09	57.09	81.99	82.81	88.8	85.83	83.03	74.7	78.01	78.57	94.92	85.58	83.15	90.23	86.74
207544_s_at	ADH6	130	ADH-5	alcohol dehydrogenase 6 (class V)	19.53	19.94	20.76	24.47	23.56	16.29	21.36	17.54	23.42	17.79	21.12	20.4	29.99	20.81	20.32	25.3	22.29	25.47	19.77	16.11	15.12	19.81	21.94	27.25	23.15	18.01	22.21	18.24	21.09	16.84	28.93
214261_s_at	ADH6	130	ADH-5	alcohol dehydrogenase 6 (class V)	33.19	25.89	30.32	24.12	30.17	27.73	32.04	27.27	29.31	29.12	32.25	29.62	28.4	37.88	24.09	20.96	26.93	40.78	34.43	32.48	25.43	30.5	30.67	28.58	31.14	32.86	27.89	27.66	29.5	33.28	30.77
210505_at	ADH7	131	ADH4	alcohol dehydrogenase 7 (class IV), mu or sigma polypeptide	41.64	29.28	37.17	40.95	38.85	29.91	34.15	26.82	36.83	30.89	41.67	42.36	35.68	42.93	33.7	25.66	34.28	42.01	36.22	45.76	30.63	37.81	34.64	37.95	32.5	34.45	34.4	31.91	36.21	33.66	36.88
204119_s_at	ADK	132	AK	adenosine kinase	87.33	89.04	92.2	90.21	89.01	89.27	91.66	88.59	86.92	88.22	94.18	92.59	90.18	85.73	93.83	87.13	92.87	75.51	87	86.67	91.69	87.46	91.5	89.11	93.6	88.56	90.53	89.33	79.13	91.23	87.66
204120_s_at	ADK	132	AK	adenosine kinase	64.89	60.78	71.55	68.51	66.94	47.29	69.14	56	60.64	63.01	78.87	76.82	62.64	65.79	61.34	62.01	66.14	59.17	57.57	64.45	57.12	66.25	70.83	56.21	68.9	66.06	71.02	62.59	58.26	64.72	67.15
202912_at	ADM	133	AM	adrenomedullin	81.68	77.66	65.12	74.77	79.16	95.59	59.64	76.43	55.04	81.42	91.92	90.81	82.01	59.91	86.55	80.5	84.31	99.23	51.1	92.24	84.34	57.23	61.92	74.64	68.23	91.65	49.38	83.68	53.83	78.47	68.56
205481_at	ADORA1	134	RDC7	adenosine A1 receptor	62.82	35.67	40.6	38.53	37.91	45.47	38.17	35.64	40.2	36.26	48.67	46.28	48.52	47.8	36.57	30.79	36.32	46.77	39.38	46.53	41.5	38.73	36.75	34.99	39.66	43.8	55.09	38.37	37.23	36.79	38.47
216220_s_at	ADORA1	134	RDC7	adenosine A1 receptor	58.51	49.47	48.23	54.96	51.36	52.83	53.32	48.58	52.24	45.02	59.19	57.74	49.36	60.57	43.55	46.07	53.59	56.37	56.36	61.01	49.57	53.92	53.32	52.21	51.08	57.76	47.54	50.91	53.06	50.39	52.28
205891_at	ADORA2B	136	ADORA2	adenosine A2b receptor	85.49	59.35	81.43	59.74	62.13	61.27	33.7	60.97	35.32	55.58	78.96	77.97	47.64	57.65	42.3	57.26	63.27	59.58	36.71	44.36	70.79	41.7	26.63	29.95	33.1	76.6	80.87	61.24	39.37	64.54	57.95
206171_at	ADORA3	140	AD026 bA552M11.5 RP11-552M11.7 A3AR	adenosine A3 receptor	57.66	50.46	55.1	55.42	42.47	67.62	34.77	50.71	31.73	42.15	72.01	62.5	46.4	43.97	32.9	45.81	40.31	81.21	32.77	45.47	53.23	35.29	28.25	31.64	35.62	61.65	35.71	48.73	33.73	39.39	42.54
223660_at	ADORA3	140	AD026 bA552M11.5 RP11-552M11.7 A3AR	adenosine A3 receptor	36.05	33.36	60.35	56.41	32.97	40.88	17.98	36.33	19.96	33.07	56.16	52.8	32.4	15.94	18.48	35.29	40.34	63.64	19.16	31.89	45.07	19.46	18.07	23.72	17.69	54.51	14.73	38.29	16.05	37.02	33.03
207863_at	ADPRH	141	ARH1	ADP-ribosylarginine hydrolase	59.33	45.57	53.13	31.42	33.55	36.57	39.54	58.73	33.1	47.53	61.19	61.79	50.86	28.52	37.96	39.24	40	32.21	33.12	37.43	36.24	33.8	40.49	32	43.13	55.64	26.36	45.05	37.44	46.67	31.33
228042_at	ADPRH	141	ARH1	ADP-ribosylarginine hydrolase	85.11	63.7	68.71	67.32	65.18	65.02	72.17	64.77	43.12	65.43	80.76	79.83	81.08	22.09	67.43	63.9	53.21	34.11	37.15	54.88	72.78	48.84	68.9	32.01	69.16	76.99	13.34	67.46	59.3	68.84	64.96
238505_at	ADPRH	141	ARH1	ADP-ribosylarginine hydrolase	79.85	62.45	68.88	50.75	52.92	65.38	62.85	66.24	50.07	65.27	79.2	79.41	69.29	61.43	64.23	53.5	61.24	66.99	54.57	71.39	61.65	52.97	59.92	47.12	67.54	75.53	41.09	64.64	57.4	69.44	48.62
208644_at	PARP1	142	pADPRT-1 ADPRT1 PARP-1 ARTD1 ADPRT PARP PPOL	poly (ADP-ribose) polymerase 1	82.29	87.83	96.73	95.45	92.05	91.36	94.7	88.83	90.74	88.73	85.86	85.7	84.05	91.3	88.96	82.89	89.36	70.69	88.31	95.42	90.39	91.45	90.99	93.34	91.45	83.6	96.11	89.89	86.1	90.52	93.71
202239_at	PARP4	143	ADPRTL1 VPARP p193 PARPL VWA5C ARTD4 PH5P PARP-4 VAULT3	poly (ADP-ribose) polymerase family, member 4	96.35	95.5	93.74	93.11	90.81	94.81	92.04	96.13	92.56	94.89	96.06	95.43	92.75	88.55	93.39	94.81	93.61	95.32	92.87	89.12	96.83	92.68	94.08	91.37	94.34	94.6	92.02	94.71	93.54	94.9	92.32
210960_at	ADRA1D	146	DAR ADRA1A ADRA1R ADRA1 dJ779E11.2 ALPHA1	adrenergic, alpha-1D-, receptor	15.2	15.42	16.96	13.41	16.17	20.64	18.43	17.79	17	13.48	18.02	17.28	15.21	15.73	13.77	14.26	16.53	18.64	15.97	15.06	23.61	18.56	19.68	17.36	17.08	20.39	21.22	16.74	15.05	13.76	17.25
210961_s_at	ADRA1D	146	DAR ADRA1A ADRA1R ADRA1 dJ779E11.2 ALPHA1	adrenergic, alpha-1D-, receptor	25.45	25.6	27.92	22.65	26.03	28.31	26.76	22.39	29.39	25.49	27.31	24.42	32.22	28.04	23.06	28.99	28.77	25.52	27.01	29.2	24.17	27.52	30.79	26	26.91	27.97	31.46	22.8	27.61	24.37	24.06
207589_at	ADRA1B	147	ALPHA1BAR ADRA1	adrenergic, alpha-1B-, receptor	15.64	16.18	26.48	22.2	21.43	20.9	20.05	17.19	21.26	23.7	26.33	22.21	21.6	16.64	21.16	14.84	19.9	17.53	17.79	16.08	20.88	20.59	23.46	21.9	19.87	20.46	28.89	20.72	19.56	20.87	18.21
211489_at	ADRA1A	148	ADRA1C ADRA1L1 ALPHA1AAR	adrenergic, alpha-1A-, receptor	29.65	27.03	31.85	26.45	29.58	24.89	30.72	23.8	29.54	27.97	35.44	32.2	31.82	32.38	30.44	24.83	32.85	31.87	30.88	33.38	26.41	29.49	32.67	32.9	32.72	30.63	33.69	26.76	28.46	30.3	29.05
211490_at	ADRA1A	148	ADRA1C ADRA1L1 ALPHA1AAR	adrenergic, alpha-1A-, receptor	13.69	16	15.45	16.35	15.87	12.61	17.61	13.95	16.2	17.16	15.42	15.38	13.82	16.44	15.35	15.79	17.8	21.19	17.12	16	17.64	14.82	14.11	18.04	17.72	16.83	14.66	14.92	13.83	16.1	16.81
211491_at	ADRA1A	148	ADRA1C ADRA1L1 ALPHA1AAR	adrenergic, alpha-1A-, receptor	28.52	24.04	25.18	18.38	25.48	23.56	28.94	21	25.71	21.7	28.9	28.23	27.38	36.16	15.4	20.45	25.02	29.02	26.47	39.63	22.32	26.54	30.56	24.78	24.04	28.41	26.05	23.2	27.85	30.93	18.41
211492_s_at	ADRA1A	148	ADRA1C ADRA1L1 ALPHA1AAR	adrenergic, alpha-1A-, receptor	24.33	20.47	20.76	18.28	18.63	22.29	18.99	26.87	19.54	18.52	23	27.15	23.01	22.91	19.27	14.42	21.56	35.64	19.12	21.32	21.72	20.14	19.28	18.28	19.29	28.25	18.6	22.01	20.94	23.93	18.79
209869_at	ADRA2A	150	ZNF32 ADRA2R ALPHA2AAR ADRA2 ADRAR	adrenergic, alpha-2A-, receptor	29.17	40.02	27.43	65.53	62.08	37.62	24.41	31.47	25.23	34.7	22.17	22.86	21.57	31.06	21.6	43.51	34.27	35.58	26.69	23.67	41.95	30.87	18.26	19.87	25.06	34.85	24.73	36.43	32.06	47.85	59.4
208544_at	ADRA2B	151	ADRA2L1 alpha-2BAR ALPHA2BAR ADRA2RL1 ADRARL1	adrenergic, alpha-2B-, receptor	48.03	37.86	41.75	39.94	41.1	40.41	43.13	40.49	41.62	29.66	43.35	54.77	36.21	46.29	36.71	33.97	43.52	45.52	39.46	47.71	42.22	45.38	39.44	39.33	36.25	47.06	42.67	37.7	41.36	35.3	42.66
206128_at	ADRA2C	152	ADRARL2 ADRA2L2 ADRA2RL2 ALPHA2CAR	adrenergic, alpha-2C-, receptor	32.43	32.62	43.48	34.97	40.43	43.03	36.42	29.66	36.04	22.67	42.72	39.49	41.6	39.5	35.48	27.31	48.83	39.91	34.17	55.79	42.16	36.34	37.08	39.46	38.71	39.06	33.16	34.62	29.05	32.37	31.06
208214_at	ADRB1	153	ADRB1R RHR B1AR BETA1AR	adrenergic, beta-1-, receptor	16.66	12.9	32.43	14.03	15.17	15.41	14.59	8.85	13.86	11.98	15.39	13.38	17.61	12.01	14.69	13.09	19.31	12.63	12.35	16.25	16.36	12.22	16.26	17.99	13.24	15	23.85	13.01	11.4	13.4	14.94
229277_at	ADRB1	153	ADRB1R RHR B1AR BETA1AR	adrenergic, beta-1-, receptor	39.41	29.22	53.23	34.82	34.82	36.71	33.49	26.49	32.95	31.73	38.42	38.72	33.31	38.81	38.14	24.37	40.36	41.47	33.53	31.7	34.27	34.41	31.1	35.95	36.11	36.65	39.93	34.14	32.68	34.31	30.21
229309_at	ADRB1	153	ADRB1R RHR B1AR BETA1AR	adrenergic, beta-1-, receptor	24.96	44.27	87.56	31.23	46.78	39.81	24.71	42.2	31.42	45.25	28.68	20.51	29.86	30.03	39.39	52.84	59.97	21.07	41.25	21.85	56.85	24.21	17.99	46.7	23.8	41.24	75.22	45.66	43.62	38.67	34.38
206170_at	ADRB2	154	B2AR BAR BETA2AR ADRBR ADRB2R	adrenergic, beta-2-, receptor, surface	74.65	89.14	64.89	67.21	60.22	87.9	71.45	88.06	76.28	81.82	61.16	65.77	69.92	49.75	86.48	89.84	83.04	81.82	84.99	83.06	86.54	64.2	40.44	48.75	82.28	79.58	45.58	84.67	91.66	85.83	63
206812_at	ADRB3	155	BETA3AR	adrenergic, beta-3-, receptor	26.17	22.84	24.71	28.87	28.26	24.14	25	22.36	28.97	25.17	28.72	26.83	28.01	25.16	23.75	21.9	25.71	33.73	25.61	26.22	23.38	26.73	31.26	27.7	26.13	30.36	24.21	26.06	24.48	25.83	29.56
217303_s_at	ADRB3	155	BETA3AR	adrenergic, beta-3-, receptor	17.73	20.39	18.65	20.11	19.25	24.28	20.84	21.67	20.14	17.71	18.15	16.48	23.39	13.81	19.53	19.04	19.15	23.28	20.08	16.56	26.89	20.58	23.46	22.52	17.95	20.15	20.14	20.38	18.48	17.25	20.42
201401_s_at	ADRBK1	156	BETA-ARK1 BARK1 GRK2	adrenergic, beta, receptor kinase 1	61.44	83.18	80.84	69.78	75.33	85.26	77.5	90.13	80.32	92.54	73.73	75.89	71.9	86.23	89.74	74.69	90.73	90.69	79.05	75.53	88.11	75.39	73.24	91.37	85.94	83.96	74.33	85.62	74.64	84.39	73.36
201402_at	ADRBK1	156	BETA-ARK1 BARK1 GRK2	adrenergic, beta, receptor kinase 1	24.71	25.63	33.65	26.02	30.29	23.17	24.38	22.92	25.39	22.48	29.7	28.17	24.08	26.72	35.4	27.39	36.98	23.22	24.92	40.58	27.74	27.04	29	27.32	24.38	28.64	35.24	26.04	26.3	27.44	30.31
38447_at	ADRBK1	156	BETA-ARK1 BARK1 GRK2	adrenergic, beta, receptor kinase 1	72.86	65.41	75.87	73.95	71.77	77.49	75.1	72.24	70.91	80.05	80.72	79.69	61.81	86.7	76.97	40.55	78.4	84.66	73.85	86.72	74.12	76.06	70.65	82.05	79.72	81.7	75.73	74.39	69.96	78.51	73.94
204183_s_at	ADRBK2	157	BARK2 GRK3	adrenergic, beta, receptor kinase 2	83.99	74.67	69.57	69.24	69.21	75.76	79.87	77.75	51.85	81.24	88.69	86.43	89.1	70.75	76.87	71.57	71.56	73.98	46.45	44.87	75.8	56.92	67.19	63.55	79.31	84.59	84.35	78.14	49.87	80.06	64.45
204184_s_at	ADRBK2	157	BARK2 GRK3	adrenergic, beta, receptor kinase 2	88.12	76.42	60.34	80.99	75.42	66.07	85.1	78.16	55.67	83.05	87.31	84.56	91.74	71.28	83.68	74	76.25	71.79	52.09	45.4	80.22	59.69	70.13	71.22	82.42	83.92	87.4	78.22	50.51	70.92	76.96
228771_at	ADRBK2	157	BARK2 GRK3	adrenergic, beta, receptor kinase 2	93.27	89.04	73.05	90.67	82.55	90.76	92.99	92.56	66.54	88.88	92.64	87.51	91.34	84.87	90.36	89.44	79.58	77.37	61.13	53.11	90.85	75.24	84.25	84.62	90.83	91.74	92.65	90.22	55.94	89.16	85.81
202144_s_at	ADSL	158	AMPS ASASE ASL	adenylosuccinate lyase	94.62	94.51	97.07	99.02	97.95	95.93	94.22	94.89	96.1	95.16	93.35	93.59	95.42	95.18	91.99	93.3	95.9	78.64	94.72	93.34	95.93	97.04	96.71	96.01	91.21	92.5	98.76	95.45	91.67	96.54	98.45
210250_x_at	ADSL	158	AMPS ASASE ASL	adenylosuccinate lyase	91.71	91.1	94.48	97.3	94.48	91.71	91.06	91.34	93.37	90.56	89.79	90.59	91.18	93.58	88.81	89.56	93.74	74.72	91.72	88.42	92.3	94.3	94.25	92.97	88.66	89.64	97.45	91.93	87	93.45	96.61
221761_at	ADSS	159	ADEH ADSS2	adenylosuccinate synthase	89.82	92.12	91.73	90.23	90.7	90.13	87.92	92.65	92.27	92.27	89.79	92.27	86.81	87.32	88.68	93.76	89.4	91.6	91.46	90.1	91.43	92.93	91.71	84.46	86.03	93.54	93.05	91.81	93.33	92.53	89.45
227310_at	ADSS	159	ADEH ADSS2	Adenylosuccinate synthase	30.97	33.48	33.14	17.29	26.8	38.3	26.78	28.87	33.65	30.54	28.46	29.96	37.48	14.53	26.88	56.9	20.91	35.58	31.32	17.63	17.85	24.6	31.97	22.57	24.2	36.52	39.31	23.89	35.74	32.49	26.86
1558792_x_at	AP2A1	160	CLAPA1 ADTAA AP2-ALPHA	Adaptor-related protein complex 2, alpha 1 subunit	60.8	64.23	61.96	67.87	66.99	66.9	68.81	68.43	66.55	72.93	60.36	60.25	69.94	66.42	61.62	63.68	55.01	82.25	72.08	49.73	70.23	69.91	70.35	64.89	62.49	70.53	49.6	67.02	76.38	56.68	59.26
223237_x_at	AP2A1	160	CLAPA1 ADTAA AP2-ALPHA	adaptor-related protein complex 2, alpha 1 subunit	57.36	63.28	63.82	29.8	45.38	73.59	53.05	58.03	50.69	70.24	57.32	55.87	48.14	55.89	48.21	64.54	58.06	65.45	45.37	49.14	65.74	46.68	46.14	48.84	57.92	60.16	58.94	54.4	51.16	60.36	39.67
229617_x_at	AP2A1	160	CLAPA1 ADTAA AP2-ALPHA	adaptor-related protein complex 2, alpha 1 subunit	47.88	51.27	53.59	36.02	43.63	63.73	46.98	44.04	45.73	52.73	49.24	50.36	47.44	42.59	34.4	53.67	42.42	47.26	43.24	43.77	57.26	42.8	47.4	43.02	48.49	51.91	52.82	45.48	46.08	51.09	39.63
234068_s_at	AP2A1	160	CLAPA1 ADTAA AP2-ALPHA	adaptor-related protein complex 2, alpha 1 subunit	46.35	60.36	62.04	11.95	30.63	71.13	40.76	66.77	39.65	76.09	51.94	50.11	30.05	44.05	47.69	53.17	52.39	57.8	36.77	39.44	62.12	34.66	33.15	42.47	52.08	54.71	56.42	50.85	45.31	61.08	22.18
211779_x_at	AP2A2	161	CLAPA2 HIP9 HYPJ HIP-9 ADTAB	adaptor-related protein complex 2, alpha 2 subunit	86.3	85.09	90.71	76.98	83.38	89.11	83.22	85.08	83.59	89.08	92.69	89.62	78.32	88.83	84.82	78.86	86.63	83.26	83.41	87.29	90.62	85.47	84.71	87.84	86.63	88.99	89.36	86.72	79.72	88.38	79.82
212159_x_at	AP2A2	161	CLAPA2 HIP9 HYPJ HIP-9 ADTAB	adaptor-related protein complex 2, alpha 2 subunit	85.93	85.3	90.43	76.55	83.09	89.4	82.97	85.59	83.72	89.04	92.89	89.42	79.05	88.24	85.51	78.72	86.7	82.29	83.06	86.94	90.61	85.46	84.46	87.88	86.66	89.02	89.85	86.84	79.91	88.6	79.99
212161_at	AP2A2	161	CLAPA2 HIP9 HYPJ HIP-9 ADTAB	adaptor-related protein complex 2, alpha 2 subunit	57.17	58.97	52.34	46.36	56.74	73.67	56.58	58.57	61.95	67.4	64.78	59.49	47.43	60.95	65.03	50.15	55.6	56.2	59.9	39.35	69.26	63.42	59.17	54.28	64.84	60.21	59.48	61.81	57.44	58.43	49.29
215764_x_at	AP2A2	161	CLAPA2 HIP9 HYPJ HIP-9 ADTAB	adaptor-related protein complex 2, alpha 2 subunit	78.8	73.75	79.89	73.68	76.73	78.73	75.01	73.06	76.31	77.85	85.21	81.32	73.55	82.08	75.6	66.07	76.96	77.26	75.08	79.67	77.02	77.59	76.67	77.28	76.71	80.06	77.09	75.95	71.99	78.47	74.99
205423_at	AP1B1	162	BAM22 CLAPB2 AP105A ADTB1	adaptor-related protein complex 1, beta 1 subunit	80.36	76.09	81.9	75.33	79.97	84.41	84.34	78.36	75.12	79.94	88.8	86.72	81.12	79.93	86.23	71.95	82.05	70.21	73.12	72.55	83.88	73.27	76.75	86.03	87.12	85.03	75.46	79.64	74.27	79.62	79.49
200612_s_at	AP2B1	163	AP2-BETA AP105B ADTB2 CLAPB1	adaptor-related protein complex 2, beta 1 subunit	80.92	87.52	84.09	74.76	81.43	88.86	80.57	90.97	85.52	90.74	82.47	81.44	76.1	90.78	91.08	82.62	91.33	84.47	85.25	83.64	93.66	85.08	77.06	87.3	89.93	86.41	90.45	88.11	83.87	92.26	77.66
200615_s_at	AP2B1	163	AP2-BETA AP105B ADTB2 CLAPB1	adaptor-related protein complex 2, beta 1 subunit	88.11	78.48	88.37	84.82	85.05	80.59	74.36	84.74	77.33	78.24	89.94	89.54	85.31	75	66.27	73.46	84.76	73.97	73.67	82.09	78.73	76.42	81.96	78.08	75.65	83.58	89.01	78.72	79.84	79.33	83.52
203350_at	AP1G1	164	CLAPG1 ADTG	adaptor-related protein complex 1, gamma 1 subunit	88.36	82.24	84.01	82.7	87.21	83.03	86.19	84.97	84.84	80.98	88.16	88.49	86.92	86.92	85.61	83.46	87.18	91.06	85.93	72.88	78.99	85.52	87.85	86.42	87.03	84.81	88.14	82.51	88.52	78.82	83.64
225754_at	AP1G1	164	CLAPG1 ADTG	adaptor-related protein complex 1, gamma 1 subunit	80.95	70.88	77.32	68.4	75.55	71.87	75.52	75.81	73.98	69.58	79.76	80.08	77.36	70.88	75.53	71.96	74.8	83.44	73.89	71.32	61.99	74.93	77.13	73.82	75.92	75.69	81.42	69.4	76.04	67.3	69.19
225771_at	AP1G1	164	CLAPG1 ADTG	adaptor-related protein complex 1, gamma 1 subunit	90.23	91.05	90.36	86.9	91.21	90.83	92.45	90.34	91.81	89.28	91.77	91.85	91.65	87.12	90.57	93.17	88.32	93.9	92.66	86.7	90.71	91.24	89.51	89.99	92.9	92.77	91.02	90.84	91.75	88.1	88.92
201792_at	AEBP1	165	ACLP	AE binding protein 1	33.69	54.55	33.63	59.3	70.89	69.23	66.29	43.85	56.55	48.81	31.24	30.99	52.43	86.93	73.73	65.72	56.22	34.6	51.84	49.89	55.61	54.39	51.61	88.61	70.62	32.92	84.86	52.41	47.17	41.17	66.82
217729_s_at	AES	166	GRG5 GRG TLE5 AES-2 ESP1 AES-1	amino-terminal enhancer of split	73.31	91.43	82.89	63.83	78.03	93.78	87.12	94.34	91.91	96.79	84.07	82.93	79.9	97.49	97.29	87.14	85.98	64.21	91.62	85.22	94.74	87.74	88.96	93.31	95.44	82.88	89.35	91.71	89.41	95.16	74.41
207032_s_at	CRISP1	167	CRISP-1 HUMARP AEGL1 HSCRISP1D ARP HSCRISP1G	cysteine-rich secretory protein 1	24.62	19.51	21.62	18.26	21.59	27.99	23.62	13.93	23.13	21.2	24.34	23.02	22.12	26.2	26.05	16.33	23.06	24.87	23.9	31.93	25.68	22.04	20.9	29.89	23.32	25.32	22.85	19.57	22.48	19.78	22.49
216314_at	CRISP1	167	CRISP-1 HUMARP AEGL1 HSCRISP1D ARP HSCRISP1G	cysteine-rich secretory protein 1	17.33	17.69	18.93	18.25	19.06	15.86	20.4	26.86	19.52	16.4	17.7	18.35	18.01	17.7	16.42	15.41	17.97	21.96	20.07	18.21	23.46	18.14	18.14	22.75	18.62	19.31	17.98	18.34	18.28	18.93	17.12
1552287_s_at	AFG3L1P	172	AFG3L1 AFG3	AFG3 ATPase family gene 3-like 1 (S. cerevisiae), pseudogene	76.16	82.56	81.8	80.47	78.9	83.07	87.14	85.33	84.48	84.85	80.22	79.32	81.99	80.98	90.21	80.4	77.94	71.69	84.59	63.86	85.43	84.85	82.97	82.47	91.44	80.31	84.04	84.52	85.01	81.8	77.41
1559863_a_at	AFG3L1P	172	AFG3L1 AFG3	AFG3 ATPase family gene 3-like 1 (S. cerevisiae), pseudogene	21.73	16.27	22.84	21.22	20.34	25.86	19.97	16.12	18.34	18.56	25.15	25.23	19.61	16.25	14.39	13.34	16.73	14.19	16.41	16.44	22.81	20.38	19.97	20.37	19.18	22.4	20.16	18.03	17.15	16.74	24.21
236250_at	AFG3L1P	172	AFG3L1 AFG3	AFG3 ATPase family gene 3-like 1 (S. cerevisiae), pseudogene	68.04	72.61	66	66.88	64.57	69.9	75.86	74.46	72.26	74.4	62.29	62.16	72.77	73.59	79.86	79.18	68.72	49.52	72.78	52.16	65.96	73.65	72.03	67.31	80.56	62.24	74.08	70.56	71.56	64.71	63.33
206840_at	AFM	173	ALB2 ALBA ALF	afamin	27.33	22.46	25.61	20.01	21.63	23.7	24.86	28.62	25.29	25.51	27.49	26.51	20.69	33.94	19.78	17.45	22.59	27.36	28.58	24.77	26.53	24.49	18.86	28.31	28.68	27.85	27.53	22.77	26.2	23.91	19
204694_at	AFP	174	HPAFP FETA	alpha-fetoprotein	37.77	27.02	37.51	28.56	30.64	33.82	30.49	28.99	30.61	35.75	38.54	40.48	31.06	30.74	34.14	21.23	30.35	30.98	30.71	32.36	31.89	32.78	28	27.45	31.35	37.91	39.37	30.68	30.73	33.07	31.48
204332_s_at	AGA	175	AGU ASRG GA	aspartylglucosaminidase	92.36	89.37	89.2	90.39	86.39	89.21	89.05	92.19	89.9	91.2	90.37	91.54	87.22	87.14	91.99	89.45	91.01	73.86	90.4	96.34	91.52	91.47	92.69	84.88	86.96	88.7	79.59	90.39	86.04	91.77	87.75
204333_s_at	AGA	175	AGU ASRG GA	aspartylglucosaminidase	79.43	76.26	76.44	78.61	70.69	69.56	73.8	78.11	74.94	77.6	77.92	78.11	71.08	69.51	68.4	78.29	75.77	48.11	74.02	91.73	79.21	78.88	81.35	64.52	69.99	74.13	73.48	77.66	75.17	80.71	74.11
216064_s_at	AGA	175	AGU ASRG GA	aspartylglucosaminidase	85.07	80.08	82.5	76.78	71.08	78.62	76.98	84.38	79.31	80.72	83.36	84.94	71.69	80.16	80.65	77.37	80.82	53.37	81.1	93.03	78.6	80.85	82.69	73.82	77.01	80.89	73.19	80.58	76.71	85.18	72.11
1554950_at	ACAN	176	AGC1 CSPG1 MSK16 SEDK AGCAN CSPGCP	aggrecan	34.61	37.92	38.07	47.1	36.68	26.89	41.34	43.37	42.32	40.4	44.4	45.99	35.21	53.05	25.36	22.86	38.96	57.07	46.46	43.42	23.44	44.89	45.81	40.56	44.68	39.71	38.27	40.19	44.85	47.44	41.92
205679_x_at	ACAN	176	AGC1 CSPG1 MSK16 SEDK AGCAN CSPGCP	aggrecan	46.92	39.95	44	46.19	45.13	43.67	42.21	43.49	42.61	39.31	57.86	57.6	48.83	66.39	37.04	23.5	43.97	50.86	41.87	42.92	40.99	42.79	41.75	41.67	44.39	53.76	47.24	45.74	40.58	51.64	43.63
207692_s_at	ACAN	176	AGC1 CSPG1 MSK16 SEDK AGCAN CSPGCP	aggrecan	49.33	42.76	48.54	50.94	50.79	47.81	48.97	43.58	47.35	45.93	51.78	53.08	51.95	61.02	40.92	29.96	47.43	56.94	48.67	51	44.41	48.28	45.08	48.99	48.62	52.21	48.6	48.1	48.43	48.84	48.66
217161_x_at	ACAN	176	AGC1 CSPG1 MSK16 SEDK AGCAN CSPGCP	aggrecan	50.36	41.74	41.77	46.45	47.77	43.98	45.54	47.04	43.99	34.47	57.58	54.54	54.4	65.06	31.42	28.35	47	48.61	46.06	43.61	47.02	46.57	43.92	43.9	44.59	53.57	45.32	45.55	42.7	44.59	45.64
210081_at	AGER	177	RAGE	advanced glycosylation end product-specific receptor	28.77	63.69	48.97	32.92	42.62	72.89	50.2	57.8	55.36	71.18	43.6	42.39	43.34	47.1	56.1	63.01	45.58	74.44	51.59	25.49	72.57	53.9	53.36	46.9	59.8	59.48	46.96	62.48	44.62	64.83	32.42
217046_s_at	AGER	177	RAGE	advanced glycosylation end product-specific receptor	26.77	45.1	29.76	21.92	33.31	56.57	36.23	33.11	41.37	55.5	28.48	27.17	42.68	28.31	36.08	56.35	28.15	55	35.83	26.32	55	39.04	41.58	25.76	34.02	42.48	28.4	43.35	38.79	46.61	22.86
203566_s_at	AGL	178	GDE	amylo-alpha-1, 6-glucosidase, 4-alpha-glucanotransferase	89.39	88.9	86.27	93.46	87.95	83.2	90.91	91.34	90.37	91.04	83.92	84.82	85.68	82.9	89.23	88.08	87.83	81.36	89.99	86.39	88.81	91.85	93.68	80.58	90.11	78.65	94.17	90.3	92.62	92.29	90.29
207193_at	AGRP	181	ASIP2 AGRT ART	agouti related protein homolog (mouse)	60.96	25.12	37.75	38.44	33.11	24.9	28.72	17.37	31.6	31.82	31.95	37.32	30.79	36.18	22.44	20.06	28.77	36.56	33.11	28.66	27.72	31.74	25.93	34.85	31.64	29.52	36.22	22.97	28.78	27.97	40.74
209097_s_at	JAG1	182	HJ1 JAGL1 CD339 AGS AHD AWS	jagged 1	19.77	20.76	21.12	20.14	23.13	24.21	23.66	18.35	26.11	17.92	29.02	26.96	31.04	15.6	25.94	22.77	26.05	25.61	26.4	23.29	25.59	23.21	23.33	21.89	23.86	25.87	21.53	20.35	19.63	28.99	20.79
209098_s_at	JAG1	182	HJ1 JAGL1 CD339 AGS AHD AWS	jagged 1	55.37	34.48	44.91	36.02	38.95	30.03	22.28	30.49	27.35	30.39	71.53	65.56	56.74	22.92	34.34	43.17	66.77	60.87	27.99	51.94	24.8	30.31	27.86	33.76	22.22	54.61	30.41	35.29	39.33	26.51	34.81
209099_x_at	JAG1	182	HJ1 JAGL1 CD339 AGS AHD AWS	jagged 1	85.71	67.47	73.7	74.6	76.34	67.08	38.19	65.81	47	63.92	93.76	90.1	82.14	40.59	60.14	77.18	90.43	85.39	49.38	82.88	69.76	54.85	48.44	54.06	33.11	83.24	51.85	69.99	66.34	65.57	72.57
216268_s_at	JAG1	182	HJ1 JAGL1 CD339 AGS AHD AWS	jagged 1	82.95	64.72	71.23	73.74	74.54	63.37	34.06	63.88	44.65	60.36	92.47	88.29	81.78	34.37	53.73	77.06	88.96	83.55	44.87	79.37	66.22	51.65	45.85	51.18	30.24	80.01	44.89	66.33	64.26	59.56	72.09
231183_s_at	JAG1	182	HJ1 JAGL1 CD339 AGS AHD AWS	Jagged 1 (Alagille syndrome)	64.52	44.97	46.38	43.76	50.96	42.1	32.35	26.52	27.52	41.58	71.66	64.71	61.05	19.93	28.91	61.77	67.48	52.75	35.3	45.01	51.6	35.17	37.22	35.2	29.56	59.31	27.17	40.92	44.83	33.82	48.28
202834_at	AGT	183	ANHU SERPINA8	angiotensinogen (serpin peptidase inhibitor, clade A, member 8)	46.87	40.83	95.74	47.93	47.05	39.94	43.22	35.2	42.54	41.2	45.88	48.22	46.73	50.99	34.86	33.63	50.04	54.04	43.14	54.1	37.3	46.1	44.21	42.53	45.43	48.18	44.05	41.83	45.09	37.82	44.42
205357_s_at	AGTR1	185	AT2R1A AT2R1B AGTR1B AT2R1 AGTR1A AT1BR AT1AR AG2S AT1R HAT1R AT1 AT1B	angiotensin II receptor, type 1	39.38	33.01	34.75	40.59	39.48	37.41	37.93	33.73	37.87	36.78	41.18	39.91	31.71	49.48	34.32	27.35	40.66	51.53	38.89	44.37	35.87	41.53	37.58	47.37	40.48	42.92	36.08	34.85	38.3	33.14	38.31
208016_s_at	AGTR1	185	AT2R1A AT2R1B AGTR1B AT2R1 AGTR1A AT1BR AT1AR AG2S AT1R HAT1R AT1 AT1B	angiotensin II receptor, type 1	24.77	20.66	25.94	30.56	31.19	17.89	22.7	25.63	27.03	23.13	28.48	27.01	31.83	28.74	34.96	16.86	29.49	29.19	27.33	34.39	16.37	23.6	22.24	35.03	26.5	24.15	22.71	24.89	22.21	30.56	27.58
207293_s_at	AGTR2	186	MRX88 ATGR2 AT2	angiotensin II receptor, type 2	30.32	19.88	20.05	21.57	20.57	23.73	23.84	19.01	22.68	17.3	31.31	27.4	27.45	29.1	19.31	19.18	22.2	31.56	25.81	25.88	19.91	19.02	18.93	23.07	23.83	24.4	15.79	21.16	22.46	20.43	22.2
207294_at	AGTR2	186	MRX88 ATGR2 AT2	angiotensin II receptor, type 2	22.42	18.09	13.93	18.43	20.6	20.65	22.92	17.07	23.9	13.42	17.16	13.83	24.87	20	22.03	20.99	20.9	21.75	24.43	28.6	24.1	23.05	22.68	30.22	20.63	18.23	22.63	18.34	23.54	13.74	22.71
222321_at	AGTR2	186	MRX88 ATGR2 AT2	angiotensin II receptor, type 2	38.27	33.66	34.27	34.05	32.45	39.1	36.52	41.68	37.46	34.93	41.32	41.76	34.9	44.28	28.1	27.07	33.38	45.55	36.44	39.93	41.76	36.86	35.38	35.22	38.46	41.32	39.55	35.62	36.6	37.66	31.98
213592_at	APLNR	187	AGTRL1 HG11 APJR APJ	apelin receptor	27.8	16.31	20.54	24.54	23.53	16.83	17.95	10.31	21.06	15.68	26.35	29.45	26.22	25.97	19.06	17.1	23.93	32.08	19.88	34.42	15.13	22.28	18.07	20.01	19.14	23.23	19.74	15.2	19.32	16.9	23.76
206957_at	AGXT	189	PH1 SPT AGT SPAT AGT1 TLH6 AGXT1	alanine-glyoxylate aminotransferase	23.71	18.2	21.65	19.93	22.65	23.55	22.57	14.52	23.98	19.22	24.86	25.24	22.97	25.71	20.82	16.91	27.45	21.18	22.35	24.49	24.31	23.29	20.81	30.53	23.73	22.68	21.61	20.79	20.07	19.89	19.84
210326_at	AGXT	189	PH1 SPT AGT SPAT AGT1 TLH6 AGXT1	alanine-glyoxylate aminotransferase	26.3	20.7	30.07	24.2	20.91	21.75	18.81	24.95	23.2	18.84	23.61	27.77	22.92	15.93	32.86	15.31	23.61	36.23	20.75	27.56	22.47	21.06	18.96	22.35	27.28	26.5	25.01	23.19	22.59	24.43	27.68
210327_s_at	AGXT	189	PH1 SPT AGT SPAT AGT1 TLH6 AGXT1	alanine-glyoxylate aminotransferase	19.93	20.19	32.48	20.35	21.11	25.51	23.35	31.33	23.95	15.42	22.6	20.53	22.88	35.4	27.17	17.96	38.55	18.27	22.53	27.21	25.48	22.08	25.44	26.55	23.52	23.65	36.76	22.02	25.68	20.95	22.57
206644_at	NR0B1	190	AHC DSS AHCH GTD DAX-1 DAX1 SRXY2 NROB1 AHX HHG	nuclear receptor subfamily 0, group B, member 1	34.59	27.71	31.26	22.87	25.17	26.08	28.16	28.08	27.7	28.8	33.21	31.62	27.26	37.38	19.32	24.67	26.19	33.85	26.76	35.7	21.73	27.8	30.11	24.18	28.87	30.11	26.07	27.69	26.86	30.2	26.13
206645_s_at	NR0B1	190	AHC DSS AHCH GTD DAX-1 DAX1 SRXY2 NROB1 AHX HHG	nuclear receptor subfamily 0, group B, member 1	29.45	24.68	25.68	23.45	24.08	35.14	26.31	23.58	26.16	21.47	34.04	29.58	27.83	31.3	22.36	25.37	31.05	20.54	23.48	43.05	30.17	25.35	26.21	27.69	25.27	33.28	27.76	26.71	24.48	23.94	25.52
200903_s_at	AHCY	191	adoHcyase SAHH	adenosylhomocysteinase	88.78	80.18	95.09	93.67	93.03	86.7	85.3	80.11	81.39	84.16	90.49	90.97	85.56	92	88.83	74.16	93.91	63.64	77.87	92.18	88.52	82.67	80.68	91.71	84.74	85.66	95.66	82.76	73.22	84.78	93.62
202820_at	AHR	196	bHLHe76	aryl hydrocarbon receptor	90.64	86.4	81.13	84.97	88.01	76.1	66.95	92.38	81.83	92.85	94.95	91.2	93.22	71.62	78.26	89.9	89.02	64.44	81.2	33.34	86.31	87.7	90.94	78.11	43.97	94.62	14.18	89.71	75.19	88.3	84.31
204551_s_at	AHSG	197	FETUA HSGA A2HS AHS	alpha-2-HS-glycoprotein	17.09	18.17	20.42	18.96	19.45	21.63	18.53	17.94	18.53	20.47	20.64	17.79	21.96	17.8	15.39	15.15	19.53	26.16	18.92	21.03	19.66	18.46	15.88	20.86	19.19	23.38	21.48	19.97	18.32	20.97	20.66
210929_s_at	AHSG	197	FETUA HSGA A2HS AHS	alpha-2-HS-glycoprotein	25.36	22.31	28	30.89	26.93	27.58	28.6	33.93	29.26	22.02	30.52	27.78	31.35	31.63	30.88	21.38	35.13	26.44	27.07	34.6	21.53	28.5	30.58	31.6	27.07	30.72	38.18	25.69	29.36	24.17	29.45
207823_s_at	AIF1	199	AIF-1 IRT-1 IBA1 IRT1	allograft inflammatory factor 1	34.45	22.43	25.67	29.29	27.2	27.46	22.81	19.65	24.55	21.33	31.75	33.93	28.68	37.7	21.29	17.42	28.14	27.74	26.3	39.61	23.1	28.53	25.39	24.14	27.99	29.4	29.79	24.26	24.24	29.91	25.47
209901_x_at	AIF1	199	AIF-1 IRT-1 IBA1 IRT1	allograft inflammatory factor 1	95.78	98.21	95.45	86.74	85.53	99.7	30.84	99.26	58.87	99.31	90.68	92.09	83.87	90.25	94.4	98.55	97.48	98.46	67.24	36.61	99.7	59.23	37.4	77.84	52.04	97.54	82.36	97.97	38.65	99.29	85.22
213095_x_at	AIF1	199	AIF-1 IRT-1 IBA1 IRT1	allograft inflammatory factor 1	96.15	98.3	95.24	91.64	90.18	99.58	36.87	99.07	68.58	98.98	91.35	92.35	88.18	95.13	93.44	98.64	98.12	98.6	73.28	45.38	99.43	67.38	57.78	83.02	55.44	97.82	90.98	98.03	45.54	99.07	90.08
215051_x_at	AIF1	199	AIF-1 IRT-1 IBA1 IRT1	allograft inflammatory factor 1	97.7	98.84	96.73	97.45	96.02	99.74	42.89	99.27	76.12	99.42	93.39	94.04	91.29	98.28	95.95	99.03	99.21	98.99	81.85	44.89	99.36	76.67	66.18	88.53	60.35	98.43	97.56	98.86	51	99.29	96.04
212543_at	AIM1	202	ST4 CRYBG1	absent in melanoma 1	96.48	96.14	84.08	88.27	85.34	96.7	95.61	97.13	95.81	96.06	97.01	96.59	91.47	89.55	95.44	96.06	90.22	92.37	96.32	51.71	96.56	95.74	98.03	92.08	95.19	94.98	95.02	96.51	87.08	95.9	89.36
202587_s_at	AK1	203	HTL-S-58j	adenylate kinase 1	78.15	76.66	87.33	62.93	72.05	79.22	67.81	75.69	79.55	79.92	67.52	75.95	57.22	69.37	86.56	73.59	71.22	33.38	78.95	57.71	79.21	76.05	84.21	81.3	84.79	52.11	38.64	74.65	80.03	76.7	67.13
202588_at	AK1	203	HTL-S-58j	adenylate kinase 1	53.67	50.27	47.24	35.11	39.64	51.91	42.4	40.19	55.03	58	40.69	50.13	34.43	38.53	62.58	52.06	37.91	36.6	57.14	46.04	51.66	53.72	67.88	45.32	56.41	39.04	29.14	48.87	58.66	45.48	34.54
205996_s_at	AK2	204	AK2 ADK2	adenylate kinase 2	80.4	85.45	92.71	85.76	77.55	78.48	77.06	88.2	79.42	86.1	85.25	80.79	78.34	80.47	72.73	84.58	87	78.95	76.54	69.06	80.55	79.93	79.46	81.49	77.61	83.69	90.55	83.77	78.66	88.33	81.28
208967_s_at	AK2	204	AK2 ADK2	adenylate kinase 2	87.15	84.88	96.76	91.52	87.35	84.22	84.69	88.69	83.57	85.2	91.14	88.66	90.44	85.24	80.19	81.06	90.28	84.93	82.03	91.62	84.37	83.62	80.71	86.12	84.91	86.96	95.73	84.3	85.13	87.17	88.65
212172_at	AK2	204	AK2 ADK2	adenylate kinase 2	54.87	54.9	59.26	63.73	55.2	46.47	58.26	64.24	57.76	60.2	52.55	48.09	53.26	49.71	40.86	52.73	42.54	64.4	55.83	49.91	36.87	60.61	57.81	51.34	53.04	48.94	55.29	54.02	53.35	49.45	52.03
212173_at	AK2	204	AK2 ADK2	adenylate kinase 2	63.75	67.74	81.62	76.96	61.72	69.35	63.36	67.95	60.51	72.05	69.42	58.68	69.13	50.25	73.74	75.45	76.54	53.32	62.37	38.98	71.87	66.9	68.13	68.01	66.78	64.65	72.23	68.37	63.19	69.36	69.77
212174_at	AK2	204	AK2 ADK2	adenylate kinase 2	87.2	91.52	95.63	93.89	88.71	87.38	85.61	92.68	87.11	92.57	91.18	87.62	87.87	87.55	86.16	90.21	94.57	82.59	86.77	79.19	92.56	88.81	88.71	88.81	87.61	90.91	94.86	91.56	87.54	94.16	91.99
212175_s_at	AK2	204	AK2 ADK2	adenylate kinase 2	88.61	88.65	95.92	95.82	93.55	88.22	89.05	90.17	88.55	88.52	91.41	87.51	92.05	87.41	84.34	87.74	92.97	84.14	86.09	82.25	87.87	88.94	89.36	89.61	87.64	87.5	97.14	88.73	88.31	90.47	93.64
204347_at	AK4	205	AK4 AK3L1 AK3 AK3L2	adenylate kinase 4	49.28	37.35	71.74	60.27	64.43	31.01	40.08	42.47	52.11	42.44	76.03	79.06	58.31	30.3	33.04	35.38	58.67	51.14	46.57	39.45	46.02	52.99	64	45.47	35.19	60.03	49.34	44.93	51.84	40.17	58.69
204348_s_at	AK4	205	AK4 AK3L1 AK3 AK3L2	adenylate kinase 4	68.11	46.58	85.27	69.22	75.68	32.82	42.57	38.67	48.16	50.2	87.3	88.35	58	43.99	26.69	45.04	64.23	59.42	44.9	44.63	55.36	53.93	58.65	38.44	35.17	72.17	63.37	48.9	55.75	51.28	63.97
225342_at	AK4	205	AK4 AK3L1 AK3 AK3L2	adenylate kinase 4	69.34	51.07	84.49	76.83	79.99	51.42	52.03	49.23	57.19	51.06	88.21	89.59	66.53	62.37	44.78	51.71	68.09	63.7	56.06	62.46	58.23	60.76	66.68	58.75	49.53	73.84	70.32	54.7	58.52	54.29	76.19
230630_at	AK4	205	AK4 AK3L1 AK3 AK3L2	adenylate kinase 4	38.14	32.41	62.75	58.39	57.96	31.84	38.41	33.23	42.71	33.28	72.54	73	45.56	33.66	35.52	27.56	42.04	49.37	37.35	33.92	33.67	41.83	50.28	39.22	35.2	53.29	46.37	35.15	38.06	31.6	51.01
207163_s_at	AKT1	207	RAC CWS6 PRKBA RAC-ALPHA PKB PKB-ALPHA AKT	v-akt murine thymoma viral oncogene homolog 1	86.63	86.35	89.62	73.04	78.62	92.89	78.14	85.12	83.17	87.05	86.89	85.27	79.51	89.76	82.31	85.71	85.57	90	77.31	78.54	91.19	79.41	79.51	81.49	83.01	85.92	84.13	84.41	80.58	86.22	74.12
1560689_s_at	AKT2	208	PKBB HIHGHH RAC-BETA PKBBETA PRKBB	V-akt murine thymoma viral oncogene homolog 2	39.19	55.13	44.03	57.26	54.75	49.18	62.05	57.79	58.48	57.86	43.85	37.7	44.53	66.23	61.01	50.42	49.34	50.78	63.8	52.26	55.93	61.91	57.57	63.7	62.89	49.59	47.15	56.98	61.47	54.18	55.21
203808_at	AKT2	208	PKBB HIHGHH RAC-BETA PKBBETA PRKBB	v-akt murine thymoma viral oncogene homolog 2	42.5	33.81	40.42	37.75	42.13	39.97	42.7	37.65	42.11	29.77	40.07	34.96	49.32	46.9	40.9	31.19	36.79	43.56	43.37	42.02	34.13	38.98	37.49	39.58	41.69	36.9	45.75	33.58	43.71	37.48	44.99
203809_s_at	AKT2	208	PKBB HIHGHH RAC-BETA PKBBETA PRKBB	v-akt murine thymoma viral oncogene homolog 2	43.42	41.93	53.43	26.07	38.79	34.75	40.89	49.89	43.8	49.12	51.02	50.25	43.31	45.13	40.12	34.1	35.73	50.8	43.57	41.83	42.2	32.87	33.56	41.12	48.36	42.77	51.53	39	45.97	33.7	32.95
211453_s_at	AKT2	208	PKBB HIHGHH RAC-BETA PKBBETA PRKBB	v-akt murine thymoma viral oncogene homolog 2	28.64	32.04	34.82	23.27	34.24	18.02	33.73	45.77	35.16	41.23	28.22	25.02	45.08	28.45	21.25	32.82	17.83	29.16	31.77	25.06	44.82	26.05	24.38	32.47	34.47	29.27	44.02	28.55	45.56	13.74	31.12
225471_s_at	AKT2	208	PKBB HIHGHH RAC-BETA PKBBETA PRKBB	v-akt murine thymoma viral oncogene homolog 2	75.29	81.37	83.87	69.74	75.85	89.55	83.76	84.23	82.22	83.87	81.43	81.41	77.04	91.23	91.39	75.79	86.27	81.39	81.57	85.23	88.06	81.02	75.71	85.78	88.51	83.73	85.31	82.64	82.87	84.75	74.29
226156_at	AKT2	208	PKBB HIHGHH RAC-BETA PKBBETA PRKBB	v-akt murine thymoma viral oncogene homolog 2	72.91	83.21	67.67	77.36	78.02	86.07	87.23	78.29	83.26	82.43	72.41	67.95	79.49	83.92	91.71	86.91	79.96	82.61	83.78	72.13	82.86	82.21	81.82	84.48	90.62	76.63	70.51	81.97	78.16	79.72	76.02
236664_at	AKT2	208	PKBB HIHGHH RAC-BETA PKBBETA PRKBB	v-akt murine thymoma viral oncogene homolog 2	50.12	65.71	46.03	57.86	59.62	75.93	66.62	62.86	68.77	66.97	52.42	50.06	55.36	69.77	76.27	61.45	59.33	68.22	70.52	45.6	70.66	68.53	66.25	57.49	74.25	58.52	59.97	66.97	63.43	67.48	57.72
218487_at	ALAD	210	ALADH PBGS	aminolevulinate dehydratase	83.99	83.6	83.16	89.11	82.96	81.78	77.27	84.27	80.44	84.08	83.5	78.65	75.22	76.87	80.35	81.9	89.27	71.3	78.69	85.27	87.14	81.91	82.44	75.21	77.81	79.35	82.3	84.35	82.3	87.17	85.57
218489_s_at	ALAD	210	ALADH PBGS	aminolevulinate dehydratase	56.81	55.14	65.3	63.05	58.86	56.26	53.88	62.77	52.6	56.68	65.32	63.33	43.77	55.17	44.73	44.32	64.85	48.11	48.55	65.9	61.33	52.28	50.9	49.52	53.76	52.42	65.7	56.28	48.37	55.32	58.78
205633_s_at	ALAS1	211	MIG4 ALAS3 ALAS ALASH	aminolevulinate, delta-, synthase 1	98.39	80.3	96.7	87.89	90.98	85.96	80.05	84.84	84.09	81.49	96.63	97.83	87.73	85.73	74	73.13	88.84	87.31	80.77	86.45	83.39	85.69	86.89	80.23	77.33	88.61	92.63	84.77	82.86	84.43	85.71
211560_s_at	ALAS2	212	XLEPP ASB ANH1 ALASE ALAS-E XLDPP XLSA	aminolevulinate, delta-, synthase 2	13.45	49.57	14.9	44.74	44.21	26.94	16.59	60.33	20.18	16.09	13.17	11.77	20.16	34.21	51.9	54.39	77.49	27.68	19.55	22.28	39.2	17.08	14.74	36.61	20.95	20.01	14.56	44.91	19.24	68.6	26.98
244205_at	ALAS2	212	XLEPP ASB ANH1 ALASE ALAS-E XLDPP XLSA	aminolevulinate, delta-, synthase 2	35.08	31.91	30.34	33.72	32.72	22.77	38.49	39.99	37.06	35.19	34.82	35.54	29.77	43.64	25.96	22.05	34.72	47.19	34.97	31.93	30.99	37.51	38.42	34.18	40.14	37.02	32.02	34.26	38.44	35.32	33.45
1565228_s_at	ALB	213	PRO1341 PRO0903 PRO0883	albumin	16.52	15.32	19.24	12.65	14.57	20.65	17.61	15.83	16.72	13.27	17.53	14.96	16.1	19.73	18.14	17.58	21.59	15.76	17.8	27.93	16.48	14.55	17.93	21.28	20.1	17.82	18.8	16.31	15.23	15.32	14.78
211298_s_at	ALB	213	PRO1341 PRO0903 PRO0883	albumin	22.24	20.27	28.37	22.14	28.62	22.82	23.86	20.73	23.96	20.19	23.13	20.52	19.9	29.91	24.48	22.14	19.87	21.77	22.12	32.3	20.17	23.03	23.83	23.56	25.56	20.13	21.84	22.38	21.32	14.76	21.94
201951_at	ALCAM	214	MEMD CD166	activated leukocyte cell adhesion molecule	93.05	73.46	94.84	82.33	75.98	64.05	82.66	72.71	61.96	78.42	94.12	95.28	94.45	52.58	76.14	77.17	86.96	77.87	56.22	79.15	68.86	64.91	71.18	65.59	79.01	85.5	78.96	72.22	43.83	75.74	82.67
201952_at	ALCAM	214	MEMD CD166	activated leukocyte cell adhesion molecule	98.44	86.02	98.05	95.19	90.8	89.09	91.42	84.06	77.44	85.5	97.67	98.4	97.61	75.93	90.21	90.17	93.73	88.21	74.29	92.65	87.44	82.13	85.54	81.5	87.67	92.79	88.5	86.77	65.39	87.64	94.7
205142_x_at	ABCD1	215	ALD AMN ALDP ABC42	ATP-binding cassette, sub-family D (ALD), member 1	74.84	66.88	78.74	46.55	57.57	76.25	59.99	63	57.13	73.08	78.49	81.91	59.55	66.3	71.27	59.26	65.92	73.42	60.13	64.13	74.13	57.63	58.78	59.19	67.16	78.42	61.23	67.65	57.61	73.22	53.96
216418_at	ABCD1	215	ALD AMN ALDP ABC42	ATP-binding cassette, sub-family D (ALD), member 1	27.94	28.2	33.87	20.64	23.08	30.37	25.27	29.97	24.61	30.24	35.75	37.25	27.29	20.37	27.22	27.9	27.85	25.13	21.33	25.56	31.02	23.39	28.81	26.09	27.68	35.02	25.1	26.82	20.5	35.83	22.33
212224_at	ALDH1A1	216	HEL12 ALDH11 ALDH1 PUMB1 ALDC ALDH-E1 HEL-9 HEL-S-53e RALDH1	aldehyde dehydrogenase 1 family, member A1	95.93	82.11	37.26	87.45	82.29	80.01	26.37	86.17	24.16	78.8	70.98	86.89	28.29	26.21	49.22	83.97	52.65	33.56	25.97	32.5	85.02	30.34	17.82	45.73	25.43	81.32	13.15	78.02	22.72	85.67	87.52
201425_at	ALDH2	217	ALDHI ALDM ALDH-E2	aldehyde dehydrogenase 2 family (mitochondrial)	99.95	94.96	90.1	93.73	89.89	96.82	81.98	97.26	68.63	97.12	96.43	97.11	94.26	82.2	91.6	91.89	88.91	90.03	68.44	91.15	98.03	71.57	60.19	70.38	79.19	98	35.72	96.58	62.09	98	92.85
205623_at	ALDH3A1	218	ALDH3 ALDHIII	aldehyde dehydrogenase 3 family, member A1	34.34	28.19	32.8	34.31	34.94	28.23	27.04	21.57	29.23	15.47	32.45	34.83	31.86	18.66	40.73	31.51	33.42	31.73	23.14	28.6	34.17	25.72	31.57	33.83	29.52	28.66	27.44	29.26	26.02	23.05	35.12
209645_s_at	ALDH1B1	219	ALDH5 ALDHX	aldehyde dehydrogenase 1 family, member B1	55.17	41.72	66.38	47.29	48.68	42.49	42.26	47.91	43.97	41.34	55.7	54.97	50.56	35.52	39.66	36.02	44.86	27.82	39.06	63.97	41.29	41.93	36.1	32.54	40.2	40.08	33.05	41.34	41.2	41.95	48.63
209646_x_at	ALDH1B1	219	ALDH5 ALDHX	aldehyde dehydrogenase 1 family, member B1	45.07	55.52	72.69	47.13	54.29	42.7	47.44	43.77	56.66	50.95	56.06	52.63	54.25	39.4	38.18	69.65	55.7	40.84	53.01	55.13	53.4	45.44	54.49	56.03	51.38	54.36	58.94	46.15	60.4	50.2	59.31
203180_at	ALDH1A3	220	RALDH3 ALDH6 ALDH1A6 MCOP8	aldehyde dehydrogenase 1 family, member A3	29.63	16.37	33.1	22.55	14.24	17.45	16.09	17.53	14.74	17.02	24.4	15.19	19.7	15.39	19.65	14.66	33.26	15.87	15.29	22.93	21.26	18.64	19.22	18.42	18.49	20.34	20.56	15.57	14.83	22.09	16.45
1565731_at	ALDH3B1	221	ALDH7 ALDH4	aldehyde dehydrogenase 3 family, member B1	46.99	35.63	46.54	46.31	44.21	42.33	45	32.49	43.58	39.8	50.64	51.93	43.56	55.62	34.56	32.97	42.88	49.41	42.29	60.27	36.95	45.21	45.65	43.33	42.95	52.68	46.27	40.2	41.72	35.16	45.77
205640_at	ALDH3B1	221	ALDH7 ALDH4	aldehyde dehydrogenase 3 family, member B1	89.27	77.65	81.58	68.42	49.08	85.65	29.05	79.83	26.11	81.78	81.5	84.17	56.01	26.79	62.34	75.47	82.16	74.39	28.86	41.27	88.76	31.75	19.54	49.81	37.14	83.5	20.73	78.85	34.96	83.1	62.85
211004_s_at	ALDH3B1	221	ALDH7 ALDH4	aldehyde dehydrogenase 3 family, member B1	80.26	71.59	77.04	64.48	57.98	75.35	56.21	72.13	56.69	73.01	79.65	83.51	62.88	68.2	66.29	63.26	77.42	78.47	58.12	72.39	82.39	58.48	54.96	67.22	61.1	81.68	53.53	74.12	57.82	78.09	60.1
204941_s_at	ALDH3B2	222	ALDH8	aldehyde dehydrogenase 3 family, member B2	11.23	10.46	9.96	9.53	9.33	12.42	9.06	5.57	11.09	8.1	8.68	11.16	10.71	17.63	10.91	16.21	12.09	8.19	8.6	17.64	6.52	10.34	15.29	14.03	8.16	9.52	11.42	8.18	8.46	11.7	11.86
204942_s_at	ALDH3B2	222	ALDH8	aldehyde dehydrogenase 3 family, member B2	34.05	28.59	29.57	28.73	29.02	34.1	32.88	31.52	30.35	29.39	33.98	28.89	34.13	52.1	25.7	25.06	30.87	39.08	32.87	33.6	30.89	31.62	30.39	33.25	32.4	35.74	39.31	30.58	30.85	32.99	29.43
201612_at	ALDH9A1	223	TMABADH ALDH9 ALDH7 ALDH4 E3	aldehyde dehydrogenase 9 family, member A1	97.85	95.13	96.34	97.23	96.66	96.23	94.81	95.53	95.66	96.35	96.13	96.59	94.56	92.1	94.49	93.15	95.06	93.82	95.16	96.98	97.35	95.98	95.88	91.64	93.46	94.29	96.63	96	93.96	95.95	96.3
202053_s_at	ALDH3A2	224	FALDH ALDH10 SLS	aldehyde dehydrogenase 3 family, member A2	96.72	84.57	81.19	83.95	78.72	80.86	78.57	83.16	80.41	87.48	93.58	93.75	85.12	55.77	84.9	84.13	82.3	69.9	81.55	91.79	88.39	82.74	87	66.13	85.15	85.74	82.66	84.08	82.37	84.66	80.61
202054_s_at	ALDH3A2	224	FALDH ALDH10 SLS	aldehyde dehydrogenase 3 family, member A2	95.71	81.04	70.08	87.6	77.79	81.24	71.58	82.92	76.7	81.12	88.95	90.68	81.55	24.29	84	76.44	76	56.11	74.46	84.67	86.2	79.34	83.58	58.2	80.53	80.27	73.96	83.36	79.43	85.37	82.8
210544_s_at	ALDH3A2	224	FALDH ALDH10 SLS	aldehyde dehydrogenase 3 family, member A2	85.95	64.79	58.59	61.78	55.51	66.55	59.3	70.89	61.48	73.39	78.68	80.26	61.86	57.63	58	53.63	56.36	64.05	64.37	69.28	68.54	62.77	64.1	49.35	65.86	70.1	65.08	65.66	66.27	68.64	54.31
207583_at	ABCD2	225	hALDR ABC39 ALDL1 ALDR ALDRP	ATP-binding cassette, sub-family D (ALD), member 2	20.61	51.06	22.95	12.98	15.25	41.47	23.94	55.41	51.21	44.55	21.08	18.5	14.03	20.27	27.29	56.58	19	23.05	52.92	53.43	40.41	44.99	47.28	21.99	37.45	17.08	17.72	43.05	28.44	49.7	15.66
200966_x_at	ALDOA	226	ALDA GSD12 HEL-S-87p	aldolase A, fructose-bisphosphate	99.29	98.02	99.99	99.18	98.9	99.98	97.02	99.68	98.55	99.63	99.86	99.87	97.88	99.4	99.31	94.94	99.7	99.45	98.29	98.77	99.94	98.64	97.32	98.51	98.52	99.72	99.58	99.41	97.01	99.34	98.43
214687_x_at	ALDOA	226	ALDA GSD12 HEL-S-87p	aldolase A, fructose-bisphosphate	99.37	98.06	99.99	99.28	98.97	99.98	97.12	99.69	98.58	99.81	99.89	99.92	97.82	99.38	99.52	95.04	99.78	99.54	98.32	98.86	100	98.75	97.35	98.64	98.66	99.78	99.66	99.53	96.86	99.56	98.38
238996_x_at	ALDOA	226	ALDA GSD12 HEL-S-87p	aldolase A, fructose-bisphosphate	86.67	84.63	95.55	85.75	86.05	86.61	78.42	89.09	84.89	90.7	92.9	93.3	81.88	88.39	85.13	80.93	90.43	90.71	80.21	79.09	88.69	85.28	84.25	79.87	81.02	92.52	90.49	88.78	83.64	90.13	83.87
211617_at	ALDOAP2	228		aldolase A, fructose-bisphosphate pseudogene 2	25.73	22.58	22.12	20.99	29.1	23.61	29.83	19.16	26.64	29.69	23.87	20.49	30.25	25.52	23.61	21.59	25.6	29.44	30.24	28.67	34.05	23	31.42	34.15	26.29	26.56	22.76	22.22	26.71	24	23.69
204704_s_at	ALDOB	229	ALDB ALDO2	aldolase B, fructose-bisphosphate	9.41	11.4	12.57	10.46	8.61	11.01	10.6	13.67	11.04	9.45	11.05	9.55	12.03	9.45	18.79	14.95	13.32	9.33	8.65	9.58	11.16	10.4	12.17	11.45	13.19	9.74	14.43	10.9	8.98	13.32	12.18
204705_x_at	ALDOB	229	ALDB ALDO2	aldolase B, fructose-bisphosphate	17.72	21.29	20.12	15.63	20.89	22.81	24.07	24.36	20.9	13.61	17.94	15.65	21.53	15.2	17.09	27.71	16.73	17.84	21.04	21.75	30.03	19.94	16.9	17.81	19.88	21.94	22.92	20.96	25.52	14.94	19.02
211357_s_at	ALDOB	229	ALDB ALDO2	aldolase B, fructose-bisphosphate	25.86	21.04	20.62	21.19	22.63	28.21	25.3	18.53	23.6	15.88	20.08	18.15	26.22	23.29	19.27	28.82	20.79	20.56	23.3	32.69	25.59	23.65	28.42	20.28	22.15	22.21	27.07	20.73	26.93	17.18	23.04
214423_x_at	ALDOB	229	ALDB ALDO2	Aldolase B, fructose-bisphosphate	52.3	42.31	56.46	46.68	48.22	52.71	48.05	46.97	49.64	48.69	62.17	59.65	41.75	57.38	48.83	29.21	53.33	56.81	48.47	66	40.5	51.08	45.99	52.52	52.85	57.27	58.13	49.15	48.21	44.1	50.92
214424_s_at	ALDOB	229	ALDB ALDO2	Aldolase B, fructose-bisphosphate	27.77	21.38	30.88	26.77	25.04	22.62	25.22	23.33	22.59	24.72	28.73	27.54	28.39	28.88	22.04	18.6	25.83	24.93	25.33	22.72	25.47	25.68	22.85	26.28	24.38	27.91	33.53	25.19	26.83	24.14	26.15
216600_x_at	ALDOB	229	ALDB ALDO2	Aldolase B, fructose-bisphosphate	52.98	47.43	58.68	42.77	47.7	59.58	52.47	45.27	52.63	55.25	60.25	58.17	42.97	64.13	54.38	28.45	52.16	63.03	55.01	70.78	51.45	55.13	45.57	56.05	57.42	63.22	60.75	52.6	52.4	50.62	49.05
217238_s_at	ALDOB	229	ALDB ALDO2	aldolase B, fructose-bisphosphate	6.57	9.08	7.78	14.46	10.8	9.53	12.51	7	11.78	9.26	8.71	7.7	13.6	10.13	11.61	10.62	11.64	11.04	12.19	15.07	6.95	10.24	11.89	16.93	13.69	9.01	7.98	8.94	8.75	8.34	15.53
241280_at	ALDOB	229	ALDB ALDO2	Aldolase B, fructose-bisphosphate	42.52	36.23	37.51	34.58	31.31	37.53	35.94	41.49	33.66	36.42	44.68	39.92	38.82	41.86	30.71	26.68	33.95	44.08	39.54	41.59	42.14	35.94	32.19	33.7	40.34	41.7	37.81	39.24	34.1	38.94	35.57
243901_at	ALDOB	229	ALDB ALDO2	aldolase B, fructose-bisphosphate	18.64	16.62	19.8	14.59	15.94	18.57	18.18	21.07	18.03	17.47	19.96	17.98	21.71	21.13	20.32	17.73	18.4	17.14	16.81	20.28	13.72	18.42	25.43	21.75	16.61	20.79	23.72	17.44	16.83	20.13	14.25
202022_at	ALDOC	230	ALDC	aldolase C, fructose-bisphosphate	54.5	75.86	76.49	66.44	75.2	82.47	74.15	72.12	82.45	77.22	74.7	72	66.97	69.33	70.65	71.35	63.1	80.2	79.55	79.92	76.23	80.91	85.74	64.21	70.65	71.11	71.82	76.3	78.99	79.11	70.67
201272_at	AKR1B1	231	ALR2 ALDR1 AR ADR	aldo-keto reductase family 1, member B1 (aldose reductase)	99.24	93.34	96.48	95.57	94.82	96.11	93.78	92.97	95.1	93.46	95.95	97.94	90.9	94.64	93.44	91.06	90.68	67.55	94.87	92.49	96.24	94.22	92.67	95.39	93.59	92.44	97.83	93.32	93.97	94.39	96.33
208211_s_at	ALK	238	CD246 NBLST3	anaplastic lymphoma receptor tyrosine kinase	42.09	27.73	35.04	28.93	30.42	31.75	28.85	27.51	33.91	26.93	41.25	44.29	29.4	31.93	26.51	29.01	31.38	36.19	26.85	34.99	31.76	30.8	27.25	27.73	26.8	34.83	33.5	28.49	28.12	34.36	32.01
208212_s_at	ALK	238	CD246 NBLST3	anaplastic lymphoma receptor tyrosine kinase	61.87	42.21	34.2	38.67	41.02	47.11	42.53	44.72	46.01	40.46	49.14	52.91	43.04	53.64	34.88	41.47	37.83	45.4	47.51	40.69	44.09	45.31	42.54	36.4	40.91	46.31	36.21	41.93	49.06	44.01	37.22
207206_s_at	ALOX12	239	LOG12 12-LOX 12S-LOX	arachidonate 12-lipoxygenase	41.77	72.96	37.36	58.74	59.98	72.37	33.26	71.49	40.68	71.35	42.34	36.4	49.1	36.82	59.75	72.19	44.4	46.86	42.06	43.3	79.35	38.74	39.83	33.22	38.17	59.02	38.57	73.13	50.16	85.52	55.03
204445_s_at	ALOX5	240	5LPG LOG5 5-LO 5-LOX	arachidonate 5-lipoxygenase	88.92	73.42	47.83	37.68	36.17	90.07	74.38	82.95	35.68	79.03	66.34	70.64	60.87	44.99	78.42	60.5	60.51	90	35.41	70.56	78.71	35.65	30.44	63.02	82.99	82.68	25.65	75.92	30.72	77.25	33.12
204446_s_at	ALOX5	240	5LPG LOG5 5-LO 5-LOX	arachidonate 5-lipoxygenase	98.92	96.6	74.25	72.21	72.96	98.99	97.56	98.95	68.45	98.94	85.43	91.59	89.91	65.92	99.36	93.46	90.59	99.45	68.4	93.05	98.82	69.99	45.21	87.95	99.12	97.63	31.37	98.44	52.53	98.78	64.77
213952_s_at	ALOX5	240	5LPG LOG5 5-LO 5-LOX	Arachidonate 5-lipoxygenase	66.94	55.65	39.05	35.6	36.09	68.39	56.19	47.85	39.1	51.61	49.54	50	55.55	37.52	51.03	66.02	40.03	65.77	40.67	47.06	52.7	37.56	31.47	43.15	60.59	60.48	34.97	48.8	38.76	43.53	33.66
214366_s_at	ALOX5	240	5LPG LOG5 5-LO 5-LOX	arachidonate 5-lipoxygenase	93.28	79.2	49.77	41.17	39.14	94.62	82.82	88.99	38.19	87.9	64.17	71.8	66.56	40.18	86.92	66.37	67.33	94.44	37.64	70.23	87.57	41.29	22.75	67.72	88.81	88.48	17.82	83.27	25.99	83.57	32.69
204174_at	ALOX5AP	241	FLAP	arachidonate 5-lipoxygenase-activating protein	99.72	97.02	96.6	70.9	78.94	99.7	91.9	98.73	94.7	97.68	94.46	91.24	94.14	89.87	97.68	93.87	95.7	99.97	95.91	82.16	97.94	93.6	91.46	86.83	95.28	97.16	93.95	97.14	97.13	98.74	70.79
207381_at	ALOX12B	242	ARCI2 12R-LOX	arachidonate 12-lipoxygenase, 12R type	14.77	16.86	17.36	21.55	21.6	16.27	20.7	21.49	18.41	17.9	17.07	13.68	17.65	16.59	16.45	15.86	17.86	14.43	17.71	16.77	24.31	16.54	16.15	15.83	17.13	16.27	33.21	18.8	15.1	20.57	22.3
214340_at	ALOX12P2	245	ALOX12E	arachidonate 12-lipoxygenase pseudogene 2	18.33	27.52	24.91	27.98	28.74	32.41	33.36	38.42	30.25	31.66	24.73	22.19	27.66	46.32	25.75	24.28	29.77	27.48	31.28	32.04	31.48	27.25	30.88	29.55	33.91	25	29.39	28.09	33.79	29.05	28.85
207328_at	ALOX15	246	12-LOX 15-LOX-1 15LOX-1	arachidonate 15-lipoxygenase	20.66	21.91	26.28	17.98	18.94	46.95	18.99	16.01	20.16	12.85	84.52	20.79	36.88	17.2	14.83	25.24	21.54	66.96	18.21	16.38	19.02	18.1	18.67	20.25	17.45	17.72	23.26	17.55	14.52	17.26	21.63
1555416_a_at	ALOX15B	247	15-LOX-2	arachidonate 15-lipoxygenase, type B	42.11	28.6	20.07	31.29	23.69	30.1	25.49	39.25	22.87	31.68	54.36	59.73	39.57	29.04	23.31	21.5	26.33	29.39	25.77	25.75	38.69	28.22	24.65	25.13	26	42.88	18.89	31.13	24.12	28.47	29.97
206714_at	ALOX15B	247	15-LOX-2	arachidonate 15-lipoxygenase, type B	44.09	35.79	32.08	42.99	36.43	39.69	32.8	32.67	32.16	36.27	69.67	70.43	54.05	39.14	41.03	27.73	37.6	42.94	32.95	46.12	49.63	32.56	27.26	29.81	36.97	48.51	28.72	38.08	28.61	39.99	47.37
207140_at	ALPI	248	IAP	alkaline phosphatase, intestinal	6.8	8.24	8.74	6.11	6.72	9.22	7.98	6.49	8.57	6.72	8.82	7.24	10.16	6.72	7.21	9.14	8	7.5	7.13	7.61	7.01	7.75	9.22	6.97	7.45	8.24	7	7.13	6.52	7.69	6.95
211618_s_at	ALPI	248	IAP	alkaline phosphatase, intestinal	18.4	22.9	18.78	17.68	21.24	17.88	20.73	23.3	20.63	10.02	16.22	16.27	26.71	12.47	29.38	35.32	19.47	13.5	19.29	28.16	28.15	17.15	19.29	19.63	21.76	17.34	17.69	19.89	18.63	13.33	21.01
1557924_s_at	ALPL	249	AP-TNAP APTNAP TNAP TNSALP HOPS	alkaline phosphatase, liver/bone/kidney	23.77	24.26	22.95	16.28	20.27	47.39	26	14.95	18.24	24	28.38	28.15	21.71	23.47	17.22	21.85	24.87	80.07	20.01	21.43	24.29	18.54	21.89	19.14	20.69	29.57	20.88	21.75	19.58	22.72	19.63
215783_s_at	ALPL	249	AP-TNAP APTNAP TNAP TNSALP HOPS	alkaline phosphatase, liver/bone/kidney	40.17	44.71	38.43	37.45	36.51	81.55	45.36	38.39	37.43	34.22	44.91	46.1	38.61	45.59	52.13	37.71	49.38	91.5	37.64	47.91	38.86	37.18	35.57	38.64	41.71	43.65	40.26	41.52	32.26	44.79	36.81
204664_at	ALPP	250	PLAP ALP PALP PLAP-1	alkaline phosphatase, placental	7.83	13	10.29	5.38	8.09	7.66	10.36	5.63	8.66	4.97	6.64	6.27	19.4	6.15	5.82	27.33	7.54	7.19	10.15	11.37	5.96	5.8	7.82	6.34	8.36	7.72	5.18	6.25	9.19	5.89	10.61
210431_at	ALPPL2	251	GCAP ALPPL ALPG	alkaline phosphatase, placental-like 2	27.36	22.3	27.84	27.12	28.98	29.02	25.16	19.7	24.69	18.01	29.1	26.66	26.35	27.3	33.29	17.85	29.31	27.17	26.32	34.43	29.31	24.63	24.47	26.57	31.01	28.18	24.15	25.03	26.27	23.55	29.36
216377_x_at	ALPPL2	251	GCAP ALPPL ALPG	alkaline phosphatase, placental-like 2	55.08	47.14	57.68	55.28	56.55	56.35	53.49	48.19	51.9	46.54	61.99	62.98	49.99	64.64	46.73	30.43	54.13	60.41	51.65	63.61	58.56	54.2	52.71	52.82	55	60.92	58.73	52.38	49.57	56.48	56.03
207690_at	ALX3	257	FND1 FND	ALX homeobox 3	27.69	26.75	27.01	24.9	25.7	24.96	26.27	16.15	26	18.82	30.07	32.48	25.69	26.28	34.96	27.94	27.88	35.58	22.58	37.25	24.72	25.04	27.71	22.84	26.86	27.96	23.63	22.64	23.51	25.6	23.8
221114_at	AMBN	258		ameloblastin (enamel matrix protein)	26.78	26.63	35.3	21.69	26.23	23.5	28.68	32.75	25.66	26.53	32.64	33.14	33.1	33.17	20.09	28.24	27.25	38.74	25.59	39.34	25.62	22.98	23.46	24.97	30.58	30.95	27.79	26.87	29.13	29.08	26.1
205477_s_at	AMBP	259	HI30 A1M UTI ITI IATIL ITIL HCP ITILC EDC1	alpha-1-microglobulin/bikunin precursor	14.05	17.46	17.08	14.5	17.07	13.39	17.06	11.51	15.32	13.33	13.79	14.42	20.12	7.67	13.21	24.94	16.02	10.81	13.59	13.5	16.1	14.1	17.79	20.15	15.99	13.47	14.19	12.63	16.13	16.59	20.32
214425_at	AMBP	259	HI30 A1M UTI ITI IATIL ITIL HCP ITILC EDC1	Alpha-1-microglobulin/bikunin precursor	40.86	30.06	37.76	36.63	35.4	35.77	36.11	28.27	32.91	34.11	40.9	43.22	31.06	32.76	27.34	23.45	32.03	47.71	34.62	49.11	32.2	36.99	43.01	33.03	37.63	43.05	41.27	32.62	30.78	34.52	40.36
201196_s_at	AMD1	262	ADOMETDC SAMDC AMD	adenosylmethionine decarboxylase 1	94.67	90.55	94.11	96.63	95.98	93.93	90.5	92.57	90.74	88.93	94.31	94.94	93.58	96.17	92.23	88.13	95.28	95.28	91.68	92.44	86.83	90.75	92.89	93.89	92.14	92.61	96.18	90.42	90.5	91.53	95.82
201197_at	AMD1	262	ADOMETDC SAMDC AMD	adenosylmethionine decarboxylase 1	96.07	94.21	97.15	97.96	96.14	93.26	94.38	93.69	94.75	93.83	94.88	95.83	94.26	97.67	97.57	96.35	97.32	95.68	94.72	93.4	91.88	94.53	95.51	95.56	95.36	95.03	97.34	94.45	93.72	94.07	96.78
208410_x_at	AMELX	265	AMGX AIH1 ALGN AMGL AI1E AMG	amelogenin, X-linked	38.73	34.56	36.67	30.94	32.32	36.43	36.77	36.5	37.1	33.99	39.03	38.19	32.42	42.53	34.73	31.38	37.2	49.29	36.77	47.84	33.14	36.59	36.64	37.84	36.13	40.53	37.22	35.82	36.4	33.56	31.2
208220_x_at	AMELY	266	AMGL AMGY	amelogenin, Y-linked	35.64	28.89	29.9	30.12	32.44	35.37	32.74	35.37	31.15	26.38	40.63	38.04	32.99	40.57	30.87	21.89	35.87	38.64	30.46	47.35	28.01	31.44	30.6	31.39	28.78	39.66	32.7	31.99	26.15	30.08	33.12
202203_s_at	AMFR	267	RNF45 GP78	autocrine motility factor receptor	85.24	69.45	52.54	62.93	70.75	79.15	80.84	74.86	72.08	72.49	79.48	76.61	73.86	74.37	91.61	61.1	77.37	74.84	77.16	75.96	84.64	73.96	64.78	63.54	84.74	82.94	83.16	75.76	74.27	72.82	67.59
202204_s_at	AMFR	267	RNF45 GP78	autocrine motility factor receptor	82.55	69.43	65	66.35	70.62	80.09	80.57	70.43	72.27	72.86	80.5	81.1	71.64	76.74	82.65	59.45	73.54	63.32	72.5	74.95	78.39	69.34	60.39	68.89	83.07	77.57	76.24	73.98	68.42	74.03	68.36
206516_at	AMH	268	MIS MIF	anti-Mullerian hormone	27.05	35.18	34.2	36.36	40.33	36.82	35.48	36.08	37.62	28.68	26.55	25.86	29.58	40.53	29.42	39.88	35.69	22.74	33.09	33.05	43.09	34.1	31.97	42.3	34.66	29.49	60.96	34.21	31.87	28.29	40.82
206892_at	AMHR2	269	MISR2 MRII AMHR MISRII	anti-Mullerian hormone receptor, type II	18.55	17.52	20.58	17.86	22.18	14.79	16.98	14.97	17.54	16.5	18.74	17.44	18.47	20.03	18.69	18.34	18.93	20.73	18.28	24.95	14.97	17.61	17.88	15.68	16.86	18.01	16.82	15.7	18.23	18.26	20.92
206121_at	AMPD1	270	MMDD MADA MAD	adenosine monophosphate deaminase 1	31.7	25.76	30.21	34.59	31.93	25.29	29.26	24.15	29.58	27.67	30.93	32.1	27.49	34.47	25.79	23.76	33.54	37.33	29.93	94.49	24.16	29.97	29.17	31.36	31.81	31.02	35.73	28.69	29.87	33.62	29.89
212360_at	AMPD2	271		adenosine monophosphate deaminase 2	82.56	88.13	83.8	93.59	90.99	96.64	82.53	88.03	86.13	91.16	90.21	87.34	88.08	91.23	86.22	80.4	91.89	98.32	86.55	86.21	91.47	86.91	82.39	89.46	79.59	91.94	83.84	90.66	83.21	88.64	92.74
207992_s_at	AMPD3	272		adenosine monophosphate deaminase 3	77.6	86	84.47	90.65	86.48	89.96	89.69	84.95	83.17	84.81	88.23	95.73	91.16	76.71	86.6	86.6	86.16	93.82	78.9	70.9	87.22	85	82.44	78.89	83.37	91.14	80.82	85.97	68.89	85.49	87
209491_s_at	AMPD3	272		adenosine monophosphate deaminase 3	40.26	41.68	59.69	38.39	42.05	40.53	47.17	45.41	42.78	38.44	54.99	65.59	54.6	43.65	42.17	39.79	42.58	62.48	38.55	36.06	39.91	39.62	40.4	39.54	42.36	56.59	46.65	41.48	36.29	35.51	46.24
205257_s_at	AMPH	273	AMPH1	amphiphysin	44.67	40.11	43.35	35.52	40.8	48.53	32.32	37.78	38.38	37.38	46.5	45.99	37.47	43.35	38.14	34.5	43.16	52.32	40.54	60.23	45.95	43.1	39.72	34.04	36.26	52.11	40.31	41.63	44.23	42.45	33.89
202931_x_at	BIN1	274	AMPH2 AMPHL SH3P9	bridging integrator 1	77.17	91.49	72.54	81.78	80.88	92.52	88.98	89.61	90.85	91.48	76.04	79.78	76.29	76.7	88.65	93.68	73.81	50.68	86.66	65.32	89.57	89.27	91.96	84.99	88.2	76.48	63.02	90.42	87.05	91.92	80.23
210201_x_at	BIN1	274	AMPH2 AMPHL SH3P9	bridging integrator 1	82.64	93.56	78.14	85.89	84.42	94.31	91.3	91.97	92.27	93.88	81.56	84.22	79.25	83.4	91.69	94.51	80.16	64.97	90.24	74.7	92.29	91.99	93.65	89.21	90.98	81.82	71.01	92.82	89.36	94.54	85
210202_s_at	BIN1	274	AMPH2 AMPHL SH3P9	bridging integrator 1	58.04	83.6	60.07	69.22	66.24	87.57	80.98	86.1	84.37	87.56	64.73	67.38	60.81	68.15	82.79	79.96	55.33	30.47	79.6	57.04	83.36	81.82	83.9	73.17	80.28	63.57	42.92	85.07	77.91	87.46	67.26
214439_x_at	BIN1	274	AMPH2 AMPHL SH3P9	bridging integrator 1	79.14	91.43	74.94	81.85	81.06	92	89.13	89.17	90.93	92.12	78.64	81.27	77.27	80.08	88.57	92.34	75.38	54.88	87.36	70.46	89.01	89.37	91.14	85.92	88.86	78.01	64.46	90.31	87.49	92.46	80.57
214643_x_at	BIN1	274	AMPH2 AMPHL SH3P9	bridging integrator 1	62.75	79.79	59.96	71.98	68.04	84.62	79.58	81.3	82.06	82.99	61.96	65.64	62.1	61.52	78.34	80.64	54.02	48	78.49	45.61	77.65	81.03	84.75	71.97	76.65	63.18	48.18	79.91	77.89	80.91	71.26
204294_at	AMT	275	GCVT GCST GCE NKH	aminomethyltransferase	72.93	76.52	65.27	83.84	78.39	82.02	76.99	73.77	75.88	79.93	70.63	71.79	68.68	78.96	84.81	72.82	78.41	70.94	77.86	74.82	79.89	76.03	76.93	75.19	81.93	71.85	63.91	78.4	77.13	77.6	85.08
205141_at	ANG	283	RAA1 HEL168 RNASE5 RNASE4 ALS9	angiogenin, ribonuclease, RNase A family, 5	61.61	57.73	38.84	41.59	31.15	61.86	37.93	59.85	34.48	56.36	55.79	57.69	44.83	32.67	42.48	59.32	32.75	24.55	30.41	65.84	71.07	37.04	38.56	23.15	34.36	68.49	54.95	60.41	26.95	67.48	42.33
1552939_at	ANGPT1	284	AGPT ANG1 AGP1	angiopoietin 1	23.11	18.35	18.51	33.06	36.79	19.49	20.48	18.45	19.74	16.74	18.43	17.88	23.92	21.84	19.71	22.04	35.36	28.89	21.25	22.37	22.02	20.82	21.65	29.67	19.86	20.42	20.34	19.57	21.74	21.72	31.16
205608_s_at	ANGPT1	284	AGPT ANG1 AGP1	angiopoietin 1	42.98	54.86	44.44	88.47	81.35	55.69	50.19	54.15	49.06	61.28	49.7	48.4	57.65	67.57	51.32	45.13	80.61	76.08	51.41	58.12	62.37	50.49	43.92	55.56	52.42	62.53	49.76	57.18	51.72	65.67	77.76
205609_at	ANGPT1	284	AGPT ANG1 AGP1	angiopoietin 1	32.77	51.41	27.82	91.39	83.29	54.77	33.3	53.75	32.29	49.92	30.64	29.23	41.88	59.67	35.87	49.48	75.69	67.95	33.77	44.98	53.87	37.4	27.18	42.57	30.68	53.65	37.3	50.17	36.54	57.67	82.13
205572_at	ANGPT2	285	ANG2 AGPT2	angiopoietin 2	58.95	19.23	17.82	43.51	40.64	15.34	25.67	25.58	23.47	16.56	18.28	14.99	24.88	14.57	26.27	22.31	25.49	16.7	23.26	18.32	10.97	20.28	24.54	42.44	32.1	21.29	16.18	17.81	25.64	13.97	33.41
211148_s_at	ANGPT2	285	ANG2 AGPT2	angiopoietin 2	50.64	29.72	21.84	35.24	41.34	34.07	28.91	29.02	32.07	19.26	26.55	23.66	37.94	17.39	41.71	31.78	34.1	24.19	27.77	24.57	32.63	27.54	30.6	42.47	31.04	30.5	23.42	28.3	34.42	27.8	35.53
236034_at	ANGPT2	285	ANG2 AGPT2	angiopoietin 2	55.14	30.36	31.51	38.17	39.77	28.58	35.99	27.09	36.05	29.33	32.72	28.58	34.55	38.84	34.6	32.29	32.71	28.23	33.8	40.04	20.76	33.66	31	45.71	42.27	30.28	26.3	29.79	32.42	29.29	39.18
237261_at	ANGPT2	285	ANG2 AGPT2	angiopoietin 2	38.17	26.44	26.4	36.34	32.97	24.93	29.78	24.24	32.01	22.34	29.64	26.77	28.39	28.05	33.23	29.45	28.58	28.63	29.74	25.97	22.69	29.38	30.85	41.43	34.95	25.84	27.03	25.32	29.09	25.51	33.99
205389_s_at	ANK1	286	ANK SPH2 SPH1	ankyrin 1, erythrocytic	32.45	50.46	22.62	61.38	55.27	53.22	54.49	37.67	38.37	37.85	29.46	27.04	27.82	37.65	63.22	56.53	63.25	30.4	33.75	32.01	47.48	44.16	52.21	35.74	62.21	35.72	17.08	45.47	25.4	45.3	50.86
205390_s_at	ANK1	286	ANK SPH2 SPH1	ankyrin 1, erythrocytic	15.97	40.02	23.46	58.48	53.73	54.12	32.45	37.05	35.74	36.3	20.18	17.76	20.48	27.4	59.99	45.09	62.29	21.17	25.35	17.99	55.31	38.1	49.9	28.69	47.8	28.38	15.96	40.7	22.15	44.21	47.33
205391_x_at	ANK1	286	ANK SPH2 SPH1	ankyrin 1, erythrocytic	19.36	49.72	21.04	59.65	57.77	57.34	49.74	35.15	34.8	40.58	22.18	22.25	27.26	25.66	58.53	49.31	56.11	28.31	34.29	20.14	61.6	42.64	47.93	31.99	59.33	32.05	17.67	45.38	23.52	51.32	48.85
207087_x_at	ANK1	286	ANK SPH2 SPH1	ankyrin 1, erythrocytic	28.29	56.29	33.19	64.07	62.79	58.89	57.06	50.82	46.7	53.81	31.51	31.96	34.81	38.82	61.61	51.45	62.23	37.26	44.72	29.19	62.97	51.88	57.88	38.79	65.08	42.6	29.8	54.95	31.85	61.52	52
208352_x_at	ANK1	286	ANK SPH2 SPH1	ankyrin 1, erythrocytic	28.65	55.25	34.08	60.73	59.62	62.47	56.14	48.65	43.48	52.58	32.33	32.21	31.45	36.9	61.01	49.63	60.6	35.13	43.28	30.71	65.7	48.62	56.51	40.73	65.07	42.39	22.18	54.02	31.19	59.61	48.38
208353_x_at	ANK1	286	ANK SPH2 SPH1	ankyrin 1, erythrocytic	40.17	58.52	43.73	64.43	64.71	65.46	59.98	53.84	52.08	56.31	44.76	44.62	44.29	47.3	67.45	52.77	67.9	44.86	48.23	43.1	68.51	53.75	60.74	51.25	69.06	51.31	35.84	59.63	40.86	64.98	57.34
240363_at	ANK1	286	ANK SPH2 SPH1	ankyrin 1, erythrocytic	49.95	54.02	56.07	73.79	67.01	54.52	66.03	60.72	62.95	60.34	53.87	53.42	56.51	67	61.17	49.83	64.46	69.65	62.69	49.12	57.32	65.42	70.18	66.29	66.23	57.76	54.09	58.79	58.18	55.7	66.7
202920_at	ANK2	287	LQT4 brank-2 ANK-2	ankyrin 2, neuronal	61.63	26.34	55.63	29.39	30.91	27.88	38.95	27.27	33.33	23.14	37.23	50.72	30.82	38.83	33.25	28.9	31.68	38.13	33.8	37.74	27.99	34.43	30.51	45.36	34.36	31.39	40.9	27.63	29.03	24.59	28.14
202921_s_at	ANK2	287	LQT4 brank-2 ANK-2	ankyrin 2, neuronal	41.86	20.21	33.74	24.45	23.54	17.97	22.85	16.93	22.69	24.29	31.57	41.94	24.55	35.27	18.09	13.05	27.49	37.28	22.8	23.17	21.69	24.17	26.67	28.37	25.82	31.04	22.34	21.85	20.07	21.31	23.31
216195_at	ANK2	287	LQT4 brank-2 ANK-2	Ankyrin 2, neuronal	36.79	27.2	30.86	30.33	29.82	30.27	34.25	35.78	29.46	22.6	29.96	32.45	32.09	36.35	26.42	26.82	27.87	31.68	29.09	34.35	28.3	30.67	30.92	31.52	29.46	30.4	33.69	29.17	30.57	24.36	31.69
232606_at	ANK2	287	LQT4 brank-2 ANK-2	Ankyrin 2, neuronal	11.49	9.66	11.97	6.03	7.62	7.86	11.76	7.05	9.85	7.86	8.33	7.85	10.48	7.89	5.01	11.67	7.84	5.98	7.77	7.01	8.26	9.3	11.32	11.56	8.85	6.97	9.08	6.84	7.46	8.95	10.28
206385_s_at	ANK3	288	MRT37 ANKYRIN-G	ankyrin 3, node of Ranvier (ankyrin G)	42.24	75.99	38.83	55.26	60.33	73.81	58.42	79.65	85.12	77.29	31.43	33.3	71.38	21.93	59.21	76.65	39.87	30.94	70.11	52.59	76.3	87.67	51.21	32.3	29.78	32.04	20.91	78.72	55.01	77.16	61.01
207950_s_at	ANK3	288	MRT37 ANKYRIN-G	ankyrin 3, node of Ranvier (ankyrin G)	28.24	50.27	29.36	24.49	30.77	40.44	38.39	52.65	53.87	52.74	28.1	27.63	40.62	38.87	35.38	54.56	37.47	42.9	50.51	44.96	41.32	50.58	36.5	40.46	36.13	33.72	27.73	45.14	35.58	46.1	29.41
209442_x_at	ANK3	288	MRT37 ANKYRIN-G	ankyrin 3, node of Ranvier (ankyrin G)	48.05	64.94	46.43	49.38	52.19	66.05	56.29	65.33	74.29	66.91	47.83	50.03	61.1	40.56	57.86	62.44	52.66	51.94	64.71	63.51	73.72	75.26	53.51	46.04	47.33	49.08	45.16	66.26	56.01	64.94	55.45
202888_s_at	ANPEP	290	APN GP150 LAP1 CD13 P150 PEPN	alanyl (membrane) aminopeptidase	92.45	85.71	95.24	76.14	86.62	94.63	35.39	88.49	42.45	89.22	98.75	96.04	80.56	51.11	77.12	79.81	86.04	98.62	41.52	35.28	88.49	42.61	30.42	46.23	52.45	95.76	20.73	89.74	38.32	88.15	76.66
234458_at	ANPEP	290	APN GP150 LAP1 CD13 P150 PEPN	Alanyl (membrane) aminopeptidase	22.95	22.95	23.2	17.26	21.13	16.27	19.83	20.05	23.44	19.91	21.01	24.95	25.99	19.8	19.26	23.41	20.12	28.84	23.25	20.36	19.9	22.08	27.21	19.71	16.78	23.94	20.17	20.49	24.87	28.38	17.31
234576_at	ANPEP	290	APN GP150 LAP1 CD13 P150 PEPN	Alanyl (membrane) aminopeptidase	21.38	15.96	20.13	19.83	20.17	22.69	18.16	13.14	18.23	13.31	19.29	23.02	16.21	18.72	14.94	17.81	21.04	30.35	17.1	19.66	15.45	18.86	25.18	20.69	17.87	18.98	17.76	15.83	18.42	14.85	21.29
1557631_at	SLC25A4	291	AAC1 T1 PEO2 ANT1 MTDPS12 1 PEO3 ANT	Solute carrier family 25 (mitochondrial carrier; adenine nucleotide translocator), member 4	33.49	24.44	27.16	21.54	24.61	31.35	27.52	24.05	25.29	18.65	29.25	29.32	30.78	30.05	22.23	26.7	30.04	32.62	26.93	35.09	25.38	25.37	28.36	31.28	26.31	30.45	25.39	23.42	23.13	23.17	23.97
202825_at	SLC25A4	291	AAC1 T1 PEO2 ANT1 MTDPS12 1 PEO3 ANT	solute carrier family 25 (mitochondrial carrier; adenine nucleotide translocator), member 4	55.08	69.15	75.14	76.62	75.09	72.79	79.16	69.05	76.23	69.11	61.51	65.5	74.82	68.91	73.39	64.77	63.51	49.38	76.85	89.91	75.72	73.8	72.56	67.45	71.94	60.68	89.24	71.96	76.83	72.03	75.37
214821_at	SLC25A4	291	AAC1 T1 PEO2 ANT1 MTDPS12 1 PEO3 ANT	solute carrier family 25 (mitochondrial carrier; adenine nucleotide translocator), member 4	33.56	28.79	29.57	28.79	34.38	27.53	35.13	27.67	32.03	28.36	32.34	32.42	35.6	28.69	30.52	26.08	29.5	30.95	35.88	25.54	31.52	32.86	34.86	30.57	30.34	32.32	37.43	31.08	37.83	32.48	36.51
200657_at	SLC25A5	292	T3 2F1 AAC2 ANT2 T2	solute carrier family 25 (mitochondrial carrier; adenine nucleotide translocator), member 5	99.39	98.54	99.72	99.92	99.84	99.61	99.29	99.05	99.14	99	99.57	99.57	99.3	99.83	99.05	97.22	99.54	93.73	99.08	99.41	99.6	99.29	98.49	99.93	98.9	99.11	99.88	99.16	98.46	99.01	99.71
212085_at	SLC25A6	293	3 ANT3 2 ANT3Y AAC3 ANT ANT2	solute carrier family 25 (mitochondrial carrier; adenine nucleotide translocator), member 6	97.65	97.89	99.69	99.68	99.52	99.97	98.92	99.96	99.17	99.96	99	98.7	97.81	99.95	99.92	93.83	99.63	87.07	98.93	99.65	99.9	99.25	98.03	99.94	99.35	99	98.86	99.65	96.59	99.77	99.28
212826_s_at	SLC25A6	293	3 ANT3 2 ANT3Y AAC3 ANT ANT2	solute carrier family 25 (mitochondrial carrier; adenine nucleotide translocator), member 6	98.91	99.1	99.73	99.94	99.97	99.95	99.56	99.95	99.81	99.9	99.43	99.22	99.79	99.97	99.97	97.6	99.79	88.03	99.71	99.65	99.39	99.51	98.82	99.92	99.59	99.32	98.71	99.8	98.56	99.92	99.97
201012_at	ANXA1	301	LPC1 ANX1	annexin A1	100	99.04	96	99.12	97.77	99.35	56.57	99.99	97.79	99.76	99.87	99.68	97.56	96.35	96.96	98.27	99.78	97.37	99.3	71.79	100	96.88	93.92	74.44	69.44	99.73	95.37	99.7	99.09	99.99	98.47
233011_at	ANXA1	301	LPC1 ANX1	Annexin A1	59.53	58.11	40.47	64.2	58.84	31.77	24.17	78.1	57.71	62.38	63.61	54.26	68.13	51.34	20.88	36.7	64.45	52.56	65.88	26.91	70.93	53.22	35.1	30.16	24.33	71.11	32.21	67.96	59.49	71.08	69.96
1568126_at	ANXA2	302	LPC2D P36 LIP2 ANX2L4 HEL-S-270 LPC2 ANX2 PAP-IV CAL1H	annexin A2	49.06	32.54	30.09	16.66	20.66	33.39	21.4	29.04	24.5	21.86	43.62	51.24	41.48	11.8	15.36	56.07	20.9	14.45	24.85	13.68	24.02	21.46	34.01	20.53	20.47	45.55	21.5	25.04	21.48	21.21	19.73
201590_x_at	ANXA2	302	LPC2D P36 LIP2 ANX2L4 HEL-S-270 LPC2 ANX2 PAP-IV CAL1H	annexin A2	100	99.24	98.57	93.5	94.28	99.47	95.52	99.92	96.63	99.64	99.99	100	99.65	94.94	97.77	98.5	96.49	84.99	96.86	97.92	99.99	96.11	98.11	95.09	97.28	99.96	91.08	99.74	95.99	99.98	87.92
210427_x_at	ANXA2	302	LPC2D P36 LIP2 ANX2L4 HEL-S-270 LPC2 ANX2 PAP-IV CAL1H	annexin A2	100	99.2	98.52	93.59	94.21	99.46	95.39	99.91	96.58	99.63	99.99	100	99.62	94.74	97.73	98.39	96.43	84.47	96.74	97.82	99.97	96.12	98.03	94.82	97.17	99.95	91.05	99.73	96.01	99.95	87.8
213503_x_at	ANXA2	302	LPC2D P36 LIP2 ANX2L4 HEL-S-270 LPC2 ANX2 PAP-IV CAL1H	annexin A2	100	99.17	98.39	93.56	94.24	99.42	95.26	99.9	96.45	99.51	99.99	100	99.65	94.07	97.42	98.33	96.18	81.19	96.67	97.63	99.97	95.83	98.1	94.59	96.94	99.94	90.16	99.69	96.09	99.95	88.14
210876_at	ANXA2P1	303	LPC2A ANX2L1 ANX2P1	annexin A2 pseudogene 1	67.72	39.52	44.47	34.93	37.81	38.25	36.01	35.67	39.69	41.35	66.15	69.77	56.36	33.73	28.12	43.62	33.78	22.7	35.39	34.02	36.35	37.52	44.24	36.39	32.43	57.42	28.72	43.31	37.94	51.37	39.43
208816_x_at	ANXA2P2	304	ANX2L2 LPC2B ANX2P2	annexin A2 pseudogene 2	98.87	93.25	94.12	85.9	86.42	92.39	88.94	95.91	89.47	97.4	98.63	99.36	95.49	90.31	87.45	89.43	90	76.16	90.69	91.06	93.34	89.77	93.43	87.51	90.52	97.8	83.17	95.88	89.17	97.34	80.02
211241_at	ANXA2P3	305	LIP2 ANX2L3 LPC2C ANX2P3	annexin A2 pseudogene 3	65.55	48.82	59.46	39.8	44.04	48.46	42.41	58.83	46.89	58.47	72.98	74.35	55.18	49.07	48.36	35.04	48.11	33.53	44.46	45.62	56.17	48.75	51.89	44.35	49.72	68.16	43.37	59.3	48.66	67.62	41.21
209369_at	ANXA3	306	ANX3	annexin A3	44.67	59.65	47.13	73.09	66.12	84.27	32.95	72.58	43.63	37.29	40.06	31.09	45.14	42.3	60.12	62.18	76.55	94.98	34.81	49.26	47.64	38.97	36.78	37.17	23.21	51.29	55.11	59.23	37.01	60.06	60.55
201301_s_at	ANXA4	307	ANX4 ZAP36 HEL-S-274 PIG28	annexin A4	98.33	90.82	96.3	95.1	90.77	91.08	84.51	94.03	79.74	91.82	97.71	97.22	95.26	66.27	85.69	88.32	91.46	74.54	78.23	77.56	94.3	83.48	89.4	83.22	76	91.65	77.98	92.29	92.34	93.82	91.06
201302_at	ANXA4	307	ANX4 ZAP36 HEL-S-274 PIG28	annexin A4	97.54	92.38	94.69	93.26	87.37	89.09	83.38	93.39	78.99	92.22	96.89	96.12	90.61	71.64	87.14	93.47	92.92	81.84	80.88	78.65	95.71	83.47	88.6	86.06	79.62	91.82	76.73	92.1	90.42	94.48	89.86
200782_at	ANXA5	308	ANX5 RPRGL3 ENX2 PP4 HEL-S-7	annexin A5	99.92	95.78	98.48	91.3	94.39	97.92	93	98.42	92.78	98.5	99.81	99.85	98.88	79.69	95.18	92.11	86.99	96.37	94.19	97.92	98.95	94.96	95.03	73.21	94.14	99.52	83.42	98.28	85.57	98.23	93.22
200982_s_at	ANXA6	309	ANX6 CBP68	annexin A6	53.89	95.37	89.74	77.31	77.63	96.29	91.67	97.33	91.98	96.9	88.96	81.85	83.61	94.04	90.7	93.48	87.71	59.16	90.33	93.38	97.03	93.05	90.69	85.2	91.93	88.91	93.11	95.3	91.46	96.95	76.41
201366_at	ANXA7	310	SYNEXIN ANX7 SNX	annexin A7	95.52	95.56	92.63	96.98	94.71	88.77	92.93	95.83	95.87	95.96	96.51	96.6	95.57	94.13	96.27	96.69	96.96	95.34	94.92	96.66	93.06	95.98	96.9	94.43	94.95	96.12	94.71	96.12	92.76	96.51	95.84
209860_s_at	ANXA7	310	SYNEXIN ANX7 SNX	annexin A7	96.99	95.31	93.51	96.65	95.91	94.57	95.5	97.21	96.33	96.39	96.89	97.02	96.84	93.75	96.82	92.5	97.08	95.81	96.75	96.51	97.94	96.91	95.96	94.4	95.99	97.36	96.42	96.62	96.42	96.79	95.82
206200_s_at	ANXA11	311	CAP50 ANX11	annexin A11	98.47	96.82	97.34	97.22	96.44	99.26	96.56	98.53	97.71	98.85	99.6	99.36	97.34	97.23	98.66	93.41	97.94	99.26	97.13	92.36	98.97	97.78	97.57	96.73	98.43	98.1	94.54	98.49	96.78	98.22	96.26
214783_s_at	ANXA11	311	CAP50 ANX11	annexin A11	88.72	88.46	77.88	82.98	81.77	88.86	85.22	83.95	86.75	88.25	91.38	88.74	84.7	85.73	90.95	90	86.53	93.44	86.65	76.67	87.46	86.08	87.32	81.22	91.49	84.73	71.73	86.37	83.72	85.48	81.66
228727_at	ANXA11	311	CAP50 ANX11	annexin A11	66.05	71.89	57.01	61.9	55.56	76.03	66.03	70.57	68.47	73.59	71.65	68.53	64.32	58.51	76.82	66.88	66.29	82.64	69.54	57.27	70.19	67.54	69.56	56.55	79.47	66.85	38.79	70.99	64.35	72.33	63.07
208323_s_at	ANXA13	312	ISA ANX13	annexin A13	21.83	20.06	30.77	18.15	22.42	26.3	25.44	22.95	23.93	17.54	28.01	27.12	23.51	27.42	28.03	15.77	21.81	23.13	22.88	38.11	23.74	25.99	27.19	21.82	26.99	25.22	28.19	21.57	26.92	25.47	20.34
205639_at	AOAH	313		acyloxyacyl hydrolase (neutrophil)	78.29	91.55	59.7	70.88	62.47	93.58	48.95	94.81	75.31	92.47	84.68	85.38	69.03	57.49	76.96	89.96	83.63	90.17	82.26	60.89	94.39	71.36	50	53.08	55.81	92.48	37.8	91.73	92.94	92.9	65.41
207064_s_at	AOC2	314	RAO DAO2	amine oxidase, copper containing 2 (retina-specific)	64.45	46.28	44.68	35.3	45.85	66.64	48.06	43.21	44.9	42.14	49.11	46.41	41.82	55.83	49.69	40.28	41.78	80.6	47.13	48.54	40.97	47.36	47.97	44.24	51.76	49.66	56.08	45.09	44.07	40.7	42.08
205082_s_at	AOX1	316	AO AOH1	aldehyde oxidase 1	40.02	24.96	38.31	49.22	32.42	31.85	28.86	24.35	29.76	24.2	34.78	41.46	31.94	37.57	29.52	20.9	35.73	28.46	27.11	43.71	30.91	33.03	33.51	39.43	30.81	31.93	37.94	28.82	28.4	29.43	44.59
205083_at	AOX1	316	AO AOH1	aldehyde oxidase 1	56.12	26.65	32.35	54.74	31.63	26.4	27.7	31.38	27.76	22.09	27.84	41.24	26.97	37.1	19.73	25.63	41.13	32.04	28.78	46.46	25.28	32.15	24.57	48.7	26.35	29.74	42.18	25.1	30.02	23.41	50.75
204859_s_at	APAF1	317	CED4 APAF-1	apoptotic peptidase activating factor 1	76.86	88.38	82.44	82.8	81.62	85.1	79.61	90.21	82.01	88.63	78.54	78.6	86.66	65.35	79.13	91.7	81.04	93.82	79.56	56	87.43	82.42	81.64	82.17	79.51	87.79	74.92	87.63	85.44	83.57	80.53
211553_x_at	APAF1	317	CED4 APAF-1	apoptotic peptidase activating factor 1	43.92	44.34	39.88	24.33	29.41	45.02	38.78	56.1	34.7	47.3	39.58	41.82	41.82	38.31	48.1	40.68	51.71	68.88	40.83	37.48	41.19	33.89	37.81	43.08	48.66	49.53	29.47	39.64	41.12	27.21	27.79
211554_s_at	APAF1	317	CED4 APAF-1	apoptotic peptidase activating factor 1	60.28	68.64	63.83	48.21	55.37	65.76	58.37	75.05	59.07	65.7	60.95	60.86	72.99	39.95	59.21	67.34	64.3	82.05	61.83	33.61	68.47	56.78	61.53	61.11	62.4	71.52	60.34	64.47	66.21	58.82	52.2
218609_s_at	NUDT2	318	APAH1	nudix (nucleoside diphosphate linked moiety X)-type motif 2	70.85	72.54	85.16	75.94	76.14	75.37	68.36	72.03	75.88	75.12	73.47	71.29	75.1	74.59	77.51	79.34	73.74	50.26	75.72	84.66	78.3	77.23	80.25	66.51	69.64	70.44	84.2	75.86	72.45	80.37	76.81
207262_at	APOF	319	LTIP Apo-F	apolipoprotein F	19.95	19.68	18.33	23.89	22.84	18.35	23.34	12.44	23.62	18.71	18.3	20.43	24.16	23.53	18.26	25.83	18.06	24.12	23.55	19.51	18.34	19.44	24.93	22.06	23.1	18.55	19.8	16.68	20.54	18.18	21.69
206679_at	APBA1	320	D9S411E X11 X11A X11ALPHA LIN10 MINT1	amyloid beta (A4) precursor protein-binding, family A, member 1	41.34	29.65	41.02	31.82	33.01	35.82	35.52	28.25	40.99	32.4	39.77	38.87	41.62	36.38	35.75	22.57	32.12	42.64	35.7	42.67	27.62	35.61	34.1	36.68	37.02	34.59	43.71	31.67	34.46	32.77	34.05
228101_at	APBA1	320	D9S411E X11 X11A X11ALPHA LIN10 MINT1	amyloid beta (A4) precursor protein-binding, family A, member 1	66.18	33.61	54.52	34.51	29.01	27.04	21.47	34.7	36.26	38.74	60.54	52.54	47.64	24.3	20.91	27.08	26.97	30.99	30.52	22.83	40.14	34.58	41.57	37.01	21.1	38.48	53.29	32.9	32.13	31.61	28.55
209870_s_at	APBA2	321	D15S1518E MGC:14091 X11L HsT16821 X11-BETA MINT2 LIN-10	amyloid beta (A4) precursor protein-binding, family A, member 2	26.24	83.35	78.63	54.29	51.3	83.45	40.91	76.83	80.7	83.1	30.21	29.62	32.36	62.57	68.29	84.9	60	39.8	82.46	54.98	76.28	73.16	54.17	37.78	46.2	41.45	74.67	80.89	80.13	83.86	45.46
209871_s_at	APBA2	321	D15S1518E MGC:14091 X11L HsT16821 X11-BETA MINT2 LIN-10	amyloid beta (A4) precursor protein-binding, family A, member 2	19.14	79.73	63.92	47.35	39.54	81.71	23.2	74.66	73.8	79.08	20.7	21.08	28.92	43.44	62.65	82.51	43.74	27.12	78.56	24.38	79.05	65.35	47.54	24.2	27.98	24.37	57.19	78.99	71.95	78.44	35.96
202652_at	APBB1	322	RIR FE65 MGC:9072	amyloid beta (A4) precursor protein-binding, family B, member 1 (Fe65)	29.8	62.09	33.97	38.51	38.63	72.98	52.21	60.38	70.33	66.91	33.59	43.94	27.43	48.55	57.92	50.52	32.2	38.16	64.65	24.93	66.38	67.97	58.13	31.9	61.62	36.81	46.08	64.71	52.93	66.01	36.24
212970_at	APBB2	323	FE65L FE65L1	amyloid beta (A4) precursor protein-binding, family B, member 2	72.37	45.29	58.77	53.55	49.76	50.89	67.34	44.95	48.32	51.36	62.41	67.99	47.25	59.7	77.7	38.97	45.59	52.04	48.78	59.3	49.96	50.48	46.43	58.23	81.81	60.97	75.35	52.16	50.22	54.94	53.57
212972_x_at	APBB2	323	FE65L FE65L1	amyloid beta (A4) precursor protein-binding, family B, member 2	50.8	46.43	46.98	26.56	41.83	47.78	56.14	23.28	48.74	37.68	47.96	45.16	48.73	43.37	49.16	61.01	38.78	45.43	52.25	48.75	50.12	43.11	44.29	52.89	64.46	47.62	56.85	37.37	53.91	36.26	42.57
212985_at	APBB2	323	FE65L FE65L1	amyloid beta (A4) precursor protein-binding, family B, member 2	69.05	33.63	44.31	44.31	38.29	32.15	62.63	25.21	32.36	31	44.59	59.34	34.06	35.9	79.13	45.46	32.77	34.96	28.39	43.47	30.5	30.61	26.28	56.54	81.63	37.64	80.37	33.92	33.05	32.92	41.35
213419_at	APBB2	323	FE65L FE65L1	amyloid beta (A4) precursor protein-binding, family B, member 2	54.47	19.77	30.21	22.92	20.72	12.95	52.96	6.87	15.92	13.49	27.29	47.5	20.29	12.19	72.16	38.95	19.45	12.93	12.5	15.89	11.87	14.89	11.67	42.41	75.95	19.96	66.65	15.42	17.72	12.89	20.81
216747_at	APBB2	323	FE65L FE65L1	amyloid beta (A4) precursor protein-binding, family B, member 2	29.96	23.35	26.26	31.77	30.51	23.61	27.44	19.51	27.86	17.14	35.99	34.26	34.74	37.71	36.32	20.05	32.68	41.48	28.93	43.91	15.6	27.34	27.15	33.22	30.33	27.97	27.14	23.78	20.87	23.79	33.57
216750_at	APBB2	323	FE65L FE65L1	amyloid beta (A4) precursor protein-binding, family B, member 2	50.43	40.14	46.01	46.09	44.03	42.46	44.46	36.77	44.16	38.17	55.43	55.28	48.99	56.37	36.18	32.29	43.08	55.09	45.41	55.23	38.77	45.49	46.19	44.02	45.57	50.52	51.42	40.98	43.7	41.08	43.66
40148_at	APBB2	323	FE65L FE65L1	amyloid beta (A4) precursor protein-binding, family B, member 2	61.36	32.83	40.29	32.06	32.31	29.92	56.98	19.85	29.1	21.47	39.5	57.18	27.7	28.71	75.69	44.46	35.35	38.4	27.13	40.52	31.19	25.69	27.25	52.46	75.9	32.9	66.6	27.64	30.02	26.22	33.43
203525_s_at	APC	324	DP3 GS DP2.5 DP2 PPP1R46 BTPS2	adenomatous polyposis coli	83.08	79.1	78.85	82.03	78.06	77.94	78.36	83.35	77.35	81.52	85.08	84.43	76.32	71.24	82.35	76.09	78.13	90.04	77.23	76.11	80.49	81.02	79.56	77.28	76.65	80.56	82.36	82.31	79.6	82.34	77.52
203526_s_at	APC	324	DP3 GS DP2.5 DP2 PPP1R46 BTPS2	adenomatous polyposis coli	70.61	65.34	66.79	55.07	55.5	68.5	64.32	70.11	62.97	65.91	72.09	70.95	62.3	59.02	66.94	62.5	64.3	82.19	65.56	59.55	65.87	61.23	58.1	61.34	67.4	69.37	69.38	66.16	65.82	65.7	52.44
203527_s_at	APC	324	DP3 GS DP2.5 DP2 PPP1R46 BTPS2	adenomatous polyposis coli	48.53	46.33	38.29	39.86	40.18	48.38	35.41	47.97	36.48	33.87	44.49	46.43	43.74	24.7	40.74	54.24	32.23	45.43	31.97	34.81	40.94	34.86	32.92	33.27	31.93	37.93	50.85	39.96	41.72	37.61	39.6
215310_at	APC	324	DP3 GS DP2.5 DP2 PPP1R46 BTPS2	adenomatous polyposis coli	59.35	68.33	44.79	59.94	50.7	60.71	63.42	66.31	56.53	61.17	52.66	53.01	57.94	58.4	62.31	75.13	59.3	70.9	60.99	53.99	51.59	57.67	56.6	56.4	63.22	55.13	55.66	59.03	59.17	59.74	53.24
216933_x_at	APC	324	DP3 GS DP2.5 DP2 PPP1R46 BTPS2	adenomatous polyposis coli	52.67	63.92	47.63	41.84	49.3	49.97	58.19	76.22	54.17	65.81	49.31	48.98	54.71	69.3	68.3	68.53	75.03	75.85	65.97	52.16	51.82	52.63	55.56	70.61	65.59	58.28	51.19	56.5	62.11	49.63	44.75
206350_at	APCS	325	PTX2 SAP HEL-S-92n	amyloid P component, serum	43.74	36.97	37.16	42.89	44.04	42.45	47.86	36.89	42.7	39.68	41	43.05	41.97	46.59	39.58	34.03	41.94	58.77	46.47	47.91	39.51	44.45	48.25	47.28	46.4	45.54	37.49	41.04	46.87	34.2	43.24
208090_s_at	AIRE	326	AIRE1 APSI PGA1 APS1 APECED	autoimmune regulator	30.44	36.97	32.45	27.76	34.87	42	36.65	42.93	40.75	32.19	42.05	37.76	39.88	40.98	44.83	33.15	35.18	37.74	36.28	38.02	46.94	39.26	33.38	40.66	39.03	36.84	39.02	39.4	37.4	38.26	36.73
201284_s_at	APEH	327	D3S48E AARE APH ACPH OPH DNF15S2 D3F15S2	N-acylaminoacyl-peptide hydrolase	82.74	82.97	89.19	89.68	87.15	88.38	81.05	84.49	84.01	85.38	85.97	87.28	76.27	86.12	80.92	76.51	86.22	69.77	80.76	91.59	86.31	84.86	85.04	73.7	83.18	79.7	89.14	85.39	81.78	87.24	87.74
242015_x_at	APEH	327	D3S48E AARE APH ACPH OPH DNF15S2 D3F15S2	N-acylaminoacyl-peptide hydrolase	51.62	51.23	54.72	53.8	53.41	57.81	51.41	47.67	54.51	52.68	52.52	55.88	46.23	59.33	54.86	45.94	49.97	48.75	53.41	52.23	55.52	54.93	52.53	47.39	54.08	54.42	60.4	52.69	54.62	57.17	52.99
210027_s_at	APEX1	328	HAP1 APE APEX REF1 APX APEN APE1	APEX nuclease (multifunctional DNA repair enzyme) 1	96.13	95.8	98.09	99.74	98.76	97.37	96.85	97.37	97.39	97.3	94.61	93.4	97.69	98.71	97.73	92.88	98.56	54.14	96.69	96.67	97.71	96.96	95.6	98.44	97.47	93.15	98.88	97.07	95.32	96.97	99.34
202076_at	BIRC2	329	HIAP2 API1 Hiap-2 MIHB cIAP1 c-IAP1 RNF48	baculoviral IAP repeat-containing 2	96.59	96.57	94.62	97.86	97.12	97.07	96.77	97.67	96.81	97.73	97.12	96.38	97.57	96.25	97.69	95.16	97.72	97.86	97.93	94.83	97.63	97.68	97.64	96.12	96.4	97.44	96.14	97.79	97.42	97.08	97.48
210538_s_at	BIRC3	330	API2 MALT2 RNF49 AIP1 c-IAP2 HIAP1 HAIP1 MIHC CIAP2	baculoviral IAP repeat-containing 3	74.44	92	59.5	71.48	77.47	89.7	97.25	94.31	94.51	94.51	88.82	83.15	88.06	74.06	95.47	91.14	81.05	86.04	90.87	85.54	89.18	95.49	98.83	58.15	95.2	87.27	87.17	93.46	88.08	93.47	78.15
206536_s_at	XIAP	331	IAP-3 XLP2 ILP1 MIHA hIAP3 BIRC4 API3 hIAP-3	X-linked inhibitor of apoptosis	68.31	52.16	60.37	50.62	55.36	46.05	56.53	60.49	52.7	53.15	67.76	66.78	60.52	46.67	67.78	49.44	59.62	76.74	56.48	65.16	54.11	55.74	61.22	53.43	60.2	61.08	68.24	51.7	60.67	42.37	48.56
206537_at	XIAP	331	IAP-3 XLP2 ILP1 MIHA hIAP3 BIRC4 API3 hIAP-3	X-linked inhibitor of apoptosis	61.95	52.05	55.04	47.92	52.66	42.27	52	58.01	51.16	44.2	60.99	61.65	55.99	43.89	51	54.33	50.06	61.55	48.56	58.44	51.78	52.46	55.03	50.25	50.26	54.81	60.81	48.5	56.82	45.82	46.99
225858_s_at	XIAP	331	IAP-3 XLP2 ILP1 MIHA hIAP3 BIRC4 API3 hIAP-3	X-linked inhibitor of apoptosis	91.7	90	86.67	80.61	84.86	89.74	89.63	91.47	88	90.72	91.29	92.43	86.86	88.78	92.43	89.71	87.05	92.83	89.27	89.48	93.94	88.28	88.18	89.19	91.53	91.26	89.79	90.16	92.55	87.1	85.13
225859_at	XIAP	331	IAP-3 XLP2 ILP1 MIHA hIAP3 BIRC4 API3 hIAP-3	X-linked inhibitor of apoptosis	85.55	84.24	80.71	68.98	75.71	78.57	83.58	85.63	80.9	85.12	86.89	88.26	79.52	81.56	86.06	80.99	81.02	90.09	83.13	86.56	86.7	81.21	81.28	82.95	85.44	86.82	84.02	84.2	88.45	82.37	73.91
228363_at	XIAP	331	IAP-3 XLP2 ILP1 MIHA hIAP3 BIRC4 API3 hIAP-3	X-linked inhibitor of apoptosis	94.9	92.41	91.59	84.39	88.5	90.77	92.86	95.08	91.08	93.88	94.87	95.59	87.62	91.07	92.13	91.71	88.73	95.27	91.4	93.68	92.11	92.59	91.53	90.08	93.17	94.09	94.4	93.56	93.41	92.53	85.44
235222_x_at	XIAP	331	IAP-3 XLP2 ILP1 MIHA hIAP3 BIRC4 API3 hIAP-3	X-linked inhibitor of apoptosis	90.07	87.95	87.59	78.14	81.52	84.16	86.5	91.33	86.26	88.85	88.19	90.05	82.38	90.43	88.66	89.6	83.46	91.15	86.62	90.71	81.53	87.57	84.85	87.59	85.91	87.46	87.57	87.23	88.64	85.66	76.58
243026_x_at	XIAP	331	IAP-3 XLP2 ILP1 MIHA hIAP3 BIRC4 API3 hIAP-3	X-linked inhibitor of apoptosis	80.14	78.22	79.13	57.7	63.52	74.87	74.96	84.61	73.65	77.06	80.44	82.05	63.92	80.35	80.06	78	72.87	85.3	75.56	82.24	71.16	77.4	73.38	76.55	76.3	80.05	80.91	77.06	75.54	76.18	60.21
202094_at	BIRC5	332	EPR-1 API4	baculoviral IAP repeat-containing 5	29.69	29.69	71.87	72.56	60.6	34.41	38.53	25.88	42.58	26.63	24.22	41.29	30.31	66.5	22.83	37.1	58.56	26.54	34.51	50.05	29.76	46.76	53.78	58.69	23.76	23.88	89.22	31.63	39.87	24	69.74
202095_s_at	BIRC5	332	EPR-1 API4	baculoviral IAP repeat-containing 5	38.94	44.31	85.29	84.96	77.71	57.09	43.17	39.53	50.9	39.77	25.74	47.53	48.97	85.7	29.51	59.75	83.16	23.31	39.5	53.95	51.99	53.22	72.97	81.64	22.34	26.5	96.25	48.6	53.05	41.11	85.6
210334_x_at	BIRC5	332	EPR-1 API4	baculoviral IAP repeat-containing 5	30.92	47.69	76.74	61.21	63.5	54.18	49.24	42.25	50.82	52.67	39.49	50.95	34.17	77.59	41.51	46.25	69.31	50.81	49.93	51.06	43.76	54.92	58.83	67.47	38.59	41.64	86.81	49	48.25	49.83	59.86
209462_at	APLP1	333	APLP	amyloid beta (A4) precursor-like protein 1	14.14	15.22	38.6	16.01	19.27	14.51	17.23	11.64	19.87	13.43	16.94	14.17	22.43	14.35	16.03	18.72	15.62	12.85	16.35	22.53	18.27	18.52	17.81	15.48	14.25	14.76	61.27	14.01	14.72	14.41	17.7
208248_x_at	APLP2	334	CDEBP APLP-2 APPH APPL2	amyloid beta (A4) precursor-like protein 2	99.53	97.84	99.15	98.14	96.39	98.85	93.45	98.57	89.5	98.68	97.89	99.23	93.6	88.23	94.82	98.33	97.95	97.94	89.6	89.8	98.71	89.16	86.78	85.14	94.54	99.05	88.18	98.29	91.48	98.18	97.25
208701_at	APLP2	334	CDEBP APLP-2 APPH APPL2	Amyloid beta (A4) precursor-like protein 2	71.36	61.21	74.92	56.54	54.4	61.42	45.54	61.43	42.15	69.21	68.86	73.77	57.91	41.47	50.32	75.37	62.1	69.06	45.23	52.38	46.5	40.67	42.11	34.6	49.17	71.28	42.4	53.34	51.09	67.01	64.28
208702_x_at	APLP2	334	CDEBP APLP-2 APPH APPL2	amyloid beta (A4) precursor-like protein 2	98.89	95.15	99.14	95.05	91.54	97.84	89.28	98.05	82.88	97.18	97.99	99.3	91.58	81.6	92.23	91.99	97.59	97.94	82.44	92.82	97.39	82	81.54	83	90.35	98.73	83.98	96.84	88.3	96.99	92.65
208703_s_at	APLP2	334	CDEBP APLP-2 APPH APPL2	amyloid beta (A4) precursor-like protein 2	98.05	95.06	97.74	92.21	88.36	96.91	86.07	96.77	78.32	96.57	95.4	97.5	83.31	76.99	86.19	95.8	92.12	95.72	78.06	80.97	94.1	79.02	74.08	71.23	87.09	97.56	80.6	95.13	83.09	94.91	89.6
208704_x_at	APLP2	334	CDEBP APLP-2 APPH APPL2	amyloid beta (A4) precursor-like protein 2	99.39	97.57	98.98	97.46	95.39	98.71	92.38	98.28	88.54	98.4	97.4	98.88	90.68	87.31	93.73	98.4	97.22	97.66	88.19	88.61	98.02	87.88	85.75	84.24	93.4	98.78	86.82	97.88	90.39	97.51	96.57
211404_s_at	APLP2	334	CDEBP APLP-2 APPH APPL2	amyloid beta (A4) precursor-like protein 2	98.66	94.19	98.88	94.78	90.73	97.06	87.64	97.66	80.86	96.64	97.81	99.28	89.48	78.8	91.38	89.55	97.68	97.67	80.4	90.43	96.26	81.19	82.18	81.55	88.01	98.38	82.14	96.36	85.7	96.71	92.43
214875_x_at	APLP2	334	CDEBP APLP-2 APPH APPL2	amyloid beta (A4) precursor-like protein 2	97.61	90.79	97.91	91.85	87.27	95.49	83.77	95.78	76.36	93.78	95.58	97.98	88.36	73.72	86.34	88.2	94.26	95.63	74.1	87.21	91.01	75.87	73.51	72.91	82.47	96.61	76.9	93.38	81.59	92.16	88.25
228520_s_at	APLP2	334	CDEBP APLP-2 APPH APPL2	Amyloid beta (A4) precursor-like protein 2	88.43	85.1	88.33	71.3	74.96	85.99	72.31	83.87	68.21	86.52	82.7	83.94	72.56	50.84	70.29	93.32	82.67	84.18	66.9	49.56	90.65	63.12	68	62.18	71.18	89.2	67.8	83.54	73.17	86.79	80.86
204450_x_at	APOA1	335		apolipoprotein A-I	36.52	31.52	47.57	37.97	40.7	42.41	35.53	30.79	39.03	27.31	37.86	42.32	43.21	49.98	44.87	28.8	42.69	38.99	39.28	50.97	37.67	36.39	36.29	39.35	35.31	37.56	34.95	35.22	39.62	34.31	39.76
217073_x_at	APOA1	335		apolipoprotein A-I	28.05	25.72	41.5	28.61	31.1	33.45	27.68	22.57	31.94	21.81	27.95	30.96	35.25	34.28	37.7	28.5	34.49	25.33	32.72	41.95	30.2	31.03	27.83	29.95	27.1	28.83	27.67	26.51	31.65	27.54	32.06
219465_at	APOA2	336	ApoA-II apoAII Apo-AII	apolipoprotein A-II	32.36	26.95	32.37	22.11	24.84	24.17	24.09	33.59	25.99	31.45	34.16	34.45	37.05	32.03	20.35	21.95	26.58	36.27	26.17	36.39	24.18	26.95	24.01	24.94	24.35	34.1	28.1	32.35	35.5	41.45	24.74
219466_s_at	APOA2	336	ApoA-II apoAII Apo-AII	apolipoprotein A-II	28.26	26.88	26.69	21.13	22.87	24.59	23.4	36.95	26.61	29.66	26.37	28.56	29.13	24.62	20.45	28.84	25.57	39.63	26.23	28.4	26.6	21.82	21.26	28.06	21.5	31.12	24.31	29.64	30.57	43.77	22.48
206894_at	APOA4	337		apolipoprotein A-IV	34.48	33.84	34.73	37.99	35.17	37.38	36.15	36.77	36.6	35.76	42.58	37.18	42.82	28.98	36.19	34.62	37.03	34.28	33.93	44.99	41.35	35.13	32.4	40.06	35.53	39.92	34.02	36.42	29.44	41.93	37.76
205108_s_at	APOB	338	LDLCQ4 FLDB	apolipoprotein B (including Ag(x) antigen)	36.49	29.9	33.13	32.94	28.27	22.07	29.38	31.83	31.68	34.34	36.37	35.28	35.35	36.85	26.75	24.82	26.7	36.43	31.75	30.01	28.67	30.57	30.64	32.53	33.81	35.17	30.27	31.21	37.43	31.85	30.45
223579_s_at	APOB	338	LDLCQ4 FLDB	apolipoprotein B (including Ag(x) antigen)	18.76	20.55	24.76	16.85	21.58	22.54	21.08	16.38	22.39	21.73	23.4	20.87	22.49	24.12	19.14	15.96	20.63	22.8	23.35	24.23	17.23	23.21	18.88	18.89	21.75	23.61	24.93	21.14	25.25	21.52	19.9
207158_at	APOBEC1	339	CDAR1 APOBEC-1 BEDP HEPR	apolipoprotein B mRNA editing enzyme, catalytic polypeptide 1	38.89	37.79	35.49	36.32	36.47	40.82	39.58	31.42	38.48	32.45	43.45	43.22	37.82	50.19	37.09	30.04	38.84	47.27	35.77	49.43	33.19	38.48	37.17	32.13	41.37	43.11	38.29	37.78	37.41	44.67	37.99
204416_x_at	APOC1	341		apolipoprotein C-I	99.99	19.66	93.73	82.76	73.65	20.87	21.69	17.61	21.76	16.96	82.86	89.95	50.44	31.69	20.55	21.33	51.46	24.81	23.71	46.25	17.7	29.7	18.33	25.14	21.08	36.81	21.75	22.48	20.42	21.18	61.55
213553_x_at	APOC1	341		apolipoprotein C-I	99.31	41.6	90.78	86.98	78.92	30.43	46.16	33.91	42.64	45.58	83.69	92.71	61.92	42.27	32.1	41.45	60.33	57.9	48.01	60.34	39.09	46.74	35.18	56.8	41.95	54.69	36.16	40.93	45.23	44.69	68.21
206784_at	AQP8	343	AQP-8	aquaporin 8	28.49	22.67	22.92	24.33	23.7	20.92	29.24	19.94	24.65	24.06	24.79	29.76	21.9	33	36.52	21.73	26.48	29.43	30.41	25.16	17.67	26.87	23.75	28.59	33.15	22.92	24.16	23.27	26.75	22.7	28.52
204561_x_at	APOC2	344	APOC-II APO-CII	apolipoprotein C-II	94.16	21.04	99.26	24.84	33.45	21.21	21.93	14.71	21.62	17.16	70.75	77.38	39.57	30.92	22.16	25.13	60.8	22.05	23.49	28.02	17.53	22.72	21.44	25.87	24.31	31.46	23.23	20.17	25.72	21.28	25.46
231561_s_at	APOC2	344	APOC-II APO-CII	Apolipoprotein C-II	69.11	43.83	72.49	47.06	47.34	48.45	49.6	42.7	49.72	40.06	62.28	62.2	60.64	65.6	50.22	39.4	55.01	55.63	49.13	65.37	43.61	48.64	45.78	47.36	52.21	53.93	44.91	44.5	46.39	50.21	45.15
231562_at	APOC2	344	APOC-II APO-CII	Apolipoprotein C-II	46.61	22.99	50.82	11.02	15.48	17.11	21.54	19.29	22.14	18.6	20.33	27.16	27.91	23.28	15.71	26.63	25.92	15.56	22.14	18.32	24.14	18.8	20.81	20.58	23.81	24.67	20.97	21.27	20.18	19.36	14.85
205820_s_at	APOC3	345	APOCIII HALP2	apolipoprotein C-III	16.45	17	24.2	20.02	19.47	16.57	18.99	17.97	19.69	17.74	22.93	22.02	18.88	22.35	23.21	11.62	24.03	22.68	18.13	26.8	16.24	21.21	23.61	20.91	20.72	20.89	21.25	18.76	16.38	24.17	19.47
231587_at	APOC3	345	APOCIII HALP2	Apolipoprotein C-III	22.09	20.03	23.05	20.82	24.78	19.16	27.39	19.05	23.74	17.32	19.71	20.28	27.38	21.94	18.25	27.37	18.53	26.46	22.21	23.72	18.37	21.85	22.89	22.71	21.66	20.57	19.71	17.99	26.14	17.85	23.63
206738_at	APOC4	346	APO-CIV APOC-IV	apolipoprotein C-IV	59.21	45.86	54.12	53.96	50.81	46.26	52.81	47.21	51.41	52.92	56.61	62.32	54.61	59.18	46.06	39.75	46.1	56.2	55.75	54.26	46	51.37	50.92	46.33	51.89	52.28	44	50.33	56.39	53.41	50.21
201525_at	APOD	347		apolipoprotein D	42.7	37.08	45.36	39.87	40.3	46.75	45.41	38.99	40.68	39	61.31	56.76	41.1	53.3	77.17	30.6	47.29	55.49	37.64	46.84	35.1	43.8	43.46	41.87	80.39	47.42	42.73	40.65	37.34	43.91	41.91
203381_s_at	APOE	348	LPG LDLCQ5 AD2	apolipoprotein E	95.03	34.6	77.77	67.05	48.81	41.27	36.39	27.35	37.08	19.22	81.28	90.58	50.88	42.46	43.94	39.92	58.31	30.56	34.02	64.64	33.88	41.52	39.06	44.56	36.53	47.5	31.78	35.01	29.7	28.09	51.62
203382_s_at	APOE	348	LPG LDLCQ5 AD2	apolipoprotein E	95.45	22.34	74.57	75.56	51.23	20.66	32.64	23.15	31.1	20.49	79.52	88.4	35.06	47.22	51.66	23.71	58.65	29.35	30.49	47.35	29.27	39.4	38.83	46.65	38.29	38.73	30.3	29.22	30.77	22.11	53.61
212874_at	APOE	348	LPG LDLCQ5 AD2	Apolipoprotein E	21.48	10.72	12.02	7.02	10.2	9.82	9.95	4.99	13.21	5.57	11.94	17.36	24.77	5.61	6.96	18.89	8.24	9.05	12.29	8.65	8.04	8.49	10.29	7.02	8.35	11.07	8.02	6.81	11.26	5.6	10.3
212883_at	APOE	348	LPG LDLCQ5 AD2	Apolipoprotein E	56.74	25.09	34.53	33.4	26.39	30.17	25.06	28.04	27.45	17.93	42.65	55.09	32.97	25.92	21.55	25.73	25.62	35.46	25.77	34.85	28.7	28.65	25.54	27.76	24.69	31.05	25.8	24.97	24.25	25.49	28.97
212884_x_at	APOE	348	LPG LDLCQ5 AD2	apolipoprotein E	96.14	57.36	79.58	80.63	67.63	63.13	61.87	59.76	61.55	53.08	86.05	95.13	65.77	73.34	67.96	49.11	72.86	67.88	60.64	81.13	63.03	66.36	64.85	70.75	65.69	71.12	61.92	62.3	57.86	58.1	70.09
205216_s_at	APOH	350	B2GP1 BG B2G1	apolipoprotein H (beta-2-glycoprotein I)	33.75	26.42	29.44	29.22	28.78	25.59	27.94	16.85	28.55	35.56	36.17	39.68	31.65	35.97	35.47	20.77	33.69	46	35.23	35.73	30.59	33.63	35.26	30.12	32.7	35.38	29.9	29.84	36.35	29.14	28.05
231359_at	APOH	350	B2GP1 BG B2G1	Apolipoprotein H (beta-2-glycoprotein I)	22.34	19.51	20.31	17.25	21.65	22.99	21.12	14.85	20.4	23.11	19.12	22.15	15.75	21.38	19.05	17.09	19.44	27.75	20.4	21.33	21.9	22.26	17.78	19.96	21.64	23.56	19.21	18.29	20.19	21	21.31
200602_at	APP	351	ABPP PN-II AD1 CVAP PN2 ABETA CTFgamma AAA APPI	amyloid beta (A4) precursor protein	88.2	87.87	93.63	93.16	91.46	81.13	72.35	87.13	75.13	88.26	93.54	93.31	84.42	35.95	80.86	94.08	69.51	67.74	60.57	68.08	87.48	80.37	76.51	76.39	72.26	90.78	59.42	89.17	54.3	92.44	91.92
211277_x_at	APP	351	ABPP PN-II AD1 CVAP PN2 ABETA CTFgamma AAA APPI	amyloid beta (A4) precursor protein	66.69	67.05	72.77	67.82	70.47	63.87	70.09	75.12	68.27	67.78	72	72.11	76.4	72.66	62.17	67.59	65.97	72.72	68.78	68.04	56.88	66.28	66.85	76.36	68.82	68.98	59.63	67.89	66.8	67.09	69.27
214953_s_at	APP	351	ABPP PN-II AD1 CVAP PN2 ABETA CTFgamma AAA APPI	amyloid beta (A4) precursor protein	86.86	86.93	93.52	82.03	83.09	90.49	72.84	90.73	73.74	89.06	93.55	92.57	77.49	59.66	80.09	90.91	73.24	75.34	66.86	77.06	96.99	79.35	65.93	80.88	77.51	93.34	67.81	88.65	63.71	93.34	82.31
203219_s_at	APRT	353	APRTD AMP	adenine phosphoribosyltransferase	84.38	88.45	92.2	88.54	88.61	94.11	87.43	85.79	89.19	86.81	86.62	84.78	89.35	90.08	89.25	86.83	86.61	45.18	88.77	85.01	89.59	89.58	82.81	79.77	85.44	83.72	91.63	87.94	85.74	89.47	87.86
213892_s_at	APRT	353	APRTD AMP	adenine phosphoribosyltransferase	87.41	92.57	95.47	92.89	93.06	94.77	92.28	93.09	93.57	93.13	91.43	90.63	91.49	96.28	92.18	90.49	91.93	62.26	93.87	92.65	94.31	94.37	91.61	90.47	90.64	90.56	95.39	93.45	90.46	94.44	93.02
204582_s_at	KLK3	354	APS hK3 KLK2A1 PSA	kallikrein-related peptidase 3	22.75	26.96	29.11	25.61	27.61	24.27	25.82	23.06	27.16	20.87	27.33	25.64	35.47	27.95	25.44	28.3	26.9	29.89	23.14	24.76	23.73	24.75	24.29	23.08	24.85	26.76	24.56	25.08	29.3	25.47	30.7
204583_x_at	KLK3	354	APS hK3 KLK2A1 PSA	kallikrein-related peptidase 3	27.91	21.82	30.2	24.15	21.7	24.1	25.63	19.31	24.47	21.41	33.94	29.57	21.17	25.8	25.16	18.68	26.67	37.33	25.63	27.81	23.86	26.47	23.43	20.97	28.88	30.62	27.61	22.01	23.61	24.56	27.33
231629_x_at	KLK3	354	APS hK3 KLK2A1 PSA	Kallikrein-related peptidase 3	72.83	69.8	74.18	70.16	70.61	73.35	74.98	69.11	74	80.4	75.85	77.86	66.84	85.04	70.97	58.12	71.87	81.06	76.87	82.43	74.85	77.63	74.33	68.74	76.07	76.45	74.09	73.4	69.89	79.22	69.77
204780_s_at	FAS	355	APT1 CD95 FASTM RP11-399O19.9 FAS1 ALPS1A APO-1 TNFRSF6	Fas (TNF receptor superfamily, member 6)	86.95	87.66	52.96	79.02	75.53	93.99	78.31	91.52	90.58	88.29	90.93	87.89	86.3	74.71	84.42	84.64	88.19	97.68	89.98	63.78	90.51	91.27	97.39	61.81	74.75	87.11	87.88	89.04	85.3	88.57	71.99
204781_s_at	FAS	355	APT1 CD95 FASTM RP11-399O19.9 FAS1 ALPS1A APO-1 TNFRSF6	Fas (TNF receptor superfamily, member 6)	79.58	84.73	44.41	75.93	70.93	91.03	75.28	90.73	89.23	88.34	85.83	82	83.91	75.32	85.64	79.49	85.82	95.28	88.45	52.25	90.8	89.93	96.28	60.87	71.01	84.24	86.09	88.36	85.3	88.64	70.57
215719_x_at	FAS	355	APT1 CD95 FASTM RP11-399O19.9 FAS1 ALPS1A APO-1 TNFRSF6	Fas (TNF receptor superfamily, member 6)	70.86	79.55	37.26	48.72	53.35	85.66	62.46	88.61	81.49	79.88	83.39	77.87	66.91	61.13	69.84	76.67	78.72	95.6	80.06	38.83	79.77	79.1	90.42	50.82	60.21	79.43	83.82	78.42	73.69	80.86	45.55
216252_x_at	FAS	355	APT1 CD95 FASTM RP11-399O19.9 FAS1 ALPS1A APO-1 TNFRSF6	Fas (TNF receptor superfamily, member 6)	67.26	74.45	35.45	43.33	47.57	84.14	58.8	82.11	76.62	72.69	79.59	73.71	62.44	58.27	64.19	71.84	72.99	93.74	75.88	41.51	75.04	74.81	86.53	44.36	57.39	75.23	79.95	72.16	69.19	74.45	41.91
210865_at	FASLG	356	ALPS1B CD95-L FASL CD178 APTL CD95L TNFSF6 APT1LG1	Fas ligand (TNF superfamily, member 6)	49.02	68.61	40.1	33.61	37.63	72.77	35.17	67.21	67.25	63.3	45.14	48.04	44	45.63	46.21	64.97	38.07	51.35	70.99	38.17	67.61	64.79	48.78	32.71	37.54	44.76	47.77	68.47	88.2	68.53	36.21
211333_s_at	FASLG	356	ALPS1B CD95-L FASL CD178 APTL CD95L TNFSF6 APT1LG1	Fas ligand (TNF superfamily, member 6)	40.14	63.31	29.32	36.68	36.18	69.18	37.47	66.7	61.42	59.31	39.52	41.57	34.6	47.14	38.69	54.47	32.32	47.86	68.05	37.36	62.06	59.3	42.5	37.43	40.5	44.1	48.23	62.61	83.09	63.09	37.36
204967_at	SHROOM2	357	HSAPXL APXL	shroom family member 2	44.7	31.88	40.82	35.81	43.55	35.59	42.33	23.22	34	32.24	48.69	47.94	28.36	54.2	25.82	23.72	35.22	52.74	40.6	46.94	30.72	40.47	34.04	32.22	39.05	42.25	38.37	32.09	38.55	34.99	36.75
207542_s_at	AQP1	358	AQP-CHIP CO CHIP28	aquaporin 1 (Colton blood group)	31.27	32.89	43.8	47.19	44.55	29.19	29.89	31.44	34.64	28.25	35.34	34.06	39	43	29.82	24.85	67.02	37.49	31.81	37.42	34.9	37.78	29.68	48.14	32.22	35.37	36.44	34.88	33.82	35.98	43.65
209047_at	AQP1	358	AQP-CHIP CO CHIP28	aquaporin 1 (Colton blood group)	29.61	35.99	40.86	41.75	39.24	35.22	31.67	30.6	36.71	36.98	31.97	31.71	28.57	48.64	23.27	27.39	66.9	40.91	38.75	32.34	32.76	41.38	36.03	48.42	34.02	36.49	34.85	37.07	37.58	44.13	40.69
206672_at	AQP2	359	AQP-CD WCH-CD	aquaporin 2 (collecting duct)	54.87	53.09	52.6	48.16	57.94	54.96	55.92	49.06	55.75	56.08	64.65	65.84	44.36	68.5	56.48	36.78	51.88	74.74	55.75	55.52	57.23	57.05	51.53	50.56	60.43	63.24	55.81	56.38	57.95	61.86	49.58
236630_at	AQP2	359	AQP-CD WCH-CD	aquaporin 2 (collecting duct)	40.92	37.35	42.9	39.65	54.8	44.21	37.27	39.58	41.58	34.67	44.66	45.08	36.34	37.28	44.39	32.53	46.22	39.18	36.79	48.02	41.28	38.27	38.65	44.71	39.3	45.02	44.42	40.35	36.76	43.11	40.08
240285_at	AQP2	359	AQP-CD WCH-CD	aquaporin 2 (collecting duct)	14.09	13.91	16.51	14.61	18.36	13.34	16.36	13.45	17.61	18.52	16.32	14.72	15.23	18.14	20.01	13.42	17.78	15.94	14.47	16.04	14.73	15.1	22.65	16.48	14.15	14.23	17.83	13.84	12.93	18.43	15.39
203747_at	AQP3	360	AQP-3 GIL	aquaporin 3 (Gill blood group)	70.11	68.86	49.1	39.91	39.31	72.69	47.77	68.21	68.88	72.2	70.32	54.58	38.75	70.04	51.48	66.14	44.56	46.63	63.81	81.83	73.29	66.68	72.74	36.99	48.62	48.28	74.81	69.54	43.83	71.29	42.91
39248_at	AQP3	360	AQP-3 GIL	aquaporin 3 (Gill blood group)	95.13	96.57	68.23	75.46	77.03	95.45	72.47	95.31	96.59	96.11	90.34	76.15	73.58	92.47	86.32	98.22	79.64	52.96	94.87	98.44	96.71	94.99	99.51	58.47	66.76	61.07	96.66	95.97	73.22	97.02	62.92
39249_at	AQP3	360	AQP-3 GIL	aquaporin 3 (Gill blood group)	71.78	70.12	53.84	42.92	43.68	75.54	49.05	69.54	70.67	76.14	74.28	58.2	43.64	74.94	53.3	70.67	44.19	44.04	64.89	83.39	75.62	68.78	77.17	39.32	47.54	55.79	77.37	72.17	44.14	76.51	43.18
210066_s_at	AQP4	361	MIWC HMIWC2	aquaporin 4	15.27	12.61	16.97	15.38	13.74	12.09	16.13	23.21	14.25	12.47	16.72	17.2	19.52	13.96	18.52	12.51	16.09	14.08	12.58	14.22	15.36	15.95	14.58	16.74	15.69	15.57	20.06	14.98	18.38	14.74	16.27
210067_at	AQP4	361	MIWC HMIWC2	aquaporin 4	7.72	7.97	9.26	8.64	8.57	7.08	9.36	14.41	10.16	9.99	8.22	6.42	15.12	8.43	9.23	10.49	8.94	5.58	9.18	6.91	11.46	8.88	12.01	11.17	7.56	7.95	8.35	8.39	8.04	9.7	11.42
210068_s_at	AQP4	361	MIWC HMIWC2	aquaporin 4	13.89	13.08	20.51	16.03	16.25	9.5	12.53	15.6	15	12.48	17.99	17.67	16.04	16.11	10.61	11.48	12.52	19.91	14.4	12.76	11.53	14.74	11.97	12.07	12.65	16	18.54	11.93	12.7	13.62	16.99
210906_x_at	AQP4	361	MIWC HMIWC2	aquaporin 4	27.07	19.93	21.18	18.89	19.6	18.6	21.1	21.21	22.66	15.9	22.83	20.74	25.97	24.85	22.95	19.83	21.8	23.31	21.82	28.95	18.2	20.87	16.51	20.72	22.59	21.06	21.15	20.18	21.28	20.94	20.01
226228_at	AQP4	361	MIWC HMIWC2	aquaporin 4	14.92	11.25	10.34	10.84	12.02	10.13	12.96	9.13	14.57	11.28	13.31	12.34	11.51	13.83	11.49	13.52	15.45	16.18	12.63	15.05	13.89	15.21	15.68	15.41	13.14	12.51	10.31	10.96	11.05	11.95	10.15
213611_at	AQP5	362	PPKB AQP-5	aquaporin 5	27.36	23.07	18.93	20.12	19.34	22.67	21.29	19.33	18.03	18.34	24.88	25.69	22.26	19.7	18.03	17.59	27.56	31.58	17.7	24.07	17.46	16.37	17.47	24.55	19.78	25.86	18.53	20.04	18.13	18.74	23.1
208435_s_at	AQP6	363	AQP2L KID	aquaporin 6, kidney specific	11.67	13.42	15.59	15.03	14.09	14.55	13.57	12.62	14.96	15.04	15.28	13.48	18.49	11.6	14.56	13.42	14.62	16.67	13.43	14.63	15.65	14.25	16.04	16.57	13.97	15.2	17.23	13.99	12.99	16.56	15.26
216219_at	AQP6	363	AQP2L KID	aquaporin 6, kidney specific	42.84	34.87	39.65	44.11	43.77	36.79	44.28	27.61	42.03	37.84	47.59	46.02	46.23	41.17	39.66	37.91	37.38	43.51	41.87	49.68	30.19	41.48	44.18	36.86	46.22	40.91	32.78	38.37	41.54	38.85	43.79
206955_at	AQP7	364	AQP9 AQPap GLYCQTL AQP7L	aquaporin 7	51.2	31.58	38.58	42.73	39.73	42.5	39.23	31.5	41.82	32.87	50.03	45.39	45.45	45.25	39.99	26.35	40.17	44.11	38.94	57.8	35.65	41.89	46.65	36.36	36.18	45.13	33.11	38.43	35.02	36.94	41.11
205568_at	AQP9	366	AQP-9 HsT17287 SSC1	aquaporin 9	97.36	86.76	43.46	43.24	51.13	98.18	35.04	90.35	41.02	84.85	95.77	98.11	58.95	44.11	79.44	83.36	70.01	99.96	36.56	32.97	87.14	37.85	21.17	30.43	39.9	95.64	21.54	89.06	30.81	89.05	33.56
211110_s_at	AR	367	AIS DHTR SMAX1 NR3C4 HYSP1 TFM KD HUMARA SBMA	androgen receptor	45.64	39.03	72.25	45.22	42.93	37.82	36.29	36.65	40.51	40.46	41.04	41.18	37.04	44.97	35.73	32.87	45.02	38.27	39.75	42.4	39.94	43.55	54.31	43.45	39.36	43.4	39.86	41.35	41.35	45.71	44.47
211621_at	AR	367	AIS DHTR SMAX1 NR3C4 HYSP1 TFM KD HUMARA SBMA	androgen receptor	50.26	36.67	68.38	46.51	41.68	35.96	35.16	30.05	37.97	35.75	41.32	41.39	41.32	44.3	34.03	37.46	38.73	46.27	38.94	42.03	38.16	41.3	56.96	34.86	32.29	41.11	37.44	36.3	40.33	34.71	43.41
226192_at	AR	367	AIS DHTR SMAX1 NR3C4 HYSP1 TFM KD HUMARA SBMA	androgen receptor	47.72	35.02	84.09	56.42	48.28	38.64	29.75	26.73	31.08	32.65	28.53	29.85	40.79	27.89	26.55	37.33	38.96	27.6	29.96	35.61	37.66	37.03	66.46	35.84	23.59	33.29	23.18	34.04	28.15	35.53	50.7
226197_at	AR	367	AIS DHTR SMAX1 NR3C4 HYSP1 TFM KD HUMARA SBMA	androgen receptor	59.38	44.95	84.82	61.45	54.81	50.3	44.01	48.21	43.35	45.54	40.35	42	47.81	44.85	34.09	41.91	48.4	47.99	45.54	38.69	49.72	52.66	68.86	43.85	40.33	51.55	47.73	46.58	44.95	46.34	60.47
208480_s_at	ABCC6	368	PXE1 MOATE ABC34 MOAT-E URG7 MLP1 PXE EST349056 MRP6 ARA GACI2	ATP-binding cassette, sub-family C (CFTR/MRP), member 6	10.75	15.44	26.96	10.43	10.74	17.89	11.69	10.19	13.91	13.98	12.62	11.76	17.1	12.63	8.29	18.41	13.51	13.02	13.68	7.87	13.59	12.62	12.75	11.23	10.45	15	14.59	12.15	12.32	10.98	10.86
214033_at	ABCC6	368	PXE1 MOATE ABC34 MOAT-E URG7 MLP1 PXE EST349056 MRP6 ARA GACI2	ATP-binding cassette, sub-family C (CFTR/MRP), member 6	41.83	57.36	84.93	69	54.85	63.5	37.78	65.13	38.38	62.38	54.65	63.94	46.3	43.63	53.92	45.56	70.81	63.84	37.76	57.37	72.3	41.12	38.43	43.11	44.06	70.24	37.42	64.13	35.27	72.43	61.35
215559_at	ABCC6	368	PXE1 MOATE ABC34 MOAT-E URG7 MLP1 PXE EST349056 MRP6 ARA GACI2	ATP-binding cassette, sub-family C (CFTR/MRP), member 6	20.33	38.99	70.24	34.22	25.54	54.74	20.14	41.88	20.81	34.1	22.58	31.72	22.17	21.97	20.73	36.12	41.25	36	18.66	24.55	55.77	19.72	19.78	16.64	21.33	44.9	21.39	40.72	17.85	36.08	32.51
201895_at	ARAF	369	ARAF1 PKS2 A-RAF RAFA1	v-raf murine sarcoma 3611 viral oncogene homolog	82.8	84.31	86.84	80.51	80.14	89.82	84.52	87.28	85.49	90.12	87.71	86.43	80.47	90.5	87.03	76.28	86.93	89.77	85.06	88.87	86.2	85.29	81.31	86.56	87.82	88.9	79.31	87.45	81.39	88.22	80.63
230652_at	ARAF	369	ARAF1 PKS2 A-RAF RAFA1	v-raf murine sarcoma 3611 viral oncogene homolog	44.39	46.4	54.63	51.85	52.98	40.07	48.91	50.17	56.04	47.82	50.46	50.55	55.44	71.42	73.4	49.96	69.08	56.41	56.83	49.94	56.77	56.64	60.22	60.4	54.31	51.71	64.01	52.09	64.07	49.86	52.3
201176_s_at	ARCN1	372	COPD	archain 1	95.19	93.9	97.07	93.43	91.91	94.53	91.82	93.76	94.47	92.14	96.11	95.96	92.62	91.41	94.65	93.57	90.9	92.83	92.7	97.28	89.41	93.94	94.43	88.32	94.31	94.11	95.48	93.78	90.82	94.43	92.61
204732_s_at	TRIM23	373	ARD1 RNF46 ARFD1	tripartite motif-containing 23	66.7	69.27	63.45	68.97	65.45	67.13	74.87	74.76	73.71	72.28	66.6	68.39	62.97	65.27	75.94	62.74	69.6	81.17	75.86	67.47	61.99	74.37	77.24	65.61	75	69.13	76.74	70.07	76.34	66.2	65.7
210994_x_at	TRIM23	373	ARD1 RNF46 ARFD1	tripartite motif-containing 23	47.42	52.78	46.75	16.81	26.93	50.39	48.47	64.09	49.55	46.54	44.21	44.91	29.03	26.53	63.17	58.08	47.72	61.62	50.3	34.74	25.1	43.47	39.13	45.66	51.98	41.44	67.51	41.4	46.12	37.46	22.3
210995_s_at	TRIM23	373	ARD1 RNF46 ARFD1	tripartite motif-containing 23	53.31	58.24	53.79	32.22	39.15	53.73	57.24	67.62	57.9	54.96	54.01	54.72	36.45	46.02	65.38	59.03	58.79	71.02	59.92	52.55	36.55	53.67	55.28	56.55	58.99	53.24	69.11	50.26	56.11	50.94	34.18
205239_at	AREG	374	AR CRDGF SDGF	amphiregulin	61.75	52.47	51.15	89.87	74.54	44.77	60.87	60.41	61.45	57.67	55.64	53.12	74.94	64.89	79.31	51.74	92.33	80.25	61.18	81.62	63.89	60.57	70.83	53.04	51.26	63.74	42.24	64.23	72.66	66.1	88.35
215564_at	AREG	374	AR CRDGF SDGF	Amphiregulin	17.67	14.65	15.35	14.53	16.26	17.66	15.58	17.85	18.41	17.58	13.64	13.98	26.21	10.83	18.88	19.2	21.81	18.68	16.14	19.63	14.96	14.76	17.4	15.04	13.96	15.87	14.33	16.77	15.46	18.03	22.29
1565650_at	ARF1	375		ADP-ribosylation factor 1	26.97	26.68	25.44	24.28	25.76	29.95	30.94	19.05	29.74	35.91	25.07	28.4	37.29	29.33	26.08	30.76	25.17	36.89	37.4	28.13	19.24	27.65	22.68	27.8	31.93	31.04	20.4	21.08	31.66	18.08	30.01
1565651_at	ARF1	375		ADP-ribosylation factor 1	69.94	79.06	77.94	78.74	73.18	79.66	82.53	80.59	76.78	86.84	73.46	73.68	78.51	82.13	79.7	73.11	82.44	89.2	81	81.53	82.49	78.1	76.96	84.8	83.21	82.71	64.62	80.63	79.19	77.28	77.28
200065_s_at	ARF1	375		ADP-ribosylation factor 1	98.86	98.65	99.9	98.94	98.11	99.63	98.04	99.01	98.25	98.99	99.1	99.33	96.4	99.21	98.74	97.76	98.66	99.14	97.67	99.56	98.78	98.57	97.4	98.69	98.82	99.19	98.61	99.14	95.7	99.01	97.65
208750_s_at	ARF1	375		ADP-ribosylation factor 1	91.68	88.58	97.49	84.88	86.63	93.63	86.31	96.48	90.35	95.15	93.92	94.64	87.23	93.78	92.94	78.34	92.65	96.21	90.1	93.94	89.57	87.59	83.18	94.04	91.69	94.82	93.94	92.34	91.2	93.28	83.57
232175_at	ARF1	375		ADP-ribosylation factor 1	68.23	74.12	74.09	83.96	75.25	76.15	81.82	79.24	79.12	83.37	67.86	70.22	85.06	80.41	74.16	68.77	77.68	86.84	81.26	68.86	77.14	79.49	77.19	83.7	76.16	80.6	61.18	79.48	83.44	76.28	81.49
244504_x_at	ARF1	375		ADP-ribosylation factor 1	44.62	42.35	56.41	24.25	34.55	42.59	34.81	48.87	41.05	34.53	46.41	48.27	37.88	40.51	42.65	40.24	43.9	44.72	38.68	46.54	42.79	37.72	35.11	50.1	39.57	50.17	48.89	42.34	34.19	41.3	31.69
200011_s_at	ARF3	377		ADP-ribosylation factor 3	96.16	95.91	95.4	94.6	95.42	96.72	91.22	96.03	93.07	96.72	96.49	96.6	96.49	96.19	93.56	95.26	95.53	95.37	92.7	93.46	95.5	92.85	93.94	91.66	92.88	96.18	95.34	96.03	92.43	97.34	95.08
200734_s_at	ARF3	377		ADP-ribosylation factor 3	92.76	88.33	91.17	85.85	90.79	90.02	83.67	87.76	85.29	91	95.13	96	92.4	95.2	88.39	82.02	92.08	92.47	84.01	88.17	93.8	86.31	85.76	89.33	87.61	93.79	95.73	91.03	86.58	93.54	87.34
211622_s_at	ARF3	377		ADP-ribosylation factor 3	69.26	74.09	78.73	61.95	71.63	69.97	62	74.67	64.68	76.11	82.11	82.64	80.49	81.47	66.05	70.32	71.39	81.08	65.85	69.29	78.45	61.56	61.43	71.51	70.12	80.13	83.82	72.46	70.2	79.43	62.6
201096_s_at	ARF4	378	ARF2	ADP-ribosylation factor 4	92.65	93.45	97.16	88.89	92.29	92.09	89.25	94.29	91.13	91.88	95.82	96.25	93.1	92.87	90.74	94.35	94.97	96.05	90.89	98.64	93.87	91.13	90.65	90.53	90.5	96.39	96.69	92.8	91.88	93.61	88.36
201097_s_at	ARF4	378	ARF2	ADP-ribosylation factor 4	99.12	97.57	99.04	98.99	99.13	96.38	97.14	97.81	97.62	97.56	98.8	99.12	98.58	98.05	97.12	97.21	98.48	98.37	97.33	99.67	98.18	98.13	98.04	96.57	96.88	98.93	98.05	98.1	97.87	97.74	98.7
203586_s_at	ARL4D	379	ARF4L ARL6	ADP-ribosylation factor-like 4D	54.42	54.58	67.09	54.16	59.8	62.99	62.57	53.25	61.39	53.9	62.27	66.46	61	65.84	67.44	45.93	57.78	58.49	59.87	57.96	61.01	59.23	50	60.97	63.47	59.99	64.77	58.36	56.56	59.91	54.91
203587_at	ARL4D	379	ARF4L ARL6	ADP-ribosylation factor-like 4D	22.23	23.81	28.7	23.03	27.71	23.19	28.01	23.98	31.6	19.22	23.62	25.22	29.21	29.36	33.35	22.37	25.1	25.82	31.57	25.34	25.63	26.98	26.97	27.32	30.16	22.46	27.36	24.66	33.53	26.26	29.14
201526_at	ARF5	381		ADP-ribosylation factor 5	83.1	88.67	88.46	75.48	82.36	95.04	83.47	87.97	85.69	91.78	87.53	89.28	79.36	94.51	89.94	83.18	88.5	92.47	84.67	81.11	94.26	85.89	82.58	85.79	88.29	92.01	88.75	90.2	82.09	93.37	76.76
203311_s_at	ARF6	382		ADP-ribosylation factor 6	70.48	83.2	84	71.1	72.7	90.79	82.48	93.32	86.29	90.49	88.02	84.59	84.88	91.9	92.82	77.04	82.32	87.52	87.08	78.42	91.83	84.24	80.21	83.92	92.12	91.54	86.89	89.08	91.44	84.33	68.69
203312_x_at	ARF6	382		ADP-ribosylation factor 6	94.08	96.67	93.66	88.97	93.81	95.47	95.75	95.97	96.74	96.71	95.46	94.43	96.19	98.09	97.38	97.68	96.04	94.19	96.72	93.69	96.98	95.32	96.51	95.33	98	96.3	93.5	95.8	97.62	96.03	92.25
224788_at	ARF6	382		ADP-ribosylation factor 6	98.05	98.47	97.04	97.79	98.09	96.3	98.45	98.93	98.38	98.85	97.32	96.72	99.06	94.65	98.23	98.83	96.37	94.04	97.5	94.65	98.91	98.55	99.1	96.64	97.97	97.94	97.87	98.6	98.94	98.95	97.87
206177_s_at	ARG1	383		arginase, liver	37.09	49.31	24.18	49.67	34.03	76.88	34.6	68.53	45.4	30.34	34.26	32.58	38.49	45.88	62.16	48.68	83.64	92	47.44	56.04	45.62	37.27	48.4	43.46	37.58	43.47	27.15	47.58	38.54	39.83	39.34
231662_at	ARG1	383		Arginase, liver	14.27	18.82	11.75	25.67	17.56	28.19	22.79	18.87	20.48	28.14	12.5	9.76	25.82	21.01	19.08	24.93	29.26	32.38	27	15.24	15.16	18.88	26.85	22.12	20.11	17.48	13.43	18.34	21.7	13.48	22.59
231663_s_at	ARG1	383		Arginase, liver	26.59	24.59	22.61	21.11	19.21	32.65	25.96	26.65	24.29	18.52	22.48	18.64	28.4	23.33	22.99	32.97	33.41	36.84	27.22	27.26	22.54	24.24	28.28	26.75	25.67	24.56	23.11	23.44	25.09	21.92	25.92
231665_at	ARG1	383		Arginase, liver	14.75	24.62	20.37	23.29	22.67	21.66	28.93	31	26.19	27.98	21.34	18.52	27.62	32.77	26.74	27.74	32.96	31.32	33.79	17.81	22.07	26.72	25.4	28.66	28.69	24	21.98	25.66	32.39	22.25	29.51
203945_at	ARG2	384		arginase, type II	73.22	64.31	67.07	61.64	77.34	71.97	61.45	55.81	68.4	59.57	68.48	65.91	69.31	64.61	59.92	71	65.68	60.55	66.42	59.38	58.56	63.57	70.88	57.96	59.63	67.29	73.02	60.59	63.66	66.15	72.75
203946_s_at	ARG2	384		arginase, type II	55.08	50.62	56.39	63.11	82.36	45.55	38.73	40.07	56.4	40.69	47.71	55.81	55.56	52.21	39.95	62.1	50.73	38.75	45.09	32.1	50.79	45.27	63.49	37.57	33.17	52.08	82.63	50.11	51.26	60.37	66.6
1555814_a_at	RHOA	387	RHO12 ARH12 ARHA RHOH12	ras homolog gene family, member A	93.61	97.18	98.57	86.99	86.04	99.19	91.81	99.79	94.08	98.77	97.44	97.34	93.39	98.38	98.97	94.54	98.35	98.92	95.07	94.41	98.06	91.28	89.33	99.3	98.34	98.69	98.19	97.02	95.55	98.91	84.44
200059_s_at	RHOA	387	RHO12 ARH12 ARHA RHOH12	ras homolog gene family, member A	99.9	99.62	99.97	99.9	99.62	99.99	99.7	100	99.78	100	100	99.98	99.96	99.97	99.97	98.82	99.97	100	99.82	99.82	100	99.75	99.38	100	99.89	100	99.96	99.98	99.47	100	99.53
240337_at	RHOA	387	RHO12 ARH12 ARHA RHOH12	Ras homolog gene family, member A	31.84	31.69	22.43	21.34	25.35	18.63	29.92	25.53	29.85	20.7	24.31	24.87	33.79	31.23	26	51.14	28.76	32.05	31.14	33.91	18.04	26.48	30.14	31.31	29.87	25.16	25.24	22.51	32.58	21.77	23.91
1553962_s_at	RHOB	388	MST081 MSTP081 ARH6 RHOH6 ARHB	ras homolog gene family, member B	49.13	52.3	45.94	19.38	29.29	58.43	39.19	66.84	31.27	68.71	53.37	50.84	35.83	49.01	62.6	37.77	54.54	76.04	34.14	72.36	52.16	30.39	42.86	58.65	62.35	62.68	29.03	46.93	27.78	37.83	22.62
1553963_at	RHOB	388	MST081 MSTP081 ARH6 RHOH6 ARHB	ras homolog gene family, member B	4.1	5.37	6.53	4.71	4.57	4.15	5.72	7.93	6.39	4.28	5.17	4.96	6.27	2.61	5.56	6.57	6.5	4.09	5.15	3.1	6.32	5.96	5.01	5.53	4.94	5.12	7.97	4.74	5.53	5.14	4.7
1553965_x_at	RHOB	388	MST081 MSTP081 ARH6 RHOH6 ARHB	ras homolog gene family, member B	9.07	8.34	9.95	6.34	6.75	10.87	8.34	9.92	7.61	10.81	9.08	8.57	10.52	5.93	9.68	10.27	12.24	10.99	7.65	9.81	12.21	7.35	10.24	13.67	10.6	9.87	9.55	8.08	6.18	8.74	8.68
212099_at	RHOB	388	MST081 MSTP081 ARH6 RHOH6 ARHB	ras homolog gene family, member B	86.09	93.65	77.11	68.74	69.56	95.45	79.42	92.37	69.97	94.99	80.88	78.31	73.03	84.03	96.09	95.52	94.18	96.4	80.98	97.04	97.13	65.79	72.54	93.25	93.83	91.47	44.39	89.79	73.58	91.32	67.69
200885_at	RHOC	389	ARHC ARH9 RHOH9 H9	ras homolog gene family, member C	82.2	83.84	93.68	73.81	81.04	90.37	72.58	89.07	79.5	93.14	91.53	93.98	89.35	88.03	89.62	70.46	75.3	67.5	82.72	73.8	93.19	78.6	80.4	82.91	90.31	89.22	91.03	88.9	91.95	93.2	73.95
235742_at	RHOC	389	ARHC ARH9 RHOH9 H9	Ras homolog gene family, member C	47.23	43.92	48.31	29.5	43.89	46.07	27.88	31.07	38.65	46.01	36.99	39.61	49.56	44.27	38.65	48.06	32.88	25.74	40.13	30.93	50.02	38.15	39.86	42.08	36.02	36.26	48.45	39.48	54.25	40.59	42.63
212724_at	RND3	390	RhoE Rho8 memB ARHE	Rho family GTPase 3	94.16	34.44	82.65	58.27	44.13	31.1	41.62	35.35	40.94	35.92	57.75	67.91	49.82	53.16	43.6	31.75	46.47	49.26	43.51	76.54	39.99	44.73	38.11	42.12	39.01	43.04	45.31	36.89	46.74	34.18	46.49
203175_at	RHOG	391	ARHG	ras homolog gene family, member G (rho G)	96.47	94.15	95.66	90.46	95.97	99.5	92.79	97.29	94.57	98.14	96.63	96.61	94.6	96.83	96.66	86.52	97.25	99.41	94.08	90.69	98.44	94.94	95.5	91.94	93.6	98.36	93.62	97.09	90.56	98.3	93.04
202117_at	ARHGAP1	392	RHOGAP1 RHOGAP CDC42GAP p50rhoGAP	Rho GTPase activating protein 1	94.88	96.9	95.49	96.06	94.69	97.38	92.87	96.77	95.08	97.15	94.45	94.76	92.69	94.17	96.27	96.27	96.47	95.68	94.82	94.67	96.53	95.34	95.29	93.68	95.07	94.93	91.33	96.87	94.32	96.97	95.41
216689_x_at	ARHGAP1	392	RHOGAP1 RHOGAP CDC42GAP p50rhoGAP	Rho GTPase activating protein 1	74.63	68.01	75.34	55.99	62.01	70.74	66.76	76.53	67.61	78.42	74.19	74.68	66.7	73.63	62.43	51.65	65.75	81.84	71.11	75.65	66.96	66.54	64.96	64.83	70.07	75.97	67.59	68.68	70.8	65.94	60.71
217153_at	ARHGAP1	392	RHOGAP1 RHOGAP CDC42GAP p50rhoGAP	Rho GTPase activating protein 1	46.86	38.07	40.69	40.55	46.26	37.15	38.8	39.1	44.42	29.82	41.93	47.09	45.88	42.43	37.82	33.06	43.23	46.76	45.46	43.72	48.8	42.21	38.32	39.22	38.24	47.03	41.91	41.05	51.16	43.78	43.66
241419_at	ARHGAP1	392	RHOGAP1 RHOGAP CDC42GAP p50rhoGAP	Rho GTPase activating protein 1	38.89	63.2	51.26	63.01	54.41	45.71	62.07	67.77	61.41	67.46	46.56	47.62	50.65	59.63	47.01	53.06	45.45	45.72	61.11	47.82	56.13	64.07	60.67	47.23	59.92	51.01	46.24	63.37	62.38	59.86	56.39
204425_at	ARHGAP4	393	p115 SrGAP4 C1 RGC1 RhoGAP4	Rho GTPase activating protein 4	69.2	85.9	77.13	72.04	77.94	93.99	84	85.66	83.55	91.48	72.17	72.32	70.39	89.66	89.56	80.08	85.73	86.74	84.25	76.74	93.44	82.89	80.57	86.06	87.05	82.8	70.48	87.12	81.13	86.3	75.03
1552627_a_at	ARHGAP5	394	p190-B GFI2 p190BRhoGAP RhoGAP5	Rho GTPase activating protein 5	53.93	51.64	25.58	45.56	49.32	35.04	54.92	59.15	54.25	57.07	42.29	60.32	56.4	53.85	67.39	50.17	49.94	35.33	54.9	60.29	53.23	53.3	55.43	62.65	68.63	52.56	68.28	50.39	55.71	55.6	49.15
217936_at	ARHGAP5	394	p190-B GFI2 p190BRhoGAP RhoGAP5	Rho GTPase activating protein 5	74.55	75.56	30.93	71.5	72.3	71.79	75.12	74.17	74.68	75.2	56.12	73.13	70.88	75.66	83.04	80.04	61.63	56.63	73.59	81.35	78.33	76.65	76.75	74.46	85.16	69.9	78.46	73.61	67.73	75.22	72.94
233849_s_at	ARHGAP5	394	p190-B GFI2 p190BRhoGAP RhoGAP5	Rho GTPase activating protein 5	78.69	73	25.24	83.37	80.22	62.28	78.52	76.13	77.64	74.05	58.29	79.11	78.94	80.75	79.56	68.57	62.3	46.68	74.07	88.01	73.1	80.41	82.17	75.36	83.29	70.22	83.27	75.21	72.48	78.3	83.36
233872_x_at	ARHGAP5	394	p190-B GFI2 p190BRhoGAP RhoGAP5	Rho GTPase activating protein 5	20.17	23.72	18.29	26.2	24.15	15.33	28.72	33.8	28.77	24.12	19.76	18.03	34.34	25.87	18.36	28.42	21.43	26.59	28.3	16.2	18.99	24.9	26.13	28.86	26.52	21.15	17.63	23.6	26.28	18.64	28.68
235635_at	ARHGAP5	394	p190-B GFI2 p190BRhoGAP RhoGAP5	Rho GTPase activating protein 5	55.17	66.32	21.46	72.5	62.86	58.16	65.46	63.92	65.89	63.28	32.16	45.19	71.48	59.05	70.95	77.06	44.11	36.14	61.22	58.54	66.45	66.39	67.99	62.72	68.98	46.99	49.99	65.73	57.03	65.82	71.32
206167_s_at	ARHGAP6	395	RHOGAPX-1 RHOGAP6	Rho GTPase activating protein 6	85.33	67.59	44.85	72.48	68.1	58.62	39.67	68.48	29.66	65.94	47.4	57.12	40.01	29.63	54.69	71.03	40.57	44.72	29.93	54.75	71.05	33.22	27.63	28.86	41.98	62	22.97	71.82	38.83	80.33	57.64
208085_s_at	ARHGAP6	395	RHOGAPX-1 RHOGAP6	Rho GTPase activating protein 6	16.03	15.19	15.6	15.5	16.17	10.26	14.83	16.89	16.31	14.85	13.68	12.62	16.87	15.49	16.06	14.84	16	14.6	13.87	17.14	10.37	14.59	20.64	14.17	13.34	12.84	15.37	12.24	14.46	18.15	15.8
201167_x_at	ARHGDIA	396	GDIA1 HEL-S-47e RHOGDI-1 RHOGDI NPHS8	Rho GDP dissociation inhibitor (GDI) alpha	64.81	71.11	78.79	45.02	62.29	60.19	64.42	72.33	67.03	79.75	68.91	73.04	63.69	71.01	64.1	69.8	64.45	75.32	66.57	68.51	74.9	61.29	60.94	69.8	72.77	73.68	72.55	67.71	68.01	57.91	54.95
201168_x_at	ARHGDIA	396	GDIA1 HEL-S-47e RHOGDI-1 RHOGDI NPHS8	Rho GDP dissociation inhibitor (GDI) alpha	86.59	85.96	91.8	71.87	83.59	94.22	86.69	88.45	86.19	93.25	89.01	90.73	79.91	95.58	93.7	76.21	92.4	90.29	87.25	91.78	90.77	86.19	85.17	90.15	92.48	90.91	86.4	87.74	82.42	90.89	79.55
211716_x_at	ARHGDIA	396	GDIA1 HEL-S-47e RHOGDI-1 RHOGDI NPHS8	Rho GDP dissociation inhibitor (GDI) alpha	90.23	88.95	93.07	76.66	87.62	95.17	89.67	89.82	89.86	93.47	91.26	92.33	85.9	96.46	95.22	81.96	93.81	92.03	90.38	93.92	92.5	89.13	88.54	91.93	93.99	92.62	89.03	90.1	87.03	92.31	85.29
213606_s_at	ARHGDIA	396	GDIA1 HEL-S-47e RHOGDI-1 RHOGDI NPHS8	Rho GDP dissociation inhibitor (GDI) alpha	56.9	64.95	78.59	33.7	58.91	38.36	55.24	70.09	57.87	78.94	61.51	68.4	56.36	63.07	54.77	63.76	55.35	67.44	57.8	61.73	70.06	51.49	50.74	62.56	67.13	69	71.75	61.43	66.73	47.95	46.54
1555811_at	ARHGDIB	397	Ly-GDI RAP1GN1 GDIA2 RhoGDI2 D4 LYGDI GDID4	Rho GDP dissociation inhibitor (GDI) beta	71.85	77.39	72.21	64.88	63.06	81.87	70.51	74.07	74.2	76.62	74.78	74	64.7	83.9	70.71	73.47	71.93	85.17	76.12	64.09	75.4	71.73	73.89	71.6	72.35	78.13	74.92	74.65	68.15	84.05	65.76
1555812_a_at	ARHGDIB	397	Ly-GDI RAP1GN1 GDIA2 RhoGDI2 D4 LYGDI GDID4	Rho GDP dissociation inhibitor (GDI) beta	93.73	99.67	98.64	97.09	94.68	99.86	97.37	99.99	98.87	99.9	96.91	97.48	91.73	99.8	98.99	99.4	97.9	99.65	99.19	93.72	99.34	97.7	98.53	99.27	98.4	98.76	99.31	99.19	97.91	99.99	96.58
201288_at	ARHGDIB	397	Ly-GDI RAP1GN1 GDIA2 RhoGDI2 D4 LYGDI GDID4	Rho GDP dissociation inhibitor (GDI) beta	99.39	100	99.6	99.97	99.36	100	99.74	100	99.96	100	98.98	99.36	98.44	99.99	99.92	99.98	99.87	99.95	99.99	97.68	100	99.88	99.99	99.94	99.84	99.6	99.93	99.99	99.95	100	99.98
206888_s_at	ARHGDIG	398	RHOGDI-3	Rho GDP dissociation inhibitor (GDI) gamma	38.99	40.93	54.54	48.78	45.59	39.93	44.8	48.76	47.47	48.82	52.8	52.88	42.27	47.4	43.65	31.81	46.97	47.49	46.26	42.44	52.19	47.58	46.15	42.49	46.15	50.86	51.08	44.44	41.66	57.77	44.59
204951_at	RHOH	399	ARHH TTF	ras homolog gene family, member H	70.77	91.92	62.05	85.38	87.65	95.23	97.08	91.52	95.85	91.76	60.75	62.73	73.52	98	98.83	89.4	87.68	85.85	96.14	90.57	93.68	95.17	95.93	94.24	98.28	66.99	95.16	92.26	90.65	93.25	87.28
236293_at	RHOH	399	ARHH TTF	ras homolog gene family, member H	52.15	86.73	33.67	89.61	74.25	69.94	92.46	91.94	89.26	88.76	34.38	39.71	66.77	96.69	89.64	79.79	76.63	73.61	90.11	82.16	72.7	90.05	93.82	90.8	95.14	47.31	59.96	87.07	79.91	88.1	78.86
201657_at	ARL1	400	ARFL1	ADP-ribosylation factor-like 1	83.99	70.9	81.2	77.94	72.66	63.05	71.89	74.54	72.03	71.9	78.81	79.73	78.52	64.83	67.99	75.54	71.06	37.43	68.77	88.57	71.35	74.66	75.4	62.64	68.11	71.9	85.23	70.85	75.08	75.48	76.28
201658_at	ARL1	400	ARFL1	ADP-ribosylation factor-like 1	89.61	82.2	86.52	90.38	85.83	79.9	85.82	82.72	83.79	81.25	84.99	86.19	85.79	83.54	85.96	81.24	83.44	66.31	83.47	93.24	83.55	86.01	85.36	77.85	82.94	80.99	86.41	82.84	84.36	81.8	88.34
201659_s_at	ARL1	400	ARFL1	ADP-ribosylation factor-like 1	93.33	81.74	89.2	82.74	81.68	77.27	84.55	84.33	83.04	80.62	89.54	90.5	84.9	81.28	84.62	83.88	82.7	53	83.48	94.91	82.67	85.07	85.43	80.34	85.71	84.12	91.92	81.95	81.96	84.84	80.65
214609_at	PHOX2A	401	NCAM2 CFEOM2 PMX2A ARIX FEOM2	paired-like homeobox 2a	34.45	39.96	42.51	39.92	39.52	39.19	41.31	44.2	41.26	38.63	41.32	38.68	42.61	45.84	41.01	38.15	38.12	40.88	44.24	44.06	44.8	40.87	43.75	39.07	41.16	43.22	37.56	41.19	40.3	44.53	39.98
202564_x_at	ARL2	402	ARFL2	ADP-ribosylation factor-like 2	83.58	77.96	88.26	86.81	85.18	82.89	77.19	78.75	78.87	79.8	83.78	83.5	77.94	80.58	79.39	70.55	85	50.72	77.45	82.54	81.2	79.32	76.38	73.57	82.63	75.77	86.56	80.21	74.27	82.71	85.35
1568590_at	ARL3	403	ARFL3	ADP-ribosylation factor-like 3	51.7	55.22	53.79	37.51	47.4	55.22	55.91	51.82	53	53.44	56.89	54.49	47.83	51.49	47.14	55.19	48.39	69	53.97	48.94	54.72	56.22	56.76	51.24	49.89	58.59	54.44	51.88	52.32	55.33	45.77
202641_at	ARL3	403	ARFL3	ADP-ribosylation factor-like 3	85.5	79.01	84.57	89.57	85.81	85.31	78.35	80.77	83.12	77.28	86.94	85.81	88.17	85.01	81.19	76.33	82.13	86.9	80.23	87.11	86.43	83.96	82.11	84.16	75.78	83.27	91.2	81.58	79.12	84.84	86.48
213433_at	ARL3	403	ARFL3	ADP-ribosylation factor-like 3	47.37	48.01	48.24	50.21	47.98	55.75	50.58	53.83	52.58	50.72	48.25	48.54	48.84	53.88	55.66	40.84	47.82	55.08	50.84	47.38	56.89	53.02	49.38	53.96	53.02	51.05	59.11	51.14	51.89	53.53	52.39
210828_s_at	ARNT	405	HIF-1-beta bHLHe2 HIF1-beta HIF-1beta HIF1BETA HIF1B TANGO	aryl hydrocarbon receptor nuclear translocator	45.48	49.43	62.9	36.08	40.07	27.91	46.69	57.48	45.64	52.6	44.55	42.87	45.06	37.83	37.14	50.09	36.84	42.29	45.66	23.91	33.61	43.11	52.43	35.3	53.02	43.33	49.72	42.38	46.23	36.16	38.02
218221_at	ARNT	405	HIF-1-beta bHLHe2 HIF1-beta HIF-1beta HIF1BETA HIF1B TANGO	aryl hydrocarbon receptor nuclear translocator	74.46	80.18	85.61	74.8	76.97	74.23	74.01	80.63	78.84	77.49	76.52	77.87	76.52	67.64	79.18	86.88	77.32	80.38	74.65	68.16	78.13	76.73	80.51	72.09	78.47	80.75	79.43	79.31	78.56	79.92	78.1
218222_x_at	ARNT	405	HIF-1-beta bHLHe2 HIF1-beta HIF-1beta HIF1BETA HIF1B TANGO	aryl hydrocarbon receptor nuclear translocator	53.98	58.93	72.2	31.04	42.93	59.23	46.15	65.66	46.36	61.6	63.31	61.81	48.62	37.31	55.23	55.14	52.82	50.6	43.19	30.15	61.1	42.72	52.14	38.19	59.41	61.48	55.27	56.94	46.03	58.76	33.63
230619_at	ARNT	405	HIF-1-beta bHLHe2 HIF1-beta HIF-1beta HIF1BETA HIF1B TANGO	aryl hydrocarbon receptor nuclear translocator	75.52	80.19	78.24	78.24	75.18	78.75	69.56	74.77	72.58	74.35	76.84	76.76	77.19	57.9	74.66	87	75.45	73.26	69.04	66.96	75.83	70.37	77.53	62.57	74.98	77.33	66	76.65	73.09	77.99	74.89
231016_s_at	ARNT	405	HIF-1-beta bHLHe2 HIF1-beta HIF-1beta HIF1BETA HIF1B TANGO	Aryl hydrocarbon receptor nuclear translocator	72.16	77.9	79.66	69.99	71.84	62.27	71.66	72.22	74.02	71.44	72.57	71.74	75.05	65.24	75.7	86.81	74.65	76.36	69.24	72.61	65	68.95	79.08	63.32	76.54	73.63	69.68	70.36	72.32	74.66	75.71
233724_at	ARNT	405	HIF-1-beta bHLHe2 HIF1-beta HIF-1beta HIF1BETA HIF1B TANGO	aryl hydrocarbon receptor nuclear translocator	26.89	43.82	34.58	48.97	38.17	32.6	43.69	47.93	39.48	50.92	31.15	34.72	38.75	36.26	38.06	58.61	35.82	41.53	43.87	32.02	32.85	43.66	51.68	40.17	47.87	40.52	28.54	39.7	46.65	28.87	33.66
209824_s_at	ARNTL	406	PASD3 BMAL1 MOP3 JAP3 bHLHe5 BMAL1c TIC	aryl hydrocarbon receptor nuclear translocator-like	85.92	88.22	80.99	68.52	68.34	92.03	75.28	89.46	89.4	88.91	89.7	86.91	82.77	61.62	84.17	87.31	75.43	93.3	90.21	64.02	86.85	87.18	89.22	67.26	74.33	85.2	84.54	88.94	91.47	88.08	63.67
210971_s_at	ARNTL	406	PASD3 BMAL1 MOP3 JAP3 bHLHe5 BMAL1c TIC	aryl hydrocarbon receptor nuclear translocator-like	76.54	78.36	75.29	44.71	48.09	79.51	60.19	85.29	80.24	81.34	82.37	78.78	70.04	43.93	68.53	75.11	59.98	88.11	78.85	43.62	71.12	75.52	76.97	52.72	59.57	76.02	77.21	76.3	83.49	74.8	41.88
207136_at	ARR3	407	ARRX	arrestin 3, retinal (X-arrestin)	46.97	45.1	47.89	46.53	46.44	50.57	51.05	51.31	50.08	49.38	55.29	52.8	49.18	62.85	41.71	29.47	45.21	58.87	55.19	60.09	46.6	51.63	47.93	43.22	52.03	49.11	49.77	48.53	56.44	49.95	45.35
218832_x_at	ARRB1	408	ARB1 ARR1	arrestin, beta 1	59.99	66.95	61.1	28.61	38.44	73.73	13.4	74	27.07	72.96	59.22	63.91	37.32	29.03	24.4	61.53	57.28	68	30.97	9.56	74.38	27.55	17.25	32.53	13.65	69.72	33.23	62.82	56.85	74.31	30.97
222756_s_at	ARRB1	408	ARB1 ARR1	arrestin, beta 1	81.64	75.59	70.54	77.55	73.7	80.13	34.94	74.47	60.33	76.52	78.05	78.52	74.39	65.3	62.78	75.52	73.44	81.65	61.54	40.59	80.15	61.5	58.49	57.4	43.98	80.46	58.17	75.93	71.19	79.54	73.95
222912_at	ARRB1	408	ARB1 ARR1	arrestin, beta 1	90.68	84.48	76.09	85.26	77.26	86.9	41.02	86.94	64.88	88.26	84.17	85.68	79.03	69.48	62.91	81.42	82.66	87.43	68.16	49.73	88	68.16	63.21	62.93	46.13	87.21	62.08	86.04	83.08	89.28	81.26
203388_at	ARRB2	409	BARR2 ARR2 ARB2	arrestin, beta 2	81.16	92.38	76.63	65.06	72.98	96.27	70.91	95.59	84.93	96.59	91.12	91.64	78.79	90.01	86.19	87.1	85.75	98.18	85.61	56.69	95.4	80.04	76.78	83.83	79.77	94.62	80.03	91.74	83.08	94.76	68.32
204443_at	ARSA	410	MLD	arylsulfatase A	68.62	54.36	68.45	34.23	47.19	78.32	46.92	49.39	46.7	61.92	66.64	70.2	43	55.24	63.86	41.42	58.47	67.36	46.37	77.14	72.77	49.4	56.11	37.48	61.92	63.83	49.21	57.94	44.54	61.22	43.16
1554030_at	ARSB	411	MPS6 G4S ASB	arylsulfatase B	63.2	43.44	67.95	51.94	54.43	48.01	44.73	46.29	43	42.42	66.45	72.43	60.06	39.69	45.69	34.28	58.9	54.61	38.17	56.62	51.94	43.79	44.63	42.49	44.61	62.78	42.13	49.58	47.42	48.72	51.31
1554032_at	ARSB	411	MPS6 G4S ASB	arylsulfatase B	20.53	15.25	22.83	25.51	21.35	17.64	19.71	16.55	19.31	19.27	20.79	25.2	33.31	12.1	14.73	20.06	18.51	16.7	17.31	14.86	15.87	17.91	18.69	17.91	19.2	19.97	18.04	16.35	18.19	16.8	26.02
206129_s_at	ARSB	411	MPS6 G4S ASB	arylsulfatase B	82.51	53.35	74.2	51.37	59.15	61.48	43.44	59.9	42.63	55.4	78.7	81.82	71.82	35.34	50.17	46.36	64.71	59.16	43.27	63.82	64.49	44.98	40.75	39.86	39.78	70.52	53.62	57.25	50.02	55.34	53.19
232197_x_at	ARSB	411	MPS6 G4S ASB	arylsulfatase B	81.45	59.28	76.35	60.07	64.26	45.07	45.93	52.56	41.32	62.51	81.29	82.52	70.75	25.36	39.36	68.81	41.42	60.02	37.45	67.83	60.48	51.16	56.83	37.53	41.98	74.09	57.91	59.36	54.33	61.53	60.96
203767_s_at	STS	412	ARSC1 ARSC XLI ASC SSDD ES	steroid sulfatase (microsomal), isozyme S	78.11	66.01	67.28	51.71	50.83	64.09	63.97	70.03	49.28	71.06	70.91	74.28	53.27	52.22	54.56	66.73	64.73	58.74	49.37	77.27	69.63	51.72	47.69	72.61	47.58	72.14	70.12	67.33	62.7	71.75	50.71
203768_s_at	STS	412	ARSC1 ARSC XLI ASC SSDD ES	steroid sulfatase (microsomal), isozyme S	71.14	50.21	51.21	43.12	40.92	49.99	51.12	56.02	41.06	51.69	57.2	64.02	44.31	47.49	47.09	43.03	52.15	57.23	39.16	64.37	54.46	39.74	38.14	60.93	42.02	58.43	49.52	51.08	37.57	67.55	45.15
203769_s_at	STS	412	ARSC1 ARSC XLI ASC SSDD ES	steroid sulfatase (microsomal), isozyme S	72.81	61.5	51.99	48.42	44.7	66.14	65.21	61.5	50.23	62.34	57.85	61.6	49.48	54.3	58.79	59.44	57.78	52	50.04	74.46	68.13	52.43	48.86	70.03	52.24	64.05	59.73	62.59	57.3	66.78	48.6
203770_s_at	STS	412	ARSC1 ARSC XLI ASC SSDD ES	steroid sulfatase (microsomal), isozyme S	32.1	14.9	18.64	11.77	16.74	12.23	23.76	16.67	14.81	13.78	18.11	26.05	26.62	9.86	13.71	15.45	19.54	15.04	16.08	26.09	16.95	12.22	10.79	23.21	12.71	18.21	15.73	13.95	17.72	17.36	17.36
206831_s_at	ARSD	414	ASD	arylsulfatase D	50.92	42.02	58.23	39.97	38.85	43.82	31.55	55.21	29.15	50.41	46.34	53.1	46.29	24.8	33.77	40.97	47.69	44.02	30.44	30.49	46.57	29.83	37.92	52.3	28.63	50.14	28.08	44.29	39.95	31.22	42.95
207784_at	ARSD	414	ASD	arylsulfatase D	26.92	25.02	20.97	23.48	31.47	31.23	28.31	14.62	27.98	20.78	23.07	21.41	37.66	29.17	25.29	30.18	32.04	19.42	26.5	30.18	28.78	23.55	30.08	28.01	25.54	25.67	20.36	22.21	25.17	17.69	29.22
223695_s_at	ARSD	414	ASD	arylsulfatase D	70.56	66.84	73.98	70.09	73.15	67.48	47.65	66.67	42.77	70.4	69.76	68.54	76.09	40.49	55.56	67.6	78.08	49.95	49.82	30.3	72.19	41.76	46.99	70.7	50.95	70.71	20.39	68.38	68.92	77.32	75.63
223696_at	ARSD	414	ASD	arylsulfatase D	78.6	71.3	78.65	64.43	69.55	75.07	51.11	72.49	43.14	75.99	77.22	74.47	68.52	35.88	58.3	62.67	81.89	51.94	50.68	32.52	82.4	43.68	42.47	74.64	55.07	80.08	15.06	73.06	69.27	81.03	70.33
225280_x_at	ARSD	414	ASD	arylsulfatase D	77.92	70.56	77.4	73.36	76.08	75.31	57.75	68.98	55.74	73.16	74.95	74.87	76.62	59.41	66.68	66.92	82.31	66.96	60.49	58.02	79.02	55.52	56.07	76.58	62.05	77.63	36.4	72.76	72.14	78.32	77.32
225286_at	ARSD	414	ASD	arylsulfatase D	81.23	73.11	79.41	78.9	79.19	81.37	55.06	70.07	47.49	75.2	79.4	77.28	77.12	38.86	68.87	70.71	86.28	68.28	54.11	38.71	84.53	51.26	50.51	75.31	60.97	80.54	24.56	74.97	68.77	78.1	82.42
230131_x_at	ARSD	414	ASD	arylsulfatase D	76.84	70.07	75.93	72.81	75.69	74.22	61.89	69.2	58.78	71.17	74.55	74.26	76.25	63.45	67.38	66.4	81.22	67.69	63.41	59.35	78.69	59.48	59.43	78.29	64.76	77.94	40.78	72.34	72.08	77.14	76.65
232423_at	ARSD	414	ASD	arylsulfatase D	55.63	56.03	73.41	56.22	51.39	51.23	34.51	61.83	29.29	69.35	61.29	62.74	46.92	32.6	35.68	53.68	65.54	49.26	36.46	24.66	59.84	34.15	34.97	60.35	40.36	68.4	25.53	57.08	50.17	53.82	54.41
205894_at	ARSE	415	ASE CDPX1 CDPXR CDPX	arylsulfatase E (chondrodysplasia punctata 1)	30.17	30.47	39.18	40.11	33.07	36.94	34.57	27.54	33.92	33.63	39.33	35.23	30.53	47.01	33	24.73	34.91	46.57	36.5	44.62	23.54	33.57	32.01	33.48	37.42	33.31	31.8	31.94	34.79	29.84	34.65
214490_at	ARSF	416	ASF	arylsulfatase F	24.91	26.76	31.18	24.5	23.44	34.32	25.14	24.91	28.9	26.18	31.72	33.43	23.34	34.87	30.91	17.97	28.52	32.93	26.71	42.66	26.32	27.16	27.17	27.55	32.07	30.44	29.56	27.01	22.76	31.77	29.06
1570479_at	ART1	417	CD296 ART2 RT6 ARTC1	ADP-ribosyltransferase 1	41.14	35.2	47.34	38.81	38.49	32.49	42.7	35.53	43.08	45.2	45.4	47.45	34.45	64.56	28.22	20.13	33.98	53.81	47.25	59.2	35.55	45.66	42.85	33.75	43.86	46.1	47.92	36.64	41.57	47.7	39.37
1570480_s_at	ART1	417	CD296 ART2 RT6 ARTC1	ADP-ribosyltransferase 1	15.41	15.8	16.73	20.54	18.39	13.96	17.18	19.5	18.04	13.55	15.79	17.2	21.39	14.48	18.12	16.37	15.94	11.88	15.55	20.13	13.7	15.4	18.99	16.04	15.7	17.01	17.11	16.49	19.42	18.49	16.45
207919_at	ART1	417	CD296 ART2 RT6 ARTC1	ADP-ribosyltransferase 1	52.64	48.15	48.77	49.28	48.79	45.11	53.03	44.15	50.9	48.89	56.81	56.18	50.27	62.47	48.39	38.89	48.46	63.27	50.68	61.76	45.71	52.06	52.19	50.76	53.6	55.44	43.5	49.24	50.92	52.82	46.71
210147_at	ART3	419	ARTC3	ADP-ribosyltransferase 3	32.64	21.93	29.34	21.9	26.24	21.13	25.87	15.04	27.28	23.03	27.48	25.89	20.92	30.06	22.64	22.97	28.29	24.49	28.29	32.06	21.36	27.81	23.97	29.51	26.62	25.98	23.4	19.97	23.62	18.57	26.52
207220_at	ART4	420	ARTC4 DOK1 CD297 DO	ADP-ribosyltransferase 4 (Dombrock blood group)	35.27	25.62	29.41	29.38	29.6	30.96	30.7	27.69	27.85	23.54	31.2	32.7	27.4	33.06	26.21	21.27	42.2	45.61	30.2	38.72	29.94	31.71	28	37.75	30.16	33.26	26.05	28.05	30.64	26.45	25.68
1556149_at	ARVCF	421		armadillo repeat gene deleted in velocardiofacial syndrome	42.65	30.42	21.12	25.96	30.19	36.21	41.39	23.87	31.65	27.74	37.59	37.8	36.17	33.82	30.55	36.82	32.33	62.11	37.26	56.6	28.8	29.81	29.81	34.57	37.57	37.28	18.4	28.14	37.67	21.38	26.29
205784_x_at	ARVCF	421		armadillo repeat gene deleted in velocardiofacial syndrome	27.31	31.41	28.71	49.26	48.04	31.45	29.52	25.55	28.28	31.18	34.33	32.11	33.1	30.57	28.55	32.91	30.62	40.94	28.06	31.36	34.38	30.28	25.38	36.82	27.38	31.65	30.73	31.77	45.73	31.16	49.57
217516_x_at	ARVCF	421		armadillo repeat gene deleted in velocardiofacial syndrome	43.99	40.86	44.12	60.35	61.02	47.21	42.42	32.32	40.97	36.89	52.06	46.53	44.09	55.73	45.78	38.06	47.67	49.75	43.63	53.28	47.26	41.88	34.79	53.36	40.47	44.21	46.4	39.74	58.49	49.2	60.71
1555419_a_at	ASAH1	427	AC SMAPME PHP32 ACDase ASAH PHP	N-acylsphingosine amidohydrolase (acid ceramidase) 1	99.53	95.18	94.98	91.64	84.15	97.9	86.34	98.64	82.55	96.48	97.38	99.45	87.27	74.92	93.97	91.08	94.84	99.27	84.64	93.68	96.89	84.24	82.17	84.75	90.38	97.91	84.56	96.21	87.72	97.86	84.7
210979_at	ASAH1	427	AC SMAPME PHP32 ACDase ASAH PHP	N-acylsphingosine amidohydrolase (acid ceramidase) 1	19.83	18.76	20.78	19.59	17.87	21.33	21.11	16.8	19.91	20.7	22.57	23.24	17.77	20.97	18.73	18.53	25.51	30.75	18.73	23.36	24.15	18.11	17.22	26.29	26.05	22.71	23.48	17.71	17.62	19.53	19.81
210980_s_at	ASAH1	427	AC SMAPME PHP32 ACDase ASAH PHP	N-acylsphingosine amidohydrolase (acid ceramidase) 1	99.45	98.09	96.21	95.66	92.15	95.14	91.56	98.69	87.83	98.46	98.34	99.76	89.31	79.51	94.12	97.71	96.75	99.57	88.88	96	97.91	89.59	90.17	85.27	92.81	98.59	87.92	98.11	93.72	98.56	93.27
213702_x_at	ASAH1	427	AC SMAPME PHP32 ACDase ASAH PHP	N-acylsphingosine amidohydrolase (acid ceramidase) 1	100	99.4	98.44	98.93	97.47	98.93	96.93	99.86	94.94	99.68	99.61	99.99	96.34	91.03	98.26	99.02	98.98	99.95	95.84	98.7	99.64	95.96	96.08	94.42	97.62	99.72	94.78	99.57	96.89	99.8	97.54
213902_at	ASAH1	427	AC SMAPME PHP32 ACDase ASAH PHP	N-acylsphingosine amidohydrolase (acid ceramidase) 1	97.59	93.12	93.19	97.46	94.53	93.74	87.78	95.55	83.78	95.51	93.44	97.2	89.96	84.08	96.44	90.72	96.55	98.26	84.35	93.55	95.88	85.32	84.71	87.93	89.89	96.69	84.6	95.38	87.56	96.4	94.1
209985_s_at	ASCL1	429	bHLHa46 HASH1 MASH1 ASH1	achaete-scute complex homolog 1 (Drosophila)	20.61	24.07	24.74	15.43	20	24.89	21.88	19.57	25.21	15.33	24.37	23.06	23.81	24.1	32.26	25.77	27.6	15.75	22.37	32.79	23.33	21.86	22.92	23.01	21.8	22.28	21.24	21.74	20.25	28.17	18.7
209986_at	ASCL1	429	bHLHa46 HASH1 MASH1 ASH1	achaete-scute complex homolog 1 (Drosophila)	18.5	16.96	23.1	20.95	20.33	16.93	18.95	19.58	19.1	18.06	25.2	24.98	15.95	17.07	15.08	11.14	20.09	29.15	16.69	20.65	13.47	17.65	19.71	20.87	17.75	23.16	17.82	17.51	15.66	19.89	22.21
209987_s_at	ASCL1	429	bHLHa46 HASH1 MASH1 ASH1	achaete-scute complex homolog 1 (Drosophila)	13.46	12.96	15.85	15.44	16.22	14.52	19.3	12.25	16.2	15.58	14.03	12.91	13.83	15.26	14.61	12.31	15.91	15.51	17.56	22.69	16.3	19.21	22.83	19.47	18.12	15.3	17.01	13.79	14.24	14.06	14.94
209988_s_at	ASCL1	429	bHLHa46 HASH1 MASH1 ASH1	achaete-scute complex homolog 1 (Drosophila)	21.01	13.53	21.27	18.63	16.26	11.67	21.52	18.65	21.08	18.04	22.39	23.42	15.65	16.83	21.17	12.58	16.12	30.11	22.47	34.11	14.22	26.82	28.54	20.96	22.31	17.76	21.98	15.93	19.36	15.4	18.93
213768_s_at	ASCL1	429	bHLHa46 HASH1 MASH1 ASH1	achaete-scute complex homolog 1 (Drosophila)	36.48	25.69	29.12	31.3	32.01	18.67	30.87	16.76	29.35	23.28	34.22	34.58	35.62	47.29	27.58	28.37	29.75	30.41	31.58	49.3	14.53	27.76	29.89	32.51	34.48	26.62	23.83	24.32	27.15	24.53	27.46
207607_at	ASCL2	430	ASH2 bHLHa45 MASH2 HASH2	achaete-scute complex homolog 2 (Drosophila)	2.71	5.71	4.59	3.3	2.89	5.91	3.84	8.79	3.87	9.3	8.97	4.62	4.53	1.55	4.03	8.02	4.87	2.76	5.87	2.04	13.14	3.29	3.42	3.61	2.98	7.02	3.14	6.3	9.15	5.37	4.3
229215_at	ASCL2	430	ASH2 bHLHa45 MASH2 HASH2	achaete-scute complex homolog 2 (Drosophila)	53.02	72.44	56.11	64.85	52.31	74.75	37.75	79.98	41.82	74.56	74.81	67.2	46.27	36.27	49.86	66.41	59.59	65.91	56.74	21.41	80.62	41.92	29.76	33.17	29.03	77.1	25.05	75.75	72.08	79.21	50.39
206743_s_at	ASGR1	432	ASGPR ASGPR1 CLEC4H1 HL-1	asialoglycoprotein receptor 1	56.55	71.4	23.22	50.59	52.34	80.78	23.28	79.63	24.51	76.22	50.34	46.77	41.31	30.28	56.36	70.95	41.25	33.27	25.23	15.33	84.76	31.23	19.74	31.63	27.81	78.01	50.41	75.26	20.06	80.44	49.42
206130_s_at	ASGR2	433	HBXBP HL-2 CLEC4H2 ASGPR2 ASGP-R2	asialoglycoprotein receptor 2	32.23	81.98	56.69	43.31	63.37	85.18	39.91	87.55	34.35	85.99	66.54	46.96	73.27	31.97	70.97	81.44	58.93	39.75	38.42	29.71	90.57	39.1	32.03	32.38	42.89	85.92	23.92	84.94	33.14	85.62	47.76
214498_at	ASIP	434	ASP AGSW AGTIL SHEP9 AGTI	agouti signaling protein	25.77	22.9	26.38	20.51	20.81	23.5	22.88	22.89	19.21	19.4	28.51	33.06	26.92	27.96	25.3	20.03	23.14	33.74	19.62	39.08	24.62	21.46	22.47	21.89	31.12	26.59	21.82	19.77	19.42	25.48	22.63
204608_at	ASL	435	ASAL	argininosuccinate lyase	81.56	71.98	88.52	75.95	83.06	84.96	73.97	77.73	72.26	78.66	79.56	82.36	74.82	55.63	81.04	59.89	82.01	77.25	69.33	82.27	82.39	72.47	72.86	73.17	76.87	81.42	69.76	79.26	82.36	79.01	76.51
206779_s_at	ASMT	438	ASMTY HIOMTY HIOMT	acetylserotonin O-methyltransferase	28.09	25.96	24.43	22.25	27.3	31.66	33.83	23.63	29.8	17.61	27.01	28.83	26.17	28.7	35.58	23.1	31.92	35.06	27.85	33.96	36.76	28.51	27.04	30.59	32.01	30.21	28.6	28.35	26.37	28.92	25.63
210551_s_at	ASMT	438	ASMTY HIOMTY HIOMT	acetylserotonin O-methyltransferase	18.33	20.25	18.26	15.91	17.91	20.51	24.88	18.41	21.54	15.7	18.99	18.18	18.55	18.81	35.25	18.06	22.18	23.01	19.77	19.68	23.24	18.64	17.76	17.9	26.05	19.68	19.15	21.09	20.85	21.64	16.35
202024_at	ASNA1	439	GET3 ARSA1 ARSA-I hASNA-I ASNA-I TRC40	arsA arsenite transporter, ATP-binding, homolog 1 (bacterial)	78.64	82.4	90.05	78.34	81.66	86.86	79.43	88.23	81.7	87.58	89.59	90.68	76.43	90.42	85.69	72.37	83.59	83.5	78.96	89.36	89.87	80.33	80.31	86.51	82.41	87.79	88.71	85.12	80.61	90.31	78.19
205047_s_at	ASNS	440	TS11 ASNSD	asparagine synthetase (glutamine-hydrolyzing)	63.39	84.22	83.91	85.6	88.26	85.66	91.53	83.98	88	86.5	74.94	70.68	86.12	78.37	91.22	85.97	85.18	61.65	88.56	95.84	86.26	91.31	91.97	81.04	90.19	66.21	92.69	85.02	88.77	82.09	86.34
241082_at	ASNS	440	TS11 ASNSD	Asparagine synthetase	6.58	13.49	12.58	8.02	9.66	10.1	16.63	10.87	14.18	11.3	8.94	8.89	10.79	9.11	15	19.46	11.18	10.86	14.43	10.43	10.83	15.56	14.54	13.65	15.35	10.62	17.82	10.86	17.21	8.66	11.33
206030_at	ASPA	443	ASP ACY2	aspartoacylase	14.9	15.48	17.95	42.28	17.64	15.03	17.07	12.97	18.99	14.64	15.59	16.34	17.94	18.75	15.95	15.69	21.8	15.88	20.33	21.28	14.67	21.07	25.06	20.08	16.65	20.68	20.28	15.49	19.55	17.56	25.77
228807_at	ASPA	443	ASP ACY2	aspartoacylase	8.99	9.19	8.79	8.04	9.02	7.54	8.69	5.01	10.81	6.5	8.27	7.13	16.47	8.7	7.35	16.03	10.09	9.46	9.02	11.26	6.44	7.94	9.42	7.49	8.18	7.32	7.69	6.55	9.62	7.13	9.72
205808_at	ASPH	444	BAH AAH CASQ2BP1 junctin JCTN HAAH	aspartate beta-hydroxylase	54.63	30.04	52.65	35.17	29.6	30.37	26.23	48.77	20.83	33.06	57.71	63.96	40.68	13.19	25.18	25.3	47.33	42.67	18.79	24.49	21.2	21.85	23.4	25.98	18.71	38.65	32.13	31.65	16.64	32.66	31.21
207284_s_at	ASPH	444	BAH AAH CASQ2BP1 junctin JCTN HAAH	aspartate beta-hydroxylase	22.33	20.15	23.4	39.1	37.6	19.83	23.3	18.8	21.77	20.24	24.13	26.6	54.19	14.93	23.36	25.71	36.48	40.89	24.49	16.78	21.16	22.91	28	27.27	14.55	25.99	23.53	24.15	28.09	14.4	35.49
209135_at	ASPH	444	BAH AAH CASQ2BP1 junctin JCTN HAAH	aspartate beta-hydroxylase	89.91	63.33	85.46	84.17	81.03	58.66	56.67	62.55	56.12	60.89	85.58	90.56	86.12	37.95	45.39	73.33	75.22	84.54	53.84	64.04	61.39	64.16	49.81	45.67	23.6	73.13	66.5	65.83	57.2	61.84	82.77
210896_s_at	ASPH	444	BAH AAH CASQ2BP1 junctin JCTN HAAH	aspartate beta-hydroxylase	80.05	59.67	79.76	71.81	65.48	57.05	51.92	61.19	49.43	54.91	82.77	88.25	74.52	44.85	46	64.62	69.85	82.42	49.22	61.28	55.21	54	43.04	52.86	35.48	70.45	63.87	60.38	47.6	58.83	66.85
224996_at	ASPH	444	BAH AAH CASQ2BP1 junctin JCTN HAAH	aspartate beta-hydroxylase	90.47	72.07	88.59	82.99	75.4	70.22	53.72	73.26	51.99	68.95	90.55	93.09	79.75	38.74	45.84	73.28	84.4	85.57	50.43	79.79	77.51	63.37	48.21	46.07	22.47	81.57	71.88	72.03	53.21	74.26	78.66
225008_at	ASPH	444	BAH AAH CASQ2BP1 junctin JCTN HAAH	aspartate beta-hydroxylase	78.92	53.65	71.9	73.84	62.85	57.43	42.95	52.71	41.52	51.56	77.29	78.98	63.17	44.41	37.75	52.03	68.77	69.52	41.34	67.08	62.27	50.55	35.82	40.51	28.29	64.15	61.28	54.6	42.09	56.94	67.41
230429_at	ASPH	444	BAH AAH CASQ2BP1 junctin JCTN HAAH	aspartate beta-hydroxylase	45.84	31.21	34.02	39.96	39.88	34.72	38.52	28.67	35.64	28.24	42.31	42.21	55.88	44.99	31.53	26.91	44.91	59.84	38.26	45.37	31.68	37.29	29.54	38.13	35.71	43.99	31.07	35.51	41.08	32.95	38.79
207076_s_at	ASS1	445	CTLN1 ASS	argininosuccinate synthase 1	39.3	48.37	95.79	65.02	61.27	34.58	56.65	54.31	57.25	50.61	50.55	44.66	56.69	73.84	42.05	43.19	58.51	43.35	56.63	84.38	47.94	58.74	57.14	66.5	42.1	42.57	82.87	51.07	58.85	51.66	61.15
213197_at	ASTN1	460	ASTN	astrotactin 1	20.84	17.45	20.52	17.26	19.22	19.51	19.88	16.08	16.12	17.08	17.75	18.51	23.95	14.1	12.36	20.13	16.59	17.57	20.09	24.18	17.93	19.67	17.4	26.31	18.5	19.84	16.59	17.44	20.09	14.67	19.86
1554491_a_at	SERPINC1	462	AT3D ATIII AT3 THPH7	serpin peptidase inhibitor, clade C (antithrombin), member 1	26.33	25.76	33.2	22.77	24.53	24.3	28.6	30.4	26.13	29.53	31.57	28.11	29.05	27.52	27.31	21.64	24.99	29.26	25.22	23.03	24.36	27.61	26.04	30.1	30.69	32.44	30.04	25.93	30.63	29.98	24.75
210049_at	SERPINC1	462	AT3D ATIII AT3 THPH7	serpin peptidase inhibitor, clade C (antithrombin), member 1	11.67	14.36	21.22	11.5	16.89	12.29	13.02	16.16	13.66	14.66	13.24	11.57	14.58	9.34	11.68	18.55	12.36	15.25	13.34	9.85	16.16	13.76	12.94	12.45	12.28	13.11	13.02	14.74	15.25	17.45	12.46
208033_s_at	ZFHX3	463	ATBF1 ZNF927 ATBT	zinc finger homeobox 3	51.67	39.29	26.58	15.45	35.96	52.64	28.08	53.05	18.05	55.19	50.19	53.22	43.75	23.41	55.25	30.01	31.55	20.85	17.23	20.93	59.07	18.09	16.82	47.43	40.16	60.99	27.16	42.9	29.63	52.03	29.9
226137_at	ZFHX3	463	ATBF1 ZNF927 ATBT	zinc finger homeobox 3	87.42	80.13	64.73	74.02	80.15	75.1	70.81	79.12	58.19	81.14	83.76	84.65	88.69	60.37	75.25	86.14	65.7	62.38	54.62	45.92	83.23	60.27	56.97	78.51	71.44	88.63	67.18	80.18	73.09	81.67	82.52
233751_at	ZFHX3	463	ATBF1 ZNF927 ATBT	zinc finger homeobox 3	12.28	9.67	12.22	8.36	11.92	7.98	10.21	8.49	11.64	9	7.17	7.45	21.48	6.54	6.7	14.04	11.41	7.85	9.57	8.64	8.24	9.74	14.71	10.37	10.27	8.12	9.68	8.42	13.07	10.98	14.73
233752_s_at	ZFHX3	463	ATBF1 ZNF927 ATBT	zinc finger homeobox 3	14.14	12.85	11.46	9.65	14.34	12.14	12.53	9.6	11.61	7.74	12.71	12.08	22.38	12.6	13.34	18.91	13.43	8.78	10.73	18.8	9.37	10.93	19.39	14.48	12.51	13.52	10.85	10.18	8.67	12.97	11.93
242738_s_at	ZFHX3	463	ATBF1 ZNF927 ATBT	zinc finger homeobox 3	76.31	67.58	51.66	58.59	69.02	72.46	53.36	70.29	44.3	73.98	74.04	75.35	75.45	46.57	71.12	65.03	54.48	49.11	41.33	26.3	81.99	46.78	42.18	68.56	62.22	80.49	56.03	71.64	64.13	71.56	66.16
243323_s_at	ZFHX3	463	ATBF1 ZNF927 ATBT	Zinc finger homeobox 3	39.11	38.9	21.91	28.89	32.9	28.22	26.86	46.61	21.6	33.59	36.52	37.68	49.77	20.53	30.42	49.61	25.34	22.39	21.93	17.52	32.19	22.91	23.19	37.45	27.59	37.59	29.36	33.79	25.93	42.03	35.61
1558233_s_at	ATF1	466	FUS/ATF-1 TREB36 EWS-ATF1	activating transcription factor 1	80.61	83.21	77.82	86.42	81.49	69.8	80.86	84.94	85.52	82.29	83.48	83.85	82.21	74.09	77.82	86.36	78.77	84.75	79.55	79.62	83.33	84.46	85.25	74.71	76.19	84.25	86.7	82.24	87.25	85.13	82.97
1565269_s_at	ATF1	466	FUS/ATF-1 TREB36 EWS-ATF1	activating transcription factor 1	64.43	72.84	70.9	66.54	67.33	73.97	74.73	82.98	75.97	78.14	77.75	74.57	72.47	70.32	78.27	68.95	76.43	78.88	77.23	70.49	75.84	74.28	74.78	73.89	78.31	78.32	83.21	73.19	77.07	76.17	62.64
222103_at	ATF1	466	FUS/ATF-1 TREB36 EWS-ATF1	activating transcription factor 1	91.93	92.48	84.47	95.74	91.47	87.14	92.14	94.14	93.61	92.44	90.83	90.95	92.04	85.3	89.18	95.38	89.16	91.62	91.65	89.09	93.84	94.23	94.44	88.99	87.54	91.69	93.11	92.26	92.7	93.97	93.99
1554420_at	ATF3	467		activating transcription factor 3	48.93	33.11	53.52	30.68	36.06	36.8	34.51	30.71	37.59	40.71	58.71	59.46	38.39	65.97	39.62	23.16	58.97	50.07	40.89	60.77	33.79	37.41	39.28	57.59	40.5	46.48	45.58	35.22	31.01	39.75	33.74
1554980_a_at	ATF3	467		activating transcription factor 3	75.95	51.05	74.29	55.81	62.94	59.82	58.76	53.81	59.45	62.27	85.7	86.16	70.88	85.18	64.69	37.71	78.48	70.31	63.7	78.61	56.86	63.52	62.85	73.57	63.85	75.87	67.38	59.75	58.96	58.48	58.66
202672_s_at	ATF3	467		activating transcription factor 3	93.7	63.04	81.91	86.63	84.82	69.72	63.76	64.22	68.95	73.32	96.28	96.41	89.6	94.12	79.99	56.87	93.62	74.16	68.56	91.19	76.76	72.32	78.32	87.51	64.5	86.88	80.74	74.68	74.25	68.23	86.62
200779_at	ATF4	468	TXREB TAXREB67 CREB2 CREB-2	activating transcription factor 4 (tax-responsive enhancer element B67)	96.87	98.47	99.23	99.44	99.63	98.74	98.97	98.96	99.25	99.04	98.72	98.23	99.26	99.92	99.9	98.28	99.75	98.03	98.99	99.82	99.06	99.29	98.99	99.8	99.37	98.93	99.95	99.09	98.77	98.98	99.33
208758_at	ATIC	471	PURH AICAR AICARFT HEL-S-70p IMPCHASE	5-aminoimidazole-4-carboxamide ribonucleotide formyltransferase/IMP cyclohydrolase	93.81	91.66	96.59	97.18	94.63	93.46	93.78	91.75	94.06	92.45	89.7	89.53	92.14	93.98	92.17	90.26	93.86	52.23	92.63	95.47	91.54	94.48	94.35	91.58	92.59	82.48	98.56	92.34	89.36	93.22	96.24
1553387_at	ATM	472	ATD TELO1 ATA AT1 ATC ATE TEL1 ATDC	ataxia telangiectasia mutated	42.71	65.15	41.55	38.47	37.77	56.23	61.15	74.97	60.39	63.81	43.38	43.3	46.42	44.85	43.78	71.37	38.43	50.04	65.37	42.68	51.6	59.68	51.44	56.32	54.32	50.24	47.72	62.8	65.36	52.4	38.99
1554631_at	ATM	472	ATD TELO1 ATA AT1 ATC ATE TEL1 ATDC	ataxia telangiectasia mutated	49.21	63.27	57.06	44.08	49.8	49.73	58.77	62.8	61	58.18	53.75	52.96	59.12	58.77	54.94	63.2	58.46	60.95	64.61	46.18	46.02	53.35	56.57	57.57	60.53	58.85	54.11	57.03	65.04	63.46	51.8
1570352_at	ATM	472	ATD TELO1 ATA AT1 ATC ATE TEL1 ATDC	ataxia telangiectasia mutated	28.65	45.43	20.16	21.22	20.18	20.47	46.5	52.27	40.94	34.66	24.5	25.68	33.32	23.87	37.23	55.42	26.76	33.79	49.3	29.38	20.22	35.84	36.28	35.72	47.09	25.44	23.29	32.89	47.77	30.25	21.61
208442_s_at	ATM	472	ATD TELO1 ATA AT1 ATC ATE TEL1 ATDC	ataxia telangiectasia mutated	74.8	85.07	72.24	60.59	49.99	82.59	84.1	94.23	80.71	93.27	71.89	70.14	66.56	66.47	79.06	80.12	57.72	72.03	89.56	78.83	72.35	83.58	78.96	82.2	83.18	71.08	71.06	85.86	85.54	81.44	51.44
210858_x_at	ATM	472	ATD TELO1 ATA AT1 ATC ATE TEL1 ATDC	ataxia telangiectasia mutated	85.08	90.93	81.82	79.65	72.05	91.31	91.92	96.96	89.74	97.05	82.81	82.58	82.53	82.48	92.32	85.36	76.32	84.46	95.24	89.07	84.82	92.14	89.54	90.67	91.69	83.21	80.45	92.9	92.16	90.67	74.32
212672_at	ATM	472	ATD TELO1 ATA AT1 ATC ATE TEL1 ATDC	ataxia telangiectasia mutated	86.94	96.29	83.31	84.55	73.2	93.09	94.09	97.58	93.55	97.37	84.27	82.89	86.04	77.93	95.75	97.9	82.26	85.57	95.77	89.49	94.53	93.25	93.85	91.83	95.05	83.05	81.87	96.23	96.23	96.37	81.97
1557349_at	RERE	473	ARP ARG ATN1L DNB1	arginine-glutamic acid dipeptide (RE) repeats	30.82	23.38	25.63	33.37	39.58	24.46	31.51	26.28	26.45	23.43	36.73	33.86	37.73	24.69	37.86	25.67	33.18	35.83	25.72	35.18	29.07	29.7	41.86	30.46	32.98	30.54	22.79	25.16	30.44	24.71	33.2
200938_s_at	RERE	473	ARP ARG ATN1L DNB1	arginine-glutamic acid dipeptide (RE) repeats	30.77	25.01	26.23	15.6	27.46	24.2	31.68	17.04	29.35	15.94	27.89	27.38	35.78	30.36	26.17	31.4	21.92	28.9	28.56	40.38	28	25.58	28.17	23.68	29.62	26.98	27.44	20.71	30.77	20.66	22.61
200939_s_at	RERE	473	ARP ARG ATN1L DNB1	arginine-glutamic acid dipeptide (RE) repeats	25.34	35.01	27.01	18.57	31.65	45.32	42.5	32.51	32.35	42.99	35.92	35.3	34.06	20.56	49.13	28.56	38.12	66.34	26.62	29.79	30	28.46	27.38	30.99	52.3	32.31	26.9	31.65	25.77	23.36	28.37
200940_s_at	RERE	473	ARP ARG ATN1L DNB1	arginine-glutamic acid dipeptide (RE) repeats	82.74	91.98	75.76	89.29	90.16	96.49	93.71	87.43	89.63	88.73	85.89	83.64	89.43	81.74	94.7	94.53	87.64	93.56	87.63	86.91	89.89	90.03	87.29	88.38	94.26	87.55	78.57	90.18	78.27	88.64	92.09
221643_s_at	RERE	473	ARP ARG ATN1L DNB1	arginine-glutamic acid dipeptide (RE) repeats	51.79	65.4	43.73	38.54	53.17	71.82	64.33	68.65	56.47	65.66	58.41	55.37	53.19	40.21	61.48	69.42	53.53	76.35	49.19	55.29	48.73	52.51	50.67	53.91	67.78	57.52	53.55	57.1	39.46	54.76	48.54
221336_at	ATOH1	474	MATH-1 bHLHa14 ATH1 HATH1	atonal homolog 1 (Drosophila)	28.64	22.31	33.46	22.69	22.86	24.19	18.74	20.17	23.78	17.3	25.94	25.09	20.19	29.99	22.25	17.16	27.58	22.26	20.83	29.57	28.07	21.93	20.47	21.24	22.73	24.89	24.4	21.84	18.34	29.55	28.04
203454_s_at	ATOX1	475	HAH1 ATX1	ATX1 antioxidant protein 1 homolog (yeast)	95.21	82.8	95.18	81.33	85.68	88.17	73.69	82.21	74.64	85.06	94.99	96.73	87.71	84.09	90.29	81.14	89.25	79.82	77.72	91.89	88.67	81.55	81.13	80.16	86.31	89.46	91.11	86.26	83.23	87.08	79.43
220948_s_at	ATP1A1	476		ATPase, Na+/K+ transporting, alpha 1 polypeptide	97.34	93.59	97.74	93.46	95.28	95.98	91.76	95.77	97.01	95.96	95.32	97.86	95.42	92.9	93.12	89.16	93.01	90.39	96.2	91.2	96.29	96.42	94.25	92.35	93.72	96.18	95.04	96.18	90.8	96.48	94.57
203295_s_at	ATP1A2	477	FHM2 MHP2	ATPase, Na+/K+ transporting, alpha 2 polypeptide	23.29	19.15	30.46	23.25	23.71	19.19	25.52	17.21	26.62	20.13	27.68	29.64	28.43	31.56	18.65	17.27	22.66	25.15	25.93	33.51	19.6	25.32	26.81	21.66	26.45	25.93	28.82	20.02	24.03	26	24.32
203296_s_at	ATP1A2	477	FHM2 MHP2	ATPase, Na+/K+ transporting, alpha 2 polypeptide	19.55	18.98	21.92	19.86	21.82	19.81	19.74	16.85	21.71	17.28	22.9	21.74	31.09	20.81	20.95	15.69	20.22	26.53	20.31	18.44	20.76	23.63	21.17	24.31	21.02	22.21	19.09	19.46	18.07	21.95	22.93
214432_at	ATP1A3	478	AHC2 RDP DYT12	ATPase, Na+/K+ transporting, alpha 3 polypeptide	26.68	31.67	29.37	28.1	30.63	30.77	28.91	31.41	36.89	27.69	30.68	28.37	31.19	48.24	29.62	33.81	28.19	21.5	34.37	40.65	31.12	26.86	21.67	34.26	36.5	22.58	59.78	27.28	27.91	25.63	33.6
207367_at	ATP12A	479	ATP1AL1	ATPase, H+/K+ transporting, nongastric, alpha polypeptide	42.23	34.75	38.06	33.35	36.28	35.71	35.38	27.76	39.71	35.28	45.08	46.09	33.03	47.84	43.25	24.07	42.46	54.36	36.92	45.93	26.87	37.26	41.68	38.66	41.28	39.22	36.64	35.15	36.48	41.09	33.29
1558612_a_at	ATP1A4	480	ATP1AL2 ATP1A1	ATPase, Na+/K+ transporting, alpha 4 polypeptide	36.31	26.89	24.77	27.24	27.12	29.66	24.49	24.81	28.93	28.26	36.86	35.33	29.92	33.44	23.64	20.59	24.67	35.77	26.58	25.85	29.67	30.53	26.43	25.83	28	32.52	30.81	27.96	30.23	27	26.27
1564241_at	ATP1A4	480	ATP1AL2 ATP1A1	ATPase, Na+/K+ transporting, alpha 4 polypeptide	39.8	29.3	34.21	30.61	31.07	32.47	31.55	22.97	31.81	28.18	37.82	38.57	27.6	38.6	29	26.23	33.05	41.14	32.88	40.26	30.69	34.13	33.53	28.96	31.81	34.93	31.6	28.68	32.5	26.8	34.07
1565346_a_at	ATP1A4	480	ATP1AL2 ATP1A1	ATPase, Na+/K+ transporting, alpha 4 polypeptide	28.15	24.67	28.23	27.89	28.38	29.99	30.28	31.3	26.21	24.52	29.1	27.91	29.9	32.79	23.29	24.19	26.31	30.21	28.44	36.12	26.82	30.44	28.99	28.06	26.46	31.15	31.82	26.57	25.42	24.99	28.6
201242_s_at	ATP1B1	481	ATP1B	ATPase, Na+/K+ transporting, beta 1 polypeptide	97.7	68.03	83.2	87.95	77.91	54.34	48.28	73.21	64.49	79.15	95.43	93.65	76.84	77.23	81.39	60.96	88.8	35.17	62.51	81.59	67.83	67.6	81.61	40.14	68.6	73.57	69.82	70.58	64.77	72.44	77.96
201243_s_at	ATP1B1	481	ATP1B	ATPase, Na+/K+ transporting, beta 1 polypeptide	98.86	70.98	82.2	96.39	90.34	68.89	59.55	64.09	72.05	69.54	96.14	94.9	91.03	77.37	78.42	79.15	88.04	36.8	67.87	84.41	76.6	76.22	88.64	44.99	70.27	78.45	67.6	70.6	76.62	69.85	93.42
204311_at	ATP1B2	482	AMOG	ATPase, Na+/K+ transporting, beta 2 polypeptide	37.28	36.66	33.48	37.82	43.39	38.74	40.88	33.29	38.29	39.11	66.69	45.61	32.84	36.57	35.91	33.27	48.95	47.54	43.93	40.02	46.93	38.76	33.96	43.63	42.92	46.61	35.9	37.29	34.41	37.44	39.79
208836_at	ATP1B3	483	ATPB-3 CD298	ATPase, Na+/K+ transporting, beta 3 polypeptide	99.82	96.47	98.71	98.87	98.98	97.17	95.73	97.91	97.32	97.68	99.73	99.87	98.97	97.89	96.99	94.11	98.37	90.15	97.21	96.99	97.57	97.61	97.93	98.82	96.25	98.99	98.42	97.98	97.28	97.84	99.11
229709_at	ATP1B3	483	ATPB-3 CD298	ATPase, Na+/K+ transporting, beta 3 polypeptide	27.9	24.6	34.34	16.15	24.16	20.97	24.25	27.44	24.2	27.3	37.69	36.44	19.71	18.99	20.6	25.84	25.08	28.49	25.72	15.66	22.33	23.62	20.06	25.83	24.59	34.66	23.15	25.64	25.13	24.74	19.66
205674_x_at	FXYD2	486	HOMG2 ATP1G1	FXYD domain containing ion transport regulator 2	52.83	54.52	52.84	53.32	54.85	66.22	49.51	52.55	61.03	56	61.14	69.82	62.68	92.28	55.1	50.92	54.51	49.16	65.21	57.02	61.18	55.11	48.85	60.59	49.35	57.27	82.16	56.81	45.95	60.69	54
207434_s_at	FXYD2	486	HOMG2 ATP1G1	FXYD domain containing ion transport regulator 2	46.29	50.54	47.18	48.26	48.78	63.39	44.34	50.12	55.77	50.34	56.02	64.04	57.31	90.24	54.14	46.32	51.05	46.48	59.88	45.82	58.31	51.41	49.17	58.02	45.75	52.44	80.54	53.96	42.3	58.48	48.72
205444_at	ATP2A1	487	ATP2A SERCA1	ATPase, Ca++ transporting, cardiac muscle, fast twitch 1	31.87	30.91	32.38	32.33	37.83	32.94	38.94	29.69	31.95	35.79	36.1	36.53	33.08	45.29	49.92	19.36	35.8	50.43	34.79	29	28.55	35.6	34.22	44.22	55.21	37.45	38.73	32.07	33.67	30.76	37.75
230693_at	ATP2A1	487	ATP2A SERCA1	ATPase, Ca++ transporting, cardiac muscle, fast twitch 1	15.07	18.44	16.77	13.78	17.41	19.11	20.11	14.01	19.33	11.17	14.18	13.47	19.62	17.45	16.12	26.78	19.5	12.97	16.76	18.37	14.53	16.98	25.88	18.79	17.23	15.58	22.52	14	15.26	15.74	18.27
209186_at	ATP2A2	488	ATP2B DAR DD SERCA2	ATPase, Ca++ transporting, cardiac muscle, slow twitch 2	97.04	92.59	97.83	86.06	94.92	92.66	90.15	91.97	91.77	92.85	96.39	97.77	94.7	95.16	94.75	95.99	95.8	84.46	90.55	96.7	94.34	91.29	91.64	94.16	92.63	94.9	97.74	91.19	93.78	91.86	90.61
212361_s_at	ATP2A2	488	ATP2B DAR DD SERCA2	ATPase, Ca++ transporting, cardiac muscle, slow twitch 2	93.76	87.27	92.43	89.15	88.45	84.9	85.06	87.73	85.24	89.17	90.22	91.89	89.09	84.61	85.13	89.68	88.6	70.94	85.37	85.46	87.57	86.11	84.5	86.91	86.97	90.67	84.94	87.17	82.93	84.86	88.58
212362_at	ATP2A2	488	ATP2B DAR DD SERCA2	ATPase, Ca++ transporting, cardiac muscle, slow twitch 2	64.14	53.5	61.73	52.9	57.92	48.97	57.33	58.21	55	61.61	60.78	62.19	60.65	54.23	53.14	48.91	53.8	54.8	54.1	57.34	51.55	54.68	53.61	55.92	58.74	58.86	56.05	52.11	51.99	48.13	55.88
239996_x_at	ATP2A2	488	ATP2B DAR DD SERCA2	ATPase, Ca++ transporting, cardiac muscle, slow twitch 2	34.02	29.27	34.68	38.81	36.27	44.82	38.52	26.33	38.79	24.58	42.39	41.81	37	41.49	34.57	25.62	44.08	45.6	37.71	47.35	38.68	35.29	28.83	37.75	44.15	35.38	38.68	29.49	22	43.67	34.06
207521_s_at	ATP2A3	489	SERCA3	ATPase, Ca++ transporting, ubiquitous	26.82	56.77	36.79	30.99	43.15	68.11	62.36	68.08	53.27	77.21	42.46	41.56	28.34	70.17	64.69	49.45	47.73	69.35	50.46	60.38	51.17	42.46	44.72	68.28	68.67	41.86	68.11	54.82	40.41	45.1	35.9
207522_s_at	ATP2A3	489	SERCA3	ATPase, Ca++ transporting, ubiquitous	36.53	89.99	63.17	75.36	86.18	95.69	93.57	88.73	87.56	93.41	75.16	73.6	60.14	96.99	95.96	87.88	89.79	94.07	89.85	89.85	95.07	84.06	84.06	93.03	96.58	77.46	89.95	89.98	87.05	91.09	83.45
213036_x_at	ATP2A3	489	SERCA3	ATPase, Ca++ transporting, ubiquitous	46.86	92.38	67.1	81.87	90.49	97.26	95.68	91.55	91.39	95.13	81.34	80.72	68.78	97.73	97.58	89.17	93.39	95.45	93.14	94.46	96.5	88.6	88.13	95.15	97.38	84.61	92.63	92.55	90.5	93.46	88.22
213042_s_at	ATP2A3	489	SERCA3	ATPase, Ca++ transporting, ubiquitous	15.35	55.85	29.21	23.23	34.01	72.82	59.23	57.94	48.47	70.09	40.79	35.85	24.4	73.21	65.14	45.32	48.71	65.83	44.76	53.34	64.02	34.99	35.88	62.3	69.56	40.39	62.02	53.18	36.9	55.1	26.97
230453_s_at	ATP2A3	489	SERCA3	ATPase, Ca++ transporting, ubiquitous	18.17	34.88	23.33	20.71	31.6	53.67	37.64	15.72	32.75	25.61	18.74	17.49	36.58	22.54	36.81	63.17	28.93	22.55	31.97	32.92	35.53	23.87	30.25	26	34.81	20.3	32.33	22.99	28.03	28.63	37.91
209281_s_at	ATP2B1	490	PMCA1 PMCA1kb	ATPase, Ca++ transporting, plasma membrane 1	89.59	89.57	83.26	84.54	87.62	80.39	92.47	91.95	85.64	92.36	91.24	88.41	88.29	83.38	91.05	83.79	88.43	97.08	89.2	80.68	87.66	86.56	89.26	81.56	94.9	93.69	76.2	90.68	86.83	90.51	83.89
212930_at	ATP2B1	490	PMCA1 PMCA1kb	ATPase, Ca++ transporting, plasma membrane 1	86.68	85.43	75.22	72.59	78.55	79.97	86.66	84.25	73.47	85.36	83.13	80.85	74.52	65.04	85.08	88.87	77.59	92.99	75.62	61.97	81.39	78.68	84.06	63.55	86.87	88.68	69.72	85.9	73.37	83.53	75.34
215716_s_at	ATP2B1	490	PMCA1 PMCA1kb	ATPase, Ca++ transporting, plasma membrane 1	94.21	92.71	88.66	82.96	91.08	86.29	94.92	93.53	87.71	92.82	93.8	91.68	89.12	84.82	93.83	94.65	91.23	97.29	89.88	82.28	89.88	89.26	92.18	80.92	95.18	95.14	82.17	93.24	89.88	92.09	88.81
204685_s_at	ATP2B2	491	PMCA2 PMCA2i PMCA2a	ATPase, Ca++ transporting, plasma membrane 2	33.86	26.11	31.79	25.71	32.02	34.52	32.13	19.38	25.39	25.68	37.5	46.99	30.79	30.64	27.77	23.51	30.79	40.2	33.29	32.79	31.26	28.45	28.93	38.26	30.47	39.87	34.02	25.58	30.24	28.15	29.02
211586_s_at	ATP2B2	491	PMCA2 PMCA2i PMCA2a	ATPase, Ca++ transporting, plasma membrane 2	15.85	12.34	11.99	9.87	11.39	9.31	11.09	9.65	12.92	9.6	12.4	13.6	18.7	15.7	15.38	16.91	15.21	13.38	13.99	15.79	9.09	11.63	23.17	14.14	12.13	10.7	9.78	10.72	9.91	13.01	14
216120_s_at	ATP2B2	491	PMCA2 PMCA2i PMCA2a	ATPase, Ca++ transporting, plasma membrane 2	23.79	26.24	25.29	25.5	25.23	26.87	25.8	21.75	23.3	21.79	28.23	30.88	31.04	18.12	20.23	30	27.91	25.08	24.28	24.56	28.79	20.8	24.46	29.4	24.85	26.24	27.77	23.63	20.63	29.94	24.57
234714_x_at	ATP2B2	491	PMCA2 PMCA2i PMCA2a	ATPase, Ca++ transporting, plasma membrane 2	20.27	24.8	29.54	24.96	23.6	29.58	28.47	31.41	28.16	24.77	23.69	22.41	25.96	27.24	22.45	21	26.46	29.9	27.34	24.72	28.51	26.03	26.58	24.19	26.93	25.01	31.7	24.13	26.87	28.47	26.88
234741_at	ATP2B2	491	PMCA2 PMCA2i PMCA2a	ATPase, Ca++ transporting, plasma membrane 2	13.72	10.38	14.28	6.94	11.1	19.43	13.94	10.55	12.27	9.67	20.13	15.68	14.53	9.43	16.74	11.8	14.67	9.87	12.87	15.41	17.35	13.43	18.76	13.26	11.26	15.85	13.25	11.26	12.81	11.64	12.3
239357_at	ATP2B2	491	PMCA2 PMCA2i PMCA2a	ATPase, Ca++ transporting, plasma membrane 2	17.36	12.16	15.92	9.59	11.69	18.37	13.96	10.62	14.68	7.7	13.39	14.42	13.06	14.41	10.08	15.6	14.31	21.09	12.67	14.3	13.41	14.65	14.06	15.28	13.48	14.15	13.49	11.68	13.56	9.82	11.12
207026_s_at	ATP2B3	492	SCAX1 PMCA3 OPCA CLA2 PMCA3a	ATPase, Ca++ transporting, plasma membrane 3	26.2	30.52	41.76	20.11	29.61	31.7	30.6	25.79	31.3	25.5	40.28	40.59	30.61	33.23	28.74	29.79	23.61	39.15	29.06	33.38	26.8	28.98	30.15	26.18	32.87	35.63	25.71	28.64	34.07	26.72	25.31
215911_x_at	ATP2B3	492	SCAX1 PMCA3 OPCA CLA2 PMCA3a	ATPase, Ca++ transporting, plasma membrane 3	15.77	14.55	31.55	22.27	19.99	16.61	15.32	13.8	17.3	15.26	18.33	19.23	20.56	15.9	13.25	19.7	22.65	19.46	15.33	13.45	14.52	16.61	19.49	19.22	14.14	16.71	22.89	12.98	14.96	13.01	20.02
216312_at	ATP2B3	492	SCAX1 PMCA3 OPCA CLA2 PMCA3a	ATPase, Ca++ transporting, plasma membrane 3	23.61	21.47	27.4	19.12	21.07	24.94	24.5	25.01	24.02	14.59	25.71	25.74	25.44	20.53	22.44	20.9	25.28	26.6	21.23	31.83	29.57	24.65	23.88	26.87	27.26	26.62	24.5	22.59	21.18	16.6	20.36
242036_x_at	ATP2B3	492	SCAX1 PMCA3 OPCA CLA2 PMCA3a	ATPase, Ca++ transporting, plasma membrane 3	28.35	25.13	42.69	21.42	24.7	25.6	27.98	26.07	26.56	21.75	25.52	26.1	20.03	29.22	23.57	19.61	30.48	38.6	27.19	21.73	31.66	24.85	21.28	32.83	25.16	27.95	27.4	22.76	25.26	23.93	22.58
205410_s_at	ATP2B4	493	PMCA4b PMCA4x PMCA4 ATP2B2 MXRA1	ATPase, Ca++ transporting, plasma membrane 4	39.4	50.37	48.35	33.9	45.71	29.55	39.94	66.66	51.97	49.08	45.73	49.09	52.17	47.43	33.95	41.41	40.99	59.94	55.16	39.65	41.16	44.71	46.51	45.59	52.28	41.81	55.78	44.41	62.59	37.09	44.72
212135_s_at	ATP2B4	493	PMCA4b PMCA4x PMCA4 ATP2B2 MXRA1	ATPase, Ca++ transporting, plasma membrane 4	70.8	91.95	84.48	89.74	82.52	90.79	68.46	93.05	90.86	91.35	85.22	83.32	83.03	93.06	82.87	88.71	87.16	88.33	91.44	80.16	90.81	88.36	91.6	90.24	88.06	83.96	88.1	90.47	94.05	93.98	88.25
212136_at	ATP2B4	493	PMCA4b PMCA4x PMCA4 ATP2B2 MXRA1	ATPase, Ca++ transporting, plasma membrane 4	73	92.62	85.95	91.93	87.85	86.16	71.26	93.27	92.59	92.46	85.91	83.47	84.25	93.87	81.84	90.09	88.49	89.05	92.49	79.96	91.1	90.88	93.6	90.23	89.48	85.14	88.24	91.75	96.55	93.63	91.39
207139_at	ATP4A	495	ATP6A	ATPase, H+/K+ exchanging, alpha polypeptide	28.86	19.61	27.1	22.14	21.37	24.93	21.89	16.44	21.17	18.14	31.56	27.29	26.31	19.85	23.99	17.32	23.59	23.39	20.82	35.09	23.72	26.16	27.81	23.11	19.72	24.25	27.24	19.13	20.11	23.75	23.67
1563405_at	ATP4B	496	ATP6B	ATPase, H+/K+ exchanging, beta polypeptide	19.13	21.7	26.95	21.56	23.61	19.6	22.21	18.19	27.4	22.22	23.51	23.72	24.42	24.53	17.87	23.99	20.68	28.37	24.51	19.56	17.86	24.28	25.4	21.7	22.68	26.11	28.94	19.97	25.27	25.92	23.63
1563407_x_at	ATP4B	496	ATP6B	ATPase, H+/K+ exchanging, beta polypeptide	16.6	19.81	22.54	17.45	18.95	19.59	20.48	16.27	21.33	21.49	19.53	20.5	21.88	18.84	15.29	20.59	16.88	23.61	20.86	17.38	17.43	19.75	21.56	17.76	20.68	21.29	22.46	18.85	20.75	24.02	18.69
207546_at	ATP4B	496	ATP6B	ATPase, H+/K+ exchanging, beta polypeptide	27.8	22.5	26.74	22.53	24.12	24.22	27.03	15.67	26.1	23.15	29.28	25.67	23.96	35.13	22.05	20.62	25.41	28	27.38	30.69	21.49	26.69	25.32	30.82	26.1	27.42	23.9	21.62	23.91	22.45	22.9
1569891_at	ATP5A1	498	MC5DN4 MOM2 HEL-S-123m ORM ATP5A ATPM OMR hATP1 ATP5AL2	ATP synthase, H+ transporting, mitochondrial F1 complex, alpha subunit 1, cardiac muscle	26.75	32.22	34.81	36.93	33.62	34.98	29.12	29.15	32.61	25.77	34.1	35.28	33.9	35.38	30.68	40.68	27.64	25.13	31.97	31.85	19.35	31.41	36.38	27.76	27.23	28.78	41.64	31.76	32.11	33.59	39.59
213738_s_at	ATP5A1	498	MC5DN4 MOM2 HEL-S-123m ORM ATP5A ATPM OMR hATP1 ATP5AL2	ATP synthase, H+ transporting, mitochondrial F1 complex, alpha subunit 1, cardiac muscle	99.79	99.74	99.94	100	99.98	99.89	99.81	99.99	99.83	99.99	99.75	99.63	99.65	99.83	100	99.29	99.97	93.86	99.78	99.98	100	99.91	99.81	99.98	99.88	99.25	100	99.91	99.72	100	99.97
208950_s_at	ALDH7A1	501	ATQ1 EPD PDE	aldehyde dehydrogenase 7 family, member A1	75.73	43.59	56.62	77.65	72.77	40.83	50.75	42.35	46.36	40.77	52.49	66.81	65.22	62.46	47.97	48.12	59.87	29.89	41.56	65.31	45.89	51.96	46.18	79.7	43.2	40.01	35.19	43.77	38.69	44.26	78.84
208951_at	ALDH7A1	501	ATQ1 EPD PDE	aldehyde dehydrogenase 7 family, member A1	69.62	43.09	50.37	71.08	65.02	46.11	47.03	39.56	44.19	40.79	53.96	66.96	62.4	57.95	43.23	41.06	54.53	39.82	40.56	60.81	45.19	46.87	38.65	73.21	44.67	40.21	31.83	42.65	32.25	41.23	72.15
213591_at	ALDH7A1	501	ATQ1 EPD PDE	aldehyde dehydrogenase 7 family, member A1	36.99	24.4	30.55	48.06	44.6	28.51	28.63	28.69	29.52	21.09	29.31	33.79	36.17	36.01	27.19	25.23	34.71	29.14	26.98	31.89	30.34	31.33	28.24	48.62	29.78	28.5	27.48	28.52	26.12	24.57	54.4
201322_at	ATP5B	506	HEL-S-271 ATPMB ATPSB	ATP synthase, H+ transporting, mitochondrial F1 complex, beta polypeptide	99.2	98.53	99.52	99.75	99.46	99.14	98.77	98.91	98.77	98.92	99.49	99.44	98.75	99.53	98.65	97.82	99.21	94.58	98.65	99.19	98.95	98.9	98.64	99.11	98.69	98.8	99.68	98.8	97.13	98.86	99.49
205711_x_at	ATP5C1	509	ATP5CL1 ATP5C	ATP synthase, H+ transporting, mitochondrial F1 complex, gamma polypeptide 1	98.66	98.12	98.57	99.86	99.22	98.09	97.43	98.91	98.27	98.7	98.84	98.4	98.81	98.9	98.27	97.72	99.2	91.47	98.4	98.33	99.04	98.5	98.58	98.93	97.32	98.11	99.57	98.7	97.71	99.01	99.52
208870_x_at	ATP5C1	509	ATP5CL1 ATP5C	ATP synthase, H+ transporting, mitochondrial F1 complex, gamma polypeptide 1	98.88	98.41	98.8	99.94	99.35	98.46	98.03	98.97	98.61	98.92	99.13	98.89	98.86	99.17	98.58	97.95	99.5	93.34	98.68	98.81	99.2	98.84	98.78	99.21	98.1	98.41	99.81	98.9	97.85	99.08	99.63
213366_x_at	ATP5C1	509	ATP5CL1 ATP5C	ATP synthase, H+ transporting, mitochondrial F1 complex, gamma polypeptide 1	98.98	98.48	99.07	99.96	99.6	98.64	98.12	98.98	98.83	98.98	99.26	99	99.08	99.31	98.62	98	99.52	92.65	98.83	98.77	99.29	98.98	98.81	99.24	98.28	98.51	99.88	99.02	98.37	99.18	99.78
214132_at	ATP5C1	509	ATP5CL1 ATP5C	ATP synthase, H+ transporting, mitochondrial F1 complex, gamma polypeptide 1	76.97	74.98	61.07	65.36	66.26	78.48	75.34	74.26	76.16	69.3	69.02	71.06	75.74	74.28	77.88	78.01	69.73	62.88	74.62	62.7	64.97	77.95	78.75	67.26	73.96	64.32	66.84	72.35	74.23	68.02	63.72
203926_x_at	ATP5D	513		ATP synthase, H+ transporting, mitochondrial F1 complex, delta subunit	75.77	74.26	84.2	68.37	80.69	86.67	78.79	70.95	78.21	73.92	77	77.41	78.1	81.76	83.97	76.24	80.24	66.65	76.24	88.18	84.1	76.47	73.39	77.23	79.59	78.02	76.48	75.53	76.18	74.63	76.49
213041_s_at	ATP5D	513		ATP synthase, H+ transporting, mitochondrial F1 complex, delta subunit	86.82	89.95	94.4	86.5	90.32	95.95	90.18	91.41	90.42	93.7	90.83	90.8	83.96	95.52	91.99	85.02	91.43	78.13	90.02	96.4	96.13	91.65	88.03	90.73	92.38	91.33	92.95	92.01	86.76	91.99	87.86
217801_at	ATP5E	514	MC5DN3 ATPE	ATP synthase, H+ transporting, mitochondrial F1 complex, epsilon subunit	99.64	99.9	99.85	99.02	99.42	99.75	99.64	99.99	99.74	100	99.86	99.91	99.51	99.95	99.95	99.97	99.86	99.56	99.94	99.76	100	99.79	99.69	99.78	99.81	99.79	99.9	99.96	99.4	99.99	99.05
230535_s_at	ATP5E	514	MC5DN3 ATPE	ATP synthase, H+ transporting, mitochondrial F1 complex, epsilon subunit	41.45	67.86	49.6	54.84	55.77	67.66	51.5	55.38	50.97	62.43	44.28	44.09	54.83	38.68	58.55	83.4	48.41	45.37	46.83	39.69	58.94	51.12	45.22	45.76	45.55	54.97	56.8	60.42	54.33	70.06	50.86
211755_s_at	ATP5F1	515	PIG47	ATP synthase, H+ transporting, mitochondrial Fo complex, subunit B1	99.68	98.83	99.81	99.99	99.55	99.07	99.02	99.95	98.84	99.61	99.48	99.62	98.42	99.17	99.31	97.31	99.79	96.87	99.02	99.15	99.95	99.54	99.31	99.45	98.85	99.31	99.99	99.66	98.58	99.93	99.47
243501_at	ATP5F1	515	PIG47	ATP synthase, H+ transporting, mitochondrial Fo complex, subunit B1	69.36	55.16	67.06	59.02	56.4	52.77	53.86	50.52	56.62	55.34	60.93	63.62	53.23	49.78	58.82	56.94	59.67	53.94	55.88	59.16	61.95	58.28	58.35	47.27	53.28	57.55	58	56.58	62.97	60.52	59.59
208972_s_at	ATP5G1	516	ATP5G ATP5A	ATP synthase, H+ transporting, mitochondrial Fo complex, subunit C1 (subunit 9)	88.18	84.26	94.43	93.72	91.79	86.67	86.48	79.51	85.96	83.87	88.27	89.47	90.53	91.78	88.06	83.04	89.08	59.67	85.51	94.5	86.78	87.74	86.54	84.96	86.77	86.02	94.44	85.39	86.06	87.25	91.97
207552_at	ATP5G2	517	ATP5A	ATP synthase, H+ transporting, mitochondrial Fo complex, subunit C2 (subunit 9)	32.48	23.67	24.99	30.76	31.66	20.82	36.85	20.4	30.92	21.63	20.49	26.25	24.17	40.61	43.29	24.7	23.95	43.64	35.22	26.07	17.51	31.22	23.83	35.31	39.07	26.42	22.62	24.08	40.08	14.44	33.3
208764_s_at	ATP5G2	517	ATP5A	ATP synthase, H+ transporting, mitochondrial Fo complex, subunit C2 (subunit 9)	96.73	98.12	99.04	99.01	97.83	99.62	96.8	99.09	97.27	98.98	97.86	97.65	94.22	99.71	99.48	96.17	98.84	89.33	97.23	98.75	99.06	98.6	96.9	99.63	99.05	98.35	98.91	99.03	95.18	99.05	97.89
207507_s_at	ATP5G3	518	P3	ATP synthase, H+ transporting, mitochondrial Fo complex, subunit C3 (subunit 9)	98.67	97.7	99.41	97.9	97.63	98.17	96.51	97.62	97.45	97.6	98.8	98.89	97.14	99.5	97.75	97.78	98.15	83.79	97.62	98.88	98.96	97.86	97.01	98.01	97.44	97.84	99.86	97.74	97.79	98.03	97.38
207508_at	ATP5G3	518	P3	ATP synthase, H+ transporting, mitochondrial Fo complex, subunit C3 (subunit 9)	99.05	97.66	99.37	98.89	98.74	97.74	97.23	97.76	98.21	97.84	99.02	99.06	97.99	99.59	96.99	97.56	98.09	83.09	98.06	98.76	98.61	98.15	97.6	97.79	97.31	97.87	99.78	97.88	97.83	98.02	98.32
228168_at	ATP5G3	518	P3	ATP synthase, H+ transporting, mitochondrial Fo complex, subunit C3 (subunit 9)	73.89	58.67	77.04	71.86	69.45	61.84	48.8	59.07	57.21	57.45	72.31	70.57	67.62	51.22	54.25	61.69	64.86	28.66	52.97	58.95	64.03	59.91	62.1	57.16	44.28	61.24	70.82	59.46	57.61	64.3	68.07
207335_x_at	ATP5I	521	ATP5K	ATP synthase, H+ transporting, mitochondrial Fo complex, subunit E	91.74	93.87	96.26	93.19	93.82	94.72	92.96	94.1	94.41	96.07	93.85	93.74	94.16	97.23	95.79	94.24	94.83	88.74	95.52	94.96	95.99	93.93	93.51	96.01	92.4	93.92	95.67	94.49	95.02	95.85	94.1
209492_x_at	ATP5I	521	ATP5K	ATP synthase, H+ transporting, mitochondrial Fo complex, subunit E	96.55	96.54	98.64	96.43	96.7	97.75	96.76	98.08	97.3	98.51	97.23	97.23	97.17	99.21	97.62	95.79	97.49	92.37	98.2	98.06	98.09	97.22	96.53	98.4	96.9	97.01	98.62	97.77	97.85	98.45	96.93
202325_s_at	ATP5J	522	ATP5A CF6 F6 ATPM ATP5	ATP synthase, H+ transporting, mitochondrial Fo complex, subunit F6	98.43	96.07	99.24	98.84	98.78	96.76	96.54	97.66	97.43	97.79	98.08	98.28	98.51	99.27	97.69	95.37	98.45	94.12	97.83	99.26	98.02	97.91	97.01	98.19	96.53	97.51	99.11	97.76	98.09	98.1	98.41
201971_s_at	ATP6V1A	523	VA68 Vma1 ATP6V1A1 HO68 VPP2 ATP6A1	ATPase, H+ transporting, lysosomal 70kDa, V1 subunit A	79.59	75.8	85.46	57.19	62.45	76.11	64.79	90.2	63.65	82.52	89.86	92.12	74.22	60.91	63.65	59.42	75.71	92.51	67.47	77.1	71.48	62.87	57.33	69.8	64.04	86.03	82.33	76.98	66.61	79.31	54.69
201972_at	ATP6V1A	523	VA68 Vma1 ATP6V1A1 HO68 VPP2 ATP6A1	ATPase, H+ transporting, lysosomal 70kDa, V1 subunit A	99.58	97.25	96.99	98.41	97.72	97.44	94.14	97.05	92.81	96.42	99.17	99.43	98.56	91.1	92.84	97.81	96.79	98.68	92.03	97.39	96.56	94.51	94.9	91.75	90.69	98.02	95.12	96.85	94.91	97.32	97.49
1554847_at	ATP6V1B1	525	VATB VPP3 ATP6B1 RTA1B VMA2	ATPase, H+ transporting, lysosomal 56/58kDa, V1 subunit B1	22.05	21.71	27.73	18.79	23.27	17.81	21.64	23.69	24.76	15.57	23.49	19.9	24.94	24.19	20.1	22.55	25.24	18.13	23.1	24.1	20.5	21.87	24.33	26.28	20.5	20.41	20.8	20.08	18.66	22.22	20.08
205473_at	ATP6V1B1	525	VATB VPP3 ATP6B1 RTA1B VMA2	ATPase, H+ transporting, lysosomal 56/58kDa, V1 subunit B1	23.72	20.88	37.37	22.44	22.13	28.49	23.4	17.23	25.65	17.07	30.2	27.51	21.29	32.55	24.87	17.69	23.2	27.53	24.56	32.17	25.14	24.2	19.69	22.24	23.32	27.74	25.5	23.18	22.84	19.74	21.68
201089_at	ATP6V1B2	526	VATB VPP3 ATP6B2 ATP6B1B2 Vma2 HO57	ATPase, H+ transporting, lysosomal 56/58kDa, V1 subunit B2	99.32	97.16	97.91	91.19	91.66	99.25	88.63	98.01	90.01	96.29	99.1	99.74	95.25	91.57	92.48	97.03	94.05	99.6	88.75	85.82	96.24	91.44	91.33	85.76	88.34	98.82	95.51	96.8	88.25	96.25	88.24
200954_at	ATP6V0C	527	VATL VPPC Vma3 ATPL ATP6C ATP6L	ATPase, H+ transporting, lysosomal 16kDa, V0 subunit c	94.06	87.87	94.54	71.71	83.1	95.19	82.41	93.88	82.23	94.86	95.05	96.94	80.55	95.72	95.29	75.71	94.69	96.48	83.15	88.65	92.57	84.86	79.92	90.2	94.55	95.99	88.85	92.24	83.5	95.25	76.51
36994_at	ATP6V0C	527	VATL VPPC Vma3 ATPL ATP6C ATP6L	ATPase, H+ transporting, lysosomal 16kDa, V0 subunit c	97.23	94.32	97.54	86.79	92.81	99.17	92.51	97.9	92.68	98.42	97.96	98.98	90.79	98.46	99.08	87.61	98.2	98.86	93.7	96.08	97.96	94.12	89.36	96.08	98.28	98.61	94.45	97.11	93.27	97.91	88.95
202872_at	ATP6V1C1	528	VATC ATP6D Vma5 ATP6C	ATPase, H+ transporting, lysosomal 42kDa, V1 subunit C1	94.11	76.82	88.91	80.73	81.36	76.91	74.26	79.63	73.31	72.75	92.08	95.27	84.19	51.14	60.34	76.75	71.96	92.88	67.64	83.6	78.28	77.63	77.99	59.88	68.24	88.61	86.84	77.39	76.14	76.64	73.05
202873_at	ATP6V1C1	528	VATC ATP6D Vma5 ATP6C	ATPase, H+ transporting, lysosomal 42kDa, V1 subunit C1	56.09	59.45	67.82	40.32	43.12	52.56	52.19	69.31	47.83	59.68	63.79	70.69	49	40.78	43.57	65.78	45.94	69.5	48.31	41.01	36.8	43.74	41.85	48	56.52	57.61	64.11	49.68	45.28	48.28	39.64
202874_s_at	ATP6V1C1	528	VATC ATP6D Vma5 ATP6C	ATPase, H+ transporting, lysosomal 42kDa, V1 subunit C1	91.44	82.39	93.09	79.43	80.12	85.05	80.72	88.15	78.35	80.47	94.58	96.31	85.29	62.65	74.47	78.34	79.55	94.68	76.98	85.12	83.83	79.45	79.99	76.46	79.51	91.53	92.21	82.44	82.04	84.56	73.71
226463_at	ATP6V1C1	528	VATC ATP6D Vma5 ATP6C	ATPase, H+ transporting, lysosomal 42kDa, V1 subunit C1	89.17	84.65	87.71	84.14	81.89	83.95	84.44	86.26	80.6	84.26	90.78	93.31	84.43	66.35	82.95	85.85	77.27	91.61	77.58	74.66	84.83	82.4	80.53	76.85	84.17	89.29	85.9	85.47	81.91	83.01	82.27
208678_at	ATP6V1E1	529	ATP6E2 ATP6E P31 ATP6V1E Vma4	ATPase, H+ transporting, lysosomal 31kDa, V1 subunit E1	98.58	93.82	97.08	94.73	95.4	97.71	93.56	94.59	94.05	93.97	97.64	98.07	96.3	90.32	94.75	92.12	93.72	97.04	93.69	92.42	95.17	94.68	95.68	92.46	93.85	96.1	94.15	95.38	93.03	95.53	93.71
200078_s_at	ATP6V0B	533	HATPL ATP6F VMA16	ATPase, H+ transporting, lysosomal 21kDa, V0 subunit b	98.65	95.56	99.36	92.93	94.44	99.05	93.85	97.31	91.26	97.12	98.66	99.32	95.43	97.22	95.95	91.62	97.23	99.5	91.02	97.06	98.26	93.01	90.4	96.53	95.86	98.64	96.12	97.21	89.15	97.71	91.26
214762_at	ATP6V1G2	534	NG38 ATP6G2 VMA10 ATP6G	ATPase, H+ transporting, lysosomal 13kDa, V1 subunit G2	45.19	50.35	42.14	46.34	46.64	52.73	51.31	46.81	51.02	46.61	43.77	46.66	38.06	56.37	48.36	50.99	39.24	58.04	49.94	48.79	46.1	52.66	48.13	48.87	53.29	45.19	54.13	48.05	44.95	43.93	46
205095_s_at	ATP6V0A1	535	ATP6N1 VPP1 Stv1 a1 ATP6N1A Vph1	ATPase, H+ transporting, lysosomal V0 subunit a1	62.8	51.07	65.21	27.69	37.9	45.82	52.71	59.94	31.15	63.63	66.63	77.12	51.31	24.59	43.69	46.09	40.31	67.17	31.63	50.07	39.81	27.54	36.03	23.24	52.64	60.81	46.21	42.52	28.7	45.17	29.73
212383_at	ATP6V0A1	535	ATP6N1 VPP1 Stv1 a1 ATP6N1A Vph1	ATPase, H+ transporting, lysosomal V0 subunit a1	88.36	77.74	84.64	76.85	81.12	85.13	83.99	76.11	70.25	83.59	88.81	92.42	79.34	73.09	80.6	70.15	80.91	89.71	70.06	87.28	77.86	73.38	73.72	65.61	84.4	86.55	77.25	79.49	63.38	79.39	78.04
207809_s_at	ATP6AP1	537	XAP-3 16A ATP6IP1 CF2 ATP6S1 Ac45 XAP3 VATPS1	ATPase, H+ transporting, lysosomal accessory protein 1	98.75	90.97	96.98	89.67	91.06	97.3	84.77	94.54	88.19	95.61	98.32	99.17	91.7	90.99	92.29	84.64	95.98	95.7	88.34	96.8	96.52	89.65	87.67	92.02	89.92	96.65	86.85	94.57	86.37	94.22	88.61
205197_s_at	ATP7A	538	MK SMAX3 DSMAX MNK	ATPase, Cu++ transporting, alpha polypeptide	77.7	69.68	70.74	67.58	67.77	58.05	67.9	74.78	72.03	72.81	73.08	73.41	66.74	65.83	74.14	61.09	70.74	85.37	72.26	71.52	62.31	70.72	75.42	67.81	70.35	68.82	65.79	69.48	73.21	68.57	63.67
205198_s_at	ATP7A	538	MK SMAX3 DSMAX MNK	ATPase, Cu++ transporting, alpha polypeptide	82.14	73.64	56.68	75.23	71.26	76.61	69.19	68.37	74.55	66.69	73.1	74.27	69.94	60.53	68.7	83.51	65.77	83.77	70.74	69.37	71.09	73.61	79.9	64.37	67.91	70.73	70.82	71.28	74.43	66.16	73.19
1564482_at	ATP5O	539	OSCP ATPO	ATP synthase, H+ transporting, mitochondrial F1 complex, O subunit	30.37	34.78	31.41	32.59	32.36	26.74	38.77	29.96	38.19	26.56	26.85	30.15	32.17	40.57	31.78	41.63	30.73	31.25	38.38	29.76	25.62	34.54	41.85	32.08	35.82	29.02	30.33	32.7	37.4	28.79	25.86
200818_at	ATP5O	539	OSCP ATPO	ATP synthase, H+ transporting, mitochondrial F1 complex, O subunit	98.07	98.04	99.28	99.14	99.05	99.11	98.57	98.95	99	98.94	98.31	98.53	98.26	99.52	99.44	97.4	99.2	91.18	99.04	99.28	99.03	99.08	98.88	99.32	98.9	98.22	99.84	98.9	97.19	99.08	99.29
216954_x_at	ATP5O	539	OSCP ATPO	ATP synthase, H+ transporting, mitochondrial F1 complex, O subunit	87.92	89.95	87.63	95.49	94.52	90.15	92.01	88.87	93.4	93.41	90.15	89.06	94.78	93.72	91.22	95.54	91.59	81.31	92.88	91.95	86.5	92.83	94.26	93.78	89.77	89.69	90.42	90.95	91.23	94.15	95.59
204624_at	ATP7B	540	WC1 PWD WND WD	ATPase, Cu++ transporting, beta polypeptide	43.53	42.37	47.84	75.3	66.11	49.9	38.82	40.23	45.77	39.93	55.34	48.79	40.94	45.81	39.21	43.87	57.15	58.23	39.95	55.18	47.96	46.31	43.46	42.93	39.58	44.67	68.77	41.1	38.22	44.15	68.46
209902_at	ATR	545	SCKL1 FCTCS MEC1 FRP1 SCKL	ataxia telangiectasia and Rad3 related	75.24	79.78	74.34	84.79	74.27	76.4	82.74	82.65	80.16	81.6	75.39	72.35	79.56	67.8	78.44	83.4	73.38	30.44	80.64	75.69	81.79	82.29	82.64	80.37	76.71	67.73	82.61	81.32	80.19	80.84	78.18
209903_s_at	ATR	545	SCKL1 FCTCS MEC1 FRP1 SCKL	ataxia telangiectasia and Rad3 related	88.25	92	85.88	94.71	90.27	88.89	94.1	92.73	92.26	93.08	88.1	87.33	92.1	87.81	91.6	93.71	88.68	69	92.88	93.42	92.05	93.71	92.38	91.92	91.49	85.61	91.1	92.66	93.05	91.43	92.76
233288_at	ATR	545	SCKL1 FCTCS MEC1 FRP1 SCKL	ataxia telangiectasia and Rad3 related	26.54	34.44	17.23	27.54	20.6	35.45	41.63	43.87	34.49	27.21	17.21	18.34	28.71	21.23	16.01	43.21	18.16	14.17	30.98	16.8	24.4	33.39	28.57	30.52	33.37	23.1	26.18	31.04	33.57	20.3	24.59
208859_s_at	ATRX	546	XNP MRXHF1 ZNF-HX JMS XH2 ATR2 SFM1 SHS RAD54L RAD54	alpha thalassemia/mental retardation syndrome X-linked	73.46	83.5	72.41	89.06	84.3	76.41	85.94	80.43	84.83	91.84	78.4	74.42	88.69	65.58	93.94	88.29	87.67	86.78	87.98	74.53	90.07	85.6	92	89.8	91.13	80.64	73.86	83.35	90.9	71.7	87.8
208860_s_at	ATRX	546	XNP MRXHF1 ZNF-HX JMS XH2 ATR2 SFM1 SHS RAD54L RAD54	alpha thalassemia/mental retardation syndrome X-linked	83.1	90.76	81.46	90.37	84.47	87.25	88.71	92.15	86.78	88.28	84.73	82.28	85.22	80.99	86.99	92.01	83.03	87.01	89.07	84.83	91.68	88.6	88.97	90.02	89.65	85.13	84.04	89.27	87.92	89.69	86.3
208861_s_at	ATRX	546	XNP MRXHF1 ZNF-HX JMS XH2 ATR2 SFM1 SHS RAD54L RAD54	alpha thalassemia/mental retardation syndrome X-linked	90.61	93.81	87.51	94.32	92.66	93.74	94.82	93.01	92.48	92.84	91.29	89.3	92.29	89.25	92.73	95.47	88.98	92.24	93.35	92.73	93.15	93.82	94.86	92.75	93.51	90.4	89	92.83	93.23	93.44	93.33
211022_s_at	ATRX	546	XNP MRXHF1 ZNF-HX JMS XH2 ATR2 SFM1 SHS RAD54L RAD54	alpha thalassemia/mental retardation syndrome X-linked	47.72	60.48	49.3	45.73	52.84	38.29	59.43	56.71	57.38	73.15	49.86	45.46	55.13	53.09	74.27	65.86	69.14	63.34	64.51	47.5	60.19	54	65.88	71.83	73.52	53.33	54.05	55.37	63.06	51.61	46.96
203849_s_at	KIF1A	547	HSN2C SPG30 MRD9 UNC104 ATSV C2orf20	kinesin family member 1A	34.49	31.03	36.2	27.81	34.97	36.67	38.11	37.07	35.24	33.82	33.19	34.95	35.66	37.43	30.81	25.36	35.96	54	35.25	41.34	40.34	37.97	35.14	34.82	36.61	37.51	38.09	35.17	39.63	31.47	34.89
203850_s_at	KIF1A	547	HSN2C SPG30 MRD9 UNC104 ATSV C2orf20	kinesin family member 1A	26.5	28.23	20.82	19.21	23.96	20.69	34.07	23.33	31	26.14	21.39	22.3	28.81	31.9	26.22	38.1	23.48	30.04	38.91	22.77	19.51	25.71	25.04	40.17	29.47	26.61	26.79	24.9	39.81	25.08	25.4
225482_at	KIF1A	547	HSN2C SPG30 MRD9 UNC104 ATSV C2orf20	kinesin family member 1A	19.6	19.5	20.46	15.46	22.25	19.74	19.47	16.01	19.36	17.54	20.75	22.55	19.29	15.75	17.49	22.63	18.94	17.84	17.62	17.31	19.49	19.35	18.39	16.31	16.13	21.2	17.76	18.46	19.42	19.11	18.03
205052_at	AUH	549		AU RNA binding protein/enoyl-CoA hydratase	84.83	79.91	77.6	84.84	80.74	83.64	80.39	82.37	81.56	80.86	88.66	78.84	75.74	71.42	80.86	77.64	79.57	81.19	80.47	93.29	86.82	86.41	86.38	81.61	78.48	73.59	90.05	82.23	84.66	82.87	81.51
220525_s_at	AUP1	550		ancient ubiquitous protein 1	89.45	93.25	95.72	90.71	92.83	93.86	93.52	94.05	93.69	94.24	92.89	93.21	93.39	93.74	96.17	94.69	94.91	85.91	93.44	94.92	94.18	92.79	91.85	93.88	95.18	93.29	92.49	94.04	93.67	93.03	92.42
207848_at	AVP	551	AVRP ADH AVP-NPII VP ARVP	arginine vasopressin	11.38	17.59	13.91	34.02	36.59	23.29	19.27	15.76	21.45	22.84	18.22	16.28	22.23	22.59	18.95	13.27	18.97	18.82	21.94	21.29	23.21	16.82	17.75	21.01	22.91	16.64	17.32	17.75	16.91	23.98	43.14
206250_x_at	AVPR1A	552	AVPRV1a AVPR1 V1aR	arginine vasopressin receptor 1A	25.33	23.22	34.21	14.87	23.72	27.87	23.84	19.55	23.53	20.84	27.27	28.81	23.23	24.14	25.47	19.56	25.17	28.87	23.2	33.42	39.72	24.26	20.31	20.18	21.68	31.65	28.73	26.06	27.81	25.13	18.3
206251_s_at	AVPR1A	552	AVPRV1a AVPR1 V1aR	arginine vasopressin receptor 1A	26.33	23.71	27.83	24.36	27.4	23.21	25.98	20.39	23.15	23.22	23.14	22.96	22.92	28.77	25.23	21.67	25.87	29.17	25.84	30.63	22.06	26.3	23.29	27.28	27.44	25.95	24.62	21.52	25.87	25.1	26.51
206252_s_at	AVPR1A	552	AVPRV1a AVPR1 V1aR	arginine vasopressin receptor 1A	29.95	30.28	27	25.96	32.53	28.04	28.33	30.03	28.46	26.05	29.15	30.17	23.08	32.23	25.99	26.08	29.74	34.1	29.46	37.82	30.19	28.69	28.6	29.77	28.14	32.83	26.79	29.47	29.27	33.59	26.77
208260_at	AVPR1B	553	AVPR3	arginine vasopressin receptor 1B	29.92	29.43	43.38	39.15	34.32	31.03	30.86	30.5	31.2	41.49	43.89	41.76	29.58	36.5	27.09	15.83	33.93	44.56	29.22	26.03	27.01	34.19	34.6	30.72	35.39	39.29	37.14	31.21	31	43.01	38.39
208108_s_at	AVPR2	554	DI1 V2R DIR ADHR DIR3 NDI	arginine vasopressin receptor 2	16.31	18.19	18.61	23.98	20.96	15.64	18.98	14.71	21.25	14.96	20.51	17.37	21.16	14.33	19.21	22.65	16.95	20.55	19.32	21.95	17.19	19.44	25.39	18.62	17.04	18.6	23.13	16.36	22.03	14.51	23.19
208111_at	AVPR2	554	DI1 V2R DIR ADHR DIR3 NDI	arginine vasopressin receptor 2	22.61	22.72	22.72	27.26	24.66	18.03	24.3	15.96	22.18	21.44	19.88	20.36	26.4	23.98	19.9	21.67	20.45	36.58	19.65	23.39	20.12	23.25	22.81	21.28	21.16	22.91	19.87	19.2	19.89	17.91	26.87
202685_s_at	AXL	558	UFO JTK11	AXL receptor tyrosine kinase	70.27	25.21	51.31	29.25	29.27	23.21	25.75	22.57	28.29	25.62	37.75	36.25	42.62	27.84	31.03	16.36	27.03	47.36	27.76	39.44	20.51	27.63	27.72	22.12	28.76	30.76	22.04	25.45	27.85	31.23	27.26
202686_s_at	AXL	558	UFO JTK11	AXL receptor tyrosine kinase	95.52	46.73	82.68	68.11	63.96	53.62	35.4	42.93	45.19	49.55	57.68	58.11	80.42	36.36	42.1	43.74	49.51	46.76	43.71	51.79	60.97	42.67	33.36	38.83	39.51	58.42	29.87	51.16	39.75	44.97	60.69
209309_at	AZGP1	563	ZAG ZA2G	alpha-2-glycoprotein 1, zinc-binding	25.61	22.23	26.4	24.88	24.71	23.76	25.63	28.79	27.34	24.21	28.85	27.79	27.34	33.87	28.66	18.4	26.09	30.91	27.01	55.36	22.99	26.7	32.43	27.45	27.38	25.57	28.58	22.53	28.25	23.56	26.42
217014_s_at	AZGP1	563	ZAG ZA2G	alpha-2-glycoprotein 1, zinc-binding	34.89	36.64	41.72	38.77	38.77	43.76	43.84	34.76	39.57	38.21	46.99	42.14	43.86	52.92	43.73	29.33	41.63	43.36	40.68	59.82	36.76	40.45	44.26	42.73	44.07	44.98	41.45	39.11	36.58	38.28	34.65
214575_s_at	AZU1	566	HBP CAP37 NAZC HUMAZUR AZU AZAMP	azurocidin 1	34.27	47.27	93.98	72.66	57.71	53.97	30.63	58.75	35.05	38.23	38.38	39.32	30.34	46.99	44.9	50.35	94.37	53.16	35.3	40.89	52.94	28.94	26.58	37.36	29.04	50.52	27.63	44.05	31.42	36.26	69.71
201891_s_at	B2M	567		beta-2-microglobulin	100	100	99.99	100	100	100	100	100	100	100	100	100	100	100	100	100	100	100	100	100	100	100	100	100	100	100	100	100	100	100	100
216231_s_at	B2M	567		beta-2-microglobulin	100	100	99.78	99.98	99.45	100	99.86	100	99.99	100	100	100	99.96	100	100	100	100	100	100	100	100	99.94	100	100	99.98	100	100	100	100	100	99.77
232311_at	B2M	567		Beta-2-microglobulin	66.97	84	56.96	86.24	76.75	67.69	85.27	76.79	85.74	94.93	70.7	70.18	90.74	70.61	82.4	85.56	80.2	95.32	88.59	71.1	84.56	86.74	92.86	84.42	87.01	82.17	59.53	84.65	90.58	70.84	80.93
206913_at	BAAT	570	BACAT BAT	bile acid CoA: amino acid N-acyltransferase (glycine N-choloyltransferase)	31.11	25.63	28.62	19.27	25.7	33.02	29.83	23.98	29.06	14.58	33.29	32.56	28.32	28.91	34.79	24.19	28.69	26.32	26.31	48.1	32.73	26.82	20.86	27.73	30.51	29.95	28.61	25.96	26.17	23.86	20.42
204194_at	BACH1	571	BACH-1 AP000240.4	BTB and CNC homology 1, basic leucine zipper transcription factor 1	96.23	94.78	88.05	89.73	88.58	93.03	91.14	96.41	84.12	94.52	95.35	95.25	90.65	88.03	95.12	95.42	94.42	99.08	82.94	91.65	94.26	84.64	91.13	90.08	92.15	97.52	80.73	94.94	86.15	95.09	88.72
210818_s_at	BACH1	571	BACH-1 AP000240.4	BTB and CNC homology 1, basic leucine zipper transcription factor 1	64.98	60.53	53.74	43.58	49.61	53.71	62.48	79.23	47.9	66.66	67	65.01	67.62	52.46	70.78	52.51	68.96	87.55	53.89	61.54	55.85	49.63	58.36	60.77	68.8	73.67	53.79	62.53	53.49	61.92	44.59
234315_at	BACH1	571	BACH-1 AP000240.4	BTB and CNC homology 1, basic leucine zipper transcription factor 1	57.36	45.04	48.36	41.76	45.4	40.59	53.15	51.31	42.96	52.02	51.82	54.64	54.05	48.52	54.25	37.57	53.63	78.51	48.5	44.49	45.81	43.95	47.67	55.91	55.33	62.8	48.98	48.44	50.32	41.03	43.62
234938_at	BACH1	571	BACH-1 AP000240.4	BTB and CNC homology 1, basic leucine zipper transcription factor 1	21.2	14.96	20.74	15.26	17.1	16.66	19.44	16.06	17.07	15.74	22.84	23.87	34.43	17.68	15.78	11.99	17.8	19.94	18.88	30.56	15.73	18.08	14.53	13.59	17.84	21.03	17.72	15.83	20.57	17.6	17.89
1861_at	BAD	572	BBC2 BCL2L8	BCL2-associated agonist of cell death	55.45	63.47	74.18	62.09	65.47	70.92	61.04	66.63	63.59	66.89	70.88	70.26	56.51	78.19	69.66	52.57	65.12	70.53	59.3	75.22	72.88	65.31	64.17	71.52	63.36	67.1	75.38	67.72	60.86	71.77	63.6
209364_at	BAD	572	BBC2 BCL2L8	BCL2-associated agonist of cell death	62.19	63.03	76.12	69.7	67.79	77.17	61.73	68.58	66.33	71.59	70.15	69.74	59.09	82.66	73.04	54.2	66.33	66.23	62.46	76.45	78.4	69.5	65.83	74.28	67.07	63.71	80.84	71.3	61.72	75.43	68.71
232660_at	BAD	572	BBC2 BCL2L8	BCL2-associated agonist of cell death	47.74	44.89	43.64	36.23	42.12	46.4	44.51	47.39	41.96	47.9	46.13	47.69	36.7	47.47	36.6	34.5	35.23	47.99	40.84	39.89	40.8	41.06	37.15	43.77	46.12	47.44	44.77	42.67	47.81	40.77	34.22
202387_at	BAG1	573	BAG-1 RAP46 HAP	BCL2-associated athanogene	90.84	86.53	94.74	93.57	93.17	91.87	87.39	87.13	87.15	88.55	90.4	90.68	92.45	90.2	91.86	81.01	93.06	88.72	84.99	93.09	89.34	87.27	85.25	91.15	88.25	89.41	88.03	89.57	87.31	90.24	92.15
211475_s_at	BAG1	573	BAG-1 RAP46 HAP	BCL2-associated athanogene	89.6	86.93	95.27	85.87	87.69	90.16	85.86	87.95	86.51	87.39	91.18	90.92	89.58	92	88.66	80.64	91.84	89.61	85.71	93.68	89.79	85.54	82.54	91.31	88.57	90.94	90.29	88.32	88.28	91.13	85.66
229720_at	BAG1	573	BAG-1 RAP46 HAP	BCL2-associated athanogene	75.16	75.13	81.22	79.5	77.6	75.59	72.01	75.62	71.68	76.31	77.6	77.34	70.64	72.86	76.55	74.49	80.06	76.87	71.81	77.12	80.02	74.44	72.97	77.13	72.5	81.1	65.99	77.6	71.42	77.13	76.55
1555369_at	BAGE	574	CT2.1 BAGE1	B melanoma antigen	25.7	26.18	24.27	22.42	23.58	17.61	30.15	32.63	28.92	26.7	23.56	24.32	30.43	27.42	31.96	26.53	29.68	35.18	31.16	32.6	21.19	24.65	24.01	39.82	29.33	25.88	23.71	25.35	34.34	23.14	33.61
1555603_at	BAGE	574	CT2.1 BAGE1	B melanoma antigen	35	24.08	33.62	23.64	23.45	27.45	22.03	22.96	22.62	23.25	39.57	42.79	22.75	26.05	22.3	19.29	27.53	37.83	24.03	28.34	30.94	24.48	23.08	25.74	25.24	35.05	22.62	24.44	24.66	32.23	27.19
1555605_x_at	BAGE	574	CT2.1 BAGE1	B melanoma antigen	31.46	27.68	33.74	22.41	24.53	26.29	21.97	27.47	24.77	26.97	38.13	36.89	27.4	24.68	26.49	23.59	28.01	40.94	24.89	27.45	30.72	21.78	20.68	26.39	28.02	36.86	26.77	27.18	27.64	32.17	29.98
207712_at	BAGE	574	CT2.1 BAGE1	B melanoma antigen	28.63	29.53	25.39	23.64	31.98	18.5	35.67	35.99	36.51	36.83	26.72	27.16	33.7	29.87	38.26	28.47	38.72	45.7	41.71	33.52	33.95	29.82	34.96	52.77	37.82	32.76	30.29	30.47	36.64	28.4	28.29
206083_at	BAI1	575	GDAIF	brain-specific angiogenesis inhibitor 1	37.31	31.6	34.66	25.06	27.44	32.22	33.18	24.2	31.21	19.92	43.09	41.56	35.08	35.7	34.55	36.08	35.92	30.3	28.79	45.26	30.41	31.03	29.19	27.74	31.46	38.54	28.63	28.08	24.53	31.39	26.66
204966_at	BAI2	576		brain-specific angiogenesis inhibitor 2	45.17	42.79	39.21	37.73	38.78	49.23	42.55	43.75	41.21	38.24	42.95	42.64	41.34	72.01	50.13	33.8	41.51	47.67	45.54	61.72	52.6	44.3	43.14	39.65	43.96	42.41	66.27	43.87	54.09	45.47	42.07
205638_at	BAI3	577		brain-specific angiogenesis inhibitor 3	22.05	19.42	28.35	27.3	22.41	14.94	21.41	17.69	21.54	19.88	20.17	24.15	24.3	23.07	23.36	14.65	25.42	28.36	21.95	51.46	14.8	21.36	24.21	27.34	23.33	23.25	19.79	20.82	16.93	23.63	23
211568_at	BAI3	577		brain-specific angiogenesis inhibitor 3	19.3	15.77	18	20.93	19.97	16.75	25.43	23.38	19.35	15.5	16.98	16.91	28.51	19.53	17.62	17.04	20.86	22.86	23.86	26.49	22.26	19.78	22.28	33.55	22.04	16.72	22.38	17.88	20.53	16.94	20.77
203728_at	BAK1	578	BCL2L7 CDN1 BAK BAK-LIKE	BCL2-antagonist/killer 1	75.48	72.51	83.92	67.9	73.22	83.86	73.1	72.5	78.39	71.88	79.54	79.63	73.78	82.95	81.95	72.01	74.16	73.44	76.99	79.83	80.06	75.46	77.78	70.63	78.47	74.43	76.97	74.53	76.66	73.57	70.64
207031_at	NKX3-2	579	NKX3B BAPX1 SMMD NKX3.2	NK3 homeobox 2	31.87	24.49	68.22	25.1	30.3	26.16	28.72	30.09	26.01	21.64	32.9	27.65	33.77	48.71	26.09	25.14	29.87	25.54	27.98	46.99	24.2	26.03	32.58	34.43	26.85	28.84	64.21	22.98	24.88	22.6	25.69
205345_at	BARD1	580		BRCA1 associated RING domain 1	75.6	69.24	86.81	87.75	82.06	73.01	82.62	73.04	75.06	65.74	64.68	61.89	76.16	87.07	78.03	73.47	77.36	28.12	69.76	74.51	69.14	75.19	82.78	88.72	75.98	52.28	85.92	72.29	73.27	71.9	84.97
227545_at	BARD1	580		BRCA1 associated RING domain 1	71.78	67.38	81.99	81.17	78.36	64.81	78.98	62.85	71.86	61.84	67.48	66.73	71.14	80.17	73.94	74.41	75.55	56.86	68.26	76.92	69.5	75.9	76.25	80.72	74.97	63.88	88.82	66.44	73.73	63.06	81.64
242655_at	BARD1	580		BRCA1 associated RING domain 1	75.03	62.42	78.04	71.16	69.01	61.38	64.45	58.37	63.39	53.39	65.41	67.16	67.4	66.71	60.26	71.52	64.09	47.86	58.33	63.9	61.15	64.83	71.94	68.16	59.1	59.5	71.28	61.25	66.35	58.87	73.18
208478_s_at	BAX	581	BCL2L4	BCL2-associated X protein	71.17	72.12	78.87	56.76	66	75.16	66.76	77.86	71.81	77.44	81.03	76.13	65.27	84.15	75.92	72.72	72.66	70.97	66.41	67.97	86.47	71.68	66.4	78.71	74.1	81.03	68.16	76.19	77.71	78.48	54.91
211833_s_at	BAX	581	BCL2L4	BCL2-associated X protein	80.85	78.23	81.2	68.41	73.68	81.67	69.27	80.69	74.86	79.84	84.18	78.25	74.84	84.98	84.69	79.6	79.6	69.62	64.3	59.24	89.79	76.4	72.69	78.95	74.12	81.56	76.44	79.95	79.16	80.49	59.55
218471_s_at	BBS1	582	BBS2L2	Bardet-Biedl syndrome 1	76.21	72.89	74.05	78.34	78.21	76.46	73.78	72.57	74.32	73.97	72.82	75.24	69.82	77.51	75.04	68.56	78.51	71.25	72.34	81.7	78.45	75.68	75.36	77.05	75.43	73.45	78.66	74.16	73.05	74.86	80.19
229142_s_at	BBS1	582	BBS2L2	Bardet-Biedl syndrome 1	34	29.47	36.08	30.47	31.07	31.9	31.95	30.39	33.04	19.11	36.6	39.1	34.81	36.97	38.9	24.46	33.77	34.95	31.62	42.78	33.17	33.33	35	36.37	37.04	35.56	37.22	31.9	32.87	32.15	35.3
223227_at	BBS2	583	BBS	Bardet-Biedl syndrome 2	89.83	85.49	75.4	85.43	78.68	83.86	81.89	85.19	86.72	83.81	79.31	81.15	74.95	75.76	83.44	90.55	75.91	69.79	85.54	71.54	84.41	84.21	84.99	77.76	83.55	75.94	83.56	84.04	79.3	82.98	83.53
212744_at	BBS4	585		Bardet-Biedl syndrome 4	81.72	72.76	75.29	76.59	73.3	70.31	77.77	68.01	78.42	72.8	75.63	78.36	75.52	65.3	78.49	74.31	70.24	70.54	78.65	66.86	73.56	76.63	77.96	62.78	79.75	69.6	80.63	72.29	82.59	70.15	73.63
212745_s_at	BBS4	585		Bardet-Biedl syndrome 4	74.72	63.84	67.18	72.09	64.49	60.87	68.47	62.12	69.73	66.73	61.57	66.53	66.26	33.08	71.82	70.08	53.36	48.94	69.14	43.37	70.12	68.49	72.04	40.89	71.15	46.7	77.11	64.27	76.7	57.64	64.3
214390_s_at	BCAT1	586	MECA39 BCATC ECA39 PNAS121 PP18 BCT1	branched chain amino-acid transaminase 1, cytosolic	59.8	37.85	75.51	44.78	65.9	32.83	39.15	44.91	32.81	32.88	61.98	82.33	67.62	47.86	47.81	39.18	57.86	50.22	26.23	37.31	48.57	34.52	26.9	57.94	43.88	66.57	80.8	39.99	32.5	39.64	49.76
214452_at	BCAT1	586	MECA39 BCATC ECA39 PNAS121 PP18 BCT1	branched chain amino-acid transaminase 1, cytosolic	77.87	44.76	82.3	68.03	77.17	39.86	48.52	53.12	43.51	42.82	70.01	88.08	79.82	52.39	47.51	45.13	56.7	56.16	38.35	41.85	47.52	43.97	31.74	66.86	47.35	71.24	86.95	49.83	46.52	50.95	70.68
225285_at	BCAT1	586	MECA39 BCATC ECA39 PNAS121 PP18 BCT1	branched chain amino-acid transaminase 1, cytosolic	94.4	71.99	96.39	98.13	97.57	73.46	72.05	76.79	61.99	78.6	87.93	97.07	95.25	81.64	73.73	72.56	83.56	71.93	52.37	68.12	82.89	71.81	55.61	90.33	71.47	89.92	98.27	79.38	62.3	81.62	97.62
226517_at	BCAT1	586	MECA39 BCATC ECA39 PNAS121 PP18 BCT1	branched chain amino-acid transaminase 1, cytosolic	92.5	72.83	95.57	96.84	96.7	70.9	69.64	75.08	60.38	76.22	86.37	96.72	92.12	79.53	73.94	73.3	82.54	70.81	50.58	66.18	82.22	68.92	57.78	89.04	70.35	88.05	96.5	77.74	57.92	82.17	96.03
203576_at	BCAT2	587	BCAM BCT2 BCATM PP18	branched chain amino-acid transaminase 2, mitochondrial	70.73	69.89	76.52	80.77	75.68	78.11	74.3	72.15	72.33	73.37	79.07	77.13	74.14	76.45	77.09	62.75	71.82	39.36	69.72	82	75.73	75.53	72.26	66.55	77.73	67.7	86.7	74.35	67.26	77.61	78.35
215654_at	BCAT2	587	BCAM BCT2 BCATM PP18	branched chain amino-acid transaminase 2, mitochondrial	30.84	41.54	32.99	38.16	34.95	33.82	41.89	31.83	42.6	43.38	35.43	36.21	32.68	30.8	38.05	38.31	36.49	34.91	40.7	25.1	38.38	39.77	35.4	31.95	43.96	34.47	41.81	37.47	45.46	36.09	31.28
205433_at	BCHE	590	CHE2 CHE1 E1	butyrylcholinesterase	20.61	16.48	18.39	25.12	18.7	19.08	15.41	10.24	19.83	13.86	21.61	20.76	20.4	29.59	19.7	16.95	21.81	23.18	17.56	43.76	15.56	17.73	24.71	21.25	18.72	18.55	86.37	14.05	16.19	17.28	17.7
202331_at	BCKDHA	593	MSUD1 BCKDE1A OVD1A MSU	branched chain keto acid dehydrogenase E1, alpha polypeptide	78.14	77.83	88.69	87.03	82.78	87.73	77.17	85.66	79.61	85.31	84.4	84.85	77.13	85.12	83.7	65.41	86.62	76.59	76.95	89.84	88.83	81.26	79.22	80.77	80.29	84.99	81.25	84.42	75.99	85.75	84.06
210653_s_at	BCKDHB	594	dJ279A18.1 E1B	branched chain keto acid dehydrogenase E1, beta polypeptide	65.33	64.92	73.56	80.09	70.51	67.32	69.24	66.21	66.18	65.07	62.19	61.96	62.1	66.7	75.88	68.01	72.88	23.49	65.31	72.22	74.36	69.3	76.35	57.19	68.5	46.53	79.58	66.92	68.65	70.08	75.35
213321_at	BCKDHB	594	dJ279A18.1 E1B	branched chain keto acid dehydrogenase E1, beta polypeptide	54.55	48.83	61.51	66.23	46.74	41.75	43.44	48.73	48.74	40.56	39.16	47.61	40.62	43.01	38.57	55.9	49.51	24.04	49.52	62.89	54.37	50.33	44.86	42.14	38.69	37.68	73.39	46.63	54.52	42.86	54.53
208711_s_at	CCND1	595	PRAD1 BCL1 D11S287E U21B31	cyclin D1	45.07	33.97	63.21	40.48	39.5	39.38	46.94	38.09	33.02	32.85	51.43	68.39	53.22	34.83	48.3	29.31	35.03	35.65	33.84	71.51	41.28	36.68	26.38	33.53	51.11	37.63	32.66	36.82	33.66	33.38	31.82
208712_at	CCND1	595	PRAD1 BCL1 D11S287E U21B31	cyclin D1	44.12	27.11	70.45	47.67	43.64	25.07	46.14	16.4	24.23	21.84	47.96	67.66	51.91	16.28	38.68	35.66	24.51	20.45	22.13	70.36	20.44	29.62	17.65	24.53	45.52	22.8	27.23	23.54	26.75	20.72	34.8
203684_s_at	BCL2	596	PPP1R50 Bcl-2	B-cell CLL/lymphoma 2	32.42	60.99	57.49	52.07	39.77	58.38	62.09	59.17	61.91	59.14	36.4	38.17	50.25	25.14	80.45	66.23	42.96	25.87	57.57	65.22	60.21	61.88	74.07	40.46	79.09	27.14	39.75	57.88	45.36	63.82	42.92
203685_at	BCL2	596	PPP1R50 Bcl-2	B-cell CLL/lymphoma 2	72.62	93.35	89.53	91.29	79.33	92.64	92.09	93.3	91.51	93.41	73.32	74.05	81.12	63.98	97.16	95.73	73.62	58.98	91.92	93.8	93.83	93.5	96.72	80.28	97.46	70.22	78.19	92.58	85.98	94.83	84.64
207004_at	BCL2	596	PPP1R50 Bcl-2	B-cell CLL/lymphoma 2	54.14	57.28	50.96	59.13	58.93	59.45	61.5	55.33	63.11	46.38	59.17	58.3	67.21	66.4	74.6	57.32	65.17	60.07	60.87	66.99	65.71	59.76	60.94	62.36	63.85	59.53	56.68	58.35	57.74	57.51	59.91
207005_s_at	BCL2	596	PPP1R50 Bcl-2	B-cell CLL/lymphoma 2	37.42	43.61	44.88	48.66	49.78	42.57	60.08	46.68	53.44	48.98	37.52	36.76	61.79	56.12	80.19	42.55	58.76	28.73	55.61	45.48	55.98	50.35	59.79	53.31	73.98	41.17	41.83	45.89	49.46	40.3	47.43
205681_at	BCL2A1	597	GRS ACC-1 HBPA1 BFL1 ACC-2 BCL2L5	BCL2-related protein A1	98.69	94.15	77.95	78.44	77.27	97.72	89.45	96.78	86.29	96.66	87.69	98.28	90	84.14	95.81	94.64	92.88	99.95	89.66	61.87	97.73	90.16	85.58	60.72	84.41	97.48	63.63	95.93	84.24	97.69	75.64
206665_s_at	BCL2L1	598	BCL-XL/S PPP1R52 BCLXL bcl-xL BCLX BCLXS Bcl-X bcl-xS BCL2L	BCL2-like 1	60.53	60.07	55.71	32.76	44.78	41.58	40.66	65.99	45.43	58.56	60.02	64.46	55.71	65.06	40.64	58.91	49.61	41.4	43.2	60.62	52.55	41.87	49.83	53.66	38.39	45.16	62.48	50.36	54.83	52.62	42.41
212312_at	BCL2L1	598	BCL-XL/S PPP1R52 BCLXL bcl-xL BCLX BCLXS Bcl-X bcl-xS BCL2L	BCL2-like 1	87.54	78.97	77.45	79.39	78.99	80.59	68.63	79.11	75.48	80.02	86.04	86.71	75.83	90.23	75.36	70.34	85.13	65.33	72.94	86.6	81.01	76.84	83.58	81.46	67.18	75.57	85.02	81.01	78.18	86.36	73.18
215037_s_at	BCL2L1	598	BCL-XL/S PPP1R52 BCLXL bcl-xL BCLX BCLXS Bcl-X bcl-xS BCL2L	BCL2-like 1	65.04	60.37	63.15	44.12	53.82	53.22	50.36	67.49	53.4	62.48	69.54	71.51	56.83	74.17	44.1	48.11	51.99	62.49	56.68	64.51	58.27	53.7	56.22	55.69	48.32	58.15	71.11	56.71	61.97	55.99	44.19
231228_at	BCL2L1	598	BCL-XL/S PPP1R52 BCLXL bcl-xL BCLX BCLXS Bcl-X bcl-xS BCL2L	BCL2-like 1	32.88	32.28	37.39	27.25	38.92	46.81	38.42	21.4	35.81	30.84	36.92	35.37	34.04	38.97	32.68	27.36	36.88	42.07	38.65	41.89	42.66	37.57	29.06	34.26	36.06	47.69	57.72	33.95	44.22	28.3	27.23
1555140_a_at	BCL2L2	599	BCL2-L-2 PPP1R51 BCLW BCL-W	BCL2-like 2	54.1	39.04	53.84	27.74	39.84	33.63	37.04	42.66	33.43	41.72	49.37	51.63	40.13	39.31	34.39	34.96	42.89	46.86	35.07	46.85	40.21	35.16	34.07	42.03	40.47	44.9	36.19	38.48	43.04	39.49	32.36
209311_at	BCL2L2	599	BCL2-L-2 PPP1R51 BCLW BCL-W	BCL2-like 2	87.25	70.02	83.77	79.48	78.63	73.46	68.16	69.35	50.99	71.06	80.3	83.08	74.34	59.91	77.35	69.88	82.69	60.3	52.08	77.87	74.49	55.4	51.68	81.18	72.62	81.07	45.48	72.97	75.6	73.08	78.78
204907_s_at	BCL3	602	D19S37 BCL4	B-cell CLL/lymphoma 3	49.31	47.72	56.49	20.3	36.19	60.34	46.61	55.93	43.02	64.52	55.99	55.6	34.77	43.51	56.64	38.61	47.25	76.62	36.9	36.86	40.88	38.07	42.15	40.25	61.18	62.64	33.89	46.02	38.48	46.72	27.79
204908_s_at	BCL3	602	D19S37 BCL4	B-cell CLL/lymphoma 3	79.8	78.64	77.15	65.74	80.08	93.04	79.8	79.23	81.79	83.45	87.24	83	87.23	73.35	93.49	73.36	88.5	96.07	79.49	70.36	85.15	77.22	81.68	81.89	88.63	90.47	42.7	82.72	79.41	82.89	76.37
203140_at	BCL6	604	ZBTB27 ZNF51 LAZ3 BCL6A BCL5	B-cell CLL/lymphoma 6	96.71	96.2	86.73	85.41	81.43	98.89	93.89	95.96	88.08	96.51	97.9	97.29	94.65	93.19	97.36	97.04	95.16	99.84	87.58	65.33	96.12	89.97	91.81	89.09	93.65	97.07	78.3	96.45	88.28	94.41	79.96
215990_s_at	BCL6	604	ZBTB27 ZNF51 LAZ3 BCL6A BCL5	B-cell CLL/lymphoma 6	63.1	70.88	64.9	22.3	32.08	88.09	63.86	79.59	52.41	78.61	80.84	78.59	59.9	75.33	76.57	62.74	75.9	95.98	54.79	31.49	73.94	51.21	49.26	61.6	72.99	82.25	51.69	71.89	56.93	70.17	29.48
228758_at	BCL6	604	ZBTB27 ZNF51 LAZ3 BCL6A BCL5	B-cell CLL/lymphoma 6	78.98	74.66	60.8	63.69	63.92	94.68	74.33	84.54	69.12	85.29	88.45	83.38	80.84	74.09	76.44	61.29	78.3	97.77	69.29	39.02	79.89	73.69	79.56	72.05	69.04	85.56	45.4	82.29	73.27	74.9	58.29
203795_s_at	BCL7A	605	BCL7	B-cell CLL/lymphoma 7A	29.94	62.38	62.19	66	66.07	69.25	75.04	50.01	44.7	67.53	70.02	50.29	54.86	86.3	57.45	68.98	61.77	36.07	40.61	40.58	65.81	45.83	31.83	84.76	61.21	42.15	83.94	57.29	26.55	57.6	67.81
203796_s_at	BCL7A	605	BCL7	B-cell CLL/lymphoma 7A	34.38	61.77	66.84	72.7	75.88	51.93	78.57	49.57	51.01	67.88	71.69	52.65	68.38	85.66	68.29	67.4	72.08	39.97	51.68	42.91	61.81	54.23	31	86.68	65.75	44.23	76.44	60.61	40.85	56.54	78.41
1560683_at	BCL8	606	BCL8A BCL8	B-cell CLL/lymphoma 8	21.55	13.55	13.04	17.57	13.04	9.04	16.58	13.77	14.5	14.28	18.13	16.83	19.09	14.36	15	17.57	17.43	17.84	16.2	16.68	14.02	12.81	11.74	38.55	17.55	14.81	10.77	12.99	18.38	15.67	14.87
1560684_x_at	BCL8	606	BCL8A BCL8	B-cell CLL/lymphoma 8	26.06	15.55	14.74	18.53	17.16	12.15	18.33	11	17.82	18.26	19.48	19.45	19.05	19.66	23.47	19.43	22.99	23.21	20.73	20.4	15.67	16.01	10.25	43.71	21.54	17.95	14.18	16.74	20.63	17.92	17.41
204129_at	BCL9	607	LGS	B-cell CLL/lymphoma 9	48.54	64.65	51.81	52.07	60.98	66.79	55.26	56.81	66.81	62.68	58.56	55.13	52.92	74.79	60.17	69.42	56.23	64.77	61.7	76.96	66.54	68.28	70.75	53.73	57.28	55.39	75.98	61.78	60.3	66.05	55.89
206641_at	TNFRSF17	608	BCMA CD269 BCM TNFRSF13A	tumor necrosis factor receptor superfamily, member 17	17.48	72.86	14.51	27.96	14.01	72.89	78	61.62	24.77	71.64	18.63	18.15	27.64	17.7	71.26	83.26	34.83	15.11	25.84	99.85	70.49	25.61	17.64	27.76	68.6	36.35	15.47	71.89	23.54	70.83	16.4
207592_s_at	HCN2	610	BCNG-2 HAC-1 BCNG2	hyperpolarization activated cyclic nucleotide-gated potassium channel 2	29.75	33.6	40.34	26.98	28.97	30.67	31.66	31.9	33.78	35.01	30.82	31.44	29.58	32.27	38.38	31.11	35.59	30.17	29.96	36.79	33.1	34.36	39.69	38.48	38.73	32.01	37.44	30.99	28.04	32.56	28.44
214893_x_at	HCN2	610	BCNG-2 HAC-1 BCNG2	hyperpolarization activated cyclic nucleotide-gated potassium channel 2	43.77	47.04	50.1	36.98	44.26	48.82	44.14	45.55	48.85	39.66	49.81	47.74	48.65	46.82	53.57	43.7	46.85	40.6	45.37	63.44	50.57	45.94	53.35	42.76	44.89	49.13	46.13	42.86	44.01	44.2	39.99
208036_at	OPN1SW	611	CBT BOP BCP	opsin 1 (cone pigments), short-wave-sensitive	15.33	18.43	19.84	18.38	22.49	19.92	25.64	17.25	24.22	17.52	27.38	23.73	26.06	25.84	25.68	21.24	22.48	26.62	22.83	17.29	16.01	22.34	22.58	22.73	30	20.66	31.24	17.46	18.44	16.82	23.59
202315_s_at	BCR	613	PHL BCR1 CML D22S662 ALL D22S11	breakpoint cluster region	62.47	79.03	78.87	86.97	83.83	86.92	75.1	80.17	82.23	83.71	76.92	75.77	59.12	91.1	77.47	68.18	86.58	78.36	82.2	84.23	86.78	81.15	74.61	92.98	69.97	76.86	85.59	83.34	81.79	86.7	87.62
217223_s_at	BCR	613	PHL BCR1 CML D22S662 ALL D22S11	breakpoint cluster region	42.99	67.12	65.4	72.27	74.46	75.29	61.2	68.37	70.5	72.46	58.71	58.38	49.22	76.83	61.71	56.42	73.42	58.54	68.55	69.99	74.68	66.07	58.25	85.36	54.02	58.94	74.14	69.49	69.68	72.54	76.22
226602_s_at	BCR	613	PHL BCR1 CML D22S662 ALL D22S11	breakpoint cluster region	56.88	81.38	63.86	84.13	83.53	84.66	71.64	74.36	81.25	81.32	62	60.51	56.44	83.91	78.25	84.89	79.82	70.16	81.03	73.48	81.4	76.26	65.93	90.48	68.28	65.1	76.64	78.6	79.72	78.6	88.01
207618_s_at	BCS1L	617	BCS Hs.6719 BCS1 FLNMS BJS h-BCS PTD MC3DN1 GRACILE	BCS1-like (S. cerevisiae)	78.73	79.64	85.68	89.48	84.79	83.5	84.26	76.84	81.42	80.15	79.65	79.17	79.19	84.06	82.73	76.83	83.33	68.45	80.62	86	81.27	83.34	78.63	79.96	83.64	76.79	86.71	79.77	79.72	81.68	85.9
1570336_at	BDH1	622	BDH SDR9C1	3-hydroxybutyrate dehydrogenase, type 1	16.98	19.54	25.61	18	30.67	31.52	23.34	12.91	27.6	18.36	19.26	16.96	19.19	29.92	31.09	20.48	29.65	14.72	30.7	24.23	25.32	30.04	25.83	26.37	22.58	18.72	29.21	21.01	28.02	21.64	23.75
211715_s_at	BDH1	622	BDH SDR9C1	3-hydroxybutyrate dehydrogenase, type 1	60.83	68.65	72.71	75.29	67.96	71.01	66.5	67.07	74.61	70.74	64.58	68.37	59.57	71.47	68.44	66.77	69.81	48.46	67.49	69.52	68.16	73.18	74.42	73.57	66.84	53.64	77.09	69.73	69.34	69.93	72.09
207510_at	BDKRB1	623	BKR1 B1BKR BKB1R B1R BRADYB1	bradykinin receptor B1	40.81	30.14	34.07	35.49	35.74	38.71	35.3	30.63	36.75	23.82	41.89	43.44	42	49.52	43.19	27.32	39.99	43.36	34.66	62.27	27.11	36.28	33.33	34.06	38.83	40.67	32.22	31.69	30.44	38.02	36.58
205870_at	BDKRB2	624	BRB2 BK-2 BK2 B2R BKR2	bradykinin receptor B2	24.56	21.96	34.12	19.7	21.05	26.91	26.69	20.67	22.11	15.29	31.33	25.74	34.71	21.34	27.77	18.48	25.44	20.28	19.6	23.27	19.5	23.21	22.31	28.25	26.87	25.92	22.21	20.44	18.32	22.74	20.87
206382_s_at	BDNF	627	BULN2 ANON2	brain-derived neurotrophic factor	15.79	15.21	27.56	38.04	26.72	18.93	21.2	11.27	16.2	15.22	14.84	14.11	18.09	14.39	11.58	16.41	21.09	22.52	16.2	24.27	20.3	15.23	15.07	21.33	16.22	19.45	12.18	14.85	17.05	14.83	25.53
239367_at	BDNF	627	BULN2 ANON2	brain-derived neurotrophic factor	22.78	28.82	42.49	39.87	36.26	20.84	35.77	27.92	36	36.59	21.18	22.53	23.55	35.29	31.25	34.08	27.14	32.46	38.42	25.28	29.53	37.21	34.22	45.72	32.89	27.49	34.39	28.25	36.76	28.33	36.93
202357_s_at	CFB	629	AHUS4 FB FBI12 H2-Bf BFD CFAB CFBD BF GBG ARMD14 PBF2	complement factor B	77.51	27.98	43.27	29.74	36.8	24.39	25.34	29.2	30.02	32.83	71.65	74.19	43.01	23.7	21.9	27.85	32.79	35.62	28.25	45.78	28.83	32.27	28.21	24.34	27.02	47.95	27.6	33.46	27.74	28.18	30.16
211920_at	CFB	629	AHUS4 FB FBI12 H2-Bf BFD CFAB CFBD BF GBG ARMD14 PBF2	complement factor B	22.55	16.51	17.83	16.82	17.32	22.25	16.67	15.22	20.06	12.94	21.93	22.6	24.22	19.27	17.69	15.56	19.15	14.84	18.4	19.33	19.83	15.54	15.36	18.15	17.53	22.98	18.64	16.29	17.99	19.47	19.71
206746_at	BFSP1	631	CTRCT33 CP94 CP115 LIFL-H	beaded filament structural protein 1, filensin	25.83	36.76	38.57	44.21	39.47	43.07	23.67	43.31	36.34	38.01	22.99	23.38	31.68	21	31.87	29.33	27.2	23.19	41.84	24.34	52.31	34.66	34.03	26.46	27.26	21.85	40.33	43.62	55.23	47.95	36.44
201261_x_at	BGN	633	SLRR1A PG-S1 DSPG1 PGI	biglycan	42.58	39.82	37.47	45.58	42.09	53.63	44.26	33.33	45.53	38.4	51.81	50.41	41.84	47.49	48.09	31.72	49.02	61.79	45.4	50.28	51.02	48.18	41.03	49.55	50.26	51.71	39.92	41.63	37.12	42.18	42.93
201262_s_at	BGN	633	SLRR1A PG-S1 DSPG1 PGI	biglycan	28.85	26.24	24.05	14.05	21.8	27.01	24.32	25.25	23.56	17.18	23.34	25.47	23.79	26.36	17.48	25.77	26.19	22.21	25.27	33.54	30.8	23	27.81	25.78	23.42	27.16	27.5	23.81	27.42	30.92	18.18
213905_x_at	BGN	633	SLRR1A PG-S1 DSPG1 PGI	biglycan	27.91	27.9	21.48	31.61	30.23	36.47	28.4	20.88	31.66	20.93	32.79	32.23	32.35	28.48	36.92	21.36	38.33	43.52	30.93	31.59	37.01	35.05	28.72	35.56	31.48	33.8	19.46	28.45	24.67	24.66	29.33
206576_s_at	CEACAM1	634	BGP BGPI BGP1	carcinoembryonic antigen-related cell adhesion molecule 1 (biliary glycoprotein)	47.28	48.41	40.88	38.64	44.9	66.94	50.06	53.33	51.92	40.28	42.53	42.9	44.99	49.23	55.9	47.55	53.01	83.9	48.28	67.19	49.4	51.48	65.39	47.36	57.28	47.98	49.18	46.54	45.1	41.4	41.25
209498_at	CEACAM1	634	BGP BGPI BGP1	carcinoembryonic antigen-related cell adhesion molecule 1 (biliary glycoprotein)	45.12	59.34	20.9	56.76	38.44	82.69	51.6	56.79	50.98	47.22	20.71	27.46	27.12	20.32	70.27	69.87	57.65	92.55	33.87	56.61	53.83	57.55	83.32	42.42	69.18	37.78	39.23	52.8	31.29	47.14	44.35
210610_at	CEACAM1	634	BGP BGPI BGP1	carcinoembryonic antigen-related cell adhesion molecule 1 (biliary glycoprotein)	43.85	44.91	39.09	41.66	42.59	50.01	48.14	51.07	47.72	46.21	45.37	49.89	42.74	48.18	41.7	41.53	41.87	74.3	43.93	50.39	41.88	47.32	58.14	40.78	53.79	51.67	39.65	45.39	35.96	41.51	41.09
211883_x_at	CEACAM1	634	BGP BGPI BGP1	carcinoembryonic antigen-related cell adhesion molecule 1 (biliary glycoprotein)	51.85	53.37	46.26	38.15	38.04	71.55	44.13	55.78	51.48	51.5	50.1	50.7	50.62	47.22	56.13	50.5	58.76	89.72	46.5	65.41	51.17	47.13	68.07	43.96	57.53	57.42	39.91	50.37	42.97	52.91	37.84
211889_x_at	CEACAM1	634	BGP BGPI BGP1	carcinoembryonic antigen-related cell adhesion molecule 1 (biliary glycoprotein)	39.56	45.09	38.08	33.24	32.57	65.07	40.28	48.52	44.62	45.65	32.07	34.82	35.64	33.26	50.65	46.81	49.89	83.97	41.23	54.73	40.62	44.89	67.39	37.42	51.41	41.16	35.41	40.66	35.28	45.62	33.2
206119_at	BHMT	635	BHMT1 HEL-S-61p	betaine--homocysteine S-methyltransferase	28.21	22.92	27.56	27.78	28.11	19.51	31.88	18.79	26.14	27.1	34.96	32.98	19.12	28.93	26.03	18.9	22.6	23.04	29.99	35.05	23.07	27.11	25.5	27.94	35.15	28.28	27.49	23.01	24.9	23.55	27.47
1554020_at	BICD1	636	BICD	bicaudal D homolog 1 (Drosophila)	49.36	57.95	69.79	75.33	70.29	50.28	71.53	51.67	62.97	54.22	45.18	53.16	61.08	79.89	77.68	63.12	69.83	41.63	58.8	83.45	60.97	67.74	74.65	70.1	76.46	45.18	83.32	59.08	63.08	61.7	69.15
1556051_a_at	BICD1	636	BICD	bicaudal D homolog 1 (Drosophila)	48.11	56.77	55.01	66.66	59.74	57.29	70.91	56.69	55.94	55.36	38.48	51.38	61.55	51.45	74.78	57.47	51.14	31.45	53.92	75.64	56.65	57.23	57.81	64.98	76.05	39.71	71.34	56.61	54.46	57.62	63.79
204741_at	BICD1	636	BICD	bicaudal D homolog 1 (Drosophila)	55.93	58.41	58.71	67.51	62.19	55.82	69.16	59.95	57.99	58.05	51.95	58.6	64.78	62.02	71.82	55.95	52.78	44.56	57.94	69.86	55.81	57.48	53.92	60.21	76.87	50.43	66.84	57.59	55.58	64.15	65.53
214806_at	BICD1	636	BICD	bicaudal D homolog 1 (Drosophila)	47.11	58.33	51.97	80.87	67.01	43.31	70.58	56.11	59.23	51.48	34.54	47.87	63.51	43.95	60.81	59.55	43.46	30.69	53.82	72.25	38.67	60.78	53.57	57.31	73.34	33	71.54	53.58	56.19	59.92	71.24
228691_at	BICD1	636	BICD	Bicaudal D homolog 1 (Drosophila)	37.15	39.81	49.17	48.71	43.87	32.65	37.66	35.87	40.31	35.92	49.33	51.05	54.06	56.27	48.66	31.46	46.28	59.58	41.98	67.95	21.46	37.7	35.97	42.04	45.14	43.26	44.79	39.98	38.38	47.22	47.39
204493_at	BID	637	FP497	BH3 interacting domain death agonist	89.78	83.59	89.34	83.7	84.17	93.97	67.35	89.14	69.14	88.61	93.51	89.67	92.26	79.06	74.9	71.61	87.56	97.8	72.13	73.73	92.78	73.69	70.86	79.72	53.21	94.91	90.05	87.85	79.73	91.49	83.6
211725_s_at	BID	637	FP497	BH3 interacting domain death agonist	91.33	89.73	95.71	86.69	88.86	97.04	78.47	93.22	79.76	92.55	96.97	94.14	93.09	89.92	86.78	81.16	93.76	98.81	83.57	85.52	96.17	83.3	80.94	87.15	72.01	96.99	95.39	93.43	84.37	95.52	85.9
227143_s_at	BID	637	FP497	BH3 interacting domain death agonist	93.3	90.29	93.02	90.63	87.33	95.53	76.76	91.69	79.3	91.7	95.72	92.7	92.01	81.93	79.7	86.3	90.69	98	80.4	82.27	95.07	80.09	78.96	81.85	69.03	95.5	90.47	91.37	81.22	93.44	88.96
205780_at	BIK	638	NBK BIP1 BP4	BCL2-interacting killer (apoptosis-inducing)	28.75	52.3	77.66	35.82	45.45	72.71	55.1	41.04	48.65	40.63	30.72	26.22	34.51	53.58	64.97	60.84	70.13	57.4	44.38	78.63	71.15	53.53	55.88	48.91	52.83	43.02	87.72	53.87	21.93	51.2	44.95
217192_s_at	PRDM1	639	BLIMP1 PRDI-BF1	PR domain containing 1, with ZNF domain	59.9	63.87	66.31	44.11	48.36	71.9	61.63	73.97	70.35	72.19	72.34	69.2	72.81	35.53	73.22	54.6	66.85	86.98	74.08	90.97	70.15	69.46	82.36	60.26	59.85	71.68	48.68	71.76	79.8	69.84	43.29
228964_at	PRDM1	639	BLIMP1 PRDI-BF1	PR domain containing 1, with ZNF domain	76.27	90.08	83.74	52.46	57.59	88.62	73.15	92.32	90.34	87.25	88.45	87.36	83.36	59.43	81.75	89.23	74.9	92.86	90.07	98.53	90.29	90.26	96.46	61.04	63.08	84.69	52.91	89.72	95.3	90.93	54.86
235668_at	PRDM1	639	BLIMP1 PRDI-BF1	PR domain containing 1, with ZNF domain	64.67	76.39	74.17	58.72	58.78	74.57	66.15	72.93	79.74	77.96	80.84	80.57	81.49	51.24	69.29	72.94	67.26	83.02	75.67	92	70.77	77.37	85.5	61.43	56.98	75.13	36.05	75.58	79.66	81.72	54.99
206255_at	BLK	640	MODY11	B lymphoid tyrosine kinase	9.33	69.04	16.56	25.19	22.73	78.02	92.98	69.98	40.9	77	15.71	16.42	28.57	57.58	96.99	64.84	33.83	18.37	39.03	38.69	67.82	39.92	31.71	86.29	95.83	26.65	64.5	72.11	19.27	72.01	32.55
210934_at	BLK	640	MODY11	B lymphoid tyrosine kinase	37.77	43.56	32.84	34.75	37.28	36.63	65.03	33.44	38.34	48.51	37.24	36.22	41.53	51.06	64	44.03	37.61	42.72	42.26	37.99	34.06	38.85	39.35	62.3	71.4	37.34	36.85	41.63	34.48	36.09	38.15
205733_at	BLM	641	RECQL2 BS RECQ2 RECQL3	Bloom syndrome, RecQ helicase-like	68.72	74.33	82.79	88.1	84.51	76.14	83.88	71.65	77.8	72.76	70.72	74.64	71.94	81.39	80.38	74.63	81.23	80.02	77.33	80.08	73.26	79.65	86.11	82.57	80.89	73.24	91.15	75.22	82.02	77.22	86.53
202179_at	BLMH	642	BMH BH	bleomycin hydrolase	75.53	78.03	84.14	89.86	86.89	81.42	70.5	78.89	84.36	77.93	77.28	78.16	77.13	86.2	71.64	78.66	82.55	37.35	82.02	81.74	78.76	80.7	81.18	87.76	65.19	75.61	89.89	79.83	79.49	79.44	86.38
206126_at	CXCR5	643	BLR1 MDR15 CD185	chemokine (C-X-C motif) receptor 5	31.69	67.62	43.51	31.1	31.78	78.4	91.8	61.23	61.5	65.92	35.95	39.97	45.99	35.25	91.58	68.37	39.58	34.87	46.07	29.97	67.98	62.95	39.86	31.13	91.4	38.49	32.17	69.38	30.73	71.02	29.2
216734_s_at	CXCR5	643	BLR1 MDR15 CD185	chemokine (C-X-C motif) receptor 5	24.5	38.49	28.5	17.69	19.34	58.4	62.93	40.45	33.02	41.6	28.17	28.16	22.84	21.02	70.58	33.45	25.13	26.58	29.82	27.6	31.88	34.32	29.46	26.8	73.78	29.97	20.51	40.09	22.48	40.53	19.21
203771_s_at	BLVRA	644	BVRA BLVR BVR	biliverdin reductase A	88.13	73.69	75.6	75.25	65.52	76.22	35.64	82.43	59.04	80.57	88.22	83.75	65.66	45.39	64.27	75.09	58	52.61	63.34	35.55	82.4	66.42	59.78	48.01	36.48	81.83	78.44	78.85	66.42	83.15	69.24
203772_at	BLVRA	644	BVRA BLVR BVR	biliverdin reductase A	40.23	38.05	32.74	24.38	33.13	46.85	28.19	25.29	33.16	26.22	42.78	38.66	37.4	34.75	33.71	59.52	30.89	25.93	34.52	32.89	35.44	29.91	30.04	32.79	27.22	43.32	34.55	31.07	28.35	31.84	35.4
203773_x_at	BLVRA	644	BVRA BLVR BVR	biliverdin reductase A	98.61	91.21	91.91	96.41	91.32	92.62	70.12	94.76	82.87	95.52	97.63	96.97	85.69	80.43	88.06	89.41	86.42	85.22	84.92	78.03	96.77	88.84	86.79	76.67	73.3	95.23	91.63	94.42	81.06	96.11	94.9
211729_x_at	BLVRA	644	BVRA BLVR BVR	biliverdin reductase A	98.58	92.07	91.93	96.58	93.09	93.74	77.54	95.43	86.39	95.95	97.82	96.82	89.27	86.11	87.83	90.46	88.09	87.25	88.07	84.65	96.93	90.71	88.44	82.37	78.77	95.87	92.33	95.08	85.22	96.09	95.43
229109_s_at	BLVRA	644	BVRA BLVR BVR	Biliverdin reductase A	72.45	55.59	42.13	36.84	45.19	59.08	22.71	52	35.71	51.97	65.52	60.06	48.03	20.3	39.39	70.57	32.63	30.91	34.78	35.91	61.64	37.57	34.57	22.79	25.24	56.68	53.31	51.03	36.02	51.07	51.15
202201_at	BLVRB	645	HEL-S-10 BVRB SDR43U1 FLR	biliverdin reductase B (flavin reductase (NADPH))	90.64	90.44	87.42	95.35	86.6	92.44	65.34	94.94	65.49	91.71	95.46	96.36	79.78	63.53	79.78	83.54	92.87	76.84	66.35	86.76	94.79	75.01	66.86	70.7	71	92.55	79.15	93.25	69.6	95.83	86.21
1552487_a_at	BNC1	646	BNC HsT19447 BSN1	basonuclin 1	10.05	11.12	10.9	10.5	10.23	8.39	11.53	16.12	11.01	8.11	10.48	8.43	15.92	8.14	13.08	12.34	13.02	12.3	11.74	9.94	16.12	12.18	11.5	13.01	12.54	9.23	11.75	10.5	11.21	12.67	11.82
206581_at	BNC1	646	BNC HsT19447 BSN1	basonuclin 1	28.14	22.5	23.54	28.21	23.06	20.5	25.34	29.5	25.94	22.88	24.29	27.43	28.27	29.11	22.53	22.77	24.55	32.71	24.26	24.57	21.73	26.09	24.39	28.05	24.48	26.86	20.6	25.78	24.07	25.92	28.21
202265_at	BMI1	648	PCGF4 FLVI2/BMI1 RNF51	BMI1 polycomb ring finger oncogene	92.18	95.07	91.93	98.32	96.38	89.54	95.72	95.97	96.56	95.88	91.84	88.14	93.49	95.19	96.65	96.13	96.65	79.86	96.01	99.62	95.74	96.88	97.46	95.72	95.77	89.75	97.56	95.4	96.27	95.79	97.61
1569001_at	BMP1	649	OI13 PCOLC TLD PCP PCP2	bone morphogenetic protein 1	22.86	23.42	25.12	33.65	30.39	28.18	23.55	21.21	29.52	22.85	28.55	31.03	33.62	34.43	20.78	20.07	25.79	25.1	30.39	28.54	26.65	25.72	27.9	28.82	26.09	26.83	26.55	23.93	25.51	24.82	30.15
1569002_x_at	BMP1	649	OI13 PCOLC TLD PCP PCP2	bone morphogenetic protein 1	19.17	20.47	22.41	34.33	29.53	22.33	22	17.02	27	18.65	25.79	28.55	35.14	31.24	19.16	18.4	23.78	25.58	29.28	26.86	23	24.01	22.47	23.31	23.49	23.9	22.8	21.25	22.62	19.08	27.93
1570383_at	BMP1	649	OI13 PCOLC TLD PCP PCP2	Bone morphogenetic protein 1	16.15	19.76	15.41	15.53	18.4	16.37	17.84	21.93	17.94	19.61	15.92	14.28	18.84	22.37	14.65	17.11	19.21	22.92	22.2	14.67	20.94	20.6	21.15	16.27	21.01	17.47	14.8	19.79	21.83	22.95	17.51
202701_at	BMP1	649	OI13 PCOLC TLD PCP PCP2	bone morphogenetic protein 1	57.42	49.96	70.82	66.32	66.65	59.21	43.15	48.61	51.15	53.3	66.58	71.92	52.58	67	49.45	37.93	71.26	52.47	54.24	46.49	60.93	51.76	51.03	62.29	48.06	63.49	62.57	54.69	50.3	51.82	64.43
205574_x_at	BMP1	649	OI13 PCOLC TLD PCP PCP2	bone morphogenetic protein 1	47.2	36.31	68.05	38.93	46.55	38.23	29.88	37.69	35.19	39.86	56.44	60.78	39.81	53.91	34.78	30.88	57.88	45.77	35.7	39.55	35.33	32.66	31.97	42.13	31	48.15	57.68	34.18	37.75	32.89	47.09
206725_x_at	BMP1	649	OI13 PCOLC TLD PCP PCP2	bone morphogenetic protein 1	21.17	21.95	38.3	20.75	26.17	24.71	23.32	17.61	25.76	17.64	28.06	31.11	23.06	24.02	23.1	24.05	28.52	30.64	22.5	31.07	19.32	20.98	24.31	25.34	23.9	25.83	27.01	19.86	19.45	21.86	23.52
207595_s_at	BMP1	649	OI13 PCOLC TLD PCP PCP2	bone morphogenetic protein 1	46.49	36.37	67.91	35.65	45.9	38.53	29.9	38.01	34.31	45.44	57.67	59.88	39.78	52.37	39.57	25.51	60.45	42.79	34.51	38.48	33.36	34.34	37.31	42.63	30.52	49.55	56.24	37.13	35.67	42.21	42.25
205289_at	BMP2	650	BMP2A BDA2	bone morphogenetic protein 2	27.8	17.29	74.15	34.1	37.19	23.94	15.55	15.37	19.38	15.45	30.59	30.02	29.38	16.52	30.23	17.37	43.08	40.25	15.85	20.99	19.64	24.64	19.21	65.07	20.01	21.07	15.57	18.78	30.56	18.7	35.06
205290_s_at	BMP2	650	BMP2A BDA2	bone morphogenetic protein 2	27.62	25.28	69.74	40.5	47.04	25.39	24.59	28.2	28.58	24.17	32.17	34.78	32.08	25.11	32.44	18.35	45.06	40.37	28.51	29.88	34.39	31.91	24.72	66.57	29.25	28.96	21.84	27.58	43.87	24.46	45.58
208244_at	BMP3	651	BMP-3A	bone morphogenetic protein 3	24.95	21	22.91	24.5	21.15	33.93	23.79	26.01	20.24	17.27	29	27.49	25.08	19.01	24.26	17.43	28.9	31.22	20.89	24.26	28.01	20.52	20.56	36.65	25.44	25.37	19.4	22.05	16.74	23.2	21.63
211518_s_at	BMP4	652	BMP2B1 MCOPS6 BMP2B OFC11 ZYME	bone morphogenetic protein 4	8.96	10.49	21.75	14.05	11.5	9.82	12.38	9.66	12.48	10.67	11.6	10.7	16.58	12.93	9.57	10.99	9.81	10.23	11.15	30.79	8.97	11.76	11.25	13.36	11.26	10.77	41.52	10.01	12.09	11.14	12.34
205430_at	BMP5	653		bone morphogenetic protein 5	22.38	14.69	15.7	16.95	16.16	13.95	16.68	14	16.65	15.44	17.13	14.2	19.29	14.97	12.4	19.99	18.77	23.99	17.22	22.08	12.2	16.29	19.21	21.64	15.45	18.49	20.11	12.71	16.2	13.39	17.73
205431_s_at	BMP5	653		bone morphogenetic protein 5	39.36	31.06	44.98	34.41	34.47	28.83	38.07	34.43	38.18	37.1	44.24	48.36	30.31	44.77	31.71	19.18	32.53	47.12	39.74	51.3	34.86	39.42	38.14	40.93	41.45	42.51	42.24	36.31	39.3	42.02	34.68
206176_at	BMP6	654	VGR1 VGR	bone morphogenetic protein 6	48.53	64.46	55.02	52.55	62.67	68.39	50.68	59.52	40.73	60.9	62.69	59.79	54.26	48.61	61.78	59.17	47.28	79.86	40.17	96.66	68.11	43.04	32.96	35.81	56.98	65.56	43.45	65.08	47.5	78.91	57.6
215042_at	BMP6	654	VGR1 VGR	bone morphogenetic protein 6	25.82	20.19	26.95	18.99	23.03	26.87	22.73	15.26	21.16	16.58	28.99	25.47	29.69	21.2	25.69	22.96	23.25	21.34	20.54	41.63	16.71	20.04	21.97	20.54	22.6	25.65	22.61	20.42	21.77	19.9	26.1
241141_at	BMP6	654	VGR1 VGR	Bone morphogenetic protein 6	24.27	28	24.18	24.34	24.72	30.95	27.54	25.46	26.29	24.99	31.13	31.66	27.29	24.19	28.01	26.82	27.56	34.6	24.98	43.24	24.36	26.62	30.29	29.56	27.94	30.42	27.23	26.68	25.4	26.46	24.65
209590_at	BMP7	655	OP-1	bone morphogenetic protein 7	36.77	30.42	32.02	33.13	33.27	32.76	40.5	25.06	34.38	30.16	34.99	34.28	39.26	36.27	31.45	28.73	32.66	39.91	31.69	36.19	33.24	34.12	31.51	32.07	31.38	36.85	31.18	30.52	30.64	31.39	31.2
209591_s_at	BMP7	655	OP-1	bone morphogenetic protein 7	25.57	18.39	24.99	17.77	19.19	20.51	27.18	23.55	22.73	15.42	24.73	31.78	23.79	25.47	21.66	14.05	20.92	35.01	22.68	20.94	17.29	20.9	23.39	22.87	22.69	23.89	24.85	18.81	19.51	21.7	22.54
211259_s_at	BMP7	655	OP-1	bone morphogenetic protein 7	37.2	40.47	37.1	49.87	42.94	50.85	46.76	45.67	48.18	28.63	41.84	35.69	45.08	42.71	34.44	34.66	37.02	29.72	42.42	47.78	54.65	48.17	47.88	44.5	43.54	43.03	44.75	43.77	37.03	35.7	49.4
211260_at	BMP7	655	OP-1	bone morphogenetic protein 7	49.05	53.91	54.24	54.82	52.84	67.87	62.47	58.18	55.68	52.87	54.27	51.91	51.97	62.55	44.6	46.96	52.41	66.18	58.29	61.81	57.67	56.29	51.54	59.82	60.02	59.89	59.81	56.67	50.74	51.98	51.79
207865_s_at	BMP8B	656	BMP8 OP2	bone morphogenetic protein 8b	23.74	25.51	66.55	28.09	24.38	33.74	31.34	28.7	23.78	28.07	30.26	26.71	28.23	22.35	33.71	23.88	24.18	29.17	24.44	71.07	31.73	25.58	26.64	26.89	34.65	28.58	28.02	29.66	27.15	25.46	26.92
221615_at	BMP8B	656	BMP8 OP2	bone morphogenetic protein 8b	49.39	51.08	68.82	35.02	41.02	57.06	45.59	49.11	52.66	55.14	49.47	45.65	47.7	36.07	38.21	60.34	38.98	36.91	49.2	51.48	37.98	47.8	50.04	40.55	42.33	48.95	62.21	44.36	49.89	50.54	44.02
235275_at	BMP8B	656	BMP8 OP2	bone morphogenetic protein 8b	49.49	57.95	93.31	56.28	48.75	61	62.06	56.65	52.84	54.97	56.37	52.79	55.88	46.04	69.1	59.65	50.39	44.97	53.68	90.3	64.56	50.45	52.06	49.49	65.65	58.16	51.84	60	66.4	60.05	48.1
204832_s_at	BMPR1A	657	10q23del CD292 ALK3 SKR5 ACVRLK3	bone morphogenetic protein receptor, type IA	73.76	56.03	64.65	30.93	30.35	40.21	60.69	52.99	66.08	56.8	56	59.66	46.88	38.41	70.25	60.47	34.82	38.56	64.17	58.06	56.67	67.37	67.93	51.6	67.76	37.65	79.7	55.43	68.58	62.56	27.42
213578_at	BMPR1A	657	10q23del CD292 ALK3 SKR5 ACVRLK3	bone morphogenetic protein receptor, type IA	76.02	62.24	71.16	28.88	30.11	49.08	61.08	62.11	65.71	64.62	59.97	61.29	40.31	38.47	74.75	61.8	37.74	29.41	65.67	62.26	70.14	71.24	71.44	28.44	70.66	40.42	85.22	63.1	67.73	71.07	23.52
210523_at	BMPR1B	658	CDw293 ALK6 ALK-6	bone morphogenetic protein receptor, type IB	21.34	13.65	18.93	19.65	16.67	15.3	15.36	15.85	17.4	14.55	21.3	21.53	18.49	26.38	18.53	11.87	18.63	23.26	20.43	28.14	15.68	15.44	16.74	31.54	17.5	19.79	17.27	15.68	15.68	18.76	17.77
229975_at	BMPR1B	658	CDw293 ALK6 ALK-6	bone morphogenetic protein receptor, type IB	21.11	20.3	18.41	58.78	30.48	20.34	23.15	19.69	23.68	20.78	23.23	21.5	24	48.28	24.82	21.67	28.62	27.03	25.1	34.21	18.74	23.19	34.79	45.44	21.95	25.52	19.27	21.2	21.32	21.7	52.99
242579_at	BMPR1B	658	CDw293 ALK6 ALK-6	bone morphogenetic protein receptor, type IB	43.92	30.24	31.79	52.98	35.21	28.77	35.16	30.87	32.06	31.56	36.56	38.76	31.51	55.13	28.22	29.87	37.48	41.33	33	38.71	25.26	33.18	34.99	53.61	33.16	38.15	30.47	30.8	31.28	31.71	47.96
209920_at	BMPR2	659	BRK-3 BMPR3 BMPR-II BMR2 PPH1 T-ALK	bone morphogenetic protein receptor, type II (serine/threonine kinase)	72.21	57.77	58.94	57.02	68.1	55.22	60.55	56.01	59.57	64.44	72.57	68.41	71.64	30.18	75.58	57.71	42.48	56.97	57.84	61.69	62.77	57.06	62.53	49.1	76.14	68.05	55.73	57.36	66.85	43.32	56.74
210214_s_at	BMPR2	659	BRK-3 BMPR3 BMPR-II BMR2 PPH1 T-ALK	bone morphogenetic protein receptor, type II (serine/threonine kinase)	71.4	55.83	56.86	58.12	68.67	51.18	59.62	53.65	58.86	63.9	70.55	68.19	75.38	29.54	76.71	53.78	40.88	46.88	61.88	63.73	60.4	57.4	62.96	41.29	79.75	64.17	57.22	55.16	67.99	47.16	61.33
225144_at	BMPR2	659	BRK-3 BMPR3 BMPR-II BMR2 PPH1 T-ALK	bone morphogenetic protein receptor, type II (serine/threonine kinase)	90.25	82.65	82.66	76.43	79.85	74.36	79.03	85.19	78.57	83.37	88.24	87.3	79.1	53.43	91.71	83.84	65.81	57.4	79.2	88.04	86.53	80.25	86.18	66.36	92.33	85.24	79.28	83.5	77.88	87.26	78.39
231873_at	BMPR2	659	BRK-3 BMPR3 BMPR-II BMR2 PPH1 T-ALK	bone morphogenetic protein receptor, type II (serine/threonine kinase)	80.93	68.29	71.22	54.06	68.83	53.48	69.36	71.76	67.29	76.34	77.5	76.59	68.19	52.6	77.52	57.53	49.88	56.78	72.04	79.15	78	68.78	67.61	56.65	82.6	77.05	70.4	71.98	73.59	77.99	62.23
238516_at	BMPR2	659	BRK-3 BMPR3 BMPR-II BMR2 PPH1 T-ALK	bone morphogenetic protein receptor, type II (serine/threonine kinase)	60.13	48.72	47.27	24.48	40.54	33.55	46.17	53.43	43.59	47.21	58.46	54	51.49	21.17	60.32	48.24	32.76	33.42	46.65	51.98	51.7	40.84	44.94	34.5	66.82	55.04	44.54	47.01	54.53	51.45	38.63
206464_at	BMX	660	PSCTK2 PSCTK3 ETK	BMX non-receptor tyrosine kinase	18.02	24.51	19.23	35.15	20.58	64.01	16.72	23.99	19.94	17	22.26	28.94	20.91	20.6	22.45	24.3	37.9	79.76	18.34	22.8	15.29	18.83	19.96	20.54	18.41	25.88	17.56	22.05	16.91	20.61	28.67
208361_s_at	POLR3D	661	RPC53 BN51T TSBN51 RPC4	polymerase (RNA) III (DNA directed) polypeptide D, 44kDa	66.08	63.8	77.73	76.75	73.11	65.09	64.55	62.74	70.1	54.72	66.29	66.32	69.43	71.2	57.23	67.84	59.44	31.43	61.13	76.29	63.54	66.83	66.88	65.26	59.91	56.9	80.39	61.29	67.57	60.08	71.78
204930_s_at	BNIP1	662	NIP1 TRG-8 SEC20	BCL2/adenovirus E1B 19kDa interacting protein 1	70.95	61.16	72.71	73.47	71.09	67.65	67	61	68.88	61.23	64.21	64.27	65.64	74.61	74.44	64.04	74	43.29	69.42	64.13	66.55	71.83	72.39	74.22	63.21	60.65	78.43	67.36	68.84	69.3	70.03
207829_s_at	BNIP1	662	NIP1 TRG-8 SEC20	BCL2/adenovirus E1B 19kDa interacting protein 1	61.77	65.54	75.48	67.97	64.92	70.87	68.05	68.29	67.97	66.18	66.6	68.37	61.42	79.01	74.6	64.64	75.37	34.22	72.59	62.16	71.52	70.37	67.63	78.64	69.01	64.57	81.14	70.25	69.46	71.1	65.2
37226_at	BNIP1	662	NIP1 TRG-8 SEC20	BCL2/adenovirus E1B 19kDa interacting protein 1	68.6	61.37	73.41	67.41	65.88	65.61	67.29	61.46	67.06	62.17	65.16	66.14	57.91	76.47	71.78	59.63	73.12	42.17	69.15	69.35	67.17	69.63	66.82	74.25	67.24	62.59	78.97	66.05	67.52	68.59	65.64
209308_s_at	BNIP2	663	BNIP-2 NIP2	BCL2/adenovirus E1B 19kDa interacting protein 2	94.45	94.05	93.59	93.23	90.96	90.73	92.83	95.05	92	94.92	94.3	93.79	94.34	93.61	96.91	96.84	96.42	96.35	92.65	90.12	94.86	91.9	93.78	95	94.08	94.94	93.6	94.49	93.22	95.87	94.25
226280_at	BNIP2	663	BNIP-2 NIP2	BCL2/adenovirus E1B 19kDa interacting protein 2	93.8	91.95	87.54	93.38	88.69	92.99	89.96	93.11	88.83	88.78	89.67	87.3	90.12	84.85	93.27	93.64	88.41	91.06	89.81	87.12	94.77	90.46	87.65	88.91	90.79	91.94	88.23	92.42	91.65	92.93	91.69
201848_s_at	BNIP3	664	NIP3	BCL2/adenovirus E1B 19kDa interacting protein 3	62.15	69.07	82.76	54.94	64.95	76.03	63.89	67.81	75.59	69.2	77.41	68.82	55.81	57.73	71.27	68.23	70.93	51.55	75.46	61.6	74.99	76.39	74.75	61.42	69.03	63.14	85.73	69.95	66.48	72.24	55.63
201849_at	BNIP3	664	NIP3	BCL2/adenovirus E1B 19kDa interacting protein 3	72.3	83.18	91.07	86.63	84.24	80.58	77.01	80.59	86.39	82.14	84.44	78.55	73.26	59.41	80.66	84.54	82.81	60.46	84.53	69.12	84.45	89.48	89.78	69.07	76.75	69.39	92.79	83.1	78.15	84.36	80.9
221478_at	BNIP3L	665	BNIP3a NIX	BCL2/adenovirus E1B 19kDa interacting protein 3-like	96.29	97.17	91.59	96.64	96.1	95.81	93.36	98.13	93.92	97.53	96.08	96.21	94.43	96.9	97.91	96.86	98.54	98.35	94.13	90.14	97.76	94.22	95.81	95.98	96.41	97.8	94.1	97.57	92.62	98.33	96.98
221479_s_at	BNIP3L	665	BNIP3a NIX	BCL2/adenovirus E1B 19kDa interacting protein 3-like	95.48	95.73	91.24	91.32	93.45	97.09	92.64	96.64	93.15	96.8	95.8	96.1	92.92	94.17	97.34	93.2	97.94	98.76	93.9	89.15	98.01	92.17	91.99	95.03	96.68	97.68	92.05	96.54	92.09	97.33	91.96
221454_at	BOK	666	BOKL BCL2L9	BCL2-related ovarian killer	18.87	17.04	19.27	20.48	20.06	18.23	20.62	13.38	19.62	11.01	17.99	18.3	21.06	20.48	16.61	20.02	17	19.6	20.49	22.47	14.66	18.87	16.18	18.85	18.38	17.8	17.25	15.63	19.16	13.99	21.42
223349_s_at	BOK	666	BOKL BCL2L9	BCL2-related ovarian killer	47.67	40.17	36.4	21.87	24.03	48.06	22.17	42.11	25.83	40.1	29.51	26.67	30.61	21.14	25.49	31.59	25.3	29.67	29.78	22.13	57.94	27.18	25.13	23.61	22.4	25.08	28.17	39.74	52.66	49.94	23.31
1553191_at	DST	667	CATX-15 D6S1101 DMH BP240 HSAN6 MACF2 BPAG1 DT CATX15 BPA EBSB2	dystonin	20.5	14.91	16.41	11.79	15.22	14.75	15.55	13.59	14.29	13.84	17.17	19.03	18.22	11.64	18.12	12.17	17.57	23.88	14.5	18.02	17.91	14.2	10.31	17.58	18.06	17.35	16.95	13.8	12.74	14.31	15.12
204455_at	DST	667	CATX-15 D6S1101 DMH BP240 HSAN6 MACF2 BPAG1 DT CATX15 BPA EBSB2	dystonin	43.52	21	24.45	28.34	32.64	17.61	19.55	20.67	21.26	22.23	25.04	29.31	39.13	24.73	21.99	26.69	27.65	23.77	21.15	36.31	19.19	24.12	19.28	27.17	19.93	27.12	25.03	21.35	22.24	20.76	31.43
212253_x_at	DST	667	CATX-15 D6S1101 DMH BP240 HSAN6 MACF2 BPAG1 DT CATX15 BPA EBSB2	dystonin	62.99	20.95	43.46	37.26	35.58	18.78	14.67	26.01	16.54	17.57	29.88	40.9	52.08	15.55	20.62	24.67	21.29	21.8	13.61	55.5	14.76	16.03	11.86	13.5	15.36	23.55	29.02	17.8	17.98	17.13	38.93
212254_s_at	DST	667	CATX-15 D6S1101 DMH BP240 HSAN6 MACF2 BPAG1 DT CATX15 BPA EBSB2	dystonin	94.14	64.68	81.35	82.45	80.3	62.69	42.83	64.53	52.77	66.05	71.07	73.93	81.62	41.77	35.64	74.28	62.34	32.47	41.12	88.11	69.23	58.29	55.07	45.34	31.19	68.96	76.24	63.5	61.6	64.63	84.42
215016_x_at	DST	667	CATX-15 D6S1101 DMH BP240 HSAN6 MACF2 BPAG1 DT CATX15 BPA EBSB2	dystonin	94.4	65.33	82.1	82.94	81.02	64.52	45	64.79	53.97	65.73	72.39	75.38	80.1	44.91	40.04	73.74	65.47	42.19	48.48	88.04	70.19	61.79	57.94	50.44	31.19	71.16	76.89	64.42	64.96	64.76	84.19
215810_x_at	DST	667	CATX-15 D6S1101 DMH BP240 HSAN6 MACF2 BPAG1 DT CATX15 BPA EBSB2	Dystonin	55.28	42.86	42.44	42.57	43.48	43.49	48.45	41.09	47.93	39.89	48.18	46.68	46.94	56.43	42.39	41.11	40.99	59.85	51.06	55.43	40.5	47.92	43.99	51.64	49.72	49.16	42.12	42.95	53.35	45.33	44.89
215814_at	DST	667	CATX-15 D6S1101 DMH BP240 HSAN6 MACF2 BPAG1 DT CATX15 BPA EBSB2	Dystonin	26.55	16.69	18.82	21.48	21.9	14.25	19.65	14.53	20.14	22.36	20.99	22.65	19.86	24.83	18.38	12.53	22.87	27.33	21.53	32.07	19.6	20.14	20.61	27.8	19.53	19.38	19.08	17.52	18.38	20.11	22.76
216918_s_at	DST	667	CATX-15 D6S1101 DMH BP240 HSAN6 MACF2 BPAG1 DT CATX15 BPA EBSB2	dystonin	29.03	21.16	24.85	24.01	26.04	22.89	22.17	21.41	24.71	18	26.54	27.59	38.17	27.23	30	17.41	28.95	27.64	24.49	36.38	17.33	22.65	25.04	22.52	26.53	22.9	23.11	21.69	25	28.16	29.73
220154_at	DST	667	CATX-15 D6S1101 DMH BP240 HSAN6 MACF2 BPAG1 DT CATX15 BPA EBSB2	dystonin	47.7	26.9	35.59	28.57	32.89	25.07	28.44	35.25	28.42	27.84	30.46	32.29	41.58	29.84	24.73	24.05	26.34	25.89	25.76	36.92	29.38	27.27	25.22	26.08	25.39	28.83	36.66	27.28	31.75	22.93	32.15
232098_at	DST	667	CATX-15 D6S1101 DMH BP240 HSAN6 MACF2 BPAG1 DT CATX15 BPA EBSB2	dystonin	75.26	35.73	46.07	75.82	64.45	28.69	26.7	43.55	29.36	44.33	40.26	40.75	77.47	24	24.13	44.59	51.06	17.73	21.71	62.06	34.21	37.18	40.94	27.7	14.27	38.27	33.92	39.59	39.25	29.8	75.02
220102_at	FOXL2	668	BPES1 PINTO BPES PFRK POF3	forkhead box L2	31.18	22.76	68.49	21.48	28.77	23.49	28.35	22.73	22.78	20.89	28.43	26.06	24.58	28.87	23.66	21.3	26.02	34.12	26.58	27.44	21.85	26.99	24.71	28.53	24.99	29.35	24.91	22.15	28.64	17.62	22.52
203502_at	BPGM	669	DPGM	2,3-bisphosphoglycerate mutase	77.3	77.09	74.05	78.98	79.59	73.47	72.14	80.68	81.87	74.93	80.35	78.62	74.17	77.69	81.55	76.04	85.56	80.79	80.86	78.8	76.45	79.29	83.78	71.98	76.23	75.79	78.63	80.31	85.97	83.61	77.75
205750_at	BPHL	670	VACVASE MCNAA BPH-RP	biphenyl hydrolase-like (serine hydrolase)	73.09	60.09	51.04	67.48	65.45	60.63	64.4	61.27	63.83	63.25	64.73	66.39	68.49	60.9	62.82	55.79	59.81	50.51	61.98	53.58	64.5	65.25	59.18	55.87	62.75	60.38	77.3	61.79	63.66	63.68	66.22
205557_at	BPI	671	BPIFD1 rBPI	bactericidal/permeability-increasing protein	23.65	65.66	53.75	49.08	36.33	77.75	29.36	78.94	43.18	60.64	37.26	57.51	25.25	34.33	69.22	64.09	85.26	81.69	37.89	46.1	72.15	35.07	22.89	34.18	34.08	69.96	26.5	70.24	29.54	70.7	39.34
204531_s_at	BRCA1	672	RNF53 PPP1R53 BRCAI BROVCA1 PSCP BRCC1 PNCA4 IRIS	breast cancer 1, early onset	67.14	55.92	84.11	88.31	77.24	63.59	58.26	57.55	52.01	56.08	55.03	63.21	49.99	60.81	51.95	55.62	73.69	67.34	45.78	55.07	62.43	61.99	60.53	70.52	47.03	53.7	90.02	60.5	65.26	57.41	83.36
211851_x_at	BRCA1	672	RNF53 PPP1R53 BRCAI BROVCA1 PSCP BRCC1 PNCA4 IRIS	breast cancer 1, early onset	50.15	49.19	75.07	63.85	59.89	54.27	53.14	54.95	50.07	56.96	49.86	57.14	46.79	63.91	34.43	39	57.99	65.56	47.89	57.55	49.65	54.21	46.81	59.7	46.24	52.67	77.41	52.75	59.58	51.3	60.16
206044_s_at	BRAF	673	B-RAF1 BRAF1 RAFB1 NS7	v-raf murine sarcoma viral oncogene homolog B1	66.16	62.52	70.73	59.02	67.58	61.46	67.46	58.03	65.4	58.14	68.63	68.07	72.26	59.37	66.18	67.47	67.54	80.27	65.76	71.62	58.3	63.03	68	65.17	65.4	68.42	65.59	59.91	67.16	61.33	64.39
236402_at	BRAF	673	B-RAF1 BRAF1 RAFB1 NS7	v-raf murine sarcoma viral oncogene homolog B1	69.17	65.12	70.08	70.18	78.62	67.35	73.41	59.59	70.03	57.45	71.11	70.64	79.22	64.24	73.77	70.44	76.78	88.79	70.56	68.12	65.59	67.87	69.89	71.67	69.01	71.45	70.97	65.09	75.91	64.45	72.38
243829_at	BRAF	673	B-RAF1 BRAF1 RAFB1 NS7	v-raf murine sarcoma viral oncogene homolog B1	61.76	73.44	61.66	77.22	75.29	72.62	77.04	81.02	74.21	70.97	60.04	60.74	70.31	83.95	79.88	72.83	81.1	87.31	76.75	71.71	71.86	75.23	79.68	80.12	77.32	75.16	69.15	74.09	77.28	73.07	74.9
208368_s_at	BRCA2	675	FACD FANCB BRCC2 FANCD1 GLM3 BROVCA2 FANCD FAD1 PNCA2 FAD	breast cancer 2, early onset	63.45	37.2	68.48	65.93	50.49	31.74	52.14	38.36	45.1	46.04	62.71	64.77	47.61	58.28	52.43	34.77	62.24	35.82	37.84	54.74	25.34	45.38	52.96	60.04	51.08	42.5	79	41.84	44.79	50.72	59.94
214727_at	BRCA2	675	FACD FANCB BRCC2 FANCD1 GLM3 BROVCA2 FANCD FAD1 PNCA2 FAD	breast cancer 2, early onset	60.54	41.34	67.66	54.91	53.47	33.04	53.19	41.29	46.02	36.71	58.73	60.1	51.88	57.65	45.32	50.26	57.64	39.99	42.97	52.53	35.09	49.48	47.06	57.66	50.75	46.63	80.56	38.84	54.6	34.01	60.67
206787_at	BRDT	676	CT9 BRD6	bromodomain, testis-specific	21.33	19.96	20.68	14.03	17.75	18.81	22.25	21.17	21.1	19.82	21.36	20.99	20.61	21.98	19.39	18.02	20.46	22.44	19.11	25.41	22.63	21.05	17.15	16.91	19.99	22.27	22.19	19.82	22.36	19.7	19.64
211962_s_at	ZFP36L1	677	TIS11B Berg36 cMG1 ERF1 BRF1 ERF-1 RNF162B	zinc finger protein 36, C3H type-like 1	93.44	98.65	75.31	88.92	91.87	95.97	98.85	97.77	96.86	98.93	97.71	96.13	97.42	97.54	98.61	98.89	89.74	99.83	97.53	87.31	97.57	97.14	98.4	96.82	98.88	97.65	88.44	98.23	98.39	98.16	87.45
211965_at	ZFP36L1	677	TIS11B Berg36 cMG1 ERF1 BRF1 ERF-1 RNF162B	zinc finger protein 36, C3H type-like 1	59.47	78.8	52.84	24.6	44.88	76.14	76.77	73.64	68.75	86.19	71.36	68.53	63.25	76.44	81.92	79.86	55.44	93.32	72.48	46.25	78.77	64.22	70.93	71.33	86.09	80.69	63.63	72.77	72.01	77.87	38.89
213277_at	ZFP36L1	677	TIS11B Berg36 cMG1 ERF1 BRF1 ERF-1 RNF162B	zinc finger protein 36, C3H type-like 1	30.27	43.11	26.84	28.94	32.44	44.07	51.75	36.38	36.81	41.07	30.73	29.37	36.96	46.48	42.62	36.81	30.42	50.03	38.07	33.25	40.49	37.32	38.31	43.11	52.37	34.45	31.69	41.3	31.48	45.23	31.63
213284_at	ZFP36L1	677	TIS11B Berg36 cMG1 ERF1 BRF1 ERF-1 RNF162B	zinc finger protein 36, C3H type-like 1	16.14	19.45	25.04	18.67	20.99	23.95	24.16	20.45	24.25	25.28	25.29	25.24	24.29	17.78	18.21	21.8	21.97	30.53	22.35	24.2	22.93	22.4	26.74	22.08	23.93	26.61	26.71	22.67	23.74	19.25	21.2
201367_s_at	ZFP36L2	678	ERF2 ERF-2 TIS11D RNF162C BRF2	zinc finger protein 36, C3H type-like 2	54.2	76.58	78.34	36.32	47.64	83.66	60.64	97.35	68.29	96.91	54.96	60.94	33.06	83.42	88.17	50.35	81.86	85.49	69.31	62.35	83.15	60.05	56.94	85.76	81.63	69.68	55.49	81.12	63.1	77.74	44.93
201368_at	ZFP36L2	678	ERF2 ERF-2 TIS11D RNF162C BRF2	zinc finger protein 36, C3H type-like 2	98.89	99.93	98.01	99.93	99.27	99.98	98.4	100	99.45	99.97	96.67	97.23	96.84	99.33	99.82	100	99.84	99.35	99.79	98.28	100	99.15	99.53	99.65	99.26	97.71	95.66	99.88	99.29	99.82	99.92
201369_s_at	ZFP36L2	678	ERF2 ERF-2 TIS11D RNF162C BRF2	zinc finger protein 36, C3H type-like 2	79.55	87.4	85.7	85.08	85.19	95.9	81.83	96.23	89.33	95.31	75.45	79.28	72.45	94.38	94.16	73.15	91.47	91.72	90.84	82.94	96.91	86.78	81.58	93.78	89.66	84.2	72.09	93.99	86.44	93.83	85.95
227681_at	ZFP36L2	678	ERF2 ERF-2 TIS11D RNF162C BRF2	Zinc finger protein 36, C3H type-like 2	24.68	27.58	23.57	19.21	24.06	30.81	23.53	19.74	29.05	15.68	18.79	17.66	29.82	16.93	25.99	38.88	25.96	18.08	30.07	22.76	23.9	22.18	24.57	22.75	22.49	21.6	19.56	21.27	24.55	24.68	28.29
1552818_a_at	BRS3	680		bombesin-like receptor 3	22.97	12.68	11.8	8.6	11.77	11.85	13.75	7.89	12.09	8.82	16.16	16.48	12.38	12.95	10.43	13.64	10.7	16.87	14.06	25.74	7.87	12.65	14.93	10.43	13.65	13.01	13.06	9.49	13.2	10.92	11.31
207369_at	BRS3	680		bombesin-like receptor 3	42.83	33.09	36.77	34.62	38.07	44.35	36.23	29.3	39.31	28.1	41.24	41.33	36.08	44.37	38.7	30.1	38.23	51.91	38.62	47.27	37.26	38.7	51.18	37.46	39.21	44.61	39.98	35.3	35.79	34.94	33.96
208677_s_at	BSG	682	EMMPRIN OK TCSF 5F7 M6 CD147	basigin (Ok blood group)	87.92	83.49	96.25	80.37	82.63	90.28	75.2	87.73	78.62	90.02	89.59	90.34	77.92	88.37	84.18	76.56	93.06	90.53	77.48	94.49	83.85	76.87	76.14	80.41	85.24	86.64	89.68	82.26	78.17	84	78.25
205715_at	BST1	683	CD157	bone marrow stromal cell antigen 1	83.64	86.73	86.83	75.71	61.64	89.89	23.96	88.89	29.87	83.09	66.15	77.48	53.18	41.85	64.79	89.76	80.89	92.13	32.54	22.55	88.83	35.24	20.28	50.6	33.91	88.99	47.89	85.01	25.3	89.71	72.82
201641_at	BST2	684	TETHERIN CD317	bone marrow stromal cell antigen 2	89.76	86.7	94.02	93.17	90.95	94.4	79.48	91.97	84.97	92.92	92.35	92.51	89.29	86.4	84.53	78.34	85.01	72.54	83.6	96.11	93.82	86.7	88.11	86.36	76.43	91.46	80.84	91.61	89.04	91.69	90.09
207326_at	BTC	685		betacellulin	19.17	16.9	28.8	26.44	20.19	17.53	19.38	25.21	21.72	20.1	22.28	22	20.48	18.35	20.95	14.2	22.44	28.6	18.11	20.8	22.97	20.69	20.58	23.52	21.63	21.59	18.64	20.84	20.87	21.99	21.67
241412_at	BTC	685		betacellulin	22.18	12.76	33.44	31.15	16.59	14.22	13.21	9.47	15.12	11.36	16.77	13.51	17.35	15.26	14.31	18.28	18.53	16.58	14.5	24.89	13.51	15.58	16.71	19.02	13.57	15.44	18.16	11.48	11.94	12.95	27.03
204167_at	BTD	686		biotinidase	76.53	59.54	55.95	62.68	53.82	69.24	45.48	59.73	56.46	55.27	66.92	68.62	61.25	29.54	49.88	55.73	52.36	59.23	50.52	75.18	63.39	58.01	62.9	34.59	49.11	60.92	45.97	59.48	57.43	63.36	56.38
214117_s_at	BTD	686		biotinidase	72.18	63.27	58.73	58.82	54.87	65.38	57.28	67.69	65.01	62.22	65.1	67.16	61.36	54.9	69.66	59.96	65.1	59.87	66.44	86.12	66.56	66.32	65.32	42.28	67.46	65.69	52.5	64.99	67.55	69.48	55.88
203541_s_at	KLF9	687	BTEB BTEB1	Kruppel-like factor 9	27.04	28.23	28.04	37.18	33.62	28.99	36.82	27.91	35.05	30.1	37.79	35.35	34.47	47.28	24.92	23.13	28.1	34.97	42.62	33.89	33.81	36.61	31.38	32.59	41.54	35.36	33.53	31.2	34.56	36.69	31.82
203542_s_at	KLF9	687	BTEB BTEB1	Kruppel-like factor 9	80.98	85.24	77.54	73.87	71.25	69.3	76.95	82.2	84.47	84.22	82.19	81.57	83.96	52.21	96.43	85.42	84.65	60.82	88.09	78.06	83.21	82.91	85.14	80.63	90.61	77.91	46.5	83.18	83.08	81.23	71.38
203543_s_at	KLF9	687	BTEB BTEB1	Kruppel-like factor 9	72.73	82.03	78.88	73.65	63.39	63.99	71.7	85.22	80.89	84.9	84.3	86.15	71.43	39.87	92.29	82.46	81.32	48.87	85.44	71.73	82.39	82.36	87.6	75.58	86.79	78.03	40.43	84.79	79.55	86.77	76.11
228474_s_at	KLF9	687	BTEB BTEB1	Kruppel-like factor 9	39.1	38.8	41.32	44.54	39.06	39.83	39.86	37.75	45.54	45.7	47.87	45.09	42.77	42.43	31.57	24.68	36.79	48.59	46.78	42.01	46.81	43.61	42.46	38.18	40.31	44.67	40.65	42.8	41.79	52.31	43.34
230636_s_at	KLF9	687	BTEB BTEB1	Kruppel-like factor 9	47.65	44.07	47.63	39.88	40.99	52.94	50.96	41.33	44.24	50.11	54.38	54.19	43.29	35.56	73.82	38.59	44.21	45.18	47.21	45.69	53.78	47.16	48.15	42.83	62.37	50.85	28.09	50.81	40.26	54.8	38.18
209211_at	KLF5	688	BTEB2 CKLF IKLF	Kruppel-like factor 5 (intestinal)	51.75	50.21	54.93	53.78	58.38	48.19	39.96	47.22	56.21	42.92	54.61	43.21	51.71	54.71	59.73	64.38	60.17	72.12	42.49	51.31	42.29	53.05	51.56	33.81	37.07	49.05	48.79	50.63	40.05	48.16	64.73
209212_s_at	KLF5	688	BTEB2 CKLF IKLF	Kruppel-like factor 5 (intestinal)	55.83	51.18	59.64	48.66	58.56	58.94	42.94	44.45	54.82	52.94	61.44	51.27	52.32	59.31	64.6	45.28	65.38	77.07	49.39	61.01	50.78	49.83	44.43	41.19	47.88	55.73	47.27	51.67	36.28	49.34	56.22
208517_x_at	BTF3	689	BETA-NAC BTF3a BTF3b NACB	basic transcription factor 3	98.53	99.81	99.9	99.99	99.81	99.97	99.54	99.99	99.84	99.99	99.43	99	99.18	99.98	100	99.49	100	95.22	99.84	99.84	100	99.92	99.83	100	99.97	99.81	99.97	99.93	98.67	100	99.88
211939_x_at	BTF3	689	BETA-NAC BTF3a BTF3b NACB	basic transcription factor 3	98.83	99.97	99.93	100	99.9	99.87	99.85	100	99.95	100	99.57	99.11	99.65	99.99	100	99.89	100	96.67	99.96	99.89	100	99.98	99.9	100	99.99	99.91	99.98	99.98	99.37	100	99.97
214800_x_at	BTF3	689	BETA-NAC BTF3a BTF3b NACB	basic transcription factor 3	97.36	99.22	99.27	99.85	99.68	96.58	99.43	99.01	99.65	99.29	98.18	98.11	99	99.82	98.88	99.56	99.47	93.81	99.61	98.58	98.72	99.4	99.72	99.55	99.39	98.8	99.47	99.16	99.19	99.52	99.88
217461_x_at	BTF3	689	BETA-NAC BTF3a BTF3b NACB	basic transcription factor 3	48.39	59.08	66.31	64.58	60.39	45.58	59.16	58.39	65.03	58.91	57.8	55.55	56.4	70.6	64.01	63.53	65.15	52.29	62.67	61.55	54.91	61.87	63.94	59.74	58.53	62.14	67.64	60.47	65.28	61.94	62.14
243165_at	BTF3	689	BETA-NAC BTF3a BTF3b NACB	Basic transcription factor 3	20.77	21.51	16.68	22.76	18.94	14.27	23.15	29.28	22.21	23.58	17.38	16.91	27.34	18.6	36.31	24.56	22.66	19.1	27.96	18.83	17.5	18.56	22.22	19.85	23.14	15.66	18.03	18.92	24.81	34.14	23.53
208529_at	BTF3P11	690	OCIF TNFRSF11B HUMBTFB BTF3L1 OPG	basic transcription factor 3 pseudogene 11	15.71	18.57	19.7	18.36	19.24	18.6	20.82	23.67	21.13	16.41	17.42	17.04	27.81	21.13	23.4	21.1	21.97	14.98	19.89	27.16	19.83	19.99	21.15	21.3	19.38	18.21	19.75	18.28	17.52	15.54	21.33
1559975_at	BTG1	694		B-cell translocation gene 1, anti-proliferative	34.24	76.33	42.1	72.28	54.96	63.96	78.58	75.2	73.7	84.41	40.18	41.75	79.43	86.43	96.04	80.65	88.9	82.51	86.43	66.43	82.18	70.53	79.71	86.3	83.49	73.07	31.46	81.84	79.4	86.94	71.66
200920_s_at	BTG1	694		B-cell translocation gene 1, anti-proliferative	95.64	98.21	96.7	93.92	93.28	99.9	98.7	100	99.2	99.99	96.13	95.23	97	99.86	100	94.83	99.25	99.73	99.66	98.41	100	99.42	99.14	99.65	99.74	99.08	90.69	99.83	99.11	100	93.63
200921_s_at	BTG1	694		B-cell translocation gene 1, anti-proliferative	97.67	99.88	97.49	97.51	97.06	99.84	99.8	99.99	99.67	99.99	97.37	97.87	98.95	99.61	100	99.71	99.57	99.94	99.95	99.3	99.87	99.57	99.93	99.32	99.99	99.59	95.02	99.97	99.69	100	97.44
205504_at	BTK	695	ATK AT IMD1 XLA BPK AGMX1 PSCTK1	Bruton agammaglobulinemia tyrosine kinase	92.25	89.71	88.08	89.88	89.09	91.71	90.26	89.84	40.55	91.07	90.43	89.34	89.55	41.23	90.16	90.1	89.63	86.39	41.82	89.24	93.23	45.79	28.17	93.21	89.27	91.17	25.62	89.47	41.19	91.48	88.44
207395_at	BTN1A1	696	BTN1 BT BTN	butyrophilin, subfamily 1, member A1	31.94	26.17	24.41	16.25	23.69	26.06	38.93	18.01	23.49	27.26	30.03	28.81	23.56	28.77	18.04	24.81	21.91	38.25	24.89	48.98	24.84	22.32	23.35	24.01	26.25	31.62	21.65	23.62	27.81	24.09	23.08
209642_at	BUB1	699	hBUB1 BUB1L BUB1A	budding uninhibited by benzimidazoles 1 homolog (yeast)	52.08	45.5	82.93	82.7	72.39	49.53	57.39	44.35	56.65	49.22	43	54.32	46.32	70.83	30.82	49.22	73.07	27.3	46.12	67.49	48.18	63.2	73.96	68.81	28.7	34.39	95.95	51.78	53.17	41.41	76.21
215508_at	BUB1	699	hBUB1 BUB1L BUB1A	budding uninhibited by benzimidazoles 1 homolog (yeast)	14.52	15.66	25.23	24.3	26.82	11.1	23.75	21.89	26.17	17.46	14.09	14.3	17.3	26.21	15.6	15.44	21.84	11.75	22.44	16.71	18.93	23.8	28.6	32.61	15.98	13.7	35.8	16.65	25.22	15.87	23.51
215509_s_at	BUB1	699	hBUB1 BUB1L BUB1A	budding uninhibited by benzimidazoles 1 homolog (yeast)	22.2	26.24	64.71	41.18	44.11	16.83	36.88	29.13	35.77	22.17	17.52	31.1	24.87	46.87	14.47	38.48	44.26	17.33	27.15	38.5	14.05	33.43	47.22	50.13	14.91	16.14	85.68	21.91	33.85	13.54	40.91
216275_at	BUB1	699	hBUB1 BUB1L BUB1A	budding uninhibited by benzimidazoles 1 homolog (yeast)	26.14	22.26	35.09	26.32	30.06	13.78	30.92	22.48	33.22	19.9	27.04	23.85	35.44	29.3	17.25	27.48	24.29	30.64	28.74	23.18	20.38	29.58	36.32	26.79	23.83	22.85	52.95	18.8	33.68	18.9	34.96
216277_at	BUB1	699	hBUB1 BUB1L BUB1A	budding uninhibited by benzimidazoles 1 homolog (yeast)	30.18	26.11	34.87	20.78	30.02	17.87	29.91	27.81	28.2	20.95	21.62	23.24	27.31	23.87	21.96	31.23	27.53	28.91	27.15	35.16	21.29	26.25	28.25	31.75	22.98	27.16	47.85	24.23	34.09	22.54	25.87
203755_at	BUB1B	701	Bub1A hBUBR1 MAD3L MVA1 BUB1beta SSK1 BUBR1	budding uninhibited by benzimidazoles 1 homolog beta (yeast)	56.47	50.48	85.67	93.11	82.81	54.86	66.98	48.23	58.81	49.48	42.27	58.95	63.81	84.8	62.22	53.97	79.9	38.59	50.51	72.9	55.46	66.86	75.69	83.57	60.79	40.93	97.04	55.2	61.09	47.47	88.9
203612_at	BYSL	705	BYSTIN	bystin-like	61.03	53.72	87.73	81.33	74.96	63.33	60.4	53.81	56.78	54.21	65.2	66.28	67.09	72.08	46.48	49.55	66.11	35.24	49.31	66.46	66.73	59.67	65.28	67.85	46.13	59.57	90.62	58.38	63.5	62.09	76.14
202096_s_at	TSPO	706	IBP PKBS PBR PBS MBR DBI PTBR mDRC pk18 BPBS BZRP	translocator protein (18kDa)	98.76	95.22	97.09	92.86	91.59	99.21	85.48	98.52	87.8	98.27	97.73	98.55	85.47	90.97	94.48	90	96.18	96.59	88.59	86.48	99.06	92.08	89.32	87.73	90.17	98.34	35.9	97.85	86.37	98.54	90.74
208910_s_at	C1QBP	708	gC1qR HABP1 SF2p32 p32 gC1Q-R GC1QBP	complement component 1, q subcomponent binding protein	93.39	92.96	96.41	98.36	96.97	94.01	94.95	95.11	96.06	94.32	93.41	93.91	95.88	97.38	94.47	90.13	96.86	61.87	94.49	96.99	96.19	96.14	93.89	96.58	92.52	92	99.86	94.73	94.89	94.79	97.45
214214_s_at	C1QBP	708	gC1qR HABP1 SF2p32 p32 gC1Q-R GC1QBP	complement component 1, q subcomponent binding protein	93.83	92.52	96.05	98.44	97.63	91.42	94.93	93.69	95.87	94.14	93.26	93.57	95.71	97.81	93.71	90.46	96.7	56.79	94.38	96.37	94.44	95.95	94.93	96.59	91.91	91.11	99.64	94.41	93.43	95.38	97.84
200986_at	SERPING1	710	C1NH HAE2 C1IN HAE1 C1INH	serpin peptidase inhibitor, clade G (C1 inhibitor), member 1	98.25	57.4	50.73	82.35	75.11	75.92	21.95	59.74	27.5	64.82	54.58	76.5	60.09	36.73	41.92	49.62	76.63	81.06	31.49	52.6	64.94	38.91	19.28	49.11	24.55	70.91	18.3	65.45	29.77	61.64	82.07
208247_at	C3orf51	711	C1orf1 C3orf51 Po42	chromosome 3 open reading frame 51	38.37	28.96	29.88	32.47	34.46	33.91	35.99	25.47	32.52	22.92	38.95	37.03	38.25	35.92	34.19	27.35	35.32	37.42	34.13	50.35	33.32	31.62	31.75	37.85	34.94	37.8	33.5	27.92	28.67	28.2	34.81
218232_at	C1QA	712		complement component 1, q subcomponent, A chain	99.23	52.97	36.37	65.73	30.51	62.4	23.51	59.21	26.58	70.41	86.09	86.05	46.6	32.67	33.55	44.41	48.48	27.47	26.67	53.4	65.8	35.16	23.06	23.72	27.82	65.95	23.56	59.07	28.74	67.63	32.35
202953_at	C1QB	713		complement component 1, q subcomponent, B chain	99.64	40.64	39.43	67.86	29.78	47.17	23.46	44.87	25.35	53.02	88.73	86.46	48.4	32.77	27.62	29.13	49.65	32.11	24.35	59.05	57.94	35.69	23.6	29.36	27.59	56.99	24.98	52.3	32.56	57.44	35.62
225353_s_at	C1QC	714	C1Q-C C1QG	complement component 1, q subcomponent, C chain	96.95	30.36	30.05	57.73	27.83	33.5	20.32	35.69	21.09	38.9	87.63	84.21	44.17	27.97	27.65	29.76	54.29	26.81	20.27	58.97	49.38	29.18	22.64	24.94	20.54	48.56	15.41	39.9	18.71	31.93	25.89
212067_s_at	C1R	715		complement component 1, r subcomponent	52.02	41.59	44.19	62.83	53.88	52.99	41.29	42.02	47.81	42.92	44.84	51.03	48.34	50.84	51.95	33.83	52.39	58.81	45.98	72.84	49.13	51.92	50.5	46.75	43.43	43.51	47.02	46.96	52.49	45.39	61.95
1555229_a_at	C1S	716		complement component 1, s subcomponent	42.88	8.61	24.46	6.36	9.27	10.27	9.43	10.36	10	7.39	18.26	24.77	12.51	7.96	9.47	13.25	13.33	10.25	9.3	11.84	13.71	13.07	9.58	12.84	9.66	8.29	8.63	8.22	10.78	8.83	10.05
208747_s_at	C1S	716		complement component 1, s subcomponent	59.74	16.7	46.89	46.01	34.68	26.81	33.24	16.59	25.75	17.77	38.97	47.75	39.45	18.27	34.21	16.33	36.18	18.12	24.24	31.67	21.23	28.92	22.65	35.37	30.62	17.38	25.95	19.51	16.33	16.82	35
1554533_at	C2	717	CO2 ARMD14	complement component 2	70.99	21.95	42.87	23.93	20.36	28.51	21.28	23.42	22.45	26.12	53.96	54.98	20.26	28.42	16.74	20.68	29.84	24.52	21.24	38.37	26.45	25.65	28.1	22.84	19.75	38.48	22.98	28.7	22.38	27.54	19.77
203052_at	C2	717	CO2 ARMD14	complement component 2	87.7	55.03	74.54	58.18	41.6	64.38	43.41	58.13	47.77	61.43	81.1	79.78	43.87	50.71	52.16	51.62	61.88	55.74	48.37	73.72	66.24	51.12	40.36	42.62	48.18	69.84	45.08	60.79	42.46	60.36	42.86
217767_at	C3	718	ASP ARMD9 C3b HEL-S-62p AHUS5 C3a CPAMD1	complement component 3	82.14	46.91	87.05	26.25	44.84	59.98	29.53	52.49	35.87	54.4	73.6	94.09	60.79	30.78	32.08	34.77	38.68	64.01	31.71	35.01	62.54	42.49	27.65	25.64	28.48	77.66	35	55.13	41.4	57.59	27.78
209906_at	C3AR1	719	HNFAG09 C3AR AZ3B	complement component 3a receptor 1	97.07	87.12	75.71	71.26	72.49	88.57	49.24	93.49	74.65	89.98	82.03	92.8	77.04	56.77	76.36	86.51	87.26	94.29	75.98	59.91	91.57	71.73	78.69	47.85	52.54	96.85	59.76	90.22	81.66	91.17	58.47
205654_at	C4BPA	722	C4BP PRP	complement component 4 binding protein, alpha	30.89	43.89	43.38	39.54	30.84	55.38	37.93	45.49	38.98	51.52	33.81	33.62	26.36	47.28	34.12	30.28	45.43	59.27	41.46	35.16	39.74	39.72	35.54	33.08	35.92	42.69	43.51	43.36	39.95	50.63	33.95
208209_s_at	C4BPB	725	C4BP	complement component 4 binding protein, beta	24.13	30.5	26.54	31.84	29.16	22.38	29.29	23.75	35.46	28.24	22.2	21.1	31.71	28.77	27.66	39.6	26.39	26.14	29.67	29.6	26.69	36	36.21	28.14	24.06	24.2	33.37	27	22.2	27.25	24.89
205166_at	CAPN5	726	ADNIV HTRA3 VRNI nCL-3	calpain 5	40.82	41.64	42.25	37.04	38.73	43.38	37.8	34.01	42.03	45.97	45	49.49	37.21	48.2	33.39	32.65	42.31	53.33	43.87	48.89	39.03	37.6	38.36	37.82	43.98	42.25	52.45	38.05	44.08	45.28	39.12
226292_at	CAPN5	726	ADNIV HTRA3 VRNI nCL-3	calpain 5	42.27	52.48	36.21	30.88	36.62	55.04	31.92	43.05	46.45	46.72	47.61	46.11	32.91	48.37	37.23	53.67	43.11	41.55	47.34	43.93	52.51	42.84	40.74	37.61	33.18	44.15	53.34	48.53	51.86	52.17	39.1
205500_at	C5	727	CPAMD4 C5a C5b	complement component 5	56.27	58.06	70.03	71.24	61.03	54.85	59.66	56.03	43.9	57.31	56.57	61.58	62.81	45.21	67.44	64.13	70.28	37.35	43.26	55.31	64.15	49.82	49.6	66.12	64.77	55.51	45.62	57.12	38.61	59.45	69.87
220088_at	C5AR1	728	CD88 C5AR C5A C5R1	complement component 5a receptor 1	96.84	95.17	68.55	49.02	53.08	97.93	41.69	93.56	46.33	94.76	87.31	97.88	58.61	65.04	89.73	94.87	82.02	99.94	50.66	42.52	96.24	44.97	29.79	42.83	58.83	96.93	22.05	93.46	48.01	95.33	38.7
210168_at	C6	729		complement component 6	35.65	32.49	39.7	36.24	36.61	32.46	36.99	32.49	39.42	34.28	41.31	39.55	30.17	52.71	28.81	22.77	32.34	35.07	37.61	51.57	30.46	39.95	35.83	33.26	41.23	38.08	34.05	37.72	37.55	42.91	34.66
202992_at	C7	730		complement component 7	23.03	18.82	18.33	49.68	19.8	31.01	21.33	13.05	22.38	13.86	25.78	21.71	21.04	23.4	19.53	18.79	33.28	20.74	21.95	35.92	24.67	25.68	16.65	30.08	21.78	22.35	17.45	18.28	15.53	17.2	27.73
206305_s_at	C8A	731		complement component 8, alpha polypeptide	52.71	20.21	18.88	16.99	24.08	18.86	24.61	15.15	21.55	16.5	24.29	21.33	27.27	23.27	20.36	21.71	22.41	18.46	19.38	24.19	19.53	19.38	22.57	26.72	24.32	20.85	20.35	18.12	19.03	19.76	19.8
206979_at	C8B	732	C82	complement component 8, beta polypeptide	86.6	23.95	30.84	27.72	32.2	26.83	25.75	19.67	25.79	24.64	41.87	42.14	26.92	25.88	31.99	18.21	31.33	47.17	24.51	37.08	28.23	27.72	24.29	28.64	28.83	35.54	30.18	26.08	28.44	28.15	29.28
210324_at	C8G	733	C8C	complement component 8, gamma polypeptide	20.86	20.45	20.96	17.13	21.6	24.68	20.2	25.52	19.93	13.22	15.8	19.64	20.36	13	20.19	19.68	22.99	16.96	24.21	19.47	41.78	19.55	24.22	22.23	18.72	17.07	17.6	20.35	28.74	18.91	18.33
1554414_a_at	OSGIN2	734	C8orf1 hT41	oxidative stress induced growth inhibitor family member 2	86.42	69.58	86.68	66.41	73.25	81.81	65.88	78.31	65.4	65.56	87.89	89.62	73.82	67.34	72.21	62.44	77.91	92.13	63.96	65.16	67.06	67.83	65.93	59.47	67.51	79.42	84.65	69.38	70.43	71.8	67.67
204024_at	OSGIN2	734	C8orf1 hT41	oxidative stress induced growth inhibitor family member 2	79.56	67.03	74.88	65	65.28	73.83	63.5	66	63.52	64.71	77.66	78.89	65.42	60.67	64.12	66.27	67.85	85.39	61.56	58.13	64.55	65.86	63.9	50.96	63.5	72.41	70.13	65.43	66.74	65.57	66.46
214161_at	OSGIN2	734	C8orf1 hT41	Oxidative stress induced growth inhibitor family member 2	37.45	26.56	31.93	16.53	29.75	38.74	29.36	27.39	25.8	34.05	34.2	35.33	38.88	24.47	40.66	38.84	45.57	51.55	32.59	16.09	22.11	20.08	29.36	23.87	32.95	37.98	38.77	23.32	35.84	27.48	35.32
41553_at	OSGIN2	734	C8orf1 hT41	Oxidative stress induced growth inhibitor family member 2	56.68	45.71	53.82	45.42	48.68	54.05	49.52	47.05	49.42	51.93	54.85	56.13	61.35	50.93	57.32	46.93	57.87	69.32	55.7	45.19	44.32	45.13	46.42	45.24	52.64	56.87	56.02	46.6	57.78	49.41	55.25
206727_at	C9	735	ARMD15 C9D	complement component 9	15.65	15.48	17.97	17.89	17.46	11.13	19.63	24.53	16.76	18.75	17.63	18.58	18.14	13.72	13.05	14.44	15.29	18.66	15.89	11.85	21.45	15.83	11.96	20.69	17.71	16.55	66.71	15.21	12.73	15.6	16.08
217969_at	C11orf2	738	C11orf2 C11orf3 ANG2 FFR ANG3	chromosome 11 open reading frame 2	88.11	93.01	91.41	96.77	95.43	98.49	95.21	95.9	95.61	96.44	90.94	90.23	89.62	97.35	98.77	85.77	97.06	83.14	95.32	97.7	97.06	95.65	92.14	96.65	97.4	91.93	93.38	96.03	90.95	96.6	96.78
201717_at	MRPL49	740	NOF MRP-L49 NOF1 C11orf4 L49mt	mitochondrial ribosomal protein L49	92.31	92.62	93.15	91.26	92.8	92.47	93.57	90.71	93.5	91.83	91.49	91.68	87.44	93.43	93.56	92.62	90.01	88.75	92.83	93.98	92.36	93.17	92.39	88.96	94.96	89.99	94.28	91.5	90.58	93.36	91.97
219050_s_at	ZNHIT2	741	C11orf5 FON	zinc finger, HIT-type containing 2	44.09	47.6	63.71	45.89	49.61	63.53	41.27	49.25	50.42	53.83	44.28	47.66	38.21	46.41	58.36	39.31	48.49	24.37	40.76	58.38	62.73	51.1	39.86	36.99	48.96	45.15	64.84	55.02	48.09	61.4	50.03
222814_s_at	ZNHIT2	741	C11orf5 FON	zinc finger, HIT-type containing 2	36.89	38.73	55.23	17.12	26.02	43.77	30.18	43.48	33.14	43.43	39.68	40.08	16.71	35.09	32.57	31.25	26.6	24.1	31.52	39.06	50.51	30.55	22.92	27.59	38.61	40.36	55.41	40.18	30.2	44.06	22.73
227734_s_at	ZNHIT2	741	C11orf5 FON	zinc finger, HIT-type containing 2	16.48	17.52	17.13	14.58	13.59	16.04	16.92	14.3	17.32	12.46	15.16	15.29	17.36	10.06	13.21	21.67	15.55	11.11	14.98	12.75	22.65	13.74	16.78	15.59	17.03	16.63	14.79	15.37	14.32	12.64	17.52
205413_at	MPPED2	744	C11orf8 239FB	metallophosphoesterase domain containing 2	13.49	32.51	19.41	71.72	58.06	27.27	23.25	17.85	26.97	23.84	20	15.96	30.23	18.98	16.32	46.34	22.43	17.2	27.28	38.66	26.89	21.33	15.96	35.2	11.61	19.82	84.05	26.57	32.76	25	70.82
215692_s_at	MPPED2	744	C11orf8 239FB	metallophosphoesterase domain containing 2	19.73	31.91	24.26	46.85	44.53	28.78	32.14	27.91	31.93	27.56	29.04	25.04	34.04	31.75	22.64	34.38	31.73	29.93	31.05	34.51	29.14	25.17	24.46	38.64	26.66	28.29	62.94	29.98	29.6	32.1	54.05
204073_s_at	C11orf9	745	C11orf9 pqn-47 MRF Ndt80	chromosome 11 open reading frame 9	28.8	36.46	49.96	23.59	35.21	48.17	27.42	37.06	36.28	43.08	45.63	41.78	30.17	32.4	41.52	24.97	49	33.6	38.23	36.6	43.5	36.15	46.99	29.97	28.25	32.41	54.98	41.56	53.47	45.77	26.97
217462_at	C11orf9	745	C11orf9 pqn-47 MRF Ndt80	chromosome 11 open reading frame 9	42.77	35.86	38.88	31.44	35.4	44.91	41.34	36.63	38.59	19.58	43.44	39.55	41.95	42.95	35.9	38.68	46.93	39.93	35.23	54.09	40.16	40.23	45.82	41.12	38.51	42.4	41.28	36.85	36.74	36.41	37.78
217463_s_at	C11orf9	745	C11orf9 pqn-47 MRF Ndt80	chromosome 11 open reading frame 9	8.62	12.45	9.14	4.58	6.48	9.7	8.72	7.37	9.31	6.96	9.71	8.18	11.42	7.77	10.79	18.64	9.23	9.23	9.5	9.18	11.67	7.57	10.32	7.84	9.64	8.92	7.44	8.99	8.1	10.69	7.02
218213_s_at	C11orf10	746	C11orf10	chromosome 11 open reading frame 10	98.6	95.9	99.45	98.65	98.68	99.09	95.67	98.14	98.2	98.59	98.41	98.24	98.35	99.2	98.14	90.61	98.78	94.73	98.48	99.98	99	98.62	96.82	97.48	97.19	98.52	99.05	98.47	98.16	98.7	98.3
214128_at	DAGLA	747	C11orf11 DAGLALPHA DAGL(ALPHA) NSDDR	diacylglycerol lipase, alpha	56.15	33.26	53.95	23.31	27.64	32.48	28.7	34.28	26.68	43.13	65.12	65.96	30.51	34.14	26.96	26.72	29.68	33.45	26.07	30.56	43.35	28.76	30.57	24.42	29.24	48.36	36.49	33.22	27.52	35.89	29.61
207615_s_at	C16orf3	750		chromosome 16 open reading frame 3	23.3	16.91	22.74	19.44	17.81	16.56	21.48	14.03	17.39	12.54	23.45	24.01	21	19.67	18.6	14.97	22.59	36.86	17.96	33.8	18.62	18.15	17.56	24.67	24.16	22.28	20.08	14.5	19.53	15.75	21.75
1569257_at	FMNL1	752	FMNL C17orf1 C17orf1B FHOD4 KW-13	formin-like 1	67.57	79.04	56.26	56.13	67.88	87.06	74.98	81.73	77.32	84.92	67.72	64.2	80.17	74.7	78.43	72.71	78.07	91.72	79.37	59.18	81.95	74.73	77.82	76.85	76.95	80.24	62.38	79.17	82.07	76.98	62.55
204789_at	FMNL1	752	FMNL C17orf1 C17orf1B FHOD4 KW-13	formin-like 1	68.41	89.43	79.49	58.02	76.26	96.54	82.12	90.23	86.38	93.59	81.57	76.5	81.39	91.71	91.12	85.74	86.52	96.92	85.76	72.81	92.69	79.98	84.4	86.72	88.81	91.1	77.43	87.2	83.59	91.83	73.44
207996_s_at	C18orf1	753	C18orf1	chromosome 18 open reading frame 1	78.62	76.98	50.83	83.82	80.38	70.43	68.04	78.08	80.23	76.9	76.73	72.51	78.16	81.9	67.6	76.18	56.64	54.76	71.85	74.81	78.88	82.26	89.81	85.96	64.78	78.84	87.92	79.69	71.24	78.97	83.96
209573_s_at	C18orf1	753	C18orf1	chromosome 18 open reading frame 1	62.87	50.21	36.4	34.38	50.96	63.26	53.1	47.49	61.03	44.38	60.36	55.77	54.95	73.73	53.84	50.66	47.07	50.52	49.44	61.84	53.89	53.78	68.1	69.31	53.61	56.88	72.02	52.48	46.32	52.72	47.42
209574_s_at	C18orf1	753	C18orf1	chromosome 18 open reading frame 1	85.23	71.95	54.78	80.81	80.94	71.5	71.59	68.61	80.39	69.19	76.93	72.83	83.78	89.17	69.94	76.13	64.36	65.73	72.04	64.52	72.83	78.25	89.78	88.42	67.39	76.74	88.5	72.8	68.49	73.51	82.44
233138_at	C18orf1	753	C18orf1	chromosome 18 open reading frame 1	64.93	49.23	41.69	62.83	59.4	50.45	63.86	46.01	54.69	48.12	60.86	54.02	71.45	79.83	61.52	46.73	55.21	57.4	55.42	62.16	51.26	50.18	56.85	79.22	63.1	59.37	52.24	50.44	48.54	44.91	63.15
200677_at	PTTG1IP	754	C21orf3 C21orf1 PBF	pituitary tumor-transforming 1 interacting protein	98.77	96.87	97.51	99.18	98.1	98.47	93.25	98.22	95.85	97.92	98.92	98.7	97.49	97.63	94.91	94.63	98.63	98.19	95.11	96.83	97.99	95.98	96.81	97.39	93.96	98.61	96.91	98.09	95.07	97.74	98.13
203993_x_at	C21orf2	755	YF5/A2	Chromosome 21 open reading frame 2	12.96	14.06	17.6	12.68	14.12	16.97	15.76	10.79	16.09	11.92	15.48	14.62	15.49	14.17	12.78	17.17	13.19	13.48	14.4	15.89	15.16	14.54	15.47	13.57	14.26	15.98	16.59	13.89	12.58	14.74	15.08
203994_s_at	C21orf2	755	YF5/A2	chromosome 21 open reading frame 2	51.34	51.02	60.34	51.95	56.8	74.97	62.41	56.69	57.17	61.56	49.4	57.08	66.01	57.27	77.27	50.47	55.12	23.85	57.56	58.56	73.02	58.33	43.96	52.25	68.39	49.85	54.34	59.39	59.44	52.1	60.71
203995_at	C21orf2	755	YF5/A2	chromosome 21 open reading frame 2	33.26	55.4	38.27	42.45	41.54	60.32	48.12	44.19	51.68	50.4	35.35	36.57	44.4	55.1	63.08	65.95	43.97	30.6	49.86	39.38	62.19	40.96	35.17	40.32	58.84	39.18	38.7	50.28	38.81	46.84	45.82
203996_s_at	C21orf2	755	YF5/A2	chromosome 21 open reading frame 2	55.52	67.1	57.34	63.75	66.63	72.56	69.37	57.91	71.44	65.28	58.85	63.48	74.69	74.53	83.66	75.93	64.26	62.92	72.99	64.77	63.32	67.07	65.15	66.66	73.95	63.9	56.74	65.2	67.7	64.38	69.69
221975_s_at	C21orf2	755	YF5/A2	Chromosome 21 open reading frame 2	34.77	34.12	42.28	32.94	36.27	37.99	39.14	37.11	36.62	36.64	39.87	35.14	39.32	33.64	46.9	28.6	34.43	36.25	33.49	33.15	37.13	36.65	37.81	46.99	40.87	36.28	41.22	35.99	37.13	36.94	40.62
238582_at	C21orf2	755	YF5/A2	Chromosome 21 open reading frame 2	36.29	25.69	30.87	22.69	24.53	27.85	34.23	19.77	28.47	27.06	34.56	32.59	24	36.44	27.17	27.64	23.28	34.29	28.53	39.97	23.03	26.53	23.04	28.02	36.77	30.59	33.61	21.58	26.57	25.44	27.66
238965_at	C21orf2	755	YF5/A2	Chromosome 21 open reading frame 2	34.48	44.54	58.67	51.46	58.28	61.33	50.61	44.58	49.17	44.62	56.98	46.02	54.23	23.5	70.44	48.27	49.5	15.11	42.77	36.81	63.11	49.97	55.78	70.87	54.35	37.97	39.41	48.93	39.51	49.55	61.28
219600_s_at	TMEM50B	757	C21orf4 HCVP7TP3	transmembrane protein 50B	88.17	87.38	90.23	86.01	86.42	87.21	84.34	91.85	89.77	89.02	86.55	83.61	88.18	75.6	89.1	86.7	85.82	80.37	89.83	95.67	89.12	88.28	88.51	83.46	86.68	86.76	89.18	86.54	88.03	88.51	84.95
222907_x_at	TMEM50B	757	C21orf4 HCVP7TP3	transmembrane protein 50B	81.09	83.36	82.75	76.17	77.37	76.49	79.23	85.37	83.7	85.05	78.77	76.83	79.6	73.12	75.51	86.2	76.65	76.59	84.16	90.04	77.11	82.89	83.44	74.86	82.5	80.76	81.6	79.47	81.85	81.79	76.31
225182_at	TMEM50B	757	C21orf4 HCVP7TP3	transmembrane protein 50B	88.9	92.45	89.64	93.16	92.39	92.67	90.54	92.54	92.81	92.94	87.01	86.08	90.97	84.55	91.97	90.92	91.06	82.03	93.25	96.67	94.23	92.36	92.08	87.82	92.04	89.9	88.62	92.54	92.21	92.98	92.95
228001_at	TMEM50B	757	C21orf4 HCVP7TP3	transmembrane protein 50B	75.58	85.05	74.78	72.79	73.5	85.15	81.27	83.26	84.62	83.94	72.45	73.71	76.19	79.93	85.86	89.54	81.2	78.9	84.36	80.13	80.37	84.53	84.08	82.79	85.02	79.31	74.83	80.77	79.8	78.68	74.35
231696_x_at	TMEM50B	757	C21orf4 HCVP7TP3	Transmembrane protein 50B	60.29	57.26	50.07	47.15	50.8	52.49	57.67	53.11	58.42	53.04	48.47	44.96	61.69	45.5	45.86	75.64	45.67	53.91	59.42	53.67	50.7	57.26	57.53	50.15	55.52	53.32	49.63	48.42	60.42	45.53	53.37
206436_at	MPPED1	758	C22orf1 FAM1A 239AB	metallophosphoesterase domain containing 1	29.15	37.06	39.04	34.48	34.29	46.16	40.78	33.29	39.65	34.17	39.59	39.81	31.18	52.34	30.66	27.22	38.2	39.36	41.56	44.32	42.96	39.6	30.5	35.99	41.8	42.4	40.84	37.73	36.66	39.68	32.24
205949_at	CA1	759	CAB HEL-S-11 Car1 CA-I	carbonic anhydrase I	37.98	31.4	32.12	31.99	31.76	34.06	35.08	29.46	32.23	31.91	38.45	37.84	29.05	45.54	35.13	26.23	40.34	45.75	37.55	41.88	30.8	35.61	30.88	44.04	39.08	39.03	32.73	32.4	39.95	31.28	34.68
205950_s_at	CA1	759	CAB HEL-S-11 Car1 CA-I	carbonic anhydrase I	47.04	61.26	48.16	89.23	71.38	48.87	49.68	70.66	49.46	41.1	52.13	55.33	47.22	83.09	71.27	52.5	93.93	64.42	52.23	80.23	63.9	48.93	48.21	73.66	54.11	56.46	39.89	63.52	48.89	74.97	77.07
209301_at	CA2	760	Car2 HEL-76 CAC CA-II CAII	carbonic anhydrase II	96.63	86.42	94.49	87.24	74.94	83.15	49.35	81.84	50.68	86.86	90.11	93.57	82.92	51.93	80.06	86.44	95.36	75.02	49.7	56.51	90.6	48.12	21.72	63.59	41.05	86.11	12.85	86.38	47.04	95.55	77.98
204865_at	CA3	761	CAIII Car3	carbonic anhydrase III, muscle specific	19.77	22.39	35.35	42.72	25.6	19.72	27.4	18.61	18.77	16.82	18.56	16.79	22.97	23.2	38.65	31.19	41.44	17.55	20.33	22.49	27.97	19.6	17.85	25.5	38.32	19.45	20.76	19.13	30.42	19.08	29.35
206208_at	CA4	762	Car4 CAIV RP17	carbonic anhydrase IV	39.73	32.44	28.57	29.8	32.1	71.9	26.25	31.82	27.73	15.77	37.07	38.05	33.27	31.3	44.61	31.75	43.91	87.9	28.7	40.32	26.37	27.15	33.15	29.79	27.63	37.03	22.85	31.78	30.32	22.6	30.02
206209_s_at	CA4	762	Car4 CAIV RP17	carbonic anhydrase IV	32.57	39.61	32.8	30.83	37.75	76.09	38.82	34.9	38.09	36	40.39	38.7	34.83	45.25	45.75	27.33	42.35	90.77	39.12	38.34	32.04	35.13	33.81	32.04	45.78	38.59	36.12	37.73	39.89	36.4	32.23
207421_at	CA5A	763	CAVA CAV CA5	carbonic anhydrase VA, mitochondrial	27.63	24.34	23.59	20.13	25.01	28.07	24.24	17.73	24.23	20.41	39.94	29.87	30.19	22.17	18.62	23.21	22.55	29.19	26.9	26.68	33.56	26.14	21.5	21.23	23.76	26.79	25.83	22.79	22.46	28.33	20.51
1555572_at	CA6	765	GUSTIN CA-VI	carbonic anhydrase VI	14.3	15.48	12.67	11.66	12.87	11.44	13.4	9.41	17.35	13.21	10.79	12.93	14.18	11.82	15.21	24.63	14.62	15.4	14.93	11.83	12.46	12	15.93	18.02	13.67	12.39	11.63	12.39	12.06	11.72	15.48
206873_at	CA6	765	GUSTIN CA-VI	carbonic anhydrase VI	34.98	57.54	38.6	39.94	40.01	57.14	39.92	54.47	64.38	59.51	38.29	40.82	39.91	49.46	38.6	63.5	38.2	43.61	66.84	55.43	58.55	56.15	65.47	46.41	41.03	41.5	39.34	57.95	42.95	56.68	44.92
207504_at	CA7	766	CAVII	carbonic anhydrase VII	38.67	31.05	38.9	34.28	35.47	33.79	38.86	24.01	36.75	32.28	42.94	40.47	35.95	48.9	20.56	23.71	28.07	42.96	39.77	44.99	28.61	38.71	34.31	31.91	43.85	39.95	33.37	33.7	36.71	30.16	36.12
1555445_at	CA8	767	CAMRQ3 CALS CA-VIII CARP	carbonic anhydrase VIII	19.44	15.56	17.85	16.25	21.9	18.8	18.71	14.09	18.85	17.28	15.37	16.97	19.77	12.47	16.49	16.83	18.78	24.76	18.39	17.73	17.77	17.4	20.69	18.32	19.84	18.76	17.27	15.71	16.44	17.97	14.82
220234_at	CA8	767	CAMRQ3 CALS CA-VIII CARP	carbonic anhydrase VIII	30.36	37.25	37.55	40.36	55.06	39.44	38.13	39.31	31.85	33.5	32.28	29.72	35.88	41.57	36.81	41.44	37.84	37.63	30.69	41.03	31.55	29.05	28.36	32.07	39.19	36.31	79.88	32.47	27.75	32.64	39.42
205199_at	CA9	768	CAIX MN	carbonic anhydrase IX	46.23	40.47	47.18	55.77	49.57	45.62	42.28	38.91	45.78	39.55	53.41	51.85	47.82	60.1	54.06	31.23	53.3	60.6	46.51	61.98	38.48	46.12	49.29	51.65	48.52	46.72	46.54	43.48	38.09	48.08	51.88
209726_at	CA11	770	CARPX1	carbonic anhydrase XI	51.42	58.22	52.4	50.85	51.08	70.54	61.44	55.13	64.49	62.14	67.85	73.56	54.55	72.26	74.77	41.26	49.7	43.44	63.04	69.02	65.97	66.53	65.47	59.25	73.07	50.69	73.52	62.72	61.23	68.49	54.55
203963_at	CA12	771	CAXII HsT18816	carbonic anhydrase XII	58.89	29.45	45.37	34.01	36.54	33.21	35.29	27.44	36.3	32.19	46.65	50.36	43.09	42.74	33.27	21.56	31.5	46.57	35.96	48.43	24.82	35.72	31.35	36.77	34.72	39.08	32.61	31.32	29.91	34.44	32.58
204508_s_at	CA12	771	CAXII HsT18816	carbonic anhydrase XII	29.77	12.69	15.3	16.7	17.14	18.35	15.1	10.87	13.44	11.87	21.49	24.32	28.19	10.81	12.81	16.31	15.45	15.5	13.35	16.42	13.17	14.19	14.11	14.95	14.34	20.97	13.23	14.05	12.32	13.98	14.68
204509_at	CA12	771	CAXII HsT18816	carbonic anhydrase XII	49.04	38.54	32.38	35.88	39.9	40.39	46.91	30.55	42.43	36.47	49.04	42.62	50.66	52.77	33.47	40.86	38.63	48.1	45.54	51.34	37.77	42.58	43.14	38.98	44	45.63	40.59	36.52	39.36	32.94	38.59
210735_s_at	CA12	771	CAXII HsT18816	carbonic anhydrase XII	56.02	42.15	50.88	43.41	45.9	43.62	44.78	39.86	45.97	44.02	55.58	57.23	46.56	49.75	38.84	33.55	44.24	53.04	44.37	47.69	42.62	46.83	39	46.23	48.05	52.55	47.27	42.65	44.16	45.23	43.52
214164_x_at	CA12	771	CAXII HsT18816	carbonic anhydrase XII	66.9	39.26	55.27	38.05	41.99	41.8	42.36	35.29	43.52	34.49	57.69	60.18	47.71	53.65	35.74	33.47	41.22	61.14	42.92	54.24	37.33	44.71	40.11	42.87	42.85	51.88	48.48	39.53	42.39	38.25	38.34
215867_x_at	CA12	771	CAXII HsT18816	carbonic anhydrase XII	69.71	45.24	59.4	41.18	49.12	49.84	49.64	43.95	50.07	46.36	63.99	66.17	52.45	64.67	46.77	31.35	48.49	69.25	51.32	61.87	44.87	53.54	43.42	52.23	50.14	60.02	53.46	48.11	48.17	46.92	39.44
241230_at	CA12	771	CAXII HsT18816	carbonic anhydrase XII	27.8	25.89	32.7	29.62	30.7	27.36	30.03	26.51	31.73	29.33	32.03	35.02	26.26	32.73	34.4	21.88	32.55	36.04	31.15	37.08	30.19	28.79	28.51	31.65	31.92	30.07	35.93	28.76	29.65	37.06	29.57
206399_x_at	CACNA1A	773	FHM CAV2.1 CACNL1A4 SCA6 BI HPCA MHP1 APCA MHP EA2	calcium channel, voltage-dependent, P/Q type, alpha 1A subunit	20.66	20.03	19.95	16.25	20.06	18.4	21.6	14.16	23.64	14.26	23.46	21.34	22.82	21.95	24.35	28.19	21.57	22.2	18.6	36.76	16.51	20.54	23.71	17.28	20.89	24.14	17.66	17.76	23.85	18.03	19.06
210770_s_at	CACNA1A	773	FHM CAV2.1 CACNL1A4 SCA6 BI HPCA MHP1 APCA MHP EA2	calcium channel, voltage-dependent, P/Q type, alpha 1A subunit	27.17	29.78	53.03	20.84	29.77	46.55	46.08	23.38	24.74	43.14	29.89	29.79	30.82	31.05	63.57	23.39	35.52	34.34	23.98	25.29	45.97	21.28	20.86	34.59	59.77	35.59	20.82	33.23	30.58	30.03	25.95
214933_at	CACNA1A	773	FHM CAV2.1 CACNL1A4 SCA6 BI HPCA MHP1 APCA MHP EA2	calcium channel, voltage-dependent, P/Q type, alpha 1A subunit	61.98	66.34	75.99	61.64	64.4	71.33	80.75	58.89	60.04	68.13	66.02	64.01	66.62	69.36	80.95	66.75	72.13	71.49	61.86	68.5	70.85	59.57	57.22	69.3	81.24	68.83	45.59	67.01	67.23	66.53	64.1
207162_s_at	CACNA1B	774	BIII Cav2.2 CACNN CACNL1A5	calcium channel, voltage-dependent, N type, alpha 1B subunit	12.26	13.44	12.05	13.18	12.03	14.58	13.88	10.26	14.16	8.5	13.39	12.42	14.62	13.06	13.45	15.7	13.3	10.7	11.76	19.94	12.17	12.82	14.67	15.21	12.36	12.69	11.21	11.11	9.54	11.07	13.44
235781_at	CACNA1B	774	BIII Cav2.2 CACNN CACNL1A5	calcium channel, voltage-dependent, N type, alpha 1B subunit	21.95	21.75	23.45	25.22	23.48	22.25	28.05	24.78	26.48	20.32	22.42	24.88	27.95	26.83	28.42	18.48	27.63	29.81	26.7	34.78	24.87	26.76	27.96	27.61	25.9	24.04	22.97	22.9	23.97	22.84	25.35
208020_s_at	CACNA1C	775	TS LQT8 CACH2 CaV1.2 CACNL1A1 CACN2 CCHL1A1	calcium channel, voltage-dependent, L type, alpha 1C subunit	34.36	30.07	28.35	23.31	28.52	34.49	36.37	29.77	32.57	20.87	31.68	32.43	29.39	40.25	26.05	35.83	30.38	37.76	36.28	36.54	26.16	32.29	39.32	31.4	31.4	34.8	29.21	28.45	33.36	24.52	29.65
211592_s_at	CACNA1C	775	TS LQT8 CACH2 CaV1.2 CACNL1A1 CACN2 CCHL1A1	calcium channel, voltage-dependent, L type, alpha 1C subunit	19.87	19.08	16.52	28.03	25.04	19.55	22.1	21.09	21.19	16.76	17.36	16.78	20.77	27.02	18.68	20.28	22.11	22.15	23.89	22.45	21	22.2	22.39	26.12	20.21	19.49	22.8	18.19	20.09	17.09	22.86
238636_at	CACNA1C	775	TS LQT8 CACH2 CaV1.2 CACNL1A1 CACN2 CCHL1A1	calcium channel, voltage-dependent, L type, alpha 1C subunit	35.23	34.06	40.01	33.63	37.92	34.34	36.3	24.84	36.05	37.55	48.92	50.03	32.94	40.88	32.87	30.35	33.43	41.79	37.88	44.58	29.47	34.1	36.38	39.3	35.51	43.74	35.27	33.94	30.11	34.39	38.04
242973_at	CACNA1C	775	TS LQT8 CACH2 CaV1.2 CACNL1A1 CACN2 CCHL1A1	calcium channel, voltage-dependent, L type, alpha 1C subunit	35.05	28.11	32.91	36.16	35.78	35.4	38.61	32.03	34.01	32.86	37.9	36.41	37.29	40.57	26.16	24.23	33.65	41.47	33.46	36.36	34.17	35.69	37.18	38.82	35.63	37.04	37.3	32.93	33.36	32.79	36.41
1555993_at	CACNA1D	776	CCHL1A2 CACH3 PASNA Cav1.3 SANDD CACN4 CACNL1A2	calcium channel, voltage-dependent, L type, alpha 1D subunit	55.3	39.15	43.86	43.38	39.71	45.17	45.98	40.57	42.53	38.54	50.49	45.14	34.83	48.58	47.97	34.28	40.98	54.6	45.12	51.97	33.35	46.7	52.36	40.29	55.8	45.27	40.18	39.79	41.15	41.14	43.35
207998_s_at	CACNA1D	776	CCHL1A2 CACH3 PASNA Cav1.3 SANDD CACN4 CACNL1A2	calcium channel, voltage-dependent, L type, alpha 1D subunit	23.59	22.73	33.71	23.59	23.61	27.73	25.44	24.34	23.78	24.45	35.7	29.57	25.04	28.45	22.39	18.83	23.71	27.57	26.63	29.14	27.23	26.23	24.99	23.88	29.94	27.95	32.88	21.75	22.72	25.74	23.43
210108_at	CACNA1D	776	CCHL1A2 CACH3 PASNA Cav1.3 SANDD CACN4 CACNL1A2	calcium channel, voltage-dependent, L type, alpha 1D subunit	22.86	20.91	22.95	24.28	21.11	31.62	25.97	23.8	21.72	16.31	35.26	19.62	26.16	16.31	37.39	20.48	22.07	33.1	19.75	21.02	23.68	26.02	29.6	19.47	35.79	23.34	21.92	20.77	17.34	18.38	24.16
243334_at	CACNA1D	776	CCHL1A2 CACH3 PASNA Cav1.3 SANDD CACN4 CACNL1A2	calcium channel, voltage-dependent, L type, alpha 1D subunit	30.16	28.99	22.02	20.43	26.2	23.92	33.13	16.21	24.8	21.6	26.57	22.36	23.35	26.72	27.31	37.26	24.65	34.88	26.92	30.25	16.44	30.1	35.28	28.69	37.53	27.9	20.88	22.98	21.35	29.71	21.61
208432_s_at	CACNA1E	777	CACH6 BII CACNL1A6 Cav2.3	calcium channel, voltage-dependent, R type, alpha 1E subunit	19.3	22.58	26.24	22.7	22.68	24.47	24.45	16.44	19.87	16.08	18.62	20.89	22.99	16.51	19.51	26.44	20.44	22.79	21.26	20.39	16.28	22.02	26.72	19.88	19.22	23.4	18.85	19.48	16.44	17.91	20.78
236013_at	CACNA1E	777	CACH6 BII CACNL1A6 Cav2.3	calcium channel, voltage-dependent, R type, alpha 1E subunit	22.81	22.17	54.46	20.18	20.04	36.35	25.58	19.97	21.6	23.45	20.95	15.63	22.65	22.03	25.94	22.65	21.98	50.85	17.65	17.27	17.67	22.24	19.5	20.69	20.43	23.13	21.36	21.94	20.26	26.86	24.88
240650_at	CACNA1E	777	CACH6 BII CACNL1A6 Cav2.3	Calcium channel, voltage-dependent, R type, alpha 1E subunit	36.5	25.3	38.77	28.98	27.78	31.92	29.43	30.86	28.62	28.52	41.54	43.17	28.22	32.55	28.42	18.96	29.69	43.86	28.45	35.78	23.26	30.78	35.39	29.3	27.68	36.67	23.87	29.71	24.09	29.84	29.22
242410_s_at	CACNA1E	777	CACH6 BII CACNL1A6 Cav2.3	calcium channel, voltage-dependent, R type, alpha 1E subunit	13.85	17.18	32.03	18.09	19.18	15.25	20.66	19.13	21.75	16.49	19.75	19.35	20.66	19.93	21.45	15.97	20.41	26.1	20.95	23.43	20.19	19.02	16.92	23.57	18.98	19.74	19.5	19.01	20.44	21.09	17.05
244256_at	CACNA1E	777	CACH6 BII CACNL1A6 Cav2.3	Calcium channel, voltage-dependent, R type, alpha 1E subunit	19.37	17.43	20.41	13.63	16.42	20.68	21.14	18.03	18.81	15.99	19.41	18.67	19.74	18.8	19.06	18.89	21.84	20.61	20.34	23.2	22.69	19.52	22.56	20.66	21.46	19.87	16.35	17.05	18.66	18.67	17.86
208377_s_at	CACNA1F	778	COD4 OA2 Cav1.4 CORDX3 Cav1.4alpha1 CSNB2A CSNBX2 JMC8 CORDX CSNB2 COD3 JM8 AIED	calcium channel, voltage-dependent, L type, alpha 1F subunit	18.56	18.2	15.53	13.34	15.74	28.27	20.25	14.72	18	15.08	23.41	19.87	18.36	18.68	22.9	16.22	18.77	21.28	17.24	25.18	19.48	17.69	18.03	16.14	24.46	22	15.88	18.52	18.46	23.43	13.68
217515_s_at	CACNA1S	779	HOKPP1 CCHL1A3 CACNL1A3 Cav1.1 TTPP1 hypoPP MHS5 HOKPP	calcium channel, voltage-dependent, L type, alpha 1S subunit	33.67	35.09	37.18	30.29	34.95	34.91	37.01	36.35	40.19	25.5	44.47	43.94	32.47	52.91	40.16	25.95	40.99	41.9	40.13	48.4	34.23	38.88	43.67	38.74	33.22	41.49	37.79	36.36	38.04	39.85	33.66
1007_s_at	DDR1	780	CD167 EDDR1 TRKE NEP PTK3 PTK3A DDR HGK2 CAK NTRK4 MCK10 RTK6	discoidin domain receptor tyrosine kinase 1	66.11	68.61	58.88	69.28	63.78	74.75	79.11	66.94	69.94	73.82	69.04	74.46	66.31	76.63	80.56	57.27	56.32	68.09	66.68	74.72	70.46	70.98	64.9	82.29	83.21	73.88	78.31	72.44	62.4	75.18	72.52
207169_x_at	DDR1	780	CD167 EDDR1 TRKE NEP PTK3 PTK3A DDR HGK2 CAK NTRK4 MCK10 RTK6	discoidin domain receptor tyrosine kinase 1	46.23	55.22	38.98	49.3	44.42	60.93	66.28	48.55	49.38	53.71	46.99	55.96	56.84	55.12	73.23	50.23	37.57	43.69	44.48	53.09	56.37	49.6	44.29	72.52	73.73	54.61	65.56	55.77	45.98	57.92	56.13
208779_x_at	DDR1	780	CD167 EDDR1 TRKE NEP PTK3 PTK3A DDR HGK2 CAK NTRK4 MCK10 RTK6	discoidin domain receptor tyrosine kinase 1	58.76	62.2	53.41	60.07	55.69	66.14	69.45	57.77	65.29	63.19	62.88	68.14	61.44	75.83	74.44	54.19	53.86	65.96	60.12	71.95	62.55	61.95	57.28	76.13	77.35	65.32	70.85	64.3	56.62	67.76	61.69
210749_x_at	DDR1	780	CD167 EDDR1 TRKE NEP PTK3 PTK3A DDR HGK2 CAK NTRK4 MCK10 RTK6	discoidin domain receptor tyrosine kinase 1	65.91	67.39	63.79	66.46	64.67	71.08	76.71	65.23	69.64	71.26	69.8	73.92	64.49	80.85	77.55	56.83	62.5	69.95	67.86	78.62	68.71	70.04	65.35	81.36	81.83	72.9	78.05	70.41	63.85	73.8	68.97
207050_at	CACNA2D1	781	CACNA2 lncRNA-N3 CACNL2A LINC01112 CCHL2A	calcium channel, voltage-dependent, alpha 2/delta subunit 1	32.58	23.87	27.96	26.99	28.51	26.42	29.51	19.83	27.39	25.13	33.28	30.92	33.36	31.66	21.69	19.17	27.6	41.71	30.3	27.54	22.39	29	26.78	31.43	31.86	32.8	26.19	24.95	31.51	26.3	27.01
227623_at	CACNA2D1	781	CACNA2 lncRNA-N3 CACNL2A LINC01112 CCHL2A	calcium channel, voltage-dependent, alpha 2/delta subunit 1	11.37	11.48	28.71	18.01	19.36	12.38	14.11	11.37	17.46	10.15	13.28	10.94	18.77	11.96	18.06	12.49	16.7	17.04	16.54	22.79	14.79	19.13	20.96	25.49	14.28	13	12.53	11.7	17.11	15.25	16.03
206996_x_at	CACNB1	782	CACNLB1 CAB1 CCHLB1	calcium channel, voltage-dependent, beta 1 subunit	42.82	38.13	46.26	32.9	38.9	39.53	37.44	41.84	43.45	39.17	47.28	47.91	40.75	41.96	41.77	32.63	39.57	50.54	45.32	50.05	44.18	43.29	40.72	35.42	38.96	46.77	46.18	40.59	46.5	38.97	37.99
210185_at	CACNB1	782	CACNLB1 CAB1 CCHLB1	calcium channel, voltage-dependent, beta 1 subunit	43.32	48.54	42.93	47.11	45.58	50.76	42.26	42.63	48.38	56.69	43.09	42.63	43.47	67.56	51.71	40.59	43.79	52.69	53.5	53.5	47.3	49.54	53.11	49.02	51.18	42.81	51.78	47.97	47.22	45.03	46.78
210967_x_at	CACNB1	782	CACNLB1 CAB1 CCHLB1	calcium channel, voltage-dependent, beta 1 subunit	40.25	34.61	43.22	30.09	36.48	37.63	37.88	36.72	42.24	39.83	45.22	45.96	39.38	39.31	37.88	30.79	37	48.42	41.28	45.01	42.55	41.23	38.89	32.27	37.78	44.48	43.6	37.65	43.06	33.63	33.67
1555098_a_at	CACNB2	783	CACNLB2 MYSB CAVB2	calcium channel, voltage-dependent, beta 2 subunit	39.57	42.7	38.92	42.94	41.55	40.78	42	36.79	44.27	38.87	37.45	37.95	38.97	41.36	44.64	50.6	33.71	33.35	40.54	34.77	43.37	42.47	45.33	41.08	48.5	41.57	41.15	41.77	43.24	37.66	45.63
1559419_at	CACNB2	783	CACNLB2 MYSB CAVB2	calcium channel, voltage-dependent, beta 2 subunit	24.48	34.02	20.74	50.14	44.18	24.24	35.63	33.73	31.72	25.64	26.62	24.42	29.43	39.15	31.14	43.92	24.27	29.46	31.12	26.1	14.89	32.34	40.97	39.23	51.58	26.65	18.63	28.85	29.05	28	47.24
1559420_x_at	CACNB2	783	CACNLB2 MYSB CAVB2	calcium channel, voltage-dependent, beta 2 subunit	23.52	35.58	20.51	47.82	43.19	25.22	33.2	34.11	33.59	26.5	25.24	23.02	33.88	36.77	38.6	48.26	27.85	26.53	31.37	23.83	20.9	32.09	42.6	41.1	49.93	26.52	20.96	28.66	29.15	28.28	47.28
207776_s_at	CACNB2	783	CACNLB2 MYSB CAVB2	calcium channel, voltage-dependent, beta 2 subunit	39.8	51.86	37.23	49.76	51.4	49.65	54.08	45.47	49.68	51.12	36.23	35.36	48.87	45.63	51.51	63.81	40.4	47.47	50.06	30.68	38.11	50.46	58.74	53.83	63.75	41.93	48.02	43.69	47.62	43.99	57.78
213714_at	CACNB2	783	CACNLB2 MYSB CAVB2	calcium channel, voltage-dependent, beta 2 subunit	15.79	22.66	16.55	35.98	39.7	17.06	20.47	15.97	19.45	18.78	13.93	12.96	17.42	23.36	53.42	38.31	18.15	18.39	18.57	13.06	13.41	16.69	32.06	34.73	57.28	16.26	18.11	15.31	21.96	13.46	47.75
215365_at	CACNB2	783	CACNLB2 MYSB CAVB2	calcium channel, voltage-dependent, beta 2 subunit	16.03	14.23	16.85	23.84	19.97	16.76	18.49	15.37	18.43	14.64	16.82	15.25	20.08	16.02	20.73	14.25	19.36	20.34	17.63	19.81	14.87	15.3	15.85	23.12	22.96	15.82	16.88	14.49	15.16	15.26	22.4
209530_at	CACNB3	784	CACNLB3 CAB3	calcium channel, voltage-dependent, beta 3 subunit	66.74	41.84	40.75	62.11	59.11	48.39	33.76	35.43	52.1	33.62	38.69	46.79	50.18	73.03	46.53	36.99	47.03	40.28	49.77	50.65	46.93	51.4	52.63	68.31	39.44	39.86	69.01	44.19	39.23	45.07	58.68
34726_at	CACNB3	784	CACNLB3 CAB3	calcium channel, voltage-dependent, beta 3 subunit	76.25	52.13	46.29	68.44	69.71	56.89	38.49	51.47	63.67	51.64	38.93	52.05	61.49	80.3	53.83	49.13	58.23	29.1	58.37	55.65	58.56	61.09	67.43	78.26	44.26	45.61	75.15	54.8	57.33	54.92	68.98
207693_at	CACNB4	785	EA5 EJM4 CACNLB4 EIG9 CAB4 EJM EJM6	calcium channel, voltage-dependent, beta 4 subunit	16.74	17.84	24.66	35.21	24.69	13.47	20.03	14.24	19.23	18.69	28.01	17.73	29.99	20.17	15.84	21.64	27.13	42.58	20.18	20.02	10.48	16.5	16.65	21.44	17.75	16.93	16.73	15.16	17.6	18.15	23.48
243244_at	CACNB4	785	EA5 EJM4 CACNLB4 EIG9 CAB4 EJM EJM6	calcium channel, voltage-dependent, beta 4 subunit	32.83	31.52	39.91	39.78	34.7	34.85	30.73	35.17	27.77	26.79	41.04	32.25	35.75	34.2	29.18	28	39.7	55.09	30.75	38.41	35.27	29.41	30.38	31.62	30.56	33.16	35.52	30.58	27.53	33.87	32.98
206612_at	CACNG1	786	CACNLG	calcium channel, voltage-dependent, gamma subunit 1	39.7	30.1	34.68	27.38	31.56	31.38	36.12	28.9	35.2	28.73	35.28	31.31	34.23	28.25	33.12	31.29	32.43	39.77	33.54	35.68	30.17	33.21	33.4	31.33	33.79	30.62	32.26	27.32	37.93	29.1	33.43
203658_at	SLC25A20	788	CAC CACT	solute carrier family 25 (carnitine/acylcarnitine translocase), member 20	89.42	87.26	84.24	86.67	83.24	90.27	77.33	91.31	84.01	87.46	87.31	89.44	85.44	85.78	73.08	82.96	81.71	85.26	85.29	89.24	91.39	85.28	82.03	82.02	74.92	86.85	84.44	88.93	88.81	90.97	82.35
1564084_at	CAD	790		Carbamoyl-phosphate synthetase 2, aspartate transcarbamylase, and dihydroorotase	42.47	35.17	30.54	40.07	40.57	34.45	40.13	39.07	36.13	33.04	28.29	25.09	42.56	36.42	41.94	34.56	41.42	32.2	39.01	32.71	30.94	36.42	35.03	37.68	40.78	28.45	37.44	35.45	34.44	36.15	45.18
202715_at	CAD	790		carbamoyl-phosphate synthetase 2, aspartate transcarbamylase, and dihydroorotase	71.72	71.93	83.18	87.16	80.09	78.65	76.14	71.89	76.26	75.9	70.11	70.5	68.08	82.53	80.04	64.12	81.53	35.89	72.99	79.75	77.45	77.03	73.26	77.77	80.98	58.14	89.56	74.06	66.72	76.38	85.4
205625_s_at	CALB1	793	CALB	calbindin 1, 28kDa	16.8	19.18	15.94	16.87	24.42	18.82	20.19	14.35	19.26	16.82	17.43	16.93	18.88	17.94	21.64	20.06	19.53	18.41	17.19	17.79	18.47	19.49	21.38	24.85	21.34	17.49	17.84	15.66	23.21	14.31	21.29
205626_s_at	CALB1	793	CALB	calbindin 1, 28kDa	35.58	25.43	32.04	27.99	32.43	27.06	33.17	24.63	29.84	28.65	32.02	30.87	30.25	33.22	28.99	26.11	28.59	38.43	34.7	34.01	29.2	29.94	31.85	36.32	32.44	30.62	30.6	26.83	38.23	26.63	28.6
205428_s_at	CALB2	794	CAB29 CR CAL2	calbindin 2	52.77	44.27	51.66	44.67	49.7	52.01	46.7	42.05	48.83	42.68	54.76	54.98	48.53	61.82	53.88	31.61	52.39	62.07	47.49	68.25	45.34	49.55	49.06	46.74	47.52	54.69	53.82	47.22	49.54	48.37	48.84
207885_at	S100G	795	CABP CABP9K CALB3 CABP1	S100 calcium binding protein G	17.15	16.4	17.64	12.08	14.86	17.73	15.73	14.99	16.12	15.79	17.54	17.04	19.48	14.17	15.03	18.46	19.38	17.53	14.36	22.31	14.26	15.9	19.22	16.49	15.65	19.07	15.94	15.77	15.79	16.61	15.89
210727_at	CALCA	796	CGRP-I KC CT CGRP1 CALC1 CGRP	calcitonin-related polypeptide alpha	29.09	21.33	23.67	25.83	28.9	25.34	28.01	15.5	29.46	20.5	30.01	27.34	33.19	38.35	27.29	22.62	30.77	35.67	30.09	43.2	21.13	29.38	32.6	30.17	24.7	30.04	29.27	24.27	30.21	27.21	27.14
210728_s_at	CALCA	796	CGRP-I KC CT CGRP1 CALC1 CGRP	calcitonin-related polypeptide alpha	15.27	13.26	14.84	12.45	13.6	15.84	14.26	13.01	17.39	9.08	17.76	16	26.97	11.9	18.48	15.72	17.03	13.21	14.48	18.87	14.98	15.45	23.03	15.8	13.81	16.78	15.19	13.74	15.47	13.29	14.19
217495_x_at	CALCA	796	CGRP-I KC CT CGRP1 CALC1 CGRP	calcitonin-related polypeptide alpha	13.08	14.64	14.12	12.78	15.82	9.78	16.05	10.45	17.46	8.6	15.85	14.16	23.51	16.24	17.31	20.76	14.54	22.79	16.65	24.33	10.39	14.05	13.19	14.07	15.49	12.85	12.03	11.99	17.52	12.15	15.04
217561_at	CALCA	796	CGRP-I KC CT CGRP1 CALC1 CGRP	calcitonin-related polypeptide alpha	30.54	28.34	30.73	31.63	31.76	23.73	30.36	33.07	30.26	26.03	32.45	32.58	36	37.6	27.7	25.81	30.5	39.85	30.85	35.89	21.86	31.15	32.14	31.26	31.79	30.99	29.39	29.16	31.44	31.43	30.24
214636_at	CALCB	797	CGRP-II CALC2 CGRP2	calcitonin-related polypeptide beta	24.84	26.32	25.93	28.32	30.49	31.08	29.99	28.93	33.32	25.79	29.45	25.75	22.82	33.93	32.29	18.04	32.5	41	31.27	48.57	34.12	37.35	31.32	37.24	33	30.73	41.39	29.6	29.44	30.43	27.52
207886_s_at	CALCR	799	CTR CTR1 CRT CT-R	calcitonin receptor	29.86	15.22	16.49	18.9	16.23	14.51	15.35	15.42	15.23	14.08	26.79	20.84	21.04	14.93	22.05	14.25	19	20.93	16.13	14.44	17.53	17.08	13.83	22.79	18.64	18.42	19.6	14.94	14.41	18.01	18.51
207887_s_at	CALCR	799	CTR CTR1 CRT CT-R	calcitonin receptor	41.9	26.96	31.81	34.48	30.05	31.99	32.12	27.33	29.88	26.22	40.87	40	34.74	39.98	29.3	26.82	26.54	38.2	34.65	24.57	26.18	33.7	32.19	30.42	28.26	36.42	23.47	30.15	33.75	20.8	30.45
201615_x_at	CALD1	800	L-CAD LCAD CDM HCAD NAG22 H-CAD	caldesmon 1	32.17	37.94	25.23	39.35	32.54	35.28	29.49	25.23	34.76	31.37	30.53	32.52	38.79	27.29	46.6	53.42	35.06	28.98	30.95	39.12	43.56	36.07	36.57	36.23	28.41	35.61	27.7	37.08	34.99	31.86	29.45
201616_s_at	CALD1	800	L-CAD LCAD CDM HCAD NAG22 H-CAD	caldesmon 1	20.64	41.71	19.57	37.95	26.27	23.69	22.36	41.35	28.04	34.1	19.53	18.68	30.13	14.47	18.75	47.44	21.39	17.69	25.33	21.52	44.6	29.5	22.85	34.48	17.38	30.19	16.54	40.75	28.97	61.15	24.89
201617_x_at	CALD1	800	L-CAD LCAD CDM HCAD NAG22 H-CAD	caldesmon 1	24.42	41.14	14.76	29.32	22.48	18.8	18.81	35.96	22.63	29.98	19.85	19.62	26.83	15.39	20.74	58.82	24.42	25.54	19.3	19.35	25.47	25.04	23.97	34.17	18.43	26.8	15.41	35.1	25.46	54.09	18.45
205525_at	CALD1	800	L-CAD LCAD CDM HCAD NAG22 H-CAD	caldesmon 1	30.27	26.66	29.85	42.25	35.26	27.06	34.13	27.61	34.78	34.22	32.71	34.07	30.32	33.14	29.4	22.76	29.53	40.47	33.08	33.16	23.09	34.2	37.43	51.88	32.18	32.53	28.7	27.66	28.28	30.01	32.06
212077_at	CALD1	800	L-CAD LCAD CDM HCAD NAG22 H-CAD	caldesmon 1	46.23	64.3	25.95	67.27	44.03	52.12	31.96	60.51	37.93	60.7	34.09	36.41	34.95	25.17	42.03	67.29	46.19	36.68	29.97	41.16	69.1	43.95	40.13	50.97	23.68	44.6	24.57	65.97	33.83	82.86	36.72
214880_x_at	CALD1	800	L-CAD LCAD CDM HCAD NAG22 H-CAD	caldesmon 1	19.66	35.21	14.84	27.22	19.58	25.73	16.78	30.9	20.8	26.78	20.66	19.08	18.96	14.96	17.84	43.5	25.14	18.95	16.48	17.11	30.06	22.46	18.08	34.39	18.96	25.6	15.16	32.33	18.97	49.85	15.22
215198_s_at	CALD1	800	L-CAD LCAD CDM HCAD NAG22 H-CAD	caldesmon 1	35.94	29.88	31.72	32.89	31.45	34.78	31.06	27.13	33.29	22.84	41.43	39.75	34.4	40.46	35.78	23.05	38.53	45.77	29.25	43.75	27.45	32.16	32.93	38.8	31.75	34.3	31.24	29.53	28.32	27.67	32.13
215199_at	CALD1	800	L-CAD LCAD CDM HCAD NAG22 H-CAD	caldesmon 1	25.15	21.9	30.56	28.18	26.21	27.05	31.61	28.17	30.46	23.96	29.76	25.64	28.81	29.6	31.3	20.19	31.18	27.42	28.77	29.73	22.44	31.05	37.06	35.07	27.3	27.15	28.73	26.72	25.52	28.56	30.15
231881_at	CALD1	800	L-CAD LCAD CDM HCAD NAG22 H-CAD	caldesmon 1	28.39	19.89	28.98	25.29	24.7	20.35	20.86	18.29	22.04	21.48	32.2	31.57	23.23	31.03	19.26	16.93	23.24	38.22	22.01	36.72	17.54	23.48	15.11	24.89	24.81	27.58	23.56	19.84	20.83	21.46	27.05
235834_at	CALD1	800	L-CAD LCAD CDM HCAD NAG22 H-CAD	Caldesmon 1	16.01	14.71	20.02	23.46	21.9	15.59	21.34	16.21	23.3	16.53	15.18	15.25	19.4	21.95	19.08	16.26	20.71	12.95	19.52	17.69	19.56	21.73	16.92	32.1	19.26	18.48	25.75	16.87	19.25	19.46	20.72
243084_at	CALD1	800	L-CAD LCAD CDM HCAD NAG22 H-CAD	caldesmon 1	41.73	29.83	31.16	21.61	25.73	29.63	28.66	25.3	32.14	26.54	38.03	38.2	28.81	35.67	25.64	23.01	29.31	43.24	31.35	37.95	30.04	31.3	24.39	30.23	31.03	35.67	25.44	28.28	29.32	27.08	27.61
200653_s_at	CALM1	801	CALML2 PHKD CAMI CPVT4 caM DD132	calmodulin 1 (phosphorylase kinase, delta)	99.05	99.49	97.53	87.11	92.99	99.18	96.69	99.75	99.13	99.89	98.68	98.03	97.13	98.49	99.71	99.34	98.59	98.37	99.66	96.42	99.47	98.63	98.68	98.89	99.02	98.51	97.4	99.5	99.66	100	91.03
200655_s_at	CALM1	801	CALML2 PHKD CAMI CPVT4 caM DD132	calmodulin 1 (phosphorylase kinase, delta)	99.07	99.33	97.63	98.47	98.93	98.94	97.67	99.97	99.73	99.9	99.49	98.96	98.97	98.13	99.71	98.5	98.8	98.84	99.78	98.08	99.94	99.71	99.46	98.36	98.9	98.96	97.27	99.8	99.81	99.68	98.37
209563_x_at	CALM1	801	CALML2 PHKD CAMI CPVT4 caM DD132	calmodulin 1 (phosphorylase kinase, delta)	98.92	99.54	98.2	97.1	98.29	99.23	98.81	99.97	99.67	100	99.6	98.96	99.1	98.24	99.77	98.84	99.18	98.9	99.93	98.39	99.96	99.71	99.56	99.11	99.39	99.15	97.67	99.86	99.82	99.52	97.24
211984_at	CALM1	801	CALML2 PHKD CAMI CPVT4 caM DD132	calmodulin 1 (phosphorylase kinase, delta)	96.81	97.66	91.13	90.14	91.99	97.49	94.77	96.92	97.76	97.02	96.97	95.67	96.36	91.5	97.48	98.1	90.28	92.15	98.32	92.88	98.21	97.07	97.71	93.31	97.19	94.88	89.9	97.42	96.97	97.55	91.8
211985_s_at	CALM1	801	CALML2 PHKD CAMI CPVT4 caM DD132	calmodulin 1 (phosphorylase kinase, delta)	95.89	96.95	90.49	88.43	91.31	95.46	93.83	97.37	97.66	96.58	96	94.81	95.7	89.35	96.78	96.91	88.18	92.08	97.92	90.34	96.81	96.53	96.72	91.25	96.03	94.08	89.55	96.76	98.31	97.36	90.05
213688_at	CALM1	801	CALML2 PHKD CAMI CPVT4 caM DD132	calmodulin 1 (phosphorylase kinase, delta)	69.02	71.87	62.65	52.96	61.7	62.3	64.37	71.49	71.97	67.53	71.62	69.15	71.45	62.72	73.78	77.76	66	72.61	76.13	62.85	60.73	66.25	70.03	65.64	72.02	68.96	64.2	67.39	71.11	69.03	57.87
213710_s_at	CALM1	801	CALML2 PHKD CAMI CPVT4 caM DD132	Calmodulin 1 (phosphorylase kinase, delta)	79.14	79.48	74.13	67.35	64.26	71.48	68.99	79.67	81.87	71.46	78.71	72.89	75.31	79.13	79.66	86.05	70.93	63.16	82.68	70.35	57.07	70.78	82.35	72	76.14	69.93	71.17	74.02	80.38	87.55	73.69
241619_at	CALM1	801	CALML2 PHKD CAMI CPVT4 caM DD132	calmodulin 1 (phosphorylase kinase, delta)	50.17	62.8	34.2	36.51	43.1	55.91	61.04	72.6	63.9	67.77	46.84	40.01	56.09	53.34	67.66	63.06	58.27	52.62	71.66	43.89	51.45	58.67	61.43	67.88	66.32	46.68	27.77	61.62	63.78	60.13	41.69
207243_s_at	CALM2	805	PHKD CAMII PHKD2	calmodulin 2 (phosphorylase kinase, delta)	100	100	99.96	100	99.92	100	99.91	100	99.95	100	99.92	99.87	99.87	99.93	99.97	100	99.95	99.92	99.98	99.92	100	99.99	100	99.53	99.93	99.84	99.98	100	99.8	100	99.98
236159_x_at	CALM2	805	PHKD CAMII PHKD2	Calmodulin 2 (phosphorylase kinase, delta)	29.97	42.58	38.13	37.01	37.02	39.18	42.85	33.03	43.94	42.06	31.85	35.6	44.88	40.59	36.61	50.65	33.49	41.62	45.98	31.24	36.76	41.91	43.83	37.34	41.66	38.81	38.67	38.59	36.73	42.7	36.19
1563431_x_at	CALM3	808	PHKD HEL-S-72 PHKD3	Calmodulin 3 (phosphorylase kinase, delta)	72.34	85.48	84.65	75.47	76.6	70.79	76.71	78.15	85.83	87.45	76.35	81.5	76.68	83.13	68.47	90.79	76.8	84.33	82.06	73.31	75.32	80.94	87.99	80.85	74.45	80.48	83.64	82.8	85.97	89.46	81.32
200622_x_at	CALM3	808	PHKD HEL-S-72 PHKD3	calmodulin 3 (phosphorylase kinase, delta)	91.19	91.22	96.19	87.6	85.71	93.57	84.15	91.67	89.51	93.12	92.64	95.55	89.7	91.05	84.51	88.71	88.87	93.42	88.48	89.9	93.48	89.5	90.93	85.44	83.89	93.01	92.28	93.3	90.69	95.78	82.39
200623_s_at	CALM3	808	PHKD HEL-S-72 PHKD3	calmodulin 3 (phosphorylase kinase, delta)	70.6	91.17	91.87	72.98	80.44	89.18	78.11	84.38	87.15	91.73	78.72	87.81	79.34	93.92	86.58	96.05	87.03	84.05	84.45	79.04	94.78	84.48	89.5	80.61	85.94	85.99	90.39	87.8	86.11	92.4	78.22
210019_at	CALML3	810	CLP	calmodulin-like 3	27.02	24.32	24.59	18.42	21.61	26.35	25.18	23.61	24.8	19.06	32.53	23.64	28.44	29.09	29.92	21.05	27.77	24.4	24.37	29.83	22.56	20.96	26.93	22.88	24.69	30.05	25.34	23.42	22.4	29.18	20.72
210020_x_at	CALML3	810	CLP	calmodulin-like 3	49.58	44.8	54.61	47.95	48.31	43.9	46.82	40.01	49.56	47	56.65	57.11	53.65	58.61	50.92	39.21	50.12	61.37	48.82	67.58	44.49	50.03	51.81	46.13	49.58	54.19	51.34	48	52.64	52.97	48.35
200935_at	CALR	811	HEL-S-99n cC1qR RO SSA CRT	calreticulin	65.44	63.2	87.61	60.87	72.77	48.25	62.32	67.15	64.47	76.39	77.81	82.83	68.32	72.9	54.08	65.07	62.15	40.51	63.54	83.17	67.12	59.35	55.47	61.19	68.55	74.64	83.45	63.9	71.55	62.38	64.12
212953_x_at	CALR	811	HEL-S-99n cC1qR RO SSA CRT	calreticulin	94.17	93.01	97.51	84.52	94.61	94.82	93.14	89.63	92.61	94.19	94.39	95.89	91.03	95.75	93.06	93.08	96.74	84.82	95.01	96.19	95.12	91.96	93.03	94.64	94.91	95.09	96.77	92.34	93.99	93.87	91.58
214315_x_at	CALR	811	HEL-S-99n cC1qR RO SSA CRT	calreticulin	93.11	91.52	96.2	69.59	88.78	90.58	90.66	87.97	89.61	94.8	91.26	94.07	83.03	95.5	88.29	91.09	94.54	84.61	93.45	94.7	91.59	88.7	90.15	93.52	94.03	94.48	95.66	90.4	91.77	94.17	83.43
200755_s_at	CALU	813		calumenin	91.89	74.6	90.3	76.32	80.53	69.29	68.73	74.37	73.06	74.76	88.49	91.68	81.99	73.72	73.83	82.78	79.07	51.35	70.7	92.22	76.71	72.35	71.69	71.41	72.55	78.84	88.35	73.48	76.9	75.32	76.3
200756_x_at	CALU	813		calumenin	81.49	62.24	84.87	56.87	61.51	59.78	58.54	71.33	61.81	64.46	83.13	85.68	69.26	60.46	54.78	63.56	66.24	60.15	63.07	85.75	55.91	59.13	57.01	62.79	62.5	70.98	81.89	61.62	69.58	58.99	53.42
200757_s_at	CALU	813		calumenin	95.75	82.66	93.36	82.65	86.36	85.89	75.1	80.05	80.6	78.41	92.63	94.55	83.43	86.17	81.12	84.34	87.05	74.4	81.51	96.09	87.2	81.09	77.49	79.85	79.53	88.53	92.63	81.96	83.43	82.34	82.74
214845_s_at	CALU	813		calumenin	81.64	64.58	86.43	59.16	63.15	59.61	60.3	74.18	63.77	69.68	84.24	87.13	70.18	68.72	63.91	63.9	71.07	51.47	64.94	88.03	61.53	63.26	59.9	64.12	65.63	73.86	84.47	65.28	70.52	66.6	58.22
238908_at	CALU	813		Calumenin	66.52	64.38	63.8	73.66	68.52	59.75	69.85	67.46	70.34	59.93	63.73	65.66	69.3	72.7	66.13	67.34	63.96	55.1	72.48	68.29	57.81	72.97	75.07	69.19	66.19	60.18	62.01	64.15	72.6	58.39	66.85
210349_at	CAMK4	814	caMK IV CaMKIV CaMK-GR	calcium/calmodulin-dependent protein kinase IV	29.14	66.71	38.56	31.36	32.06	69.91	43.74	65.84	79.32	71.52	35.96	35.35	29.57	73.38	55.34	63.06	38.74	51.05	77.48	30.39	69.19	75.63	76.83	49.52	43.46	37.3	77.87	69.33	34.92	71.11	26.66
229029_at	CAMK4	814	caMK IV CaMKIV CaMK-GR	calcium/calmodulin-dependent protein kinase IV	44.73	87.47	46.71	38.21	41.67	85.79	56.16	86.99	90.24	87.67	41.76	47.27	41.95	89.92	73.08	87.01	52.06	60.18	89.94	38.32	84.13	89.46	90.54	56.85	51.78	48.4	85.89	87.62	55.53	86.02	36.16
241871_at	CAMK4	814	caMK IV CaMKIV CaMK-GR	calcium/calmodulin-dependent protein kinase IV	26.04	80.82	36.32	17.85	22.54	70.19	40.84	75.22	87.64	83.5	22.73	26.95	25.74	78.17	68.52	83.98	43.92	38.57	85.76	25.7	79.62	88.21	90.25	51.76	37.7	29.16	89.98	79.63	37.26	82.97	17.44
207613_s_at	CAMK2A	815	CAMKA	calcium/calmodulin-dependent protein kinase II alpha	16.67	12.85	15.58	14.21	14	11.46	11.47	10.75	12.29	9.62	15.52	17.41	13.95	9.9	14.83	11.7	16.56	12.94	10.62	14.23	11.32	11.91	12.94	14.67	12.94	13.33	9.89	11.65	10.64	13.23	14.69
213108_at	CAMK2A	815	CAMKA	calcium/calmodulin-dependent protein kinase II alpha	23.45	18.9	28.22	13.95	23.77	26.42	28.42	16.49	26.11	16.4	21.97	20.49	31.57	26.45	16.73	19.82	21.17	21.77	29.57	31.93	14.21	26.34	26.49	23.06	27.21	23.27	24.03	17.88	24.78	14.84	23.15
209956_s_at	CAMK2B	816	CAMKB CAM2 CAMK2	calcium/calmodulin-dependent protein kinase II beta	28.92	21.27	44.59	23.16	26.84	23.17	32.65	19.31	25.74	18.91	29.92	39.03	22.38	38.68	19.97	20.8	27.05	38.31	25.97	32.87	18.32	27.53	27.54	27.49	25.3	25.23	28.18	21.94	24.5	18.07	25.04
210404_x_at	CAMK2B	816	CAMKB CAM2 CAMK2	calcium/calmodulin-dependent protein kinase II beta	29.41	24.05	48.8	21.58	28.27	25.29	31.23	20.82	25.81	22.84	35.98	45.2	28.26	28.88	34.86	24.82	27.08	37.33	24.28	36.01	21.49	26.02	27.68	23.8	25.34	27.97	25.15	23.81	25.08	23.6	26.14
211483_x_at	CAMK2B	816	CAMKB CAM2 CAMK2	calcium/calmodulin-dependent protein kinase II beta	32.92	28.07	47.43	22.24	29.78	23.31	33.88	16.81	29.65	24.36	37.43	45.99	34.53	36.48	32.69	33.76	28.81	47.75	30.42	35.84	21.93	28.94	27.42	25.22	28.54	32.15	30.34	25.14	33.14	27.41	24.25
213276_at	CAMK2B	816	CAMKB CAM2 CAMK2	calcium/calmodulin-dependent protein kinase II beta	13.8	12.97	18.03	14.06	14.08	17.97	18.14	11.01	15.59	12.45	13.42	14.78	14.56	15.41	17.3	14.52	15.54	17.04	13.85	19.89	15.57	15.72	16.65	15.52	16.79	14.64	17.47	12.03	12.86	15.07	14.49
34846_at	CAMK2B	816	CAMKB CAM2 CAMK2	calcium/calmodulin-dependent protein kinase II beta	67.08	62.18	65.28	61.88	63.6	69.23	66.75	60.89	62.64	67.56	72.97	72.48	56.82	70.9	62.13	52.2	64.65	76.3	63.5	71.27	66.12	65.73	65.4	66.55	69.59	72.82	64.15	63.75	60.75	69.13	62.7
224994_at	CAMK2D	817	CAMKD	calcium/calmodulin-dependent protein kinase II delta	80.64	82.55	84.7	48.5	46.45	71.27	83.94	80.47	75.98	80.94	77.92	75.43	64.77	49.98	88.19	86.09	52.69	40.41	77.3	77.61	77.3	78.92	81.53	70.6	88.47	69.85	73.99	78.25	76.54	83.92	42.01
225019_at	CAMK2D	817	CAMKD	calcium/calmodulin-dependent protein kinase II delta	92.14	89.35	92.75	67.69	58.87	86.19	91.6	89.22	84.77	87.71	87.61	84.75	79.01	63.57	94.35	93.01	57.67	47.14	86.71	89.81	88.37	89.02	91.74	75.23	94.55	79.46	84.84	87.8	84.97	87.8	58.81
228555_at	CAMK2D	817	CAMKD	calcium/calmodulin-dependent protein kinase II delta	79.47	83.97	83.04	57.05	49.41	82.39	87.88	82.93	81.04	85.53	75.7	71.76	71.04	63.27	92.21	84.9	59.53	51.99	84.76	79.95	82.02	84.69	86.94	73.29	92.44	75.24	69.62	84	83.5	85.79	54.82
230749_s_at	CAMK2D	817	CAMKD	calcium/calmodulin-dependent protein kinase II delta	25.03	26.28	25.33	23.07	27.8	36.36	27.98	28.69	28.83	20.25	33.09	29.42	28.81	29.23	33.01	28.14	29.87	26.42	26.35	37.52	29.68	26.39	25.39	28.07	27.84	27.22	27.27	26.72	28.14	25.05	28.03
231793_s_at	CAMK2D	817	CAMKD	calcium/calmodulin-dependent protein kinase II delta	73.52	70.89	78.57	47.75	40.16	54.86	79.01	77.52	67.73	79.45	71.6	66.94	58.51	43.8	82.26	62.7	43.14	32.19	73.08	74.48	70.07	74.99	78.83	60.76	85.32	61.31	67.91	73.17	69.15	72.17	30.97
212669_at	CAMK2G	818	CAMKG CAMK-II CAMK	calcium/calmodulin-dependent protein kinase II gamma	61.93	74.98	70.07	56.37	66.42	87.21	65.09	81.25	75.35	82.02	69.09	67.6	56.69	81.34	76.48	61.55	79.04	89.7	76.7	66.23	82.09	71.63	70.69	78.4	73.37	72.31	77.29	76.39	68.54	82.05	64.43
212757_s_at	CAMK2G	818	CAMKG CAMK-II CAMK	calcium/calmodulin-dependent protein kinase II gamma	77.37	85.34	72.5	83.63	82.11	92.49	80.61	85.9	85.75	85.84	78.21	74.71	75.69	87.61	81.86	78.99	85.66	93.47	86.91	73.52	88.64	85.5	84.04	85.65	81.85	80.23	82.79	86.16	83.42	87.17	83.99
214322_at	CAMK2G	818	CAMKG CAMK-II CAMK	calcium/calmodulin-dependent protein kinase II gamma	44.21	66.51	47.15	33.14	46.25	74.45	54.98	74.97	57.64	73	44.41	40.69	39.64	70.23	63.09	50.49	64.7	84.06	63.4	42.98	71.97	59.84	49.69	58.98	61.88	55.43	61.2	66.42	62.51	69.71	42.95
203538_at	CAMLG	819	CAML	calcium modulating ligand	90.67	93.06	87.73	96.02	96.48	92.49	94.88	94.44	96.19	95.74	90.87	89.27	94.05	97.6	95.1	89.56	94.5	90.83	96.24	93.9	96.8	95.9	95.94	96.22	94.5	92.19	94.42	94.75	94.3	96.23	96.28
210244_at	CAMP	820	CRAMP LL37 FALL39 CAP18 HSD26 FALL-39 CAP-18	cathelicidin antimicrobial peptide	75.25	69.18	52.37	45.47	28.28	89.45	43.39	86.37	48.9	46.19	44.5	59.08	44.51	34.81	74.65	66.47	71.98	91.86	48.63	53.71	65.6	40.01	34	36.91	37.49	61.33	34.92	67.73	39.77	63.07	41.56
200068_s_at	CANX	821	P90 IP90 CNX	calnexin	99.58	98.72	99.42	99.44	99.42	98.55	97.83	98.54	98.62	98.06	99.09	99.34	99.52	98.3	97.45	99.47	99.02	95.27	98.18	99.91	98.61	98.53	98.21	97.95	97.43	99.02	98.95	98.48	98.66	98.63	99.69
208852_s_at	CANX	821	P90 IP90 CNX	calnexin	96.5	92.5	97.55	95.26	94.32	90.26	90.17	95.69	92.59	90.52	96.56	97.21	94.57	93.5	84.84	94.24	93.27	88.67	91.42	98.69	89.43	91.86	88.08	90.01	90.77	95.27	96.4	92.12	93.64	93.24	93.64
208853_s_at	CANX	821	P90 IP90 CNX	calnexin	93.51	92.16	96.23	91.11	90.15	86.94	85.91	95.63	90.89	92.65	95.19	95.98	94.23	88.53	86.08	92.6	93.11	89.07	89.84	97.27	92.32	88.79	87.21	88.1	89.18	95.42	93.92	91.91	92.05	93.54	88.77
238034_at	CANX	821	P90 IP90 CNX	calnexin	95.2	91.67	95.31	95.46	93.52	88.61	82.6	92.49	88.19	92.32	95.56	95.35	94.91	79.19	85.68	93.49	92.92	86.54	86.8	89.32	91.84	90.48	91.57	86.79	77.87	95.53	88.68	92.79	91.19	92.64	93.15
238138_at	CANX	821	P90 IP90 CNX	calnexin	13.42	14.17	13.16	7.56	14.86	18.3	13.55	13.45	13.57	9.68	10.2	9.23	12.74	11.63	16.34	15.27	19.18	12.07	14.22	19.64	15.49	14	12.51	13.16	11.49	13.6	23.95	13.95	12.4	14.97	14.72
201850_at	CAPG	822	AFCP HEL-S-66 MCP	capping protein (actin filament), gelsolin-like	98.9	88.69	97.78	81.16	84.19	93.08	84.54	92.88	72.59	93.58	97.03	99.17	94.32	93.24	87.57	84.06	89.02	86.98	68.37	66.44	91.4	76.56	79.53	87.02	89.6	95.83	91.12	92.17	67.14	93.77	82.02
200752_s_at	CAPN1	823	CANPL1 CANP muCL CANP1 muCANP	calpain 1, (mu/I) large subunit	71.56	78.54	77.99	71.15	74.05	82.42	74.52	74.92	71.26	79.29	76.42	79.7	66.29	79.13	79.13	76.08	79.48	73.98	64.74	75.93	82.63	67.94	73.5	77.83	78.08	76.42	71.21	77.49	68.28	80.68	70.47
232012_at	CAPN1	823	CANPL1 CANP muCL CANP1 muCANP	calpain 1, (mu/I) large subunit	77.85	80.39	73.82	82.81	76.25	78.83	84.04	78.33	80.28	76.98	76.16	77.27	79.68	85.64	78.78	83.19	77.59	74.97	81.49	70.11	76.01	81.82	79.86	83.05	84.11	78.68	68.8	79.75	82.12	74.8	79.1
208683_at	CAPN2	824	mCANP CANP2 CANPml CANPL2	calpain 2, (m/II) large subunit	98.38	99.13	98.43	93.04	92.04	99.13	92.84	99.9	98.08	99.66	98.81	98.29	95.66	88	98.69	98.08	96.38	83.66	98.79	98.91	99.98	97.77	99.57	89.45	96.95	99.53	42.82	99.62	97.65	99.84	94.48
214888_at	CAPN2	824	mCANP CANP2 CANPml CANPL2	calpain 2, (m/II) large subunit	58.01	59.78	51.77	49.12	56.1	40.65	54	57.06	60.77	63.73	60.79	59.19	66.26	48.75	45.68	54.75	49.73	56.33	64.97	58.3	62.81	59.98	65.92	48.67	53.87	64.99	36.67	59.7	61.35	51.39	53.33
210944_s_at	CAPN3	825	CANP3 p94 LGMD2 CANPL3 LGMD2A nCL-1	calpain 3, (p94)	80.7	78.32	70.05	76.18	65.8	81.01	84.4	80.78	69.68	82.92	76.81	74.49	82.83	64.69	92.92	79.86	77.29	69.35	74.22	73.51	78.72	75.29	76.85	87.37	90.35	75.28	50.65	80.53	66.47	79.8	75.85
211890_x_at	CAPN3	825	CANP3 p94 LGMD2 CANPL3 LGMD2A nCL-1	calpain 3, (p94)	60.53	65.49	56.04	39.14	31.91	71.45	65.79	68.33	42.8	72.9	57.67	53.66	60.48	23.02	75.71	69.14	53.35	39.34	51.14	41.66	65.59	47.14	51.92	74.84	80.11	57.18	18.37	63.57	41.94	69.72	41.24
214475_x_at	CAPN3	825	CANP3 p94 LGMD2 CANPL3 LGMD2A nCL-1	calpain 3, (p94)	59.95	61.73	49.07	39.51	25.73	70.68	64.11	67.5	37.9	72.35	53.76	48.06	60.04	14.14	77.77	67.75	49.45	26.58	43.62	28.53	65.98	43	40.97	72.73	79.95	49.25	13.11	62.02	36.45	65.61	38.6
200001_at	CAPNS1	826	CANP CSS1 CALPAIN4 30K CDPS CANPS CAPN4	calpain, small subunit 1	96.96	96.92	96.96	88.27	93.94	98.85	93.5	98.41	93.88	98.78	97.41	97.4	93.43	98.25	97.47	94.25	97.29	92.19	94.21	96.17	98.26	93.02	92.93	96.07	97.23	97.77	93.73	97.22	94.51	98.79	92.58
202965_s_at	CAPN6	827	CANPX CalpM DJ914P14.1 CAPNX	calpain 6	13.36	9.52	16.32	11.76	10.84	10.77	9.68	6.41	9.66	6.86	12.9	10.36	18.22	8.93	7.99	13.26	11.36	14.26	11.03	13.22	7.24	10.04	9.99	10.81	10.09	9.95	11.33	7.62	9.46	8.53	15.62
202966_at	CAPN6	827	CANPX CalpM DJ914P14.1 CAPNX	calpain 6	19.57	15.99	22.41	22.64	18.86	21.93	21.7	16.05	19.87	16.64	22.31	20.26	23.58	23.04	20.09	17.23	22.18	22.81	20.62	21.64	14.57	19.21	17.07	26.22	23.66	20.11	21.3	17.12	16.01	19.25	25.09
217387_at	CAPN6	827	CANPX CalpM DJ914P14.1 CAPNX	calpain 6	10.47	8.88	10.42	7.82	8.09	8.15	9	5.44	9.86	5.37	10.57	11.16	11.17	9.17	12.42	11.82	10.16	10.11	7.8	16.02	9.37	5.86	5.76	8.08	9.41	9.51	6.76	6.39	8.97	6.84	9.49
226424_at	CAPS	828	CAPS1	calcyphosine	46.37	69.65	45.79	38.31	53.96	75.27	60.08	70.49	63.64	74.76	48.78	51.47	52.51	65.7	79.1	72.97	59.51	35.11	62.26	59.63	80.81	61.1	67.31	58.47	73.45	53.86	46.09	69.56	57.81	74.09	46.88
231710_at	CAPS	828	CAPS1	calcyphosine	45.6	42.96	41.38	45.19	48.73	54.78	49.49	35.71	48.65	39.29	50.41	46.82	51.44	54.67	42.61	41.74	46.67	48.03	47.54	53.58	53.28	44.93	41.01	44.26	49.63	47.88	46.73	41.42	40.26	48.52	45.85
231728_at	CAPS	828	CAPS1	calcyphosine	35.22	44.46	32.56	26.86	32.65	48.33	41.69	42.74	40.69	49.67	32.96	35.13	32.52	30.73	51.69	50.21	34.92	31.67	37.47	45.29	55.29	37.21	41.1	37.04	45.77	36.63	27.64	43.54	28.05	44.64	28.64
231729_s_at	CAPS	828	CAPS1	calcyphosine	28.85	47.28	21.02	18.1	25.39	59.79	33.04	46.17	36.45	55.18	23.03	33.42	25.35	26.45	54.09	54.56	30.3	18.79	35.32	33.42	65	32.19	32.03	36.14	47.84	27.92	15.92	44.63	30.32	33.01	20.64
208374_s_at	CAPZA1	829	CAPPA1 CAPZ CAZ1	capping protein (actin filament) muscle Z-line, alpha 1	99.2	99.6	99.62	99.52	99.09	99.17	99.54	99.79	99.16	99.87	99.59	99.51	99.23	98.6	98.29	99.72	99.03	99.89	99.28	98.77	99.98	99.57	99.85	98.59	98.92	99.81	99.24	99.65	98.62	99.39	98.81
241275_at	CAPZA1	829	CAPPA1 CAPZ CAZ1	Capping protein (actin filament) muscle Z-line, alpha 1	33.21	49.66	29.26	58.69	46.58	27.67	55.97	57.01	48.79	61.98	37.78	33.38	66.19	37.59	67.52	63.54	66.53	70.87	61.86	32.57	32.32	47.72	67.65	56.61	63.68	40.6	27.23	45.81	59.75	49.75	48.99
1569450_at	CAPZA2	830	CAPPA2 CAPZ	capping protein (actin filament) muscle Z-line, alpha 2	32.95	43.39	30.16	61.65	39.18	28.54	46.86	58.27	41.54	50.03	32.04	34.94	39.35	62.85	47.87	43.55	55.76	64.18	47.08	27.69	25.24	47.48	52.75	57.28	44.08	49.32	24.84	49.75	48.05	38.16	47.68
201237_at	CAPZA2	830	CAPPA2 CAPZ	capping protein (actin filament) muscle Z-line, alpha 2	96.8	95.2	95.09	95.43	94.88	93.63	90.33	96.24	92.32	96.39	95.46	96.49	94.16	89.6	94.53	97.4	94.07	97.93	92.48	92.72	97.88	93.2	91.35	85.91	89.04	97.58	92.7	95.64	92.25	94.25	94.53
201238_s_at	CAPZA2	830	CAPPA2 CAPZ	capping protein (actin filament) muscle Z-line, alpha 2	98.97	97.72	97.77	97.75	97.38	96.52	95.42	98.83	95.29	98.2	98.47	98.89	97.77	94.73	96.92	97.12	97.51	99.55	95.72	97.45	98.8	96.56	96.33	94.71	94.9	98.88	97.34	98.1	95.7	98.87	97.3
1564010_at	CAST	831	BS-17	Calpastatin	60.35	58.3	44.04	41.32	45.1	51.19	60.59	60.02	56.71	58.29	55.31	56.5	56.96	56.85	62.66	57.19	51.79	65.98	62.98	62.91	56.65	57.61	53.74	48.29	65.52	60.06	37.22	58.48	65.55	56.75	44.34
207467_x_at	CAST	831	BS-17	calpastatin	96.3	95.89	91.4	87.9	88.85	93.65	93.53	97.85	94.06	97.73	96.56	96.84	92.57	79.51	94	94.29	93.13	95.44	94.66	94.86	97.22	93.43	95.68	89.54	94.71	97.03	82.4	96.68	96.57	97.05	86.45
208908_s_at	CAST	831	BS-17	calpastatin	91.63	93.7	86.01	79.38	80.12	91.48	88.58	96.31	90.7	94.97	93.49	94.04	89.97	70.98	91.62	91.53	89.29	92.49	90.97	90.64	96.15	87.97	92.14	85.72	92.06	94.53	75.97	94.12	93.88	95.14	79.19
212586_at	CAST	831	BS-17	calpastatin	97.69	98.21	93.09	93.6	90.03	95.86	94.32	98.91	95.38	98.74	96.29	96.09	90.91	78.74	97.55	98.08	95.1	92.94	96.26	95.29	98.82	96.76	98.29	93.61	97.16	97.32	79.82	98.33	94.38	98.71	92.08
201949_x_at	CAPZB	832	CAPB CAPPB CAPZ	capping protein (actin filament) muscle Z-line, beta	94.92	95.7	96.69	91.4	93.76	96.21	93.91	97.21	96.23	97.91	96	97.01	94.06	95.49	92.82	92.98	95.12	96.71	95.17	92.92	96.77	95.85	95.43	95.01	92.15	96.64	96.11	97.04	95.73	97.63	92.14
201950_x_at	CAPZB	832	CAPB CAPPB CAPZ	capping protein (actin filament) muscle Z-line, beta	91.42	96.8	97.67	84.94	89.4	98.11	92.79	98.66	95.13	98.59	96.42	96.57	93.1	95.75	96.09	94.86	95.01	97.64	96.62	88.83	97.73	94.1	93.74	95.77	94.31	97.43	96.31	96.88	93.91	98.36	85.77
215097_at	CAPZB	832	CAPB CAPPB CAPZ	capping protein (actin filament) muscle Z-line, beta	30.9	21.54	23.95	19.22	23.49	22.26	22.75	15.54	22.27	18.49	29.41	30.85	24.86	28.52	20.7	20.93	25.08	32.05	25.42	29.09	20.54	25.57	21.4	24.61	25.25	28.77	24.27	20.45	21.38	22.13	21.28
37012_at	CAPZB	832	CAPB CAPPB CAPZ	capping protein (actin filament) muscle Z-line, beta	97.65	97.19	98.43	94.58	95.65	98.7	96.04	98.98	97.71	99.02	98.16	98.52	96.12	97.26	94.64	94.2	96.88	98.69	97.27	93.44	98.85	97.76	97.17	97.19	95.34	98.46	97.63	98.71	96.19	99.01	94.95
1562436_at	CARS	833	CARS1 CYSRS MGC:11246	Cysteinyl-tRNA synthetase	29.05	23.69	28.52	19.55	20.81	31.87	24.08	19.65	24.9	23.16	33	30.89	23.22	22.11	15.14	21.33	16.73	35.16	27.49	24.16	20.65	25.61	21.69	21.08	23.29	32.52	33.29	22.93	30.26	21.18	23.38
202402_s_at	CARS	833	CARS1 CYSRS MGC:11246	cysteinyl-tRNA synthetase	76.7	77.51	82.74	73.08	83.13	82.18	78.92	78.09	82.59	79.54	81.37	81.48	81.92	71.84	80.09	76.17	78.44	87.58	81.4	87.01	81.49	80.37	81.54	80.43	79.34	81.81	87.03	79.57	80.39	80.46	74.16
212971_at	CARS	833	CARS1 CYSRS MGC:11246	cysteinyl-tRNA synthetase	96.02	94.65	96.14	96.31	97.74	98.34	96.34	96.67	97.51	96.86	96.32	96.25	97.45	93.39	96.79	90.45	95.38	96.72	97.63	98.73	97.39	97.57	97.71	96.55	95.58	96.61	98.18	97.17	96.38	96.62	95.99
240982_at	CARS	833	CARS1 CYSRS MGC:11246	cysteinyl-tRNA synthetase	41.26	31.6	44.43	27.22	32.17	31.47	33.47	31.99	33.68	28.37	37.13	40.12	37.04	42.99	44.92	29.13	41.57	48.82	36.62	39.83	31.38	35.17	35.04	40.65	34.81	38.71	54.45	31.76	35.98	30.34	29.07
240983_s_at	CARS	833	CARS1 CYSRS MGC:11246	cysteinyl-tRNA synthetase	51.52	57.48	72.96	32.75	47.53	63.99	56.2	72.36	58.65	67.92	62.05	64.74	47.35	34.61	58.09	49.38	57.51	68.45	52.87	66.28	50.31	55.23	57.76	62.14	56.33	62.32	81.35	58.16	56.29	54.93	34.61
206011_at	CASP1	834	IL1BC ICE P45	caspase 1, apoptosis-related cysteine peptidase (interleukin 1, beta, convertase)	94.62	96.46	85.37	82.9	74.49	94.85	74.5	98.12	84.81	97.16	88.9	89.3	89.42	59.35	83	94.63	81.19	96.23	88.39	77.54	97.65	84.99	87.86	69.35	75.94	97.38	20.82	96.25	91.37	97.3	71
209970_x_at	CASP1	834	IL1BC ICE P45	caspase 1, apoptosis-related cysteine peptidase (interleukin 1, beta, convertase)	98.2	97.85	95.02	91.1	84.38	98.41	87.75	99.37	92.42	99.1	95.84	96.24	92.32	84.88	91.12	96.18	94.29	98.44	94.54	93.59	98.86	93.12	94.96	86.5	88.25	99.02	54.44	98.36	94.21	99.1	86.35
211366_x_at	CASP1	834	IL1BC ICE P45	caspase 1, apoptosis-related cysteine peptidase (interleukin 1, beta, convertase)	97.87	96.94	94.23	89.67	81.8	98.43	86.92	99.17	91.32	98.86	95.34	95.66	91.48	87.1	91.1	93.83	93.87	98	94.21	92.75	98.62	92.06	93.39	87.24	88.29	98.69	59.81	97.91	93.18	98.92	84.28
211367_s_at	CASP1	834	IL1BC ICE P45	caspase 1, apoptosis-related cysteine peptidase (interleukin 1, beta, convertase)	94.05	94.08	89.01	73.9	64.12	93.86	71.52	98.45	80.41	96.73	88.57	89.47	83.08	65.6	82.53	91.41	85.82	95.25	86.06	80.72	95.07	81.73	86.14	71.54	72.28	96.46	24.34	94.34	88.52	97.38	66.41
211368_s_at	CASP1	834	IL1BC ICE P45	caspase 1, apoptosis-related cysteine peptidase (interleukin 1, beta, convertase)	97.64	97.84	93.07	88.75	78.36	97.86	82.05	99.01	89.6	98.68	93.54	94.23	90.43	72.17	91.22	97.64	92.35	97.5	91.65	89.43	98.31	90.07	94.13	78.41	80.9	98.1	21.51	97.86	92.43	98.75	82.59
208050_s_at	CASP2	835	NEDD2 ICH1 PPP1R57 NEDD-2 CASP-2	caspase 2, apoptosis-related cysteine peptidase	60.53	65.84	62.15	68.89	67.95	68.03	65.37	74.82	69.97	68.07	62.9	59	68.12	67.19	59.64	60.93	66.6	72.59	70.75	60.77	73.62	68.77	58.58	67.32	59.67	66.64	82.47	64.4	74.28	54.54	69.21
209811_at	CASP2	835	NEDD2 ICH1 PPP1R57 NEDD-2 CASP-2	caspase 2, apoptosis-related cysteine peptidase	56.05	62.96	60.28	73.64	69.62	66.85	61.11	73.65	64.99	68	60.02	53.25	61.79	63.11	56.81	56.33	65.07	65.89	66.45	59.27	76.36	67.95	52.57	53.75	56.29	61.76	82.69	64.27	72.91	53.64	71.03
209812_x_at	CASP2	835	NEDD2 ICH1 PPP1R57 NEDD-2 CASP-2	caspase 2, apoptosis-related cysteine peptidase	22.79	34	33.2	26.96	31.65	33.25	31.19	63.43	37.85	39	26.41	18.58	28.71	22.02	20.18	39.14	34.02	24.32	32.3	21.19	28.43	31.67	25.33	30.43	21.98	24.73	67.44	28.75	34.8	22.44	30.26
211140_s_at	CASP2	835	NEDD2 ICH1 PPP1R57 NEDD-2 CASP-2	caspase 2, apoptosis-related cysteine peptidase	21.62	34.57	31.24	24.91	30.36	35.65	29.17	65.81	39.32	33.48	24.04	16.96	29.4	21.52	21.44	37.37	40.04	25.75	31.03	17.88	25.95	28.87	22.49	32.81	22.56	21.28	65.12	27.36	35.3	19.91	27.6
226032_at	CASP2	835	NEDD2 ICH1 PPP1R57 NEDD-2 CASP-2	caspase 2, apoptosis-related cysteine peptidase	88.57	95.98	92.62	97.43	95.69	96.34	94.42	94.78	95.65	95.18	90.85	88.08	91.18	95.94	91.73	97.32	96.7	89.61	93.83	88.48	96.04	95.66	96.43	95.71	93.17	91.5	97.01	94.81	94.27	94.2	97.54
226036_x_at	CASP2	835	NEDD2 ICH1 PPP1R57 NEDD-2 CASP-2	caspase 2, apoptosis-related cysteine peptidase	54.02	70.65	72.13	50.68	62.78	67.5	64.64	63.67	69.94	64.2	66.75	61.91	60.71	67.23	53.19	82.99	72.94	64.55	68.34	62.12	60.65	60.82	68.89	73.23	66.1	71.74	79.63	61.98	70.23	70.67	66.29
34449_at	CASP2	835	NEDD2 ICH1 PPP1R57 NEDD-2 CASP-2	caspase 2, apoptosis-related cysteine peptidase	47.76	56.59	54.09	55.52	58.04	59.19	54.66	66.45	59.96	56.5	52.42	45.51	56.99	57.08	44.22	56.5	55.29	55.5	59.15	44.15	65.64	56.62	44.31	49.37	48.9	54.32	75.88	53.66	67.06	42.49	58.29
202763_at	CASP3	836	CPP32B CPP32 SCA-1	caspase 3, apoptosis-related cysteine peptidase	85.42	83.88	88.19	92.59	91.82	86.55	85.21	88.01	87.01	81.66	90.46	90.58	84.71	84.71	87.91	83.69	87.54	88.58	86.07	92.16	81.69	87.7	88.75	82.33	86.25	85.95	92.27	86.82	90.48	83.38	88.4
236729_at	CASP3	836	CPP32B CPP32 SCA-1	Caspase 3, apoptosis-related cysteine peptidase	30.64	39.35	33.7	39.94	37.38	28.03	44.33	32.79	41.41	44.79	30.33	31.29	35.12	37.53	35.29	43.42	33.61	44.16	44.99	41.11	31.89	45.62	41.49	37.14	47.17	34.96	33.66	36.19	48.59	34.21	38.97
209310_s_at	CASP4	837	ICE(rel)II TX ICH-2 Mih1/TX ICEREL-II	caspase 4, apoptosis-related cysteine peptidase	90.46	93.62	88.68	92.67	87.94	95.54	88.44	95.51	90.77	93.3	88.94	89.78	91.27	86.9	93.29	94.87	91.43	96.11	92.34	86.08	94.86	90.49	93.65	88.56	86.89	94.19	43.3	94.3	93.52	95.44	91.93
213596_at	CASP4	837	ICE(rel)II TX ICH-2 Mih1/TX ICEREL-II	caspase 4, apoptosis-related cysteine peptidase	72.87	77.98	59.62	65.67	61.62	81.43	74.78	78.01	73.78	72.54	66.65	70.52	72.84	63	67.78	81.71	63.52	89.83	73.57	59.78	69.74	72.64	73.96	60.27	68.19	77.28	31.31	74.97	78.58	68.9	58.78
207500_at	CASP5	838	ICEREL-III ICE(rel)III ICH-3	caspase 5, apoptosis-related cysteine peptidase	73.02	62.58	50.87	41.6	43.98	73.03	43.12	66.16	43.57	61.82	50.93	56.4	56.03	43.68	48.51	58.56	51.39	83.56	46.18	41.98	67.36	45.68	44.96	41.1	43.99	75.56	23.67	64.51	49.18	67.64	41.61
209790_s_at	CASP6	839	MCH2	caspase 6, apoptosis-related cysteine peptidase	84.32	79.31	67.57	93.19	88.34	76.7	66.08	83.81	81.58	81.32	74.42	74.73	69.16	77.4	68.27	78.75	84.33	44.33	76.3	65.24	86.95	84.47	83.28	76.25	60.3	69.52	88.95	80.75	68.44	85.76	88.61
211464_x_at	CASP6	839	MCH2	caspase 6, apoptosis-related cysteine peptidase	80.91	77.74	70.45	92.17	89.26	71.02	71.3	79.94	82.59	81.08	74.8	75.27	75.21	81.37	71.17	76.89	84.41	60.78	79.45	75.78	82.6	86.1	85.15	77.85	63.37	72.79	86.21	79.56	75.7	82.4	90.72
207181_s_at	CASP7	840	CASP-7 ICE-LAP3 CMH-1 LICE2 MCH3	caspase 7, apoptosis-related cysteine peptidase	91.44	82.39	84.07	82.7	83.41	76.24	83.95	80.84	82.15	80.63	91.22	89.35	82.62	86.37	85.58	84.24	82.5	70.35	83.76	86.11	82.6	81.55	85.31	87.76	82.95	85.33	90.06	82.94	84.44	84.05	83.31
1553306_at	CASP8	841	MACH Casp-8 MCH5 ALPS2B FLICE CAP4	caspase 8, apoptosis-related cysteine peptidase	41.77	39.8	32.27	35.78	39.84	34.53	45.36	40.63	44.87	35.27	40.41	38.51	46.48	47.8	35.16	43.82	27.74	55.59	50.85	26.62	33.14	42.18	36.54	36.55	42.51	41.76	29.17	32.87	50.91	26.66	41.59
207686_s_at	CASP8	841	MACH Casp-8 MCH5 ALPS2B FLICE CAP4	caspase 8, apoptosis-related cysteine peptidase	56.83	81.35	69.32	64.59	58.46	79.45	70.96	92.97	78.59	87.38	69.88	69.08	67.7	79.26	76.9	74.57	72.44	92.15	82.52	64.13	79.24	76.67	83.6	68.99	79.23	76.87	78.06	81.14	81.91	69.8	60.04
213373_s_at	CASP8	841	MACH Casp-8 MCH5 ALPS2B FLICE CAP4	caspase 8, apoptosis-related cysteine peptidase	90.39	96.22	88.9	91.26	90.58	94.67	92.02	98.25	95.23	97.97	89.17	88.62	90.87	97.17	94.94	94.49	93.11	97.99	96.71	89.19	95.02	95.54	97.68	90.35	94.96	92.96	93.36	96.79	96.38	95.11	90.56
203984_s_at	CASP9	842	ICE-LAP6 APAF3 MCH6 PPP1R56 APAF-3	caspase 9, apoptosis-related cysteine peptidase	86.52	77.8	80.61	82.95	83.62	87.47	84.45	75.96	80.61	76.51	85.93	83.36	83.13	76.12	86.88	75.77	84.98	86.76	78.46	78.29	82.59	80.18	79.63	80.79	85.51	83.55	78.15	81.09	79.52	80.29	82.48
210775_x_at	CASP9	842	ICE-LAP6 APAF3 MCH6 PPP1R56 APAF-3	caspase 9, apoptosis-related cysteine peptidase	82.05	71.74	76.98	69.5	72.05	79.98	77.13	71.93	71.73	70.61	79.88	78.88	67.87	75.33	74.71	64.52	78.93	84.48	72.44	78.09	76.06	73.13	69.46	72.82	78.19	78.94	73.45	73	71.62	74.15	68.28
240437_at	CASP9	842	ICE-LAP6 APAF3 MCH6 PPP1R56 APAF-3	caspase 9, apoptosis-related cysteine peptidase	40.98	34.96	33.1	35.78	37.7	37.51	45.15	39.61	40.45	34.54	41.18	39.12	37.73	32.65	31.49	33.5	33.97	47.86	39.03	38.92	39.78	41.38	35.68	38.82	39.82	42.55	37.37	39.68	42.17	26.91	37.39
205467_at	CASP10	843	ALPS2 MCH4 FLICE2	caspase 10, apoptosis-related cysteine peptidase	73.99	77.56	67.02	67.95	72.13	78.78	64.69	75.19	71.23	73.48	71.31	70.8	62.7	72.95	48	82.71	64.81	72.09	66.92	86.34	75.44	70.84	61.99	62	44.6	77.66	67.56	73.39	77.55	72.05	69.58
210708_x_at	CASP10	843	ALPS2 MCH4 FLICE2	caspase 10, apoptosis-related cysteine peptidase	58.03	49.98	46.3	31.64	36.08	41.36	35.11	60.69	45.98	55.73	53.29	54.76	39.35	47.25	33.66	33.59	43.01	59.93	47.2	67.19	53.61	40.22	34.94	36.62	36.92	57	44.22	50.35	55.7	57.37	37.8
210955_at	CASP10	843	ALPS2 MCH4 FLICE2	caspase 10, apoptosis-related cysteine peptidase	48.56	49.71	50.23	49.6	49.54	52.24	47.75	49.92	51.65	43.3	55.95	51.21	51.1	57.67	59.64	42.87	53.27	56.09	50.08	68.93	53.4	49.77	45.03	46.95	46.99	56.79	40.24	52.75	51.97	50.72	49.28
211888_x_at	CASP10	843	ALPS2 MCH4 FLICE2	caspase 10, apoptosis-related cysteine peptidase	50.08	41.77	37.03	27.91	30.6	29.43	29.6	46.55	35.16	47.58	40.97	45.4	31.75	35.84	26.69	28.24	33.35	48.38	36.06	57.78	35.13	30.86	26.14	28.51	30.38	45.19	36.6	40.81	43.62	42.93	29.72
219645_at	CASQ1	844	PDIB1 CASQ	calsequestrin 1 (fast-twitch, skeletal muscle)	41.18	26.88	25.81	25.43	30.15	32.82	28.47	22.99	26.94	28.48	36.51	36.76	33.18	30.32	26.4	22.92	27.99	41.29	29.4	40.61	30.82	30.07	28.57	27.14	26.99	39.78	27.95	28.48	26.54	27.78	24.81
207317_s_at	CASQ2	845	PDIB2	calsequestrin 2 (cardiac muscle)	27.3	19.08	25.46	16.97	23.61	21.53	22.9	19.79	21.84	16.31	28.7	31.86	24.17	23.2	19.86	13.9	22.22	28.87	25.33	24.37	19.96	22.03	21.19	22.1	21.63	26.27	19.84	19.82	24.34	18.83	21.93
210577_at	CASR	846	PCAR1 CAR EIG8 FIH HHC1 NSHPT HYPOC1 HHC GPRC2A FHH	calcium-sensing receptor	37.56	29.02	29.8	28.02	28.85	33.42	32.27	28.1	31.81	26.06	44.33	38.1	34.9	37.78	30.91	20.47	32.23	43.87	31.02	44.19	25.31	33	32.81	28.27	36.53	34.2	34.86	31.66	26.4	34.75	25.94
211384_s_at	CASR	846	PCAR1 CAR EIG8 FIH HHC1 NSHPT HYPOC1 HHC GPRC2A FHH	calcium-sensing receptor	21.28	21.15	24.55	23.57	21.71	18.2	25.33	30.2	26.14	22.4	17.99	16.11	27.45	23.56	26.13	22.71	23.94	17.08	22.01	22.54	27.7	23.9	27.9	25.32	24.18	18.97	28.69	24.28	23.93	28.22	25.19
240886_at	CASR	846	PCAR1 CAR EIG8 FIH HHC1 NSHPT HYPOC1 HHC GPRC2A FHH	Calcium-sensing receptor	30.48	29.15	24.32	22.24	28.26	36.62	30.2	19.05	29.29	16.61	33.03	33	34.79	27.32	30.12	33.97	31.15	35.55	28.15	43.49	28.14	28.65	35.46	35.02	27.77	34.01	28.9	25.19	23.8	23.56	22.16
242744_s_at	CASR	846	PCAR1 CAR EIG8 FIH HHC1 NSHPT HYPOC1 HHC GPRC2A FHH	calcium-sensing receptor	24.58	22.18	23.11	22.22	25.72	21.58	23.94	22.77	22.64	19.14	22.5	24.53	23.82	24.2	22.48	26.71	21.62	32.3	23.73	25.26	21.02	25.44	25.93	22.59	23.46	22.02	27.81	20.7	26.73	22.33	24.8
201432_at	CAT	847		catalase	99.27	97.7	96.45	99.99	99.58	99.21	96.07	98.99	94.21	99.02	98.83	97.11	97.77	97.02	96.7	94.98	99.92	99.04	95.01	96.29	99.77	95.47	94.5	98.35	95.28	97.49	97.01	98.38	92.82	98.83	99.76
211922_s_at	CAT	847		catalase	92.38	92.06	90.06	96.7	90.73	95.14	85.09	96.02	78.79	94.28	92.55	87.01	85.84	87.97	82.68	88.16	97.84	94.54	80.4	75.53	95.05	80.29	78.69	93.32	81.98	90.22	87.72	90.18	78.44	93.47	92.08
215573_at	CAT	847		Catalase	53.83	46.57	37.12	51.85	47.61	31.49	42.8	47.49	38.73	36.36	36.27	37.52	42.51	40.6	24.9	50	54.23	63.99	36.86	27.43	25.61	37.36	32.26	42.99	32.94	37.44	25.15	38.71	41.09	28.99	45.75
211601_at	CATR1	856		CATR tumorigenicity conversion 1	6.14	13.09	7.84	4.79	9.86	8.24	11.2	5.69	10.57	5.9	6.59	5.73	9.64	5.23	6.17	28.2	9.37	8.42	8.6	5.19	8.77	7.62	7.43	10.56	8.16	7.19	7.88	6.7	10.09	6.85	6.74
203065_s_at	CAV1	857	BSCL3 CGL3 MSTP085 PPH3 VIP21	caveolin 1, caveolae protein, 22kDa	18.55	36.95	71.57	47.87	45.17	48.68	40.73	26.2	33.38	39.82	35.13	31.23	35.12	21.73	43.68	41.72	43.93	29.17	32.04	89.02	44.53	36.08	32.4	44.34	38.86	37.5	21.18	41.41	25.25	37.29	38.53
212097_at	CAV1	857	BSCL3 CGL3 MSTP085 PPH3 VIP21	caveolin 1, caveolae protein, 22kDa	31.67	44.24	79.54	62.71	52.06	42.97	50.11	36.92	37.33	41.92	37.8	35.15	43.53	34.2	43.47	53.67	50.16	25.96	33.84	96.06	48.43	37.91	32	31.09	39.08	41.08	29.95	48.04	33.64	44.03	51.64
203323_at	CAV2	858	CAV	caveolin 2	24.64	36.62	61.61	53.87	39.43	28.37	24.11	40.47	26.18	32.8	29.55	35.95	30.05	31.77	27.65	39.05	46.99	36.82	28.06	69.36	36.99	29.41	19.99	28.31	27.88	34.18	23.47	40.33	30.8	50.99	42.3
203324_s_at	CAV2	858	CAV	caveolin 2	21.69	43.75	67.65	50.8	40.03	28.63	18.36	43.6	21.32	42.18	25.09	34.72	21.47	16.77	30.84	51.34	46.18	23.4	19.37	82.03	47.16	24.73	17.06	28.35	16.23	31.63	17.18	46.37	26.95	63.25	33.02
213426_s_at	CAV2	858	CAV	Caveolin 2	32.61	31.43	38.29	35.11	32.19	37.6	32.72	34.07	35.05	30.25	38.46	38.43	34.08	32.05	28.83	30.79	33.3	42.99	34.28	40.17	37.5	32.9	32.69	32.09	34.78	38.14	34.69	33	32.83	34.94	35.77
208204_s_at	CAV3	859	LGMD1C VIP-21 VIP21 LQT9	caveolin 3	40.77	30.42	38.23	31.01	34.42	37.89	32.73	28.83	31.3	32.42	40.29	44.42	30.68	31.07	35.73	28.22	33.35	32.94	29.66	45.66	24.09	33.7	38.92	28.49	37.18	39	37.32	33.63	29.42	30.21	36.28
216994_s_at	RUNX2	860	CBF-alpha-1 PEA2aA CBFA1 AML3 OSF2 CLCD PEBP2aA OSF-2 CCD CCD1	runt-related transcription factor 2	23.2	30.85	37	23.71	32.35	22.74	25.59	36.78	34.9	27.45	33.08	30.18	34.01	27.28	30.95	27.71	50.09	54.84	41.59	39.84	27.28	30.79	32.54	31.19	25.38	29.92	36.5	25.73	32.85	32.05	30.11
221282_x_at	RUNX2	860	CBF-alpha-1 PEA2aA CBFA1 AML3 OSF2 CLCD PEBP2aA OSF-2 CCD CCD1	runt-related transcription factor 2	16.74	21.1	28.49	18.7	25.49	15.14	18.45	22.23	25.68	18.09	21.1	21.53	24.71	20.1	17.31	19.42	31.12	30.45	25.42	20.32	13.41	20.66	20.42	17.95	18.74	19.19	28.58	18.36	23.96	19.75	25.05
221283_at	RUNX2	860	CBF-alpha-1 PEA2aA CBFA1 AML3 OSF2 CLCD PEBP2aA OSF-2 CCD CCD1	runt-related transcription factor 2	40.23	30.93	33.87	32.39	35.52	30.09	31.61	28.17	36.42	28.79	35.39	42.75	39.86	38.12	33.74	23.82	35.35	39.11	40.02	31.9	25.15	30.71	33.93	30.88	31.99	32.91	25.46	31.94	33.79	43.52	34.9
232231_at	RUNX2	860	CBF-alpha-1 PEA2aA CBFA1 AML3 OSF2 CLCD PEBP2aA OSF-2 CCD CCD1	runt-related transcription factor 2	71.33	93.5	94.46	94.07	88.01	92.23	57.67	94.82	91.81	92.9	84.16	74.26	73.92	66.3	76.51	94.22	96.37	95.24	92.66	61.68	94.18	89.8	91.94	58.98	39.58	89.08	85.48	92.76	82.12	93.99	91.08
236859_at	RUNX2	860	CBF-alpha-1 PEA2aA CBFA1 AML3 OSF2 CLCD PEBP2aA OSF-2 CCD CCD1	runt-related transcription factor 2	32.99	41.46	17.66	39.17	26.15	43.7	18.38	38.21	36.13	32.06	16.66	18.28	31.79	38.84	22.39	55.27	33.34	19.5	48.44	18.23	31.94	22.32	22.97	30.74	18.4	18.23	37.77	35.95	25.37	32.14	37.02
208129_x_at	RUNX1	861	AMLCR1 PEBP2aB EVI-1 CBFA2 AML1 AML1-EVI-1	runt-related transcription factor 1	59.14	52.65	64.48	62.55	66.17	58.3	50.37	55.02	56.55	52.54	67.72	61.09	54.18	79.44	59.47	49.39	75.72	59.56	52.79	56.27	57.56	57.46	59.31	65.74	52.83	64.96	70.96	57.25	54.56	54.2	62.44
209359_x_at	RUNX1	861	AMLCR1 PEBP2aB EVI-1 CBFA2 AML1 AML1-EVI-1	runt-related transcription factor 1	59.95	51.59	64.64	63.14	67.54	55.14	48.69	54.36	53.23	51.02	67.28	61.41	50.45	79.05	59.73	47.13	76.78	57.42	51.69	57.57	52.37	55.78	60.4	69.05	50.31	63.65	70.82	56.67	51.59	55.44	62.72
209360_s_at	RUNX1	861	AMLCR1 PEBP2aB EVI-1 CBFA2 AML1 AML1-EVI-1	runt-related transcription factor 1	95.29	90.35	91.11	97.98	95.83	90.75	81.36	88.72	89.34	86.24	91.3	86.3	75.75	91.66	81.49	93.96	90.05	73.17	85.31	80.26	87.77	89.05	88.81	90.47	76.74	89.1	94.79	89.51	84.83	89.91	96.8
210365_at	RUNX1	861	AMLCR1 PEBP2aB EVI-1 CBFA2 AML1 AML1-EVI-1	runt-related transcription factor 1	54.78	44.53	57.81	78.19	70.87	39.91	46.26	48.08	51.94	41.75	52.11	47.71	55.47	86.28	56.69	41.5	85.9	57.47	57.02	68.42	48.64	55.33	57.36	78.58	52.07	58.33	72.09	53.93	57.02	51.29	74.99
210805_x_at	RUNX1	861	AMLCR1 PEBP2aB EVI-1 CBFA2 AML1 AML1-EVI-1	runt-related transcription factor 1	31.6	16.17	25.12	15.64	27.2	13.29	13.53	16.37	15.84	16.26	24.25	19.67	19.17	39.7	18.19	15.72	43.55	15.99	18.04	13.06	15.77	11.42	9.97	25.74	12.49	23.61	38.77	12.95	15.98	10.89	21.14
211179_at	RUNX1	861	AMLCR1 PEBP2aB EVI-1 CBFA2 AML1 AML1-EVI-1	runt-related transcription factor 1	13.61	13.07	13.9	9.72	10.71	14.75	14.24	14.81	12.87	15.1	12.97	11.43	14.51	13.07	15.62	15.47	16.27	10.86	12.99	14.27	14.31	13.29	18.43	17.37	15.23	13.26	15.61	12.94	9.87	14.31	13.25
211180_x_at	RUNX1	861	AMLCR1 PEBP2aB EVI-1 CBFA2 AML1 AML1-EVI-1	runt-related transcription factor 1	61.54	50.72	64.82	65.21	67.39	54.67	45.97	54.51	52.9	51.32	68.05	60.87	51.86	80.69	60.23	47.67	77.11	56.04	50.01	56.77	47.63	54.6	58.81	68.54	48.41	62.93	71.89	56.38	49.83	55.8	62.45
211181_x_at	RUNX1	861	AMLCR1 PEBP2aB EVI-1 CBFA2 AML1 AML1-EVI-1	runt-related transcription factor 1	44.33	41.1	39.23	37.78	46.67	40.38	41.67	51.05	43.42	35.63	36.9	31.4	41.69	61.64	49.99	41.96	62.84	26.67	44.03	46.63	51.32	40.7	39.19	52.02	41.02	40.12	61.63	39.25	47.05	30.92	42.25
211182_x_at	RUNX1	861	AMLCR1 PEBP2aB EVI-1 CBFA2 AML1 AML1-EVI-1	runt-related transcription factor 1	52.42	41.42	42.02	38.15	46.88	41.95	44.32	52.96	41.34	45.03	37.56	29.19	40.6	55.46	47.44	44.21	62.77	33.89	43.54	43.87	47.56	41.18	43.81	53.77	41.16	43.74	62.3	39.96	49.69	29.97	42.12
217263_x_at	RUNX1	861	AMLCR1 PEBP2aB EVI-1 CBFA2 AML1 AML1-EVI-1	runt-related transcription factor 1	50.73	39.44	42.59	39.97	44.94	33.71	38.18	46.83	41.97	36.37	39.49	41.38	44.16	52.5	40.4	37.36	53.64	40.26	39.32	41.83	36.26	36.58	37.11	50.55	35.86	40.98	49.78	37.68	45.56	28.37	41.07
1564642_at	RUNX1T1	862	ZMYND2 AML1T1 CBFA2T1 CDR MTG8 ETO	runt-related transcription factor 1; translocated to, 1 (cyclin D-related)	40.7	31.07	31.3	30.46	32.32	35.42	31.69	29.59	34.25	31.99	31.6	33.45	31.35	40.88	29.09	29.28	31.37	46.85	35.61	38.82	35.27	36.23	32.29	33.8	32.74	32.6	35.08	31.77	37.17	33.97	34.36
205528_s_at	RUNX1T1	862	ZMYND2 AML1T1 CBFA2T1 CDR MTG8 ETO	runt-related transcription factor 1; translocated to, 1 (cyclin D-related)	16.53	16.17	22.32	21.77	25.04	16.9	21.47	17.99	21.52	15.67	17.28	18.2	24.43	18.31	23.13	16.38	24.39	18.53	22.73	26.38	17.82	20.16	20.56	23.42	18.45	18.06	15.24	16.97	18.01	20.24	25.19
205529_s_at	RUNX1T1	862	ZMYND2 AML1T1 CBFA2T1 CDR MTG8 ETO	runt-related transcription factor 1; translocated to, 1 (cyclin D-related)	27.57	18.86	29.25	24.82	28.78	18.82	26.6	17.13	25.97	16.54	23.04	22.29	23.49	26.25	18.74	17.17	22.46	29.19	24.21	38.91	19.96	27.75	21.85	24.36	25.87	23.84	25.22	17.84	21.19	18.01	27.96
216831_s_at	RUNX1T1	862	ZMYND2 AML1T1 CBFA2T1 CDR MTG8 ETO	runt-related transcription factor 1; translocated to, 1 (cyclin D-related)	10.22	9.91	10.78	9.59	15.72	11.56	12.14	10.3	10.8	7.96	8.7	8.71	13.42	7.71	9.84	15.5	10.95	8.29	9.66	10.9	10.12	10.66	15.93	11.83	8.6	9.73	10.34	9.05	9.72	8.84	10.23
216832_at	RUNX1T1	862	ZMYND2 AML1T1 CBFA2T1 CDR MTG8 ETO	runt-related transcription factor 1; translocated to, 1 (cyclin D-related)	47.91	36.99	42.9	42.07	39.68	38.6	45.02	31.37	45.01	42.38	48.53	52.28	41.53	56.97	42.45	24.19	37.25	54.16	46.81	58.99	44.64	43.44	35.18	41.03	50.38	48.64	42.35	38.48	42.19	41.87	42.45
228827_at	RUNX1T1	862	ZMYND2 AML1T1 CBFA2T1 CDR MTG8 ETO	runt-related transcription factor 1; translocated to, 1 (cyclin D-related)	27.43	19.9	28.83	22.38	28.59	22.47	21.85	13.84	24.75	13.54	23.25	23.4	24.79	23.48	26.06	23.2	28.02	28.23	23.32	38.93	20.65	23.79	20.53	35.13	22.55	21.04	17.27	18.92	19.8	17.36	27.69
242845_at	RUNX1T1	862	ZMYND2 AML1T1 CBFA2T1 CDR MTG8 ETO	runt-related transcription factor 1; translocated to, 1 (cyclin D-related)	24.42	22.25	22.24	27.17	23.88	16.73	25.03	20.69	24.3	23.06	27.43	27.02	27.95	28.88	21.66	19.95	23.88	28.98	25.38	29.15	23.28	25.38	25.93	25.75	25.49	25.36	22.46	22.75	22.43	26.22	23.53
208056_s_at	CBFA2T3	863	ZMYND4 MTGR2 ETO2 MTG16	core-binding factor, runt domain, alpha subunit 2; translocated to, 3	41.76	78.97	71.05	92.15	89.53	84.26	88.61	76.35	49.28	78.1	69.92	63.94	85.96	90.61	92.79	78.22	84.04	86.39	47.11	85.77	79.74	52.78	39.71	88.99	92.17	76.67	83	77.82	49.67	79.56	92.05
204197_s_at	RUNX3	864	PEBP2aC CBFA3 AML2	runt-related transcription factor 3	80.82	94.71	90.44	87.93	91.96	96.94	94.84	96.54	97.13	96.47	88.52	85.01	95.78	88.6	96.27	90.32	85.66	88.32	98.47	85.96	98.18	95.86	95.43	75.27	94.68	90.99	79.69	96.96	98.77	97.6	90.82
204198_s_at	RUNX3	864	PEBP2aC CBFA3 AML2	runt-related transcription factor 3	72.58	93.39	89.07	76.5	92.32	97.07	93.76	96.62	96.89	97.37	86.34	84.79	94.88	88.02	98.3	85.32	89.44	90.39	98.69	84.62	98.72	94.32	94.86	73.15	95.19	90.73	79.42	96.16	98.97	97.53	85.84
234928_x_at	RUNX3	864	PEBP2aC CBFA3 AML2	runt-related transcription factor 3	28.63	31.34	25.92	27.02	27.64	50.53	32.93	24.59	30.4	19.78	37.73	31.75	31.86	30.78	36.7	31.69	28.66	27.9	32.94	46.12	43.11	28.47	21.69	30.62	35.88	36.27	31.97	30	23.54	31.4	30.65
202370_s_at	CBFB	865	PEBP2B	core-binding factor, beta subunit	97.63	97.51	97.23	98.37	97.3	97.21	96.61	96.86	97.65	96.97	97.01	96.05	96.79	96.43	97.99	97.86	96.82	91.08	96.91	95.54	98.13	98.13	98.94	96.77	96.86	96.49	98.96	97.24	97.04	97.75	98.21
206788_s_at	CBFB	865	PEBP2B	core-binding factor, beta subunit	75.52	73.7	84.66	68.31	73.9	72.29	78.02	86.8	80.04	74.72	80.81	80.49	77.56	76.39	77.64	68.8	76.23	75.22	78.25	72.34	64.31	77.17	78.33	79.32	79.51	76.89	87.24	73.81	78.3	70.37	72.06
206325_at	SERPINA6	866	CBG	serpin peptidase inhibitor, clade A (alpha-1 antiproteinase, antitrypsin), member 6	23.2	15.87	23.04	21.47	19.78	18.87	19.3	12.72	18.84	19.08	30.43	29.34	20.19	20.7	18.34	11.85	19.21	29.47	18.19	15.31	13.83	19.67	20.9	20.94	20.04	23.55	22.96	19.18	18.33	18.09	21.48
206607_at	CBL	867	C-CBL CBL2 NSLL RNF55 FRA11B	Cas-Br-M (murine) ecotropic retroviral transforming sequence	51.32	47.98	55.65	36.59	42.3	45.77	46.13	50.67	45.97	60.56	58.04	55.81	48.25	54.29	38.81	38.48	42.71	70.61	46.03	41.64	44.32	43.31	38.75	43.72	51.75	54.49	48.11	43.65	45.65	40.45	37.46
225231_at	CBL	867	C-CBL CBL2 NSLL RNF55 FRA11B	Cas-Br-M (murine) ecotropic retroviral transforming sequence	93.74	94.23	94.44	88.55	89.8	91.9	91.24	95.11	92.3	95.01	94.07	93.45	91.75	92.82	90.66	93.99	89.8	96.06	90.1	86.49	94.67	93.25	92.18	89.38	91.01	94.5	91.58	93.82	89.26	93.31	87.65
225234_at	CBL	867	C-CBL CBL2 NSLL RNF55 FRA11B	Cas-Br-M (murine) ecotropic retroviral transforming sequence	89.71	89.41	89.01	85.52	86.35	85.71	86.19	89.2	88.09	90.92	89.46	88.33	91.4	89.23	87.26	86.75	86.43	93.74	86.3	82.19	85.18	86.99	86.42	85.75	86.75	88.17	76.05	87.45	83.96	87.69	84.09
229010_at	CBL	867	C-CBL CBL2 NSLL RNF55 FRA11B	Cas-Br-M (murine) ecotropic retroviral transforming sequence	74.83	81.59	78.82	75.98	74.89	58.45	75.14	73.34	76.29	88.38	82.06	81.08	86.43	70.8	71.52	87.94	69.69	91.74	72.18	67.95	76.27	71.21	79.11	71.4	76.18	78.25	68.3	72.87	72.41	68.6	68.51
243475_at	CBL	867	C-CBL CBL2 NSLL RNF55 FRA11B	Cas-Br-M (murine) ecotropic retroviral transforming sequence	73.82	65.6	69.09	54.52	63.01	67.68	59.21	64.01	59.26	59.93	72.94	72.28	77.83	54.7	56.21	71.05	55.12	85.54	57.14	36.45	63.14	57.23	57.4	50.14	54.3	70.02	60.2	60.74	61.39	58.21	53.65
208348_s_at	CBLB	868	Cbl-b RNF56 Nbla00127	Cas-Br-M (murine) ecotropic retroviral transforming sequence b	27.64	20.85	21.15	18.28	20.85	13.87	26.72	23.47	28.25	15.79	20.68	25.35	25.71	21.75	16.25	23.13	17.84	19.53	35.31	15.71	17.37	26.99	30.14	19.72	23.4	16.88	17.56	16.69	39.05	18.06	19.28
209682_at	CBLB	868	Cbl-b RNF56 Nbla00127	Cas-Br-M (murine) ecotropic retroviral transforming sequence b	86.21	92.7	76.88	84.99	85.58	88.68	92.72	94.35	94.55	93.7	85.19	88.5	84.91	81.23	91.91	89.84	83.64	76.88	96.93	71.85	91.17	94.43	93.46	89.87	93.6	80.99	80.35	93.11	97.37	92.46	84.06
227900_at	CBLB	868	Cbl-b RNF56 Nbla00127	Cas-Br-M (murine) ecotropic retroviral transforming sequence b	64.71	77.54	51.35	49.66	52.71	67.93	71.71	75.99	78.84	70.98	57.75	68.96	51.12	44.85	72.04	84.84	46.12	40.25	80.68	36.8	71.54	77.65	72.65	58.2	72.57	54.92	62.97	75.21	86.34	75.85	51.51
205747_at	CBLN1	869		cerebellin 1 precursor	27.48	21.15	24.87	25.15	22.25	29.56	26.12	23.99	24.25	24.17	25.17	26.04	23.47	27	27.99	16.09	25.72	26.29	25.69	38.25	24.62	26.47	23.36	28.23	27.62	27.57	28.66	23.4	25.05	27.31	25.16
207714_s_at	SERPINH1	871	RA-A47 AsTP3 OI10 PIG14 gp46 CBP1 HSP47 PPROM SERPINH2 CBP2	serpin peptidase inhibitor, clade H (heat shock protein 47), member 1, (collagen binding protein 1)	61.42	24.95	84.91	63.69	68.45	24.39	23.52	17.74	35.86	17.37	49.41	50.43	49.18	17.33	23.74	31.43	28.47	15.93	28.5	25.95	36.93	39.1	35.61	29.67	26.02	22.39	50.8	21.74	33.69	17.67	53.71
209213_at	CBR1	873	SDR21C1 CBR hCBR1	carbonyl reductase 1	78.5	71.92	73.55	68.71	58.31	75.71	54.98	74.42	64.71	76.04	84.12	80.73	62.35	25.67	56.73	69.46	62.87	26.66	57.93	60.87	81.04	68.93	71.25	51.95	42.52	68.48	15.28	73.66	63.62	80.05	64.53
205379_at	CBR3	874	hCBR3 SDR21C2 HEL-S-25	carbonyl reductase 3	63.46	68.47	70.5	66.42	67.84	71.86	53.65	64.83	77.63	68.58	83.16	76.84	75.25	46.51	60.19	68.52	51.38	22.9	64.47	22.52	72.5	75.05	79.13	58.06	34	46.97	67.07	68.55	57.09	74.46	76.65
1553972_a_at	CBS	875	HIP4	cystathionine-beta-synthase	72.05	36.53	85.18	39.7	57.41	54.45	48.74	30.82	48.13	30.11	71.19	69.36	50.42	53.11	30.91	36.82	43.71	69.93	44.72	82.17	30.86	49.33	50.93	45.82	35.97	42.5	77.44	34.98	47.33	26.21	44.96
212816_s_at	CBS	875	HIP4	cystathionine-beta-synthase	65.2	25.02	80.08	31.08	44.29	40.47	35.07	25.04	33.53	23.34	63.49	60.74	30.05	40.87	22.9	21.4	26.78	59.57	29.04	74.23	24.03	39.99	36.13	27.16	24.48	32.08	71.98	27.34	34.8	23.14	29.73
240517_at	CBS	875	HIP4	cystathionine-beta-synthase	26.42	25.23	39.65	24.11	30.69	26.73	32.29	14.16	27.09	23.31	30.97	25.83	29.61	28.6	27.82	32.36	28.77	38.95	26.78	27.44	24.97	28.44	27.26	30.35	27.26	30.87	39.56	23.54	27.42	23.95	25.99
210642_at	CCIN	881	BTBD20 KBTBD14	calicin	22.16	15.77	15.52	17.53	14.79	19.69	15.89	24.68	15.12	14.4	19.04	15.41	16.29	18.05	16.91	14.89	22.47	18.84	15.47	12.07	22.17	15.69	13.83	18.04	15.97	16.21	17.08	16.31	15.13	13.78	17.32
1570650_at	CCBL1	883	KAT1 GTK KATI	cysteine conjugate-beta lyase, cytoplasmic	23.26	24.97	27.06	26.55	28.67	27.3	29.22	24.89	29.36	23.36	30.85	29.32	27.05	28.35	24.17	23.01	27.26	32.22	31.39	25.39	26.41	30.65	35.04	32.56	29.8	27.92	28.09	25.84	30.58	28.46	29.42
1570651_at	CCBL1	883	KAT1 GTK KATI	cysteine conjugate-beta lyase, cytoplasmic	27.04	31.67	27.39	43.53	39.38	24.27	41.7	29.79	41.31	34.19	30.13	29.5	32.99	38.84	26.13	27.62	30.15	40.65	40.21	20.33	27.68	43.25	39.13	41.1	39.81	30.94	39.2	32.86	37.86	25.15	35.74
206037_at	CCBL1	883	KAT1 GTK KATI	cysteine conjugate-beta lyase, cytoplasmic	58.27	69.2	60.98	67.54	60.29	76.22	67.99	66.85	67.21	70.25	63.46	65.71	47.42	67.33	69.38	61.71	60.7	66.73	64.47	70.78	71.73	70.24	72.04	63.86	75.05	64.9	74.21	68.86	61.64	70.7	64.09
205827_at	CCK	885		cholecystokinin	25.08	25.12	30.27	14.05	22.63	23.58	26.66	25.91	24.61	34.38	21.85	19.87	22.83	24.44	13.34	23.41	23.46	23.74	26.53	15.48	23.36	26.11	33.04	20.58	23.15	28.15	26.15	22.87	25.29	26.54	19.93
211173_at	CCKAR	886	CCK1-R CCKRA CCK-A	cholecystokinin A receptor	28.36	26.94	30.15	31.5	29.84	28.18	31.58	28.19	27.98	27.39	32.88	32.04	30.81	39.1	29.36	23.01	30.64	35	31.4	30.86	35.1	31.58	28.38	32.13	33.03	30.34	27	28.28	28.96	29.47	31.66
211174_s_at	CCKAR	886	CCK1-R CCKRA CCK-A	cholecystokinin A receptor	20.21	28.16	31.82	32.78	28.22	26.39	25.36	36.4	30.97	25.24	29.14	25.19	37.49	38.45	32.23	26.07	36.02	21.75	28.04	33.31	26.04	32.36	28.96	30.84	27.94	28.53	41.31	30.53	28.03	36.74	33.15
210381_s_at	CCKBR	887	CCK-B CCK2R GASR	cholecystokinin B receptor	32.71	26.69	32.44	26.93	29.42	24.59	27.76	28.67	29.85	27.3	36.61	38.12	35.83	32.46	36.81	23.27	31.81	40.33	30.08	42.83	23.87	28.94	31.63	28.87	32.85	34.36	40.24	26.28	37.05	25.93	27.82
234475_x_at	CCKBR	887	CCK-B CCK2R GASR	Cholecystokinin B receptor	45.63	33.24	38.59	37.33	38.85	43.57	39.92	34.5	40.9	40.04	45.11	44.03	38.88	46.57	38.55	22.36	36.46	53.16	41.19	56.05	41.01	40.65	31.54	36.3	41.85	43.88	40.23	38.6	38.13	41.75	42.62
204738_s_at	KRIT1	889	CCM1 CAM	KRIT1, ankyrin repeat containing	59.54	66.73	70.35	59.43	57.37	61.54	64.5	66.39	63.59	66.4	67.64	65.68	53.1	65.27	55.79	60.74	57.23	58.36	64.66	66.78	66.44	63.87	60.49	59.59	67.38	66.2	70.14	64.56	62.36	70.77	57.01
216713_at	KRIT1	889	CCM1 CAM	KRIT1, ankyrin repeat containing	76.63	77.96	80.74	82.07	81.62	66.48	82.77	80.81	81.61	80.11	80.17	81.71	72.35	73.15	71.04	76.73	73.81	70.94	78.89	84.21	73.35	83.65	85	73.07	81.48	79.73	83.77	80.45	85.74	74.82	78.32
229785_at	KRIT1	889	CCM1 CAM	KRIT1, ankyrin repeat containing	65.92	66.45	63.92	72.61	63.44	62.23	65.51	68.36	65.97	62.03	59.02	58.27	64.45	43.14	61.62	76.82	54.68	41.39	63.13	61.17	63.19	66.49	68.18	53.92	65.43	61.61	65.82	65.12	71.88	60.74	69.35
34031_i_at	KRIT1	889	CCM1 CAM	KRIT1, ankyrin repeat containing	77.92	83.2	86.45	73.51	70.4	75.58	82.17	91.21	77.88	89.32	80.02	81.28	59.49	78.83	73.38	74.55	72.66	67.86	78.83	83.46	80.96	84.34	81.74	80.81	83.86	83.08	87.78	84.96	79.81	84.7	69.75
203418_at	CCNA2	890	CCNA CCN1	cyclin A2	40.32	39.28	80.06	68.63	62.51	45.36	44.72	32.74	48.4	40.29	29.86	52.77	37.9	70.82	31.09	44.3	71.36	39.75	38.44	57.8	39.72	49.59	60.42	60.21	30.95	29.45	95.21	40.82	47.64	35.49	68.88
213226_at	CCNA2	890	CCNA CCN1	cyclin A2	70.23	68.29	88.23	87.87	84.77	67.52	76.6	65.95	79.04	71.1	60.65	67.32	69.47	86.27	60.05	78.31	82.57	50.59	74.1	70.36	69.29	80.64	84.08	81.13	66.14	62.34	96.67	69.52	77.44	66.6	87.49
214710_s_at	CCNB1	891	CCNB	cyclin B1	67.94	54.52	90.54	93.42	89.34	60.86	68.22	51.92	66.28	53.25	63.04	69.65	69.62	74.99	55.61	55.83	83.11	30.56	57.98	75.59	57.53	69.36	77.07	74.75	52.98	48.97	98.92	58.25	62.96	56.6	88.75
228729_at	CCNB1	891	CCNB	cyclin B1	48.85	32.42	76.73	88.73	81.82	31.8	46.92	26.25	44.14	30.03	36.09	46.64	48.29	43.93	30.64	40.63	60.88	10.61	32.04	44.8	33.1	51.34	60.89	53.23	26.3	23.35	95.93	34.25	46.6	27.09	78.79
1569126_at	CCNC	892	CycC	cyclin C	23.63	46.63	28.99	53.01	49.4	20.67	53.38	47.72	48.93	44.48	22.95	23.48	55.45	36.5	60.95	60.24	51.96	21.3	54.08	31.07	41.46	45.79	48.69	49.95	56.02	28.91	33.53	46.07	58.77	37.24	50.15
201955_at	CCNC	892	CycC	cyclin C	94.61	95.3	97.71	95.35	93.92	91.65	95.46	97.06	95.37	96.61	95.64	95.53	93.44	96.02	95.23	94.94	96.45	81.58	95.3	98.44	95.59	95.96	96.35	96.88	95.51	95.31	98.85	96.24	93.17	97.41	95.16
200951_s_at	CCND2	894	KIAK0002	cyclin D2	37.79	63.53	19.28	87.88	84.6	61.83	54.33	64.58	78.39	75.4	76.11	71.58	76.38	33.73	67.6	56.12	69.69	63.09	75.72	53.49	74.45	77.86	89.53	55.37	64.91	49.2	28	68.45	79.74	55.1	78.99
200952_s_at	CCND2	894	KIAK0002	cyclin D2	47.2	61.9	21.15	58.53	59.04	37.06	46.99	65.97	69.25	59.49	59.23	55.94	60.29	43.32	62.25	58.7	56.75	60.4	67.33	55.83	61.37	65.96	64.54	46.13	58.22	43.48	27.46	54.59	71.63	54.87	53.98
200953_s_at	CCND2	894	KIAK0002	cyclin D2	75.89	97.66	40.95	97.03	96.92	96.99	86.08	97.57	98.8	97.09	91.96	86.08	94.18	81.63	93.79	99.23	94	89.07	98.51	74.71	98.51	98.3	98.5	86.36	94.9	84.74	60.68	97.14	98.69	96.64	96.01
1562028_at	CCND3	896		Cyclin D3	30.73	65.81	33.9	51.95	41.73	65.56	62.53	79.13	64.51	63.04	35.39	41.24	39.4	57.62	54.38	63.83	42.28	59.44	70.33	47.31	47.54	65.67	58.74	63.15	57.66	41.74	32.89	64.14	61.84	43.86	40.6
201700_at	CCND3	896		cyclin D3	95.91	97.64	96.98	93.87	93.15	99.32	95.22	98.92	98.19	98.94	92.39	93.93	92.78	99.18	98.39	95.09	97.46	96.51	98.26	89.79	99	97.71	95.93	98.78	96.89	95.47	96.26	98.34	97.93	98.8	94.93
213523_at	CCNE1	898	CCNE	cyclin E1	66.01	59.56	83.44	81.65	77.72	65.93	65.37	49.76	71.89	60.01	63.69	64.11	61.27	70.77	75.14	72.02	77.85	30.77	65.89	78.73	60.21	72.07	75.36	67.41	67.17	49.25	76.62	61.69	56.02	58.55	78.74
242105_at	CCNE1	898	CCNE	Cyclin E1	27.6	24.07	21.75	22.99	24.97	19.92	25.75	12.97	24.42	21.62	30.05	34.53	22.78	32.04	22.73	24.6	25.79	33.4	28.29	44.1	17.81	22.44	23.76	23.16	26.44	24.26	18.65	20.56	24.94	17.86	26.98
204826_at	CCNF	899	FBX1 FBXO1	cyclin F	51.03	60.03	75.65	71.04	71.46	64.07	59.18	53.45	63.73	49.28	56.15	59.34	61.48	58.59	63.87	67.66	69.91	33.81	56.36	52.38	59.69	62.11	66.46	61.75	54.79	44.92	87.15	55.04	63.85	54.07	72.49
204827_s_at	CCNF	899	FBX1 FBXO1	cyclin F	25.37	24.3	55.5	38.86	42.89	27.46	35.5	30.71	36.48	30.8	23.53	29.17	34.04	25.95	19.82	23.08	30.57	18.34	30.63	19.9	36.5	34.18	37.36	32.74	26.15	25.84	72.96	26.31	38.15	21.57	38.46
208796_s_at	CCNG1	900	CCNG	cyclin G1	94.05	97.55	97.8	98.7	98.15	94.95	96.18	97.48	97.38	97.38	95.13	94.73	94.66	97.59	97.39	97.62	98.45	86.4	97.69	98.09	98.09	97.5	99.07	98.18	95.77	93.41	98.28	97.19	96.98	98.4	98.72
1555056_at	CCNG2	901		cyclin G2	45.8	35.95	40.66	39.08	42.36	45.09	45.13	33.62	42.43	36.32	51.4	47.6	36.09	55.52	40.44	24.95	43.05	55.19	43.24	49.64	37.33	43.22	38.24	53.51	45.81	48.21	43.37	39.72	42.44	38.61	43.57
202769_at	CCNG2	901		cyclin G2	91.23	95.56	86.23	96.97	96.42	94.18	96.82	94.89	92.63	95.58	94.17	88.61	95.51	96.86	96.51	96.69	95	99.14	90.52	86.34	93.7	91.86	97.94	95.06	95.11	92.92	93.26	95.52	94.17	94.43	96.68
202770_s_at	CCNG2	901		cyclin G2	81.78	86.96	77.98	79.97	80.54	88.8	88.82	88.03	81.06	86.33	90.95	82.2	81.92	92.91	92.35	84.73	90.36	97.72	78.62	76.69	85.33	79.31	89.85	91	89.37	88.02	86.37	85.58	84.75	88.92	80.84
211559_s_at	CCNG2	901		cyclin G2	71.01	79.52	71.13	57.78	62.63	86.05	79.73	84.69	72.36	80.06	85.25	72.88	69.42	85.38	85.82	74.5	83.4	94.67	68.92	62.63	76.71	66.9	78.94	84.59	83.73	80.53	80.66	75.58	71.93	82.84	59.27
228081_at	CCNG2	901		cyclin G2	64.85	72.72	49.01	57.65	65.11	74.49	74.47	64.7	64.23	65.43	68.02	54.78	62.14	64.85	70.27	78.63	50.76	83.11	60.78	56.55	66.62	62.88	73.26	61.3	72.63	64.86	58.07	66.71	63.26	66.23	62.01
204093_at	CCNH	902	p34 CAK p37	cyclin H	94.15	91.26	94.09	92.63	94.17	91.19	91.14	91.9	93.44	90.72	96.47	93.49	91.73	92.47	93.39	91.14	94.93	94.19	94.6	95.21	92.59	93.9	94.43	92.11	92.48	93.94	96.77	92.23	94.32	93.39	93.01
206967_at	CCNT1	904	HIVE1 CYCT1 CCNT	cyclin T1	63.27	63.04	55.6	62.94	61.14	73.54	67.02	54.25	67.3	72.29	58.58	55.77	69.92	63.45	55.55	57.32	48.5	73.7	69.13	62.53	65.18	65.37	66.07	64.83	70.1	62.59	72.92	61.95	70.04	59.36	56.79
204645_at	CCNT2	905	CYCT2	cyclin T2	80.08	84.35	81.07	85.24	84.12	77.62	87.47	88.3	84.88	86.9	83.33	83.11	87.25	88.17	86.66	84.93	86.81	88.5	85.79	74.07	80.46	86.38	87.06	89.26	87.08	84.95	84.63	85.43	89.13	83.48	84.12
213743_at	CCNT2	905	CYCT2	cyclin T2	85.82	87.4	83.41	89.68	88.4	84.07	89.49	89.32	86.99	88	84.75	84.21	89.84	84.2	87.36	88.3	83.13	86.91	86.89	80.45	84.15	88.59	90.42	87.43	88.57	85.82	84.49	88.3	88.98	86.9	88.97
214638_s_at	CCNT2	905	CYCT2	cyclin T2	60.67	64.87	64.43	51.68	56.64	52.17	65.9	73.23	62.66	66.63	64.82	65.2	59.78	71.32	65.6	66.85	68.49	72.11	66.61	60.43	50.03	62.54	64.22	70.47	70.16	65.78	68.03	62.73	66.48	61.22	53.76
229184_at	CCNT2	905	CYCT2	cyclin T2	59.05	61.47	49.76	53.51	53.52	63	61.44	60.65	59.34	58.58	51.88	49.53	57.58	56.57	61.06	63.21	48.28	58.61	59.92	47.33	58.65	62.58	62.75	57.43	61.71	53.78	52.54	60.41	60.6	59.67	53.52
201326_at	CCT6A	908	HTR3 Cctz TCPZ TCP-1-zeta TCP20 MoDP-2 CCT-zeta-1 TTCP20 CCT-zeta CCT6	chaperonin containing TCP1, subunit 6A (zeta 1)	91.18	89.19	96.47	97.45	96.91	86.9	89.88	90.13	90.63	90.07	92.78	91.73	96.23	88.91	87.16	91.68	91.82	52.72	87.04	88.09	89.36	91.51	92.03	91.8	86.37	89.66	98.63	89.93	89.92	90.4	97.32
201327_s_at	CCT6A	908	HTR3 Cctz TCPZ TCP-1-zeta TCP20 MoDP-2 CCT-zeta-1 TTCP20 CCT-zeta CCT6	chaperonin containing TCP1, subunit 6A (zeta 1)	93.97	94.3	98.18	98.64	97.66	90.75	95.06	95.59	95.58	95.83	95.15	94.71	96.95	95.44	91.48	95.53	96.43	76.89	94.13	94.04	94.16	95.52	96.58	96.53	92.99	94.33	99.02	94.78	95.13	95.69	98.09
210325_at	CD1A	909	CD1 T6 HTA1 R4 FCB6	CD1a molecule	48.3	62.39	50.85	36.32	44.83	65.07	62.67	57.36	42.02	60.6	89.12	61.7	74.96	76.27	41.17	66.01	37.49	51.25	42.59	56.84	67.43	44.9	33.1	49.65	46.89	61.25	93.62	59.52	39.67	65	36.91
206749_at	CD1B	910	R1 CD1 CD1A	CD1b molecule	30.95	35	29.84	23.23	27.63	37.33	24.36	40.98	26.25	40.43	90.33	57.56	63.64	79.92	33.12	24.95	27.61	33.16	28.94	25.66	50.2	32.89	23.64	31	28.33	44.49	87.04	37.95	24.99	39.26	24.88
205987_at	CD1C	911	CD1 R7 BDCA1 CD1A	CD1c molecule	45.64	85.91	54.23	36.75	54.29	87.74	87.27	82.42	45	87.03	93.45	60.8	86.92	57.07	75.19	85.06	56.27	46.08	41.06	35.02	90.56	53.23	35.61	60.54	56.4	73.65	88.31	83.12	42.1	88.07	37.54
205789_at	CD1D	912	R3 CD1A	CD1d molecule	58.72	91.98	81.4	53.34	36.66	94.66	73.46	94.17	26.94	94.71	62.64	58.98	52.27	58.17	82.39	91.86	70.87	64.6	31.59	83.57	97.23	35.96	12.68	35.79	68.09	82.57	88.37	89.83	26.05	94.54	34.23
208592_s_at	CD1E	913	CD1A R2	CD1e molecule	31.95	41.38	31.37	27.23	32.18	48.01	28.69	46.84	31.29	38.63	77.16	43.8	64.77	74.54	31.06	34.14	33.84	32.15	30.11	28.72	52.99	33.4	24.08	29.5	32.16	46.33	77.69	41.87	29.66	45.48	29.99
215784_at	CD1E	913	CD1A R2	CD1e molecule	29.7	43.4	28.64	18.01	25.14	38.78	14.46	46.37	18.27	44.54	83.72	42.86	71.74	75.97	21.45	37.47	21.35	18.69	17.15	15.53	61.16	24.89	15.49	18.38	16.13	42.89	89.5	44.18	15.99	50.64	14.21
205831_at	CD2	914	LFA-2 SRBC T11	CD2 molecule	67.2	96.53	41.27	49.23	52.91	97.93	49.84	98.68	98.82	98.04	64.3	69.84	73.66	90.52	86.69	92.3	71.08	75.08	98.62	61	97.78	98.98	98.96	53.96	65.75	69.73	94.03	98.03	94.99	98.66	46.04
213539_at	CD3D	915	T3D CD3-DELTA	CD3d molecule, delta (CD3-TCR complex)	72.36	98.91	37.16	45.65	57.71	99.69	50.88	99.14	99.76	98.68	54.18	61.26	47.04	99.97	93.99	98.46	78.48	70.9	99.81	53.79	99.48	99.21	99.74	66.57	66.25	58.81	99.95	99.07	74.38	99.37	45.75
205456_at	CD3E	916	T3E TCRE	CD3e molecule, epsilon (CD3-TCR complex)	33.8	91.19	33.73	37.7	41.52	88.33	41.46	94.25	89.82	96.37	39.93	43.31	35.87	97.53	77.87	88.83	62.64	58.58	92.32	47.02	85.86	86.91	89.51	52.28	58.55	49.82	90.36	85.97	69.24	94.17	40.3
206804_at	CD3G	917	CD3-GAMMA T3G IMD17	CD3g molecule, gamma (CD3-TCR complex)	37.92	91.01	23.37	26.18	32.6	86.86	36.17	85.54	95.97	91.42	28.5	34.83	31.73	94.23	77.57	91.65	49.86	44.23	96.83	33.71	93.31	93.05	95.68	40.78	50.77	34.88	94.78	90.15	61.77	88.33	26.58
210031_at	CD247	919	CD3H CD3Q TCRZ CD3Z CD3-ZETA T3Z	CD247 molecule	40.74	96.22	31.55	42.3	46.72	98.6	53.33	98.4	98.26	98.29	50.93	53.91	52.21	94.12	89.9	90.86	71.47	67.28	97.6	28.47	98.72	96.72	97.11	59.46	57.56	61.94	96.25	98.06	98.91	98.74	34.84
203547_at	CD4	920	CD4mut	CD4 molecule	85.92	91.42	82.9	54.89	55.23	90.6	44.5	94.78	78.88	96.72	86.39	86.28	78.35	70.61	79.97	87.65	76.88	72.54	53.28	53.38	94.26	87.89	90.72	43.72	54.99	90.7	45.56	89.16	48.73	95.47	60.04
216424_at	CD4	920	CD4mut	CD4 molecule	8.83	11.01	8.98	6.84	9.33	7.39	9.78	14.03	16.64	10.53	9.22	7.15	21.31	5.69	11.04	17.38	11.53	12.52	10.39	7.72	7.93	16.81	26.35	13.46	8.23	10.53	11.79	9.94	9.74	7.34	9.98
206485_at	CD5	921	T1 LEU1	CD5 molecule	43.43	77.08	45.05	39.32	41.01	80.03	47.45	78.29	84.45	83.87	52.05	53.26	50.6	81.45	77.95	72.06	54.31	49.75	81.88	65.8	76.67	80.81	86.92	42	81.18	51.35	71.94	76.41	33.62	81.75	37.87
230489_at	CD5	921	T1 LEU1	CD5 molecule	31.96	84.43	23.28	30.19	34.12	87.39	53.1	78.69	90.83	85.8	31.49	34.21	59.19	84.8	85.91	83.03	53.71	45.24	89.61	39.12	88.16	90.07	92.96	37.21	86.58	39.49	76.37	84.4	30.41	87.87	28.73
206680_at	CD5L	922	API6 AIM PRO229 SP-ALPHA Spalpha	CD5 molecule-like	74.65	25.98	28.87	73.11	26.01	28	32.11	24.8	27.46	23.16	31.26	31.32	31.45	35.34	27.68	21.58	47.11	34.03	28.72	66.85	27.5	34.23	24.03	29.8	30.21	34.13	26.69	27.07	28.21	27.48	37.37
1566099_at	CD6	923	TP120	CD6 molecule	32.11	28.85	34.05	31.33	29.51	24.3	30.71	29.63	36.93	31.62	38.29	36.65	26.14	33.61	28.23	21.91	27.68	35.84	38.68	27.46	27.41	32.76	31.17	29.58	34.67	30.6	36.76	32.01	36.5	36.25	31.28
1566447_at	CD6	923	TP120	CD6 molecule	31.96	32.87	34.71	33.06	30.87	27.79	29.9	31.01	38.1	29.01	37.56	33.74	33.82	36.02	26.31	44.48	27.45	32.47	38.34	31.8	28.2	33.07	37.14	28.13	29.2	30.78	32.54	29.28	39.79	31.47	31.59
1566448_at	CD6	923	TP120	CD6 molecule	27.68	73.52	25.2	21.36	29.85	72.35	44.05	78.21	79.89	76.94	25.89	27.13	32.18	74.96	57.91	63.04	35.85	47.84	85.9	28.4	71.6	82.55	66.43	27.96	65.9	35.17	50.68	75.3	55.69	76.7	28.75
208602_x_at	CD6	923	TP120	CD6 molecule	20.86	65.25	17.61	17.52	17.13	59.78	25.53	73.99	66.36	83.89	19.6	19.91	26.34	57.77	48.92	63.36	22.71	31.65	66.28	32.85	66.89	58.63	51.88	20.07	50.05	17.29	45.9	58.1	34.01	52.26	19.38
211893_x_at	CD6	923	TP120	CD6 molecule	31.32	72.04	30.46	25.33	24.39	65.73	36.12	79.69	72.58	86.04	31.76	33.35	32.94	72.87	62.65	66.29	35.65	48.52	73.27	46.49	70.44	67.12	59.63	26.95	61.27	28.09	55.73	67.38	46.42	65.31	27.42
211900_x_at	CD6	923	TP120	CD6 molecule	48.3	75.41	46.25	40.45	40.7	71.77	47.78	81.42	79.14	87.38	52.37	53.61	45.56	83.21	68.95	66.04	50.64	61.28	80.64	57.23	73.19	74.54	68.39	41.61	70.8	42.87	63.95	73.32	56.79	73.34	42.48
213958_at	CD6	923	TP120	CD6 molecule	67.55	93.5	51.37	45.77	52.38	96.96	72.33	94.69	96.46	96.37	55.65	65.2	53.43	95.16	93.03	88.24	73.51	72.89	97.46	49.8	96	97.36	94.86	59.62	91.59	61.9	87.13	95.54	84.39	96.24	36.97
214049_x_at	CD7	924	Tp40 LEU-9 GP40 TP41	CD7 molecule	36.83	87.13	32.12	39.67	48.79	87.67	35.92	85.47	85.09	91.7	39.12	43.19	40.97	97.35	77.23	83.39	63.21	59.76	86.03	45.19	90.12	80.32	83.82	46.81	48.7	48.18	77.18	83.56	83.21	91.29	44.84
214551_s_at	CD7	924	Tp40 LEU-9 GP40 TP41	CD7 molecule	38.31	82.66	23.98	21.74	33.34	77.95	31.86	84.51	78.17	90.72	30.38	34.72	35.68	95.24	66.47	80.58	47.49	46.61	78.49	35.56	82.71	72.11	73.26	36.98	38.56	38.77	71.51	77.58	77.48	84.09	28.41
205758_at	CD8A	925	p32 CD8 MAL Leu2	CD8a molecule	44.6	96.79	25.62	29.81	39.64	96.52	38.86	96.63	93.23	95.13	48.83	53.55	43.91	86.98	89.95	97.9	72.09	73.11	99.46	44.91	97.41	56.36	35.43	48.89	60.35	49.7	42.11	96.25	91.32	97.16	27.28
207979_s_at	CD8B	926	P37 LYT3 LY3 LEU2 CD8B1	CD8b molecule	32.86	87.52	27.73	34.83	38.28	92.03	34.69	83.65	89.23	84.8	34.69	39.3	24.97	55.85	73.78	86.25	48.78	58	97.54	33.17	88.52	54.15	35.01	36.72	51.09	43.02	24.21	87.67	51.67	86.29	31.93
215332_s_at	CD8B	926	P37 LYT3 LY3 LEU2 CD8B1	CD8b molecule	29.64	80.98	22.01	23.03	22.79	82.86	27.78	80.05	79.03	78.98	29.8	29.95	29.32	59.18	65.62	81.35	42.04	35.54	94.16	36.56	80.8	42.19	36.44	35.44	39.23	33.17	64.6	81.16	35.38	83	24.34
230037_at	CD8B	926	P37 LYT3 LY3 LEU2 CD8B1	CD8b molecule	7.89	18.32	9.89	7.54	9.14	14.87	11.87	9.21	17.37	7.78	8.12	8.04	10.97	7.89	5.29	41.39	8.55	8.47	24.76	10.48	8.81	9.93	11.38	7.93	7.64	9.78	9.75	9.21	9.6	7.44	9.34
201005_at	CD9	928	TSPAN-29 MIC3 MRP-1 BTCC-1 TSPAN29 DRAP-27	CD9 molecule	99.56	85.58	74.62	88.81	85.91	90.92	73.43	86.01	58.94	79.18	96.32	96.4	82.13	51.57	80.3	84.13	80.44	91.72	59.36	77.37	89.79	62.85	48.58	94.64	63.36	89.75	55.97	88.45	48.68	90.06	77.92
233317_at	CD9	928	TSPAN-29 MIC3 MRP-1 BTCC-1 TSPAN29 DRAP-27	CD9 molecule	55.94	25.53	16.14	18.25	26.57	14.66	23.94	16.05	17.96	11.54	20.98	25.73	36.94	13.78	13.03	42.44	18.24	24.92	17.48	15.22	15.34	15.39	20.25	42.81	15.93	19.97	14.56	16.46	13.62	15.75	24.22
233322_at	CD9	928	TSPAN-29 MIC3 MRP-1 BTCC-1 TSPAN29 DRAP-27	CD9 molecule	46.28	38.29	45.05	43.82	41.56	46.77	44.89	36.23	43.56	44.14	51.03	50.43	37.87	59.68	42.77	28.88	45.26	57	47.75	57.31	32.16	46.63	44.82	48.76	50.06	46.72	50.91	41.53	40.31	47.8	40.46
201743_at	CD14	929		CD14 molecule	95.06	95.99	72.28	63.51	56.91	99.42	32.53	99.67	36.17	99.11	78.01	94.81	68.81	36.5	91.53	91.56	74.03	98.92	46.68	38.02	99.55	46.39	17.56	39.25	50.76	98.68	20.84	98.85	30.5	99.15	40.82
206398_s_at	CD19	930	B4 CVID3	CD19 molecule	35.63	81.22	54.57	39.67	39.42	89.09	96.81	74.13	38.23	85.21	46.93	43.82	43.88	50.21	96.61	79.75	52.62	55.2	39.76	44	80.64	40.61	29.64	97.35	98.06	55.08	36.49	81.74	28.36	84.48	53.19
210356_x_at	MS4A1	931	CVID5 MS4A2 LEU-16 B1 Bp35 CD20 S7	membrane-spanning 4-domains, subfamily A, member 1	43.4	95.7	33.27	45.69	43.26	94.24	99.3	95.56	61.76	95.77	50.93	47.63	47.57	61.79	98.03	98.29	65.04	61.7	69.7	68.28	86.62	59.61	52.47	82.88	98.56	59.98	42.36	91.37	53.42	93.64	45.94
217418_x_at	MS4A1	931	CVID5 MS4A2 LEU-16 B1 Bp35 CD20 S7	membrane-spanning 4-domains, subfamily A, member 1	42.14	95.38	28.26	39.27	38.42	93.51	99.19	95.28	56.74	95.52	45.52	42.4	44.9	55.1	97.79	98.08	60.13	56.76	66.03	66.53	85.8	55.71	48.38	79.8	98.36	55.08	35.69	90.68	50.66	93.11	40.34
228592_at	MS4A1	931	CVID5 MS4A2 LEU-16 B1 Bp35 CD20 S7	membrane-spanning 4-domains, subfamily A, member 1	29.98	98.76	25.62	50.3	41.59	98.01	99.89	98.38	60.68	99.16	55.23	46.61	49.86	61.13	99.39	99.39	70.41	61.61	73.56	58.96	96.2	60.93	55.21	88.76	99.72	59.61	27.2	98	51.12	98.54	47.08
228599_at	MS4A1	931	CVID5 MS4A2 LEU-16 B1 Bp35 CD20 S7	membrane-spanning 4-domains, subfamily A, member 1	24.85	87.09	23.48	28.89	27.98	84.45	97.75	82.59	39.55	87.14	35.17	35.13	36.32	35.14	93.08	91.27	41.4	37.64	47.25	45.88	78.2	41.26	32.79	64.76	92.2	41.99	25.9	84.58	33.42	86.93	30.37
1554892_a_at	MS4A3	932	CD20L HTM4	membrane-spanning 4-domains, subfamily A, member 3 (hematopoietic cell-specific)	33.33	61.26	69.77	64.01	49.03	60.42	30.92	80.01	39.53	28.26	31.85	31.21	26.87	39.5	57.16	67.09	85.97	64.7	38.31	40.52	48.89	33.24	28.88	37.91	28.4	54.86	29.24	51.71	36.85	46.87	61.88
210254_at	MS4A3	932	CD20L HTM4	membrane-spanning 4-domains, subfamily A, member 3 (hematopoietic cell-specific)	25.06	74.52	71.56	88.96	80.18	78.08	31.49	86.16	46.03	31.61	26.16	27.14	36.79	40.13	70.64	85.31	93.33	79.05	40.75	49.01	61.56	32.3	24.53	40.18	23.81	58.76	16.69	66.05	38.74	70.18	78.81
204581_at	CD22	933	SIGLEC-2 SIGLEC2	CD22 molecule	55.17	75.55	35.32	34.58	32.41	83.09	95.02	69.84	31.09	80.96	45.67	58.21	43.69	24.15	89.95	80.48	32.02	37.84	29.35	21.33	68.39	31.01	20.72	88.73	88.9	38.66	19.73	72.59	19.78	74.92	48.14
217422_s_at	CD22	933	SIGLEC-2 SIGLEC2	CD22 molecule	39.36	62.94	29.94	18.62	22.57	57.11	83.07	60.27	23.44	73.76	33.67	46.55	32.56	24.69	76.55	69.9	22.61	32.99	23.29	15.75	44.03	20.63	16.74	79.19	78.15	27.79	11.98	54.84	16.07	54.18	30.86
220674_at	CD22	933	SIGLEC-2 SIGLEC2	CD22 molecule	22.14	46.7	20.15	24.29	22.97	40.57	73.53	38.4	20.1	51.47	26.99	30.8	31.06	24.23	49.83	59.37	20.3	31.69	22.41	19.09	25.91	23.68	21.6	53.82	58.52	24.87	20.4	40.78	18	45.02	27.75
38521_at	CD22	933	SIGLEC-2 SIGLEC2	CD22 molecule	73.32	83.09	60.71	52.46	56.32	87.92	96.31	75.35	59.16	86.91	70.01	76.57	63.19	59.43	91.95	85.56	54.88	72.76	59.37	69.63	76.85	56.38	55.42	91.08	93.15	67.58	50.06	80.74	52.68	82.63	65.66
206150_at	CD27	939	TNFRSF7 S152.LPFS2 S152 Tp55 T14	CD27 molecule	46.6	93.99	37.55	48.08	49.07	95.67	88.33	92.89	91.43	94.94	48.97	59.6	51.77	83.22	95.77	90.51	67.86	64.01	91.63	86.22	93.81	91.13	95.9	72.77	96.78	59.49	70.12	93.29	59.91	94.93	50.04
206545_at	CD28	940	Tp44	CD28 molecule	34.29	88.71	24	40.45	36.82	83.9	35.55	85.35	91.75	87.16	44.11	45.9	43.17	85.01	71.87	93.53	51.99	51.86	87.04	63.33	83.35	94.05	98.39	37.04	45.6	42.21	88.85	86.7	41.57	86.78	33.23
211856_x_at	CD28	940	Tp44	CD28 molecule	38.38	61.21	25.32	22.14	24.98	64.25	29.03	65.34	67.26	62.14	31.9	35.22	21.48	64.57	37.92	54.1	31.67	39.36	65.46	46.54	56.12	70.81	74.82	30.36	30.05	35.25	76.87	57.46	32.68	57.87	24.19
211861_x_at	CD28	940	Tp44	CD28 molecule	17.77	58.71	13.67	9.77	12.92	55.54	19.53	69.55	62.71	60.1	18.37	20.92	20.75	60	30.86	53.04	19.92	22.64	62.84	32.68	45.27	64.14	69.68	20.41	17.85	22.43	74.68	54.22	20.58	55.56	12.37
1554519_at	CD80	941	B7.1 CD28LG CD28LG1 B7 B7-1 LAB7 BB1	CD80 molecule	87.19	44.54	52.71	40.05	35.91	39.11	65.71	43.11	48.95	44.07	83.3	73.38	66.43	45.43	44.65	34.06	38.8	53.19	43.5	42.06	38.15	54.01	74.61	38.75	49.89	57.78	33.97	45.59	46.99	41.03	32.53
1555689_at	CD80	941	B7.1 CD28LG CD28LG1 B7 B7-1 LAB7 BB1	CD80 molecule	57	18.71	23.46	25.13	28.96	19.28	46.45	21.62	27.59	25.99	56.85	45.72	51.48	19.9	38.17	18.17	24.22	17.66	22.54	18.19	21.31	34.12	64.19	19.7	30.31	33.49	16.78	24.47	21.43	18.07	18.85
207176_s_at	CD80	941	B7.1 CD28LG CD28LG1 B7 B7-1 LAB7 BB1	CD80 molecule	80.04	49.6	57.2	48.7	49.51	57.19	69.01	51.43	54.55	53.38	79.64	72.32	67.62	64.57	63.03	36.16	55.83	63.81	55.4	66.84	49.3	60.38	73.88	52.39	64.17	62.98	49.18	53.16	48.97	53.62	45.18
205685_at	CD86	942	B7-2 LAB72 B70 B7.2 CD28LG2	CD86 molecule	89.82	86.07	49.95	60.93	59.89	85.05	76.63	85.05	53.96	83.79	95.71	89.79	92.23	41.13	74.16	87.77	69.27	49.88	45.9	69.54	87.47	52.43	57.81	60.23	72.24	91.87	32.78	86.01	49.15	86.18	50.41
205686_s_at	CD86	942	B7-2 LAB72 B70 B7.2 CD28LG2	CD86 molecule	93.76	84.63	37.58	48.13	43.36	80.63	70.46	86.43	42.85	85.39	96.42	91.05	92.14	30.55	69.78	86.23	63.05	47.07	37.95	57.33	84.65	45.88	56.9	41.99	65.94	91.49	18.96	84.34	45.41	85.95	33.29
210895_s_at	CD86	942	B7-2 LAB72 B70 B7.2 CD28LG2	CD86 molecule	96.04	92.51	51.64	54.58	56.3	91.02	82.71	96.23	51.71	95.95	98.81	95.42	95.17	41.25	86.77	87.69	78.93	48.51	48.22	77.54	97.57	54	59.68	58.08	81.29	97.1	21.22	94.22	55.66	95.83	38.58
206729_at	TNFRSF8	943	CD30 Ki-1 D1S166E	tumor necrosis factor receptor superfamily, member 8	51.89	68.08	48.69	46.76	49.04	76.84	50.62	68.82	56.87	69.1	58.15	63.51	57.36	53.5	55.43	62.51	53.23	83.85	50.92	54.95	79.23	59.59	67.78	45.29	54.11	78.5	75.16	67.26	54.79	70.37	46.03
207216_at	TNFSF8	944	CD153 CD30LG CD30L	tumor necrosis factor (ligand) superfamily, member 8	47.66	71.76	31.73	40.4	44.59	71.46	43.79	80.15	68.72	78.03	62.78	65.5	43.14	52.9	46.88	61.26	53.25	73.62	69.95	49.74	67.9	70.6	68.71	38.73	40.86	76.16	54.97	71.31	38.35	69.75	39.89
241819_at	TNFSF8	944	CD153 CD30LG CD30L	tumor necrosis factor (ligand) superfamily, member 8	26.28	76.4	18.54	42	42.27	73.71	43.21	80.91	80.16	80.5	47.43	51.63	48.69	53.91	67.7	72.26	54.38	74.81	82.18	40.71	80.45	80.81	82.69	36.39	31.82	77.58	49.6	80.36	43.95	82.25	49.7
206120_at	CD33	945	SIGLEC3 p67 SIGLEC-3	CD33 molecule	88.43	84.45	88.24	77.36	69.46	88.54	20.19	88.77	31.83	84.22	81.9	80.2	72.66	27.75	56.62	83.67	88.67	49.77	29.29	35.43	93.27	35.76	55.9	33.02	27.44	85.55	18.63	84.2	27.79	88.63	71.32
206519_x_at	SIGLEC6	946	CD327 CD33L1 OBBP1 CD33L CD33L2 CDW327	sialic acid binding Ig-like lectin 6	19.4	40.04	35.76	24.9	38.27	31.84	45.53	33.07	18.58	40.24	21.9	14.89	50.7	23	45.32	50.91	31.45	17.31	18.1	12.16	43.28	22.18	20.63	20.32	44.45	19.5	27.18	35.46	21.36	33.28	26.43
206520_x_at	SIGLEC6	946	CD327 CD33L1 OBBP1 CD33L CD33L2 CDW327	sialic acid binding Ig-like lectin 6	62.23	53.9	61.09	51.01	57.83	57.66	62.59	55.72	57.75	58.77	64.57	63.53	63.82	70.51	50.92	41.59	53.59	65.11	61.37	62.91	52.24	58.33	53.88	59.18	63.77	64.19	57.01	56.17	60.05	59.09	52.18
210796_x_at	SIGLEC6	946	CD327 CD33L1 OBBP1 CD33L CD33L2 CDW327	sialic acid binding Ig-like lectin 6	59.74	50.99	59.93	51.14	58.38	55	62.64	54.16	55.36	56.54	61.39	59.58	60.21	68.4	48.7	39.48	51.66	64.48	59.06	60.68	54.01	57	53.65	57.37	61.41	60.95	57.26	53.55	56.93	54.52	53.16
209543_s_at	CD34	947		CD34 molecule	39.09	41.47	43.7	84.82	82.16	39.93	40.74	39.11	46.3	44.41	52.43	49.57	39.62	70.07	39.79	30.88	64.1	54.02	45.56	39.45	41.61	46.69	39.14	75.48	43.97	47.39	50.49	44.06	44.12	42.1	85.45
206488_s_at	CD36	948	GPIV FAT CHDS7 GP3B SCARB3 PASIV BDPLT10 GP4	CD36 molecule (thrombospondin receptor)	91.18	95.42	86.45	82.5	77.46	90.98	30.95	98.09	33.82	96.5	92.09	95.47	76.12	46.77	80.7	96.86	89.76	60.55	42.24	46.93	96.84	44.17	28.31	49.3	47.69	94.2	16.1	94.82	39.09	97.34	64.29
209554_at	CD36	948	GPIV FAT CHDS7 GP3B SCARB3 PASIV BDPLT10 GP4	CD36 molecule (thrombospondin receptor)	34.76	41.24	34.91	32.19	32.07	37.55	21.84	41.35	24.01	37.9	41.66	41.95	35.32	19.56	27.36	49.81	35.26	25.27	21.65	23.58	46.5	23.52	22.1	30	21.82	43.24	23.92	40.38	24.49	43.21	33.13
209555_s_at	CD36	948	GPIV FAT CHDS7 GP3B SCARB3 PASIV BDPLT10 GP4	CD36 molecule (thrombospondin receptor)	92.67	94.97	82.16	85.22	80.71	91.47	30.64	97.7	33.77	96.8	92.34	95.2	76.17	43.42	74.51	95.81	87.81	54.31	41.93	39.29	97	45.14	25.32	47.04	44.67	93.63	15.41	95.34	39.95	97.02	66.6
228766_at	CD36	948	GPIV FAT CHDS7 GP3B SCARB3 PASIV BDPLT10 GP4	CD36 molecule (thrombospondin receptor)	88.31	92.86	82.87	84.09	76.97	91.29	31.81	96.67	35.16	95.29	86.76	89.56	71.58	39.42	70.77	92.91	85.14	42.56	40.93	43.4	95.65	45.91	24.14	44.63	40.58	89.66	23.1	93.12	39.5	95.01	62.29
242197_x_at	CD36	948	GPIV FAT CHDS7 GP3B SCARB3 PASIV BDPLT10 GP4	CD36 molecule (thrombospondin receptor)	48.22	62.02	38.75	42.78	44.49	33.97	28.75	63.61	26.39	70.5	50.36	53.83	50.86	16.27	27.25	79.91	56.77	35.21	26.7	23.29	63	26.6	27.61	39.3	25.61	59.08	29.97	52.96	23.23	33.83	38.46
1552256_a_at	SCARB1	949	SRB1 HDLQTL6 CD36L1 SR-BI CLA-1 CLA1	scavenger receptor class B, member 1	81.17	62.76	90.55	81.03	80.54	74.16	69.61	66.33	53.54	71.58	86.1	86.66	65.27	76.09	56.21	47.87	81.53	58.96	55.28	70.69	74.88	62.69	50.85	85.66	47.65	71.49	78.2	68.78	44.32	68.48	79.41
201819_at	SCARB1	949	SRB1 HDLQTL6 CD36L1 SR-BI CLA-1 CLA1	scavenger receptor class B, member 1	61.91	54.46	84.49	71.49	70.26	65.01	57.62	56.79	40.32	63.04	79.14	77.7	52.75	60.34	38.87	39.66	70.56	44.57	34.78	52.07	64.68	47.63	31.65	74.77	32.31	61.73	68.14	60.43	31.67	62.06	69.74
215834_x_at	SCARB1	949	SRB1 HDLQTL6 CD36L1 SR-BI CLA-1 CLA1	scavenger receptor class B, member 1	37.88	23.33	55.23	27.38	31.87	22.55	27.74	19.45	18.85	22.74	40.71	42.38	21.77	19.22	22.75	24.25	32.08	15.36	16.82	24.79	21.23	20.97	21.58	40.63	14.25	24.6	36.6	18.57	14.6	19.92	29.37
215835_at	SCARB1	949	SRB1 HDLQTL6 CD36L1 SR-BI CLA-1 CLA1	scavenger receptor class B, member 1	21.88	22.78	27.15	25.92	22.68	17.31	23.11	19.39	22.38	19.98	27.72	30.42	23.23	26.3	24.65	23.59	26.05	32.15	22.79	27.09	16.51	21.02	22.6	24.45	24.22	24.3	22.8	21.41	16.51	29.01	28.22
232421_at	SCARB1	949	SRB1 HDLQTL6 CD36L1 SR-BI CLA-1 CLA1	scavenger receptor class B, member 1	48.33	38.54	49.66	54.73	52.3	29.47	45.95	27.92	35.27	40.72	47.21	46.46	40.69	40.93	26.53	39.68	41.8	36.42	34.3	42.17	46.2	37.9	39.38	49.09	30.47	42.71	42.35	36.42	29.99	32.02	46.08
201646_at	SCARB2	950	CD36L2 HLGP85 EPM4 AMRF SR-BII LIMP-2 LIMPII LGP85	scavenger receptor class B, member 2	95.4	79.7	86.09	70.97	72.08	71.82	64.91	85.23	66.84	79.66	88.07	93.6	75.82	57.41	76.58	83.4	83.26	65.52	70.1	88.07	76.87	63.43	59.08	75.54	70.22	87.24	71.86	76.91	66.87	75.3	73.19
[truncated: 39,944 more rows]
