# Supplementary material for: ImmuSort, a database on gene plasticity and electronic sorting for immune cells
Source: Sci Rep. 2015 May 19;5:10370. doi: 10.1038/srep10370 (PMC4437374; doi:10.1038/srep10370)
Supplement: Supplementary Table S6 [file srep10370-s7.xls]

## Sheet: Sheet1
Probe set ID	Gene Symbol	ENTREZ_GENE_ID	Gene Alias	Gene Name	B cell	Hematopoietic stem cell	DC (spleen)	Macrophage (bone marrow)	CD8+ T cell	Macrophage (other)	Macrophage (peritoneal)	B cell precursor	Splenocyte	DC (bone marrow)	NK	Hematopoietic stem cell (LSK)	CD4+ T cell	DC (other)	T cell	Treg	Thymocyte
1417246_at	Pzp	11287	A1m A2m AI893533 MAM	pregnancy zone protein	20.96	20.93	18.11	21.86	20.18	19.64	19.95	19.03	19.59	26.69	24.05	18.24	20.08	19.95	20.91	21.89	18.99
1421666_a_at	Aanat	11298	AA-NAT Snat Nat-2 Nat4	arylalkylamine N-acetyltransferase	42.44	40.88	42.5	36.44	42.86	40.06	36.99	42.36	41.13	37.78	40.29	40.97	41.83	44.03	43.45	42.39	38.35
1416936_at	Aatk	11302	AATYK aatyk1 mKIAA0641	apoptosis-associated tyrosine kinase	32.56	37.34	43.9	63.02	29.79	49.73	56.2	37.28	39.84	59.75	35.68	35.85	33.84	45.43	30.13	34.47	30.27
1421839_at	Abca1	11303	ABC-1 Abc1	ATP-binding cassette, sub-family A (ABC1), member 1	55.43	40.57	46.08	85.83	41.4	75.94	68.22	43.91	63.16	77.72	44.85	40.77	45.08	62.07	43.07	43.72	48.35
1421840_at	Abca1	11303	ABC-1 Abc1	ATP-binding cassette, sub-family A (ABC1), member 1	88.74	78.86	66.3	98.33	66.82	97.35	96.13	65.78	91.82	97.03	83.56	75.72	76.27	89.93	66.72	81.64	81.43
1450392_at	Abca1	11303	ABC-1 Abc1	ATP-binding cassette, sub-family A (ABC1), member 1	45.07	31.12	26.03	77.5	31.74	69.01	58.77	36.34	46.51	66.29	32.59	33.8	32.88	55.92	32.85	30.66	38.66
1449588_at	Abca4	11304	D430003I15Rik Abcr RmP Abc10 AW050280	ATP-binding cassette, sub-family A (ABC1), member 4	20.73	50.75	19.76	15.72	18.67	25.23	17.94	20.06	17.14	14.25	18.05	53.76	17.32	22.42	18.85	17.34	18.3
1449302_at	Abca2	11305	Abc2 mKIAA1062 AI413825 D2H0S1474E	ATP-binding cassette, sub-family A (ABC1), member 2	47.31	60.38	39.93	55.52	64.81	50.81	47.93	49.65	52.16	49.88	62	62.76	62.49	52.72	61.89	65.74	60.12
1419931_at	Abcb7	11306	AU019072 Abc7 AA517758	ATP-binding cassette, sub-family B (MDR/TAP), member 7	61.87	66.96	52.39	60.5	68.9	71.41	65.11	67.05	68.83	55.46	55.72	76.68	62.64	57.06	64.4	56.52	63.79
1427490_at	Abcb7	11306	AU019072 Abc7 AA517758	ATP-binding cassette, sub-family B (MDR/TAP), member 7	59.7	60.65	56.72	67.87	64.96	58.5	58.15	72.07	63.21	62.1	57.25	57.39	63.35	56.89	71.44	57.85	67.13
1435006_s_at	Abcb7	11306	AU019072 Abc7 AA517758	ATP-binding cassette, sub-family B (MDR/TAP), member 7	90.1	89.38	89.62	89.87	88.58	86.2	89.55	89.89	89.87	87.52	89.18	87.83	90.06	83.72	89.28	90.1	91.32
1423570_at	Abcg1	11307	Abc8 White AW413978	ATP-binding cassette, sub-family G (WHITE), member 1	86.97	90.35	92.95	93.79	87.14	95.53	94.65	87.73	91.91	95.9	90.65	91.63	88.61	93.56	84.13	93.14	92.63
1455221_at	Abcg1	11307	Abc8 White AW413978	ATP-binding cassette, sub-family G (WHITE), member 1	58.4	57.33	66.74	71.76	59.42	67.7	67.69	57.74	61.49	73.63	62.67	57.96	60.24	68.62	53.86	72.37	66.79
1423177_a_at	Abi1	11308	NAP1 E3B1 Ssh3bp1	abl-interactor 1	95.98	90.21	96.05	97.95	94.28	94.83	97.31	95.04	95.95	97.01	95.61	88.53	95.68	96.04	94.91	96.59	94.4
1423178_at	Abi1	11308	NAP1 E3B1 Ssh3bp1	abl-interactor 1	33.97	41.57	25.21	26.48	43.33	40.49	37.15	37.97	35.42	24.57	27.29	49.64	32.16	33.05	33.57	27.82	31.13
1438506_s_at	Abi1	11308	NAP1 E3B1 Ssh3bp1	abl-interactor 1	84.92	81.91	86.59	86.65	84.76	88.02	89.16	85.62	82.88	83.03	85.95	81.35	84.17	88.13	84.88	86.86	79.5
1450890_a_at	Abi1	11308	NAP1 E3B1 Ssh3bp1	abl-interactor 1	92.55	86	92	96.59	91.86	93.28	95.61	92.4	95	95.3	90.94	86.88	93.08	93.78	92.15	93.07	90.73
1423999_at	Abl1	11350	c-Abl Abl AI325092 E430008G22Rik	c-abl oncogene 1, non-receptor tyrosine kinase	79.23	82.11	87.68	82.28	74.89	82.64	81.17	83.76	77.64	78.62	85.75	82.13	79.33	82.36	78.76	82.28	86.98
1441291_at	Abl1	11350	c-Abl Abl AI325092 E430008G22Rik	c-abl oncogene 1, non-receptor tyrosine kinase	40.49	34.28	26.69	24.14	37.52	32.05	23.92	42.28	28.48	20.67	39.34	32.21	30.41	29.93	32.55	33.22	36.95
1444134_at	Abl1	11350	c-Abl Abl AI325092 E430008G22Rik	c-abl oncogene 1, non-receptor tyrosine kinase	52.46	50.15	58.77	46.92	50.16	51.58	51.35	53.15	48.72	44.47	53.91	52.38	50.35	49.7	45.5	51.95	51.36
1445483_at	Abl2	11352	Abll AA536808 Arg	v-abl Abelson murine leukemia viral oncogene homolog 2 (arg, Abelson-related gene)	23.73	25.39	20.31	28.46	30.12	36.42	30.14	26.32	18.88	20.16	22	30.95	23.06	30.29	23.11	21.84	24.09
1455495_at	Abl2	11352	Abll AA536808 Arg	v-abl Abelson murine leukemia viral oncogene homolog 2 (arg, Abelson-related gene)	86.04	85.42	80.3	83.26	81.76	85.52	87.33	86.48	81.11	78.03	83.51	84.04	80.75	85.06	81.28	82.09	86.45
1455682_at	Abl2	11352	Abll AA536808 Arg	v-abl Abelson murine leukemia viral oncogene homolog 2 (arg, Abelson-related gene)	75.28	75.81	69.31	71.51	71.48	77.4	73.26	77.85	69.77	68.05	75.07	75.24	69.71	71.72	69.86	69.6	75.87
1424063_at	Abpa	11354	Abp Abpa Tcp Abpa27 Sal-1	androgen binding protein alpha	42.98	39.05	48.25	49.06	42.2	38.63	44.16	43.23	39.87	49.93	45.92	38.64	42.53	47.13	41.83	40.89	43.36
1448987_at	Acadl	11363	AA960361 LCAD AU018452 C79855	acyl-Coenzyme A dehydrogenase, long-chain	94.27	90.98	96.6	93.22	90.78	89.82	94.65	90.13	93.14	96.39	95.85	89.51	91.29	94.88	91.75	90.14	89.21
1448988_at	Acadl	11363	AA960361 LCAD AU018452 C79855	acyl-Coenzyme A dehydrogenase, long-chain	24.97	27.14	37.01	24.9	27.25	25.54	29.68	27.77	19.71	23.94	26.75	25.3	26.18	28.15	23.02	24.51	24.25
1415984_at	Acadm	11364	AU018656 MCAD	acyl-Coenzyme A dehydrogenase, medium chain	90.68	92.07	93.74	94.12	88.78	89.75	92.58	90.11	88.64	94.36	90.11	90.01	90.6	93.5	89.11	90.4	92.17
1424184_at	Acadvl	11370	vlcad	acyl-Coenzyme A dehydrogenase, very long chain	86.12	90.1	90.06	90.23	90.85	89.5	87.22	85.64	84.56	84.91	93.6	89.33	90.79	88.56	91.95	91.35	89.23
1460216_at	Acads	11409	Bcd1 SCAD Hdlq8 Bcd-1 AI196007	acyl-Coenzyme A dehydrogenase, short chain	70.7	68.7	72.72	80.49	70.92	69.09	76.72	71.36	63.3	81.34	73.15	70.65	74.86	71.74	74.45	74.36	73.59
1423621_a_at	Slc33a1	11416	AI788741 AI315656 D630022N01Rik Acatn	solute carrier family 33 (acetyl-CoA transporter), member 1	73.85	75.35	84.81	81.78	74.13	77.25	83.37	73.74	76.73	86.79	81.26	70.58	76.35	83.25	77.65	76.61	70.92
1417994_a_at	Accn1	11418	Mdeg BNaC1a BNaC1 ACIC2 BNC1 Accn1	amiloride-sensitive cation channel 1, neuronal (degenerin)	29.61	27.12	33.5	29.08	29.25	28.02	30.23	33.27	27.13	30.6	28.46	29.22	31.76	28.96	28.85	31.78	29.34
1455328_at	Accn2	11419	AI843610 ASIC ASIC1a BNaC2 Accn2 B530003N02Rik	amiloride-sensitive cation channel 2, neuronal	29	27.62	32.04	30.11	24.89	30.05	27.02	31.23	25.26	28.61	34.27	23.96	27.97	27.46	28.95	32.39	29.9
1427034_at	Ace	11421	CD143 AW208573	angiotensin I converting enzyme (peptidyl-dipeptidase A) 1	29.82	26.97	37.77	29.54	26.64	48.59	33.44	28.91	52.84	36.8	32.64	24.93	26.23	42.62	33.7	29.64	30.38
1451911_a_at	Ace	11421	CD143 AW208573	angiotensin I converting enzyme (peptidyl-dipeptidase A) 1	52.46	47.47	63.24	60.95	52.91	59.34	60.59	49.91	62.57	67.29	59.56	46.93	54.13	63.25	56.26	55.32	49.85
1422635_at	Ache	11423	mE1c mE1a mE1c-long mE1d mE1d' mE1e mE1b	acetylcholinesterase	29.68	36.84	26.81	23.94	31.85	30.73	25.59	27.85	46.95	29.31	23.19	43.84	29.09	30.12	26.12	24.02	20.87
1418708_at	Apoc4	11425	Acl	apolipoprotein C-IV	21.81	22.35	20.72	31.15	21.68	28.43	36.8	18.5	19.48	21.24	21.6	19.4	23.22	24.72	22.73	25.46	19.56
1428847_a_at	Macf1	11426	R74989 Acf7 mKIAA0465 ABP620 Aclp7 MACF	microtubule-actin crosslinking factor 1	95	90.76	86.04	88.46	93.39	93.39	92.12	88.17	96.95	87.83	90.49	92.1	92.95	89.06	90.34	94.8	89.97
1428848_a_at	Macf1	11426	R74989 Acf7 mKIAA0465 ABP620 Aclp7 MACF	microtubule-actin crosslinking factor 1	86.57	73.24	72.84	83.01	83.73	80.81	84.48	74.99	89.76	79.89	80.31	74.57	83.66	78.59	82.82	85.7	82.16
1439582_at	Macf1	11426	R74989 Acf7 mKIAA0465 ABP620 Aclp7 MACF	Microtubule-actin crosslinking factor 1	77.21	69.39	58.12	57.34	70.84	73.51	68.18	62.87	79.87	60.67	72.66	69.26	71.46	61.59	63.79	74.03	66.17
1423644_at	Aco1	11428	Irp1 Aco-1 Irebp	aconitase 1	72.23	72.76	74.76	83.43	73.69	82.14	86.25	65.64	74.18	82.75	76.22	73.67	74.28	78.52	76.14	72.59	72.43
1447080_at	Aco1	11428	Irp1 Aco-1 Irebp	aconitase 1	28.82	30.25	36.39	35.64	32.07	30.95	37.61	30.09	26.75	33.29	33.6	29.91	32	32.16	31.79	30.98	30.82
1456728_x_at	Aco1	11428	Irp1 Aco-1 Irebp	aconitase 1	88	86.12	91.81	93.75	85.69	89.38	94.58	81.62	88.35	95.76	92.47	81.8	90	91.44	88.81	91.34	87.82
1436934_s_at	Aco2	11429	D10Wsu183e Aco-2 Aco3	aconitase 2, mitochondrial	92.77	92.48	90.89	94.97	93.14	94.34	94.95	93.4	93.33	94.24	92.32	93.79	93.16	94.15	94.82	93.08	94.97
1451002_at	Aco2	11429	D10Wsu183e Aco-2 Aco3	aconitase 2, mitochondrial	93.06	90.54	93.19	95.78	93.02	91.81	94.59	92.41	92.55	95.5	92.8	91.34	93.84	93.42	94.96	93.16	94.99
1416408_at	Acox1	11430	D130055E20Rik Paox Acox AOX	acyl-Coenzyme A oxidase 1, palmitoyl	77.13	90.41	81.14	87.47	76.28	89.77	88.76	75.32	79.42	85.67	79.71	88.62	76.92	86.02	75.6	78.08	76.94
1416409_at	Acox1	11430	D130055E20Rik Paox Acox AOX	acyl-Coenzyme A oxidase 1, palmitoyl	68.37	74.65	70.83	85.2	70.55	80.24	80.51	70.29	66.68	84.66	67.59	73.15	70.53	78.82	72.65	67.47	70.31
1444518_at	Acox1	11430	D130055E20Rik Paox Acox AOX	Acyl-Coenzyme A oxidase 1, palmitoyl	51.31	52.82	52.57	51.16	48.08	50.89	46.48	48.09	39.16	51.67	50.51	51.75	50.35	51.98	45.38	52.46	51.78
1422715_s_at	Acp1	11431	LMW-PTP Acp-1 AI427468 4632432E04Rik	acid phosphatase 1, soluble	89.36	85.61	81.29	91.36	86.62	84.44	88.09	90.03	88.62	91.3	85.08	84.79	88.82	86.85	90.27	87.01	90.7
1422716_a_at	Acp1	11431	LMW-PTP Acp-1 AI427468 4632432E04Rik	acid phosphatase 1, soluble	72	82.06	72.19	66.56	78.75	83.03	79.72	74.45	80.02	66.97	69.93	88.12	72.59	75.05	80.29	70.14	71.79
1422717_at	Acp1	11431	LMW-PTP Acp-1 AI427468 4632432E04Rik	acid phosphatase 1, soluble	58.16	60.45	62.78	66.58	62.59	58.59	61.54	59.67	61.3	64.99	60.12	57.58	61.41	54.4	61.69	57.42	58.96
1449604_at	Acp1	11431	LMW-PTP Acp-1 AI427468 4632432E04Rik	acid phosphatase 1, soluble	42.15	35.68	40.89	40.79	38.18	32.09	37.32	36.93	36.3	43.12	41.64	34.15	40.5	35.19	39.79	42.07	38.96
1450720_at	Acp1	11431	LMW-PTP Acp-1 AI427468 4632432E04Rik	acid phosphatase 1, soluble	90.04	90.48	84.69	90.23	89.58	87.75	89.13	93.32	89.39	89.37	88.67	90.65	90.32	90.24	92.1	89.63	91.33
1450721_at	Acp1	11431	LMW-PTP Acp-1 AI427468 4632432E04Rik	acid phosphatase 1, soluble	94.71	94.51	94.51	93.94	94.37	92.24	93.2	95.68	94.14	94.64	94.15	94.11	94.61	93.69	95.25	93.74	95.41
1424654_at	Acp2	11432	LAP Acp-2	acid phosphatase 2, lysosomal	66.61	78.54	76.73	94.48	77.87	93.07	94.12	68.28	83.98	90.53	71.19	80.27	76.22	86.79	74.46	75.64	76.5
1424655_at	Acp2	11432	LAP Acp-2	acid phosphatase 2, lysosomal	53.2	62.33	74.13	93.52	59.73	86.06	90.86	52.03	72.1	89.95	60.69	62.05	65.18	81.65	65.44	63.97	66.02
1436788_at	Acp2	11432	LAP Acp-2	acid phosphatase 2, lysosomal	60.86	74.69	70.51	91.69	65.63	91.88	91.63	63.55	78.22	84.67	61.94	76.79	66.68	81.58	64.01	69.19	72.82
1431609_a_at	Acp5	11433	TRAP TRACP	acid phosphatase 5, tartrate resistant	87.77	53.45	84.72	84.63	90.92	81.62	87.79	78.26	94.3	90.34	81.67	50.67	90.75	80.38	89.59	91.96	85.32
1449895_at	Acr	11434		acrosin prepropeptide	42.12	39.8	43	46.49	39.02	32.99	40.24	41.93	33.68	44.69	36.01	38.45	39.36	35.1	41.04	37.18	38.74
1418852_at	Chrna1	11435	Acra AI608266 AI385656 Achr-1	cholinergic receptor, nicotinic, alpha polypeptide 1 (muscle)	27.94	27.45	32.41	29.83	23.37	22.97	29.24	31.79	25.54	30.32	28.78	21.77	26.88	28	24.7	27.51	25.87
1421202_at	Chrna4	11438	ENFL1 Acra-4 Acra4 EBN1	cholinergic receptor, nicotinic, alpha polypeptide 4	32.29	33.85	35.23	33.71	33.15	29.77	31.17	33.26	28.57	36.18	32.02	35.71	32.2	38.48	36.46	32.41	31.56
1421203_at	Chrna4	11438	ENFL1 Acra-4 Acra4 EBN1	cholinergic receptor, nicotinic, alpha polypeptide 4	37.94	34.13	43.9	42.81	36.48	29.95	43.42	39.2	35.15	51.59	44.54	30.37	41.67	40.45	35	42.5	37.15
1456354_at	Chrna4	11438	ENFL1 Acra-4 Acra4 EBN1	cholinergic receptor, nicotinic, alpha polypeptide 4	23.57	24.64	27.04	27.04	24.46	26.88	28.47	24.53	23.07	22.41	26.96	25.91	21.63	26.65	23.52	18.91	22.16
1450426_at	Chrna6	11440	Acra6 Nica6	cholinergic receptor, nicotinic, alpha polypeptide 6	23.62	22.36	20.14	18.79	24.03	18.25	23	20.68	15.95	21.58	23.86	22.22	22.36	21.39	22.22	23.66	22.16
1450427_at	Chrna6	11440	Acra6 Nica6	cholinergic receptor, nicotinic, alpha polypeptide 6	28.02	29.39	34.22	34.67	30.99	27.79	33.64	31.87	27.34	44.22	36.45	28.68	30.05	33.98	30.01	30.61	30.91
1440681_at	Chrna7	11441	alpha7 Acra7	cholinergic receptor, nicotinic, alpha polypeptide 7	29.62	27.9	31.59	24.98	25.7	26.11	24.24	23.38	25.89	26.08	26.73	25.6	28.71	22.04	23.4	23.82	24.29
1450299_at	Chrna7	11441	alpha7 Acra7	cholinergic receptor, nicotinic, alpha polypeptide 7	33.66	28.35	33.41	30.59	32.42	27.17	27.09	32.11	30.99	30.19	34.41	29.16	35.19	26.45	32.35	36.21	31.05
1420682_at	Chrnb1	11443	Acrb Achr-2	cholinergic receptor, nicotinic, beta polypeptide 1 (muscle)	66.39	62.85	57.64	27.71	52.65	46.37	28.72	56.36	60.5	33.56	50.45	64.47	47.24	49.42	48.01	50.32	52.62
1420744_at	Chrnb2	11444	Acrb2 C030030P04Rik [b]2-nAchR Acrb-2	cholinergic receptor, nicotinic, beta polypeptide 2 (neuronal)	46.3	43.07	54.57	51.51	44.92	40.45	47.82	45.52	42.21	51.86	51.65	40.8	48.73	49.18	46.05	49	43.73
1436428_at	Chrnb2	11444	Acrb2 C030030P04Rik [b]2-nAchR Acrb-2	cholinergic receptor, nicotinic, beta polypeptide 2 (neuronal)	46.4	38.89	39.88	45.09	46.73	41.8	35.41	41.79	42.44	36.76	40.59	38.87	44.63	41.9	47.29	46.66	44.57
1441837_at	Chrnb2	11444	Acrb2 C030030P04Rik [b]2-nAchR Acrb-2	cholinergic receptor, nicotinic, beta polypeptide 2 (neuronal)	30.05	29.91	36.36	21.59	28.57	21.2	23.19	22.99	25.16	25.22	34.87	28.38	24.85	30.85	27.73	24.16	19.98
1420761_at	Chrnd	11447	Achr-4 Acrd L10076	cholinergic receptor, nicotinic, delta polypeptide	16.7	15.31	18.11	18.02	16.6	14.83	21.09	15.05	10.83	19.56	18.87	14.43	16.67	13.96	15.37	16.78	15.99
1420560_at	Chrne	11448	AChrepsilon nAChRE Acre	cholinergic receptor, nicotinic, epsilon polypeptide	21.3	23.13	22.84	17.36	34.35	20.91	17.48	23.57	18.57	19.07	54.42	22.33	26.26	21.78	24.06	26.86	23.37
1427728_at	Chrng	11449	Acrg Achr-3	cholinergic receptor, nicotinic, gamma polypeptide	22.19	20.29	29.29	26.75	22.05	18.89	26.78	22.03	18.87	23.07	24.18	21.04	22.16	21.05	22.01	22.63	23.27
1449532_at	Chrng	11449	Acrg Achr-3	cholinergic receptor, nicotinic, gamma polypeptide	13.49	17.44	17.59	13.75	16.27	15.09	14.06	19.68	13.93	15.06	19.39	19.11	14.43	16.35	13.87	16.12	15.56
1452520_a_at	Chrng	11449	Acrg Achr-3	cholinergic receptor, nicotinic, gamma polypeptide	4.73	6.14	4.79	5.13	8.49	6.14	4.71	6.01	4.23	4.44	5.67	7.07	5.14	5.45	5.98	4.91	5.07
1422651_at	Adipoq	11450	APN 30kDa adipo Acrp30 Acdc GBP28 apM1	adiponectin, C1Q and collagen domain containing	35.31	28.01	31.96	31.03	25.98	44.47	25.74	38.07	27.3	27.08	24.38	30.91	34.37	28.25	33.32	36.77	26.55
1418878_at	Acrv1	11451	SP-10 Msa63	acrosomal vesicle protein 1	30.5	31.14	33.56	33.2	31.02	28.99	32.97	33.26	27.75	32.34	27.4	30.73	32.06	30.98	34.25	31.01	30.4
1427735_a_at	Acta1	11459	AA959943 Acts Acta-2 Actsk-1	actin, alpha 1, skeletal muscle	40.32	32.37	51.36	52.82	38.37	40.14	51.45	35.61	34.74	54.99	48.33	27.94	41.54	49.88	43.5	46.62	38.3
1419734_at	Actb	11461	beta-actin Actx E430023M04Rik	actin, beta	92.68	93.12	91.07	88.23	95.9	92.3	96.67	93.87	96.25	88.18	81.27	97.71	93.63	91.24	90.58	93.34	88.95
1436722_a_at	Actb	11461	beta-actin Actx E430023M04Rik	actin, beta	99.92	99.9	100	99.98	99.84	99.98	99.87	100	99.7	99.99	99.92	99.71	99.93	100	99.99	99.98	100
1415927_at	Actc1	11464	Actc-1	actin, alpha, cardiac muscle 1	32.29	30.5	38.81	40.08	33.73	42.02	42.71	30.36	25.9	44.85	35.94	28.74	35.34	40.4	36.86	34.65	31.8
1415779_s_at	Actg1	11465	Actg E51 AL023024 Actl	actin, gamma, cytoplasmic 1	99.98	99.8	100	100	99.97	100	100	99.82	99.91	100	100	99.75	99.97	100	99.99	99.99	99.91
1422340_a_at	Actg2	11468	SMGA Act4 ACTA3 Act-4	actin, gamma 2, smooth muscle, enteric	28.34	21.18	32.41	55.61	30.25	39.83	33.41	33.13	31.43	50.91	27.25	21.8	41.85	33.14	40.74	64.14	28.47
1419009_at	Actl7a	11470	Tact2	actin-like 7a	35.76	31.67	41.57	38.63	34.67	28.6	37.57	34.87	32.34	42.29	41.33	30.74	34.92	35.24	34.65	33.09	33.41
1424678_at	Actl7b	11471	Tact1	actin-like 7b	50.03	47.38	51.32	54.39	49.93	47.13	51.6	49.26	47.07	55.8	52.71	49.11	50.02	51.21	53.08	49.53	46.14
1448327_at	Actn2	11472	1110008F24Rik	actinin alpha 2	23.21	30.72	21.04	19.84	66.41	27.5	22.21	26.44	44.34	23.59	30.36	26.84	54.03	21.67	55.75	61.49	56.34
1418677_at	Actn3	11474		actinin alpha 3	20.74	30.11	21.95	29.18	29.68	31.63	29.45	26.7	23.36	21.51	28.09	32.86	26.28	24.93	38.52	22.11	29.03
1416454_s_at	Acta2	11475	SMalphaA 0610041G09Rik a-SMA Actvs alphaSMA	actin, alpha 2, smooth muscle, aorta	60.1	53.89	70.17	87.05	56.61	77.9	83.81	66.11	64.87	79.59	66.04	52.83	59.93	72.27	62.95	59.12	60.94
1444105_at	Acta2	11475	SMalphaA 0610041G09Rik a-SMA Actvs alphaSMA	actin, alpha 2, smooth muscle, aorta	18.01	20.96	13.5	16.43	21.94	20.82	16.37	32.57	19.52	12.89	17	19.6	21.49	17.18	20.02	19.9	18.31
1456658_at	Acta2	11475	SMalphaA 0610041G09Rik a-SMA Actvs alphaSMA	actin, alpha 2, smooth muscle, aorta	21.43	19.56	23.08	26.82	21.96	24.45	20.97	26.85	27.55	24.14	14.56	19.91	23.69	20.78	19.74	22.27	18.12
1416786_at	Acvr1	11477	Acvrlk2 ALK2 Acvr Tsk7L Alk8 SKR1 ActR-I ActRIA Alk-2 D330013D15Rik	activin A receptor, type 1	34.36	41.68	49.53	70.59	36.39	63.72	59.99	46.03	33.86	65.05	39.48	49.23	43.13	60.32	41.88	38.97	33.71
1416787_at	Acvr1	11477	Acvrlk2 ALK2 Acvr Tsk7L Alk8 SKR1 ActR-I ActRIA Alk-2 D330013D15Rik	activin A receptor, type 1	47.14	42.21	56.3	52.13	43.57	43.86	49.03	43.42	44.5	53.6	52.81	39.37	48.89	50.87	45.68	48.97	44.82
1448460_at	Acvr1	11477	Acvrlk2 ALK2 Acvr Tsk7L Alk8 SKR1 ActR-I ActRIA Alk-2 D330013D15Rik	activin A receptor, type 1	28.54	62.24	73.47	81.44	36.64	81	80.08	48.95	45.74	77.51	45.13	59.25	48.45	79.92	44.79	46.94	38.4
1422098_at	Acvr1b	11479	ActR-IB 6820432J04 Alk4 ActRIB Acvrlk4 SKR2	activin A receptor, type 1B	32.71	33.85	34.09	45.51	32.96	33.84	35.24	41.32	29.4	43.58	33.26	35.04	34.39	35.46	37.06	34.1	36.59
1433725_at	Acvr1b	11479	ActR-IB 6820432J04 Alk4 ActRIB Acvrlk4 SKR2	activin A receptor, type 1B	85.9	85.05	83.26	89.28	76.31	85.71	90.58	75.23	85.05	89.56	80.27	86.89	83.96	86.14	83.04	85.73	83.79
1437382_at	Acvr2a	11480	ActrIIa TactrII Acvr2	activin receptor IIA	67.21	77.69	71.24	73.34	71.53	84.28	76.67	72.17	71.93	72.08	70.22	80.83	69.95	76.09	67.28	68.77	66.21
1451004_at	Acvr2a	11480	ActrIIa TactrII Acvr2	activin receptor IIA	38.4	58.3	60.67	63.53	45.46	71.23	60.8	52.83	38.89	60.53	58.64	57.22	48.27	67.72	46.36	54.31	39.31
1419140_at	Acvr2b	11481	ActRIIB	activin receptor IIB	20.72	48.57	46.11	41.21	22.64	45.33	35.94	52.7	17	43.41	17.2	49.17	21.52	39.82	24.24	19.85	57.99
1439856_at	Acvr2b	11481	ActRIIB	activin receptor IIB	24.4	37.27	38.02	45.63	26.52	38.29	36.68	38.68	23.04	53.74	22.59	39.7	26.34	33.28	27.26	23.3	44.64
1435825_at	Acvrl1	11482	Acvrlk1 AI115505 Alk1 AI427544	activin A receptor, type II-like 1	37.98	31.49	57.55	62.82	38.55	59.48	58.42	31.81	46.78	63.32	38.15	34.11	47.77	62.69	46.76	42.61	38.06
1451604_a_at	Acvrl1	11482	Acvrlk1 AI115505 Alk1 AI427544	activin A receptor, type II-like 1	29.91	25.12	70.01	77.49	37.8	71.06	74.12	26.4	53.85	74.19	36.34	30.62	50.33	70.19	51.24	41.99	33.28
1418472_at	Aspa	11484	nur7 Acy-2 Acy2	aspartoacylase	36.27	48.9	44.05	38.96	37.32	50.45	51.75	33.85	39.92	39.7	40.91	47.45	37.17	45.18	34.17	40.69	32.99
1417976_at	Ada	11486		adenosine deaminase	73.76	82.4	70.3	70.67	76.9	69.86	62.59	78.84	74.73	54.81	82.93	82.31	73.43	74.18	79.64	76.52	91.2
1428103_at	Adam10	11487	kuz MADM 1700031C13Rik kuzbanian	a disintegrin and metallopeptidase domain 10	96.89	98.16	95.35	96.86	96.14	98.15	97.61	97.46	97.79	96	96.32	97.85	96.87	96.7	96.32	97.24	96.17
1450104_at	Adam10	11487	kuz MADM 1700031C13Rik kuzbanian	a disintegrin and metallopeptidase domain 10	53.27	54.48	37.09	75.48	59.38	65.32	61.84	71.16	69.38	64.72	39.64	55.59	57.61	52.53	68.8	46.82	56.34
1450105_at	Adam10	11487	kuz MADM 1700031C13Rik kuzbanian	a disintegrin and metallopeptidase domain 10	77.29	77.29	70.59	87.6	79.28	82.06	85.64	84.77	87.79	85	66.59	77.41	80.88	75.22	81.55	74.82	76.29
1460083_at	Adam10	11487	kuz MADM 1700031C13Rik kuzbanian	A disintegrin and metallopeptidase domain 10	39.57	39.28	30.38	27.31	38.22	35.59	36.31	39.58	45.34	29.48	28.48	38.24	34.68	31.04	32.87	29.51	34.04
1450248_at	Adam11	11488	AW060611 Mdc	a disintegrin and metallopeptidase domain 11	26.89	44.13	71.81	29.66	25.41	32.36	28.25	28.46	35.2	45.43	34.46	42	26.98	45.03	29.72	33.51	38.56
1455270_at	Adam11	11488	AW060611 Mdc	a disintegrin and metallopeptidase domain 11	44.39	55	72.84	44.51	39.77	48.69	42.06	44.78	46.98	55.92	46.32	53.93	43.49	54.65	46.53	48.01	51.57
1421171_at	Adam12	11489	mKIAA4001 Mltna	a disintegrin and metallopeptidase domain 12 (meltrin alpha)	19.08	23.71	24.86	32.77	23.15	37.93	41.43	22.29	20.52	31.2	22.71	23.33	23.82	24.48	30.48	25.48	39.53
1421172_at	Adam12	11489	mKIAA4001 Mltna	a disintegrin and metallopeptidase domain 12 (meltrin alpha)	30.63	30.76	38.73	42.59	32.71	51.05	55.32	34.51	29.89	48.66	35.54	28.19	38.56	36.9	41.69	51.09	52.27
1416080_at	Adam15	11490	MDC15 metargidin	a disintegrin and metallopeptidase domain 15 (metargidin)	31.35	41.39	36.2	76.26	33.02	67.42	69.91	32.71	37.75	66.1	39.27	48.63	40.03	58.22	39.13	37.14	30.17
1425170_a_at	Adam15	11490	MDC15 metargidin	a disintegrin and metallopeptidase domain 15 (metargidin)	20.26	27.02	22.19	70.43	22.02	48.11	54.69	23.43	24.54	55.93	21.42	34.15	25.82	34.68	26.89	21.09	20.05
1438760_x_at	Adam15	11490	MDC15 metargidin	a disintegrin and metallopeptidase domain 15 (metargidin)	62.64	72.61	68.68	90.8	65.63	86.77	89.81	63.77	68.68	87.14	61.74	74.69	72	82.91	67.35	70.68	60.54
1454206_a_at	Adam15	11490	MDC15 metargidin	a disintegrin and metallopeptidase domain 15 (metargidin)	47.63	46.35	52.39	72.09	47.89	55.12	58.36	50	48.54	66.22	47.19	46.08	50.27	54.13	50.08	48.92	44.79
1421857_at	Adam17	11491	CD156b Tace	a disintegrin and metallopeptidase domain 17	68.22	55.56	70.09	90.62	65.12	71.14	78.78	69.75	72.1	84.96	59.88	55.96	66.16	73.72	69.75	64.3	66.27
1421858_at	Adam17	11491	CD156b Tace	a disintegrin and metallopeptidase domain 17	92.87	89.79	94.42	97.41	90.08	96.22	96.97	87.77	92.29	95.22	91.35	89.49	88.88	94.05	88.57	91.16	88.26
1421859_at	Adam17	11491	CD156b Tace	a disintegrin and metallopeptidase domain 17	84.79	78.22	84.77	95.56	81.09	88.34	92.72	81.13	87.41	91.98	82.36	81.77	81.13	87.05	80.88	80.71	79.26
1418402_at	Adam19	11492	AL024287 Mltnb M[b]	a disintegrin and metallopeptidase domain 19 (meltrin beta)	85.02	37.15	92.3	66.89	89.22	76.51	65.22	79.76	88.3	78.76	52.64	39.4	83.51	76.13	83.15	90.13	52.48
1418403_at	Adam19	11492	AL024287 Mltnb M[b]	a disintegrin and metallopeptidase domain 19 (meltrin beta)	63.29	24.23	69.44	46.1	70.84	57.33	43.18	63.97	76.16	58.38	25.62	29.26	63.13	55.92	65.82	66.59	35.52
1460374_at	Adam2	11495	AI323749 Ph30-beta Ftnb	a disintegrin and metallopeptidase domain 2	22.73	20.04	24.7	25.98	20.23	15.91	24.59	21.62	20.86	28.53	26.18	16.38	23.37	22.32	21.31	21.77	25.04
1435293_at	Adam22	11496	AI854032 MDC2 2900022I03Rik	a disintegrin and metallopeptidase domain 22	32.65	64.75	73.6	41.57	39.26	65.05	36.14	35.3	49.66	41.51	36.27	68.56	38.45	55.07	36.7	36.15	34.64
1451812_at	Adam22	11496	AI854032 MDC2 2900022I03Rik	a disintegrin and metallopeptidase domain 22	36.92	41.25	49.24	39.28	39.01	37.95	41.25	31.36	28.25	36.5	34.72	43.21	37.33	38.09	33.77	36.96	30.97
1448329_at	Adam3	11497	Taz83 Cyrn1 tMDC	a disintegrin and metallopeptidase domain 3 (cyritestin)	23.52	25.72	19.57	21.77	20.79	24.09	20.71	22	15.66	19.64	23.33	21.8	19.64	18.45	18.71	17.83	19.27
1427502_at	Adam4	11498	AV274654 tMDCV	a disintegrin and metallopeptidase domain 4	53.86	51.32	60.79	51.78	56.93	47.1	51.37	53.7	51.69	60.02	57.87	48.24	58.62	55.66	49.48	57.46	55.07
1424798_a_at	Adam5	11499	tMDCII	a disintegrin and metallopeptidase domain 5	28.05	28.94	28.54	28.07	26.77	30.73	26.51	26.64	25.27	26.76	28.56	28.34	26.53	26.45	24.9	25.92	25.88
1420742_at	Adam7	11500	EAPI 9230104J12Rik EAP1	a disintegrin and metallopeptidase domain 7	18.89	17.81	17.16	18.74	19.88	17.47	19	18.88	14.12	16.18	21.51	17.37	18.4	17.34	20.55	20.47	18.78
1416871_at	Adam8	11501	CD156 CD156a E430039A18Rik MS2	a disintegrin and metallopeptidase domain 8	59.29	48.93	91.37	97.68	68.36	87.21	96.4	51.15	79.55	97.67	75.21	52	66.62	90.58	71.74	71.52	55.05
1416094_at	Adam9	11502	Mltng MDC9 AU020942 mKIAA0021	a disintegrin and metallopeptidase domain 9 (meltrin gamma)	89.05	84.7	90.32	98.08	76.56	96.2	97.24	81.88	85.61	95.8	85.41	81.28	76.88	93.73	76.45	77.52	69.76
1450716_at	Adamts1	11504	ADAMTS-1 METH1 ADAM-TS1 METH-1 ADAMTS C3-C5	a disintegrin-like and metallopeptidase (reprolysin type) with thrombospondin type 1 motif, 1	30.96	41.9	34.18	61.96	33.67	72.48	50.82	35.62	32.74	43.82	36.09	38.18	31.47	56.22	34.04	33.46	27.28
1418128_at	Adcy6	11512	mKIAA0422	adenylate cyclase 6	40.48	75.78	75.93	46.12	55.68	59.52	48.69	54.14	70.66	78.74	44.55	72.18	74.32	73.05	72.35	76.3	84.24
1420970_at	Adcy7	11513	AA407758	adenylate cyclase 7	76.35	70.2	70.49	87.86	80.91	82.77	82.41	71.02	85.07	78.5	71.71	72.2	77.05	73.94	76.37	75.91	68.65
1450065_at	Adcy7	11513	AA407758	adenylate cyclase 7	89.34	87.29	90.46	92.7	90.29	91.79	92.26	80.75	91.62	89.01	91.29	85.8	89.31	88.67	85.89	91.98	81.15
1456307_s_at	Adcy7	11513	AA407758	adenylate cyclase 7	96.76	98.19	98.18	97.96	98.09	98.79	97.35	93.75	98.25	95.81	98.52	98.24	97.09	96.51	95.59	98.49	94.87
1418754_at	Adcy8	11514	AW060868 AC8	adenylate cyclase 8	18.59	17.2	21.1	23.35	17.19	18.82	21.26	19.56	18.8	21.51	20.19	17.85	17.87	17.81	20.22	17.47	20.81
1418586_at	Adcy9	11515	AW125421 D16Wsu65e mKIAA0520 ACtp10	adenylate cyclase 9	48.99	69.41	56.55	73.96	35.36	63.76	60.68	53.62	45.28	67.15	47.27	63.94	50.02	62.46	44.13	54.36	56.48
1419811_at	Adcy9	11515	AW125421 D16Wsu65e mKIAA0520 ACtp10	adenylate cyclase 9	47.61	67.55	51.86	74.15	32.96	70.56	67.36	45.96	44.16	66.69	41.34	67.82	47.67	59.31	44.95	53.31	50.49
1434454_at	Adcy9	11515	AW125421 D16Wsu65e mKIAA0520 ACtp10	adenylate cyclase 9	46.8	56.97	42.97	67.42	44.19	63.31	59.47	47.54	45.51	56.79	35.13	60.49	44.22	51.65	46.89	43.94	45.63
1449620_s_at	Adcy9	11515	AW125421 D16Wsu65e mKIAA0520 ACtp10	adenylate cyclase 9	50.21	67.76	54.13	72.05	43.89	71.1	67.24	51.4	50.84	65.61	45.21	69.47	51.68	61.11	49.94	51.8	53.11
1423427_at	Adcyap1	11516	PACAP	adenylate cyclase activating polypeptide 1	24.61	23.42	27.95	20.48	25.53	21.63	24.27	22.6	23.8	23.24	30.14	22.82	25.58	22.7	21.84	25.7	22.89
1441778_at	Adcyap1	11516	PACAP	Adenylate cyclase activating polypeptide 1	16.56	16.47	17.3	14.65	17.67	15.05	18.62	14.33	18.75	10.56	16.56	16.94	14.75	13.03	14.72	14.38	15.12
1429022_at	Adcyap1r1	11517	2900024I10Rik AI846590 PACAP1-R PAC1R PAC1	adenylate cyclase activating polypeptide 1 receptor 1	19.61	24.51	14.61	16.31	22.01	36.36	24.53	21.72	15.26	15.94	21.75	22.59	19.53	20.8	23.34	19.02	16.53
1439042_at	Adcyap1r1	11517	2900024I10Rik AI846590 PACAP1-R PAC1R PAC1	adenylate cyclase activating polypeptide 1 receptor 1	15.77	18.14	15.74	14.27	16.36	20.37	16.44	14.3	11.16	11.75	14.85	18.9	14.18	15.26	15.63	15.32	14.18
1450799_at	Adcyap1r1	11517	2900024I10Rik AI846590 PACAP1-R PAC1R PAC1	adenylate cyclase activating polypeptide 1 receptor 1	44.68	44.93	51.36	51.16	47.46	48.12	47.97	45.46	41.8	50.64	48.11	43.63	47.05	48.49	47.61	47.93	47.79
1420953_at	Add1	11518	AI256389	adducin 1 (alpha)	77.48	63.99	55.47	87.22	79.64	74.43	78.92	78.94	86.1	86.77	67.64	66.15	80.96	72.81	84.54	78.05	77.27
1420954_a_at	Add1	11518	AI256389	adducin 1 (alpha)	62.28	64.43	52.94	74.36	71.1	67.44	62.05	72.44	70.56	72.36	64.98	65.04	69.45	64.89	73.78	66.51	71.99
1450054_at	Add1	11518	AI256389	adducin 1 (alpha)	93.96	94.39	92.97	93.88	95.18	93.9	92.33	93.77	96.04	93.08	95.81	94.22	95.92	93.28	95.17	96.82	94.94
1421975_a_at	Add2	11519	add97 2900072M03Rik	adducin 2 (beta)	31.41	32.67	22.97	29.48	30.6	38.66	26.87	29.87	50.52	25.1	19.6	39.12	29.92	26.38	33.81	26.01	26.31
1431076_at	Add2	11519	add97 2900072M03Rik	adducin 2 (beta)	36.68	39.82	44.12	34	37.85	44.03	39.09	35.93	51.11	35.73	41	39.04	35.48	35.55	36.14	32.97	34.85
1435287_at	Add2	11519	add97 2900072M03Rik	adducin 2 (beta)	21.31	29.2	18	16.52	18.84	20.23	15.58	19.25	54.15	13.15	18.14	30.93	22.28	17.05	21.34	18.16	14.61
1450442_at	Add2	11519	add97 2900072M03Rik	adducin 2 (beta)	44.85	43.07	48.03	37.3	43.79	37.11	41.01	45.56	53.11	42.91	47.29	42.6	46.66	43.53	39.05	44.74	36.11
1451914_a_at	Add2	11519	add97 2900072M03Rik	adducin 2 (beta)	23.01	31.43	19.87	20.68	28.31	32.8	26.86	20.5	43.25	20.62	22.13	36.56	25.44	22.18	24.84	21.2	20.13
1448318_at	Plin2	11520	Adrp ADPH AA407157 Adfp	perilipin 2	75.43	88.82	93.03	99.4	79.04	98.14	99.86	86.64	88.85	98.24	89.69	87.36	80.41	95.16	81.98	82.93	88.96
1416225_at	Adh1	11522	Adh-1-t ADH-AA AI194826 Adh-3e Adh1-e Adh1-t Adh3-e Adh-1e Adh-1t Adh1tl Adh-1	alcohol dehydrogenase 1 (class I)	41.16	42.46	46.65	40.18	48.39	52.41	40.94	39.4	47.34	40.79	47.84	40.44	69.21	47.84	58.4	64.89	43.85
1421058_at	Adh7	11529	AI325182 Adh-3e Adh-3t Adh3-t Adh3-e Adh3 Adh-3 Adt-1 Adh4	alcohol dehydrogenase 7 (class IV), mu or sigma polypeptide	16.65	15.76	13.75	34.99	16.16	23.25	20.15	18.21	15.49	21.1	18.76	16.03	17.98	25.03	17.99	18.23	14.66
1450110_at	Adh7	11529	AI325182 Adh-3e Adh-3t Adh3-t Adh3-e Adh3 Adh-3 Adt-1 Adh4	alcohol dehydrogenase 7 (class IV), mu or sigma polypeptide	36.86	31.59	42.41	53.75	37.69	31.3	39.88	40.15	30.32	53.16	50.67	29.04	43.94	38.43	40.72	47.93	41.65
1416185_a_at	Adh5	11532	GSNOR Adh3 Adh-5	alcohol dehydrogenase 5 (class III), chi polypeptide	97.19	98.4	97.64	97.28	97.98	96.9	97.14	97.93	95.73	96.72	97.96	98.47	97.75	97.36	98.05	97.84	98.13
1443380_at	Adh5	11532	GSNOR Adh3 Adh-5	alcohol dehydrogenase 5 (class III), chi polypeptide	24.48	19.53	25.67	24.58	26.34	21.24	23.6	27.94	20.05	25.22	19.88	18.57	23.51	25.58	25.45	20.91	22.42
1416319_at	Adk	11534	5033405D03Rik AI987814 AI255373 Ak 2310026J05Rik	adenosine kinase	72.33	79.52	71.69	82.42	77.94	72.76	80.66	75.36	72.52	74.16	65.95	80.24	84.24	71.69	85.15	83.79	79.27
1421767_at	Adk	11534	5033405D03Rik AI987814 AI255373 Ak 2310026J05Rik	Adenosine kinase	28.15	34.33	31.47	38.86	31.58	25.22	32.39	33.74	27.83	33.45	32.67	27.53	37.14	29.51	40.69	37.9	37.63
1438292_x_at	Adk	11534	5033405D03Rik AI987814 AI255373 Ak 2310026J05Rik	adenosine kinase	88.45	93.95	89.5	92.75	90.75	88.39	92.81	87.41	93.63	88.03	83.13	92.71	95.16	86.48	94.9	96.15	91.7
1446068_at	Adk	11534	5033405D03Rik AI987814 AI255373 Ak 2310026J05Rik	adenosine kinase	48.29	48.94	38.36	38.33	44.22	41.67	38.03	44.1	45.93	35.69	27.64	48.99	50.79	36.82	46.5	51.81	49.15
1446675_at	Adk	11534	5033405D03Rik AI987814 AI255373 Ak 2310026J05Rik	adenosine kinase	39.2	43.4	29.29	23.56	45.46	38.13	31.31	39.38	40.63	24.2	29.26	47.22	39.35	33.31	42.35	39.16	38.98
1449641_at	Adk	11534	5033405D03Rik AI987814 AI255373 Ak 2310026J05Rik	adenosine kinase	42.27	48.89	38.71	41.34	51.69	42.37	49.94	45.77	41.02	33.02	35.44	51.98	50.96	37.44	54.8	45.56	45.76
1416077_at	Adm	11535	AM	adrenomedullin	53.33	22.43	38.04	50.49	29.02	50.22	42.35	34.42	38.87	42.77	20.88	23.58	29.02	48.13	50.17	19.07	21.49
1447839_x_at	Adm	11535	AM	adrenomedullin	66.23	41.88	63.39	58.06	47.93	69.84	60.74	61.5	57.79	54.47	48.39	42	50.62	70.72	63.39	49.98	39.09
1418554_at	Gpr182	11536	Gpcr22 MB10 Gpcr17 NOW Admr AM-R G10-D	G protein-coupled receptor 182	40.93	39.89	45.59	41.57	38.7	37	38.91	39.46	40.78	40.77	47.19	36.16	42.19	44.12	41.22	42.34	40.72
1417867_at	Cfd	11537	Adn DF	complement factor D (adipsin)	24.44	27.18	24.92	22.52	24.68	31.59	25.37	25.02	24.23	22.11	24.45	26.59	23.97	22.15	25.06	21.63	25.87
1427331_at	Adora1	11539	A1AR AA1R Ri A1R A1-AR AI848715 BB176431	adenosine A1 receptor	30.7	30.29	38.3	36.56	30.25	34.36	33.41	31.46	30.24	42.61	36.45	27.9	33.68	32.6	29.38	32.03	29.64
1435495_at	Adora1	11539	A1AR AA1R Ri A1R A1-AR AI848715 BB176431	adenosine A1 receptor	31.51	31.49	33.54	31.69	36.47	38.69	33.22	32.81	25.9	28.84	26.44	36.68	30.44	32.65	31.81	29.9	29.8
1427519_at	Adora2a	11540	AA2AR A2aR A2AAR	adenosine A2a receptor	43.12	37.32	42.55	42.97	56.62	38.91	50.31	27.15	52.71	57.37	54.58	45.71	52.93	43.05	60	46.66	42.85
1460710_at	Adora2a	11540	AA2AR A2aR A2AAR	adenosine A2a receptor	67.31	64.85	67.77	63.85	81.33	59.26	74.26	55.51	75.66	77.81	79.86	72.26	76.11	67.76	76.85	74.11	66.54
1434430_s_at	Adora2b	11541	A2BAR A2b AI605384 A2BR AA2BR AI480866	adenosine A2b receptor	11.36	27.63	32.51	45.24	16.78	47.35	60.07	12.93	20.93	63.63	25.42	24.6	19.27	55.66	23.87	16.01	10.7
1434431_x_at	Adora2b	11541	A2BAR A2b AI605384 A2BR AA2BR AI480866	adenosine A2b receptor	11.47	28.01	36.75	46.95	18.53	45.45	59.28	14.08	18.12	65.48	25.45	24.58	19.96	55.88	24.2	13.85	11.24
1434772_at	Adora2b	11541	A2BAR A2b AI605384 A2BR AA2BR AI480866	adenosine A2b receptor	29.17	33.61	44.04	55.75	35.56	51.04	64.21	30.34	33.06	66.61	36.46	35.47	37.3	54.57	38.52	32.59	27.12
1450214_at	Adora2b	11541	A2BAR A2b AI605384 A2BR AA2BR AI480866	adenosine A2b receptor	39.75	39.51	59.7	67.8	43.27	55.07	71.01	38.26	39.42	81.74	51.38	39.14	46.98	65.86	45.68	42.01	37.8
1429609_at	Adora3	11542	ARA3 4930578J19Rik Gpcr2 A3R 1700001D09Rik A3AR AA3R	adenosine A3 receptor	38.13	39.56	45.66	38.09	38.19	45.36	38.12	37.1	38.53	39.93	39.32	41.38	37.81	44.73	37.22	38.88	42.99
1430482_at	Adora3	11542	ARA3 4930578J19Rik Gpcr2 A3R 1700001D09Rik A3AR AA3R	adenosine A3 receptor	15.17	16.48	39.73	20.41	15.29	37.07	17.74	11.11	18.34	31.84	16.67	17.11	14.26	33.78	16.92	13.66	11.51
1448333_at	Adprh	11544	Arh1	ADP-ribosylarginine hydrolase	92.66	87.31	93.14	92.76	89.86	89.95	92.63	88.34	89.31	94.71	92.21	86.73	90.96	92.22	91.45	91.9	89.66
1460183_at	Adprh	11544	Arh1	ADP-ribosylarginine hydrolase	50.32	52.34	52.5	51.71	55.3	51.94	54.24	54.8	47.66	50.26	52.66	52.01	51.76	52.87	50.78	52.35	48.33
1422502_at	Parp1	11545	C80510 Adprp sPARP-1 PARP AI893648 Adprt1 5830444G22Rik ARTD1 PPOL parp-1	poly (ADP-ribose) polymerase family, member 1	94.37	89.6	88.9	91.52	86.72	85.22	81.46	95.13	89.15	89.14	88.68	88.53	87.46	86.1	90.94	88.68	93.6
1422503_s_at	Parp1	11545	C80510 Adprp sPARP-1 PARP AI893648 Adprt1 5830444G22Rik ARTD1 PPOL parp-1	poly (ADP-ribose) polymerase family, member 1	94.59	89.39	85.81	87.43	84.75	82.83	80.4	93.69	89.89	85.25	84.79	88.2	85.09	82.62	87.78	85.12	91.63
1435368_a_at	Parp1	11545	C80510 Adprp sPARP-1 PARP AI893648 Adprt1 5830444G22Rik ARTD1 PPOL parp-1	poly (ADP-ribose) polymerase family, member 1	95.76	95.36	87.87	88.24	90.71	92.64	86.11	96.42	94.64	81.86	88.99	96.16	88.84	86.81	90.44	89.1	92.08
1443573_at	Parp1	11545	C80510 Adprp sPARP-1 PARP AI893648 Adprt1 5830444G22Rik ARTD1 PPOL parp-1	poly (ADP-ribose) polymerase family, member 1	76	61.39	58.89	49.25	59.42	53.42	47.93	76.43	67.43	50.94	55.99	59.22	60.55	52.95	60.34	64.38	67.81
1417800_at	Parp2	11546	Adprt2 PARP-2 ARTD2 Adprtl2 C78626 Aspartl2	poly (ADP-ribose) polymerase family, member 2	91.86	89.61	90.2	84.76	89.23	86.43	87.15	90.52	91.4	85.24	88.92	87.12	89.1	86.46	89.22	89.18	88.79
1422183_a_at	Adra1b	11548	[a]1b	adrenergic receptor, alpha 1b	37.31	33.74	35.16	35.68	35.58	34.34	35.34	38.01	33.87	32.48	35.42	34.66	32.86	35.7	38.42	33.39	36.39
1421659_at	Adra1a	11549	Adra1c	adrenergic receptor, alpha 1a	20.58	19.37	20.2	39.55	21.7	25.16	31.56	18.85	15.2	20.93	19.84	22.1	20.82	25	19.2	24.27	18.84
1459351_at	Adra1a	11549	Adra1c	adrenergic receptor, alpha 1a	16.01	17.52	23.3	43.64	23.22	21.6	35.56	16.25	17.11	26.1	26.34	14.32	29.01	21.28	18.53	33.65	20.56
1423022_at	Adra2a	11551	alpha2-C10 AW122659 Adra-2 alpha2A alpha2A-AR alpha(2A)AR Adra-2a	adrenergic receptor, alpha 2a	25.89	21.57	24.73	24.11	22.72	24.68	24.12	24.03	26.66	47.56	27.51	23.22	24.07	22.39	24.66	26.96	20.33
1433600_at	Adra2a	11551	alpha2-C10 AW122659 Adra-2 alpha2A alpha2A-AR alpha(2A)AR Adra-2a	adrenergic receptor, alpha 2a	25.03	24.76	24.66	36.84	29.15	38.25	22.71	25.62	28.4	68.18	25.26	29.23	27.97	34.58	27.39	27.36	24.72
1433601_at	Adra2a	11551	alpha2-C10 AW122659 Adra-2 alpha2A alpha2A-AR alpha(2A)AR Adra-2a	adrenergic receptor, alpha 2a	19.17	19.15	18.1	21.61	21.73	22.65	12.45	18.24	18.03	40.73	15.56	19.49	17.76	20.68	26.49	17.92	18.31
1439645_at	Adra2b	11552	[a]2B alpha2B Adra-2b alpha2-C2	adrenergic receptor, alpha 2b	18.41	20.34	20.41	18.72	20.13	20.68	19.42	22.97	19.89	18.62	22.61	17.23	20.58	19.53	18.67	18.88	18.26
1450003_at	Adra2b	11552	[a]2B alpha2B Adra-2b alpha2-C2	adrenergic receptor, alpha 2b	12.8	14.23	13.9	13.43	16.91	12.45	13.87	19.4	11.6	13.33	12.04	15.86	13.55	12.82	13.06	14.17	14.76
1422335_at	Adra2c	11553	alpha2-C4 Adra-2c alpha2C [a]2C	adrenergic receptor, alpha 2c	23.91	31.86	26.33	28.45	29.47	31.46	30.84	30.34	28.57	28	29.35	30.17	26.31	28.55	25.24	24.53	27.51
1435296_at	Adra2c	11553	alpha2-C4 Adra-2c alpha2C [a]2C	adrenergic receptor, alpha 2c	36.92	33.63	37.9	28.85	41.26	34.7	28.41	35.03	31.76	37.78	39.52	31.78	39.35	31.72	39.83	39.97	35.45
1439762_x_at	Adra2c	11553	alpha2-C4 Adra-2c alpha2C [a]2C	adrenergic receptor, alpha 2c	11.89	13.28	14.96	16.68	13.53	10.86	17	14.22	15.2	18.84	15.48	11.2	14.62	12.33	14.05	13.41	15.27
1457328_at	Adra2c	11553	alpha2-C4 Adra-2c alpha2C [a]2C	adrenergic receptor, alpha 2c	27.5	26.67	26.5	25.11	27.51	25.14	26.44	26.21	19.13	22.56	26.86	27.44	23.83	24.42	26.41	24.06	24.34
1423420_at	Adrb1	11554	beta-AR Adrb-1	adrenergic receptor, beta 1	29.98	25.46	37.27	28.74	39.07	53.14	39.13	26.54	51.16	30.23	65.49	25.4	28.96	54.79	28.41	33.93	29.15
1437302_at	Adrb2	11555	Badm Gpcr7 Adrb-2	adrenergic receptor, beta 2	74.08	58.29	64.34	68.89	63.6	75.43	64.49	51.99	87.78	65	52.16	65.36	61.13	58.18	58.62	67.31	58.22
1421555_at	Adrb3	11556	Adrb-3	adrenergic receptor, beta 3	28.13	23.77	28.53	30.48	29.73	24.37	29.18	28.29	27.23	23.91	25.66	25.69	29.56	25.85	33.08	27.32	28.85
1455918_at	Adrb3	11556	Adrb-3	adrenergic receptor, beta 3	17.58	18.02	14.13	19.41	21.11	24.1	21.58	19.68	17.9	20.7	14.99	20.53	17.87	20.28	23.99	17.56	17.27
1418372_at	Adsl	11564	Asl Adl	adenylosuccinate lyase	85.48	86.88	80.93	78.77	87.77	77.28	78.74	82.8	81.29	77.93	82.81	86.9	86.4	80.29	90.11	85.67	87.74
1449383_at	Adssl1	11565	Adss1 AI528595 Adss	adenylosuccinate synthetase like 1	64.07	81.78	70.47	86.59	46.7	80.82	88.05	82.74	68.34	87.86	72.56	82.5	43.8	78.98	52.51	47.78	65.6
1460726_at	Adss	11566	AI314886 Adss2 AS	adenylosuccinate synthetase, non muscle	93.55	92.4	91.69	92.81	94.33	88.44	91.19	94.44	92.25	90.54	92.02	91.24	94.96	88.89	95.18	94.9	94.86
1419148_at	Avil	11567	Advil DOC6	advillin	30.22	28.2	30.16	41.59	37.85	41.4	34.15	29.03	30.25	42.9	62.39	30.04	35.64	46.14	36.39	35.2	31.9
1422514_at	Aebp1	11568	ACLP	AE binding protein 1	43.14	41.33	41.61	60.75	39.28	56.5	57.14	44.72	37.61	50.27	48.36	35	38.44	46.08	42.75	41.79	41.87
1450637_a_at	Aebp1	11568	ACLP	AE binding protein 1	26.26	38.24	22.13	49.52	36.71	60.35	50.86	38.57	23.95	29.32	29.74	39.63	27.27	37.96	32.34	26.84	30.62
1421021_at	Aebp2	11569	AU023766 B230313N05Rik	AE binding protein 2	44.47	37.23	55.19	50.09	57.54	43.43	47.38	36.59	48.18	54.88	48.33	37.89	63.08	57.72	59.53	63.75	54.27
1434080_at	Aebp2	11569	AU023766 B230313N05Rik	AE binding protein 2	93.97	94.75	96.47	92.47	96.84	93.95	92.65	91.89	94.17	95.49	96.55	94.38	97.28	95.02	97.3	97.22	94.92
1435070_at	Aebp2	11569	AU023766 B230313N05Rik	AE binding protein 2	80.84	82.27	87.52	78.54	85.64	78.52	81.35	79.11	80.71	81.99	83.19	79.49	86.78	83.22	86.95	85.8	82.17
1437743_at	Aebp2	11569	AU023766 B230313N05Rik	AE binding protein 2	76.66	76.42	83.54	75.98	83.41	75.56	76.29	77.68	77.48	77.88	79.56	75.03	84.65	78.72	86.62	83.69	82.39
1455616_at	Aebp2	11569	AU023766 B230313N05Rik	AE binding protein 2	72.67	62.73	81.77	61.4	74.68	61.76	64.25	63.32	67.61	73.84	76.93	58.25	79.42	73.93	73.45	80.97	74.38
1416325_at	Crisp1	11571	Aeg1 CRISP-1 AW324342	cysteine-rich secretory protein 1	31.23	21.74	22.22	19.46	23.16	15.68	20.58	25.67	20.31	47.1	32.78	17.98	20.85	32.39	19.56	19.97	19.88
1449838_at	Crisp3	11572	Aeg2 SGP28 CRS3 CRISP-3	cysteine-rich secretory protein 3	62.88	15.43	14.84	12.26	18.24	11.75	20.51	30.23	42.1	22.86	18.04	16.93	16.65	25.36	13.61	17.6	13.66
1416645_a_at	Afp	11576		alpha fetoprotein	55.77	75.07	27.88	79.72	71.19	54.6	65.32	24.25	56.99	69.8	60.06	72.05	60.05	66.28	70.5	56.25	54.64
1416646_at	Afp	11576		alpha fetoprotein	44.31	60.3	22.75	66.71	61.23	44.32	51.86	22.54	45.33	56.51	44.4	59.85	48.94	52.28	59.12	43.68	42.32
1436879_x_at	Afp	11576		alpha fetoprotein	48.24	65.27	20.79	66.29	62.24	49.76	55.87	23.22	46.84	55.35	48.69	63.31	49.46	56.18	60.86	45.16	46.11
1436880_at	Afp	11576		Alpha fetoprotein	12.31	17.2	11.9	20.43	15.17	18.76	20.43	13.77	12.37	22.11	16.24	15.84	12.77	18.12	15.58	13.35	14.28
1436881_x_at	Afp	11576		alpha fetoprotein	29.8	38.82	12.25	47.69	39	32.34	37.24	15.62	26.73	38.54	33.16	36.45	30.79	35.83	37.43	28.18	30.62
1434665_at	Aga	11593	AW060726	aspartylglucosaminidase	80.06	84.29	85.47	92.71	84.85	86.86	91.37	81.01	79.65	89.73	84.42	83.99	83.95	86.92	84.08	83.59	82.49
1449827_at	Acan	11595	Cspg1 cmd Agc1 Agc b2b183Clo	aggrecan	45.43	39.78	46.41	36.58	44.43	45.88	45.24	43.86	41.45	43.63	44.19	38.43	43.73	41.88	43.45	42.1	54.46
1420428_at	Ager	11596	RAGE	advanced glycosylation end product-specific receptor	39.03	37.06	40.79	24.02	40.21	31.58	22.8	38.01	36.17	27.82	30.66	36.57	44.19	37.91	43.45	53.16	46.45
1441958_s_at	Ager	11596	RAGE	advanced glycosylation end product-specific receptor	36.65	38.63	35.84	12.45	36.59	33.04	14.2	44.77	25.34	15.99	28.93	35.19	41.15	37.69	33.26	58.73	52.9
1421441_at	Angpt1	11600	1110046O21Rik Ang-1 Ang1	angiopoietin 1	19.98	59.24	13.16	18.2	18.88	30.95	19.66	31.65	21.38	15.18	20.08	67.83	20.67	19.28	16.78	15.02	35.85
1439066_at	Angpt1	11600	1110046O21Rik Ang-1 Ang1	angiopoietin 1	28.45	91.94	41.61	32.54	27.34	44.18	28.09	53.07	49.61	35.38	58.13	94.27	30.93	28.95	32.45	24.88	68.01
1448831_at	Angpt2	11601	Agpt2 Ang-2 Ang2	angiopoietin 2	45.17	40.43	38.29	64.23	38.54	62.77	59.35	45.13	44.67	42.63	35.65	39.39	38.99	59.33	43.7	40.99	46.39
1459636_at	Angpt2	11601	Agpt2 Ang-2 Ang2	angiopoietin 2	23.51	33.43	15.39	17.59	31.79	34.77	21.44	34.52	24.3	15.78	15.36	39.97	23.45	29.35	25.77	22.86	29.8
1450325_at	Angpt4	11602	Agpt4 Ang3	angiopoietin 4	38.49	35.13	40.03	42.19	38.1	37.8	39.05	39.21	35.07	35.8	38.19	35.76	40.68	39.75	42.84	39.68	40.95
1455427_at	Angpt4	11602	Agpt4 Ang3	angiopoietin 4	17.57	19.78	23.07	24.43	19.02	28.29	20.31	20.73	13.41	20.16	18.94	18.31	17.61	25.27	18.12	17.97	18.31
1426670_at	Agrn	11603	nmf380 Agrin	agrin	49.01	63.28	56.74	71.96	55.75	78.32	75.18	44.42	70.34	72.88	49.28	61.25	52.21	71.98	63.47	63.93	55.97
1443980_at	Agrn	11603	nmf380 Agrin	agrin	13.73	13.73	13.13	17.17	12.31	18.69	17.16	12.8	13.94	18.73	12.68	16.38	10.87	21.12	15.55	10.37	10.89
1421690_s_at	Agrp	11604	Agrt Art	agouti related protein	32.48	29.06	26.2	25.89	35.47	29.87	22.99	42.46	20.72	31.86	34.88	30.97	33.18	32.28	37.81	33.39	36.6
1418248_at	Gla	11605	Ags	galactosidase, alpha	64.31	64.83	64.98	96.15	69.55	85.37	93.23	64.01	61.98	92.2	65.87	67.95	66.87	83.95	70.48	62.82	63.61
1449006_at	Gla	11605	Ags	galactosidase, alpha	32.82	27.14	27.37	86.38	28.37	62.97	78.84	29.15	31.04	72.08	23.39	29.67	26.8	57.78	33.16	29.71	27.05
1459738_x_at	Gla	11605	Ags	galactosidase, alpha	19.47	17.71	18.38	24.06	18.95	21.06	24.4	17.52	16.36	18.2	23.06	16.57	17.54	22.89	18.34	20.16	18.4
1423396_at	Agt	11606	AngII AngI Aogen AI265500 Serpina8	angiotensinogen (serpin peptidase inhibitor, clade A, member 8)	15.43	17.37	18.04	19.05	16.69	21.97	15.79	17.87	13.08	16.41	21.54	15.39	15.45	20.91	17.95	17.39	16.4
1436739_at	Agtr1a	11607	AT2R1A Agtr-1a AT2R1 AT1a Agtr1 Angtr-1a AG2S 1810074K20Rik AT1 AI551199	angiotensin II receptor, type 1a	30.01	38.72	34.05	31.12	30.68	34.92	33.88	30.72	55.17	35.04	34.08	36.56	34.99	32.62	26.89	28.41	23.83
1446527_at	Agtr1b	11608	AT2R1B Angtr-1b Agtr-1b AT1B	angiotensin II receptor, type 1b	21.8	20.35	23.61	23.3	21.18	17.54	23.19	21.19	20.75	22.84	24.24	18.79	22.48	20.41	21.34	20.28	20.92
1415832_at	Agtr2	11609	AW107640 AI316812	angiotensin II receptor, type 2	14.16	14.01	13.47	13.08	16.39	14.57	16.4	15.6	12	11.54	12.84	16.31	13.42	15.7	15.91	14.46	14.91
1422965_at	Agtrap	11610	Atrap 3300002E14Rik AT1R D4Wsu124e	angiotensin II, type I receptor-associated protein	40.88	66.6	50.49	77.73	58	69.89	85.01	52.62	54.07	80.9	76.59	70.14	57.35	73.31	64.26	56.64	67.36
1460596_at	Agtrap	11610	Atrap 3300002E14Rik AT1R D4Wsu124e	angiotensin II, type I receptor-associated protein	61.17	73.68	67.54	77.61	67.55	72.73	86.49	68.48	60.06	82.76	78.58	73.7	68.66	75.98	69.5	68.76	76.64
1418833_at	Agxt	11611	Agt1 Agxt1 SPT AGT	alanine-glyoxylate aminotransferase	31.84	28.5	37.14	38.33	36.78	30.68	36.86	30.39	32.01	40.45	34.14	30.37	34.78	35.23	35.77	34.47	31.17
1417760_at	Nr0b1	11614	Ahc AHX Dax1 DAX-1 Ahch	nuclear receptor subfamily 0, group B, member 1	16.43	15.84	18.64	17.82	16.89	18.33	18.71	17.42	15.16	13.73	20.45	17.89	16.27	15.76	15.89	15.91	13.76
1422631_at	Ahr	11622	Ahre bHLHe76 Ah Ahh In	aryl-hydrocarbon receptor	75.58	72.35	92.82	76.31	61.4	78.77	79.01	52.91	79.25	88.18	85.68	69.86	71.53	90.08	68.12	84.23	73.6
1450695_at	Ahr	11622	Ahre bHLHe76 Ah Ahh In	aryl-hydrocarbon receptor	47.01	42.66	58.39	47.94	44.13	48.31	45.61	43.49	46.8	57.2	50.69	41.54	44.67	56.54	43.4	49.91	45.75
1420796_at	Ahrr	11624	mKIAA1234	aryl-hydrocarbon receptor repressor	21.64	33.46	43.07	73.53	21.72	55.22	43.55	21.66	21.46	84.79	35.6	31.9	29.04	58.64	32.25	27.91	16.46
1455093_a_at	Ahsg	11625		alpha-2-HS-glycoprotein	19.22	25.85	17.3	14.06	22.81	23.59	14.38	18.91	15.9	11.66	17.76	29.11	16.72	17.32	18.47	17.94	21.82
1420577_at	Aicda	11628	Arp2 Aid	activation-induced cytidine deaminase	66.95	32.71	31.67	33.93	40.06	36.6	35.23	40.61	63.79	34.13	26.86	34.43	37.04	39.85	41.8	36.39	29.67
1418204_s_at	Aif1	11629	G1 AIF-1 D17H6S50E AI607846 Iba1	allograft inflammatory factor 1	46.95	32.47	85.41	94.19	38.81	93.31	77.21	26.4	84.51	88.88	32.46	38.51	34.36	90.47	40.53	39.97	32.66
1426942_at	Aim1	11630	AI463325 AI462491	absent in melanoma 1	74.84	40.25	78.9	78.52	80.97	66.54	79.92	63.34	83.28	82.48	83.65	39.5	84.52	76.93	78.62	83.7	47.88
1423128_at	Aip	11632	AW476050 D19Bwg1412e Fkbp16 Ara9 Xap2 AA408703	aryl-hydrocarbon receptor-interacting protein	87.59	85.5	85.1	89.56	90.84	84.37	87.26	86.25	89.75	90.15	88.82	86.98	90.11	87.11	91.05	89.77	87.61
1419241_a_at	Aire	11634		autoimmune regulator (autoimmune polyendocrinopathy candidiasis ectodermal dystrophy)	36.68	39.44	40.11	23.68	28.73	33.06	28.46	25.29	39.57	20.61	25.26	43.31	25.61	33.79	27.73	29.12	37.38
1422184_a_at	Ak1	11636	B430205N08Rik Ak-1	adenylate kinase 1	40.18	63.38	46.4	70.7	41.94	66.03	59.99	44.29	41.42	62.76	44.21	62.32	46.23	54.42	38.63	43.65	35.44
1423988_at	Ak1	11636	B430205N08Rik Ak-1	adenylate kinase 1	24.19	26.13	31.66	31.25	28.67	25.2	28.13	25.45	25.26	29.73	34.46	24.36	28.25	26.48	26.28	28.4	26.45
1448450_at	Ak2	11637	D4Ertd220e Ak-2	adenylate kinase 2	93.76	96.67	93.84	91.31	94.15	91.65	93.32	95.79	91.33	93.9	90.65	96.89	93.7	94.97	95.71	93.91	92.92
1448451_at	Ak2	11637	D4Ertd220e Ak-2	adenylate kinase 2	86.51	84.53	85.41	88.61	85.38	80.84	84.73	87.43	84.93	91.1	78.52	86.23	86.2	86.39	91.27	83.44	86.43
1421829_at	Ak4	11639	Ak-3 D4Ertd274e AK4 Ak3l1 Ak-4 Ak3	adenylate kinase 4	27.27	33.4	25.87	47.89	35.53	34.02	37.53	28.9	20.43	55.07	26.72	37.64	35.26	34.76	48.79	27.91	24.82
1421830_at	Ak4	11639	Ak-3 D4Ertd274e AK4 Ak3l1 Ak-4 Ak3	adenylate kinase 4	39.75	66.96	44.13	67.11	47.13	47.56	59.72	38	34.43	73.81	49.32	68.22	53	51.68	61.79	39.19	42.92
1421831_at	Ak4	11639	Ak-3 D4Ertd274e AK4 Ak3l1 Ak-4 Ak3	adenylate kinase 4	29.87	28.23	24.05	22.54	28.3	23.11	27.43	25.07	22.84	24.02	31.44	27.59	26.9	25.7	27.21	26.23	25.48
1438395_at	Ak4	11639	Ak-3 D4Ertd274e AK4 Ak3l1 Ak-4 Ak3	adenylate kinase 4	13.69	21.04	14.16	13.46	16.12	13	15.17	12.74	10.26	12.03	12.15	21.5	13.63	13.21	18.6	12.45	13.22
1450387_s_at	Ak4	11639	Ak-3 D4Ertd274e AK4 Ak3l1 Ak-4 Ak3	adenylate kinase 4	36.2	79.66	29.93	71.29	47.84	58.4	65.75	41.49	41.97	77.38	38.44	83.17	56.2	58.1	65.85	39.54	48.09
1418279_a_at	Akap1	11640	AKAP121 C76494 C81186 Akap DAKAP1 AKAP84 S-AKAP84	A kinase (PRKA) anchor protein 1	42.15	40.47	40.54	58.06	42.8	38.92	45.76	54.61	45.55	52.84	33.46	42.76	46.49	44.06	53.83	39.37	53.45
1449019_at	Akap1	11640	AKAP121 C76494 C81186 Akap DAKAP1 AKAP84 S-AKAP84	A kinase (PRKA) anchor protein 1	54.71	71.33	56.21	69.91	63.51	62.5	65.22	69.89	52.72	67.91	44.4	70.21	58.77	64.77	67.53	60.63	73.83
1455870_at	Akap2	11641	AI649048 B230340M18Rik AA959716 Akap-2 Akap-kl Prka2	A kinase (PRKA) anchor protein 2	75.09	31.54	67.16	65.16	54.63	63.8	68.85	61.05	70.17	66.71	41.38	35.44	50.06	62.28	65.93	57.84	72.47
1421531_at	Akap3	11642	Prka3	A kinase (PRKA) anchor protein 3	29.68	29.03	32.24	33.31	33.56	26.44	32.01	32.66	26.92	32.31	31.05	28.29	31.86	28.68	28.48	28.01	29.39
1456591_x_at	Akap3	11642	Prka3	A kinase (PRKA) anchor protein 3	19.54	25	14.01	41.41	28.23	27.69	32.91	23.28	17.48	27.44	18.49	27.56	23.68	25.19	24.19	22.37	21.73
1419019_a_at	Akap4	11643	AKAP-4 AKAP82 mAKAP82 PRKA4 Fsc1 p82	A kinase (PRKA) anchor protein 4	11.74	10.33	13.93	9.15	12.54	9.96	10.33	9.56	9.16	8.99	15.67	10.07	12.15	9.21	9.77	11.11	11.64
1451661_at	Akap4	11643	AKAP-4 AKAP82 mAKAP82 PRKA4 Fsc1 p82	A kinase (PRKA) anchor protein 4	28.91	27.87	36.96	25.12	26.77	20.19	23.16	30.95	21.98	22.62	39.21	23	27.45	28.57	30.68	27.11	29.89
1451662_x_at	Akap4	11643	AKAP-4 AKAP82 mAKAP82 PRKA4 Fsc1 p82	A kinase (PRKA) anchor protein 4	14.58	15.28	17.39	14.23	16.26	14.23	15.24	16.17	11.92	13.25	19.49	15.13	15.42	14.88	15.41	13.75	15.64
1423611_at	Alpl	11647	APTNAP TNAP Akp-2 TNSALP Akp2	alkaline phosphatase, liver/bone/kidney	63.75	46.02	54.93	51.85	53.42	48.29	45.25	76.09	61.71	51.8	48.14	48.37	49.48	52.11	56.65	50.49	49.74
1450572_at	Akp3	11648	Akp-3 IAP dIAP	alkaline phosphatase 3, intestine, not Mn requiring	29.3	33.47	34.95	34.84	33.17	31.27	30.99	33.27	22.68	29.6	29.13	35.13	29.62	33.22	28.59	27.64	27.39
1450635_at	Alppl2	11650	C77216 D1Ertd816e Akp5 EAP	alkaline phosphatase, placental-like 2	12.19	17.18	9.64	11.16	18.04	18.18	14.36	16.02	11.17	9.67	13.33	19.18	13.1	16.32	15.57	12.45	12.06
1450636_s_at	Alppl2	11650	C77216 D1Ertd816e Akp5 EAP	alkaline phosphatase, placental-like 2	24.89	19.61	27.21	26.85	25.39	17.25	22.52	27.83	24.89	30.79	31.98	16.72	27.76	24.37	28.32	26.51	26.72
1416657_at	Akt1	11651	PKBalpha Rac Akt PKB PKB/Akt	thymoma viral proto-oncogene 1	86.11	85.53	87.27	92.67	85.06	87.88	92.43	85.7	87.51	92.18	88.56	85.51	86.84	89.21	86.89	85.48	85.21
1425711_a_at	Akt1	11651	PKBalpha Rac Akt PKB PKB/Akt	thymoma viral proto-oncogene 1	62.64	61.6	51.5	85.04	65.46	66	75.12	77.91	66.3	82.08	53.99	57.64	64.15	69.65	76.07	60.4	71.47
1442759_at	Akt1	11651	PKBalpha Rac Akt PKB PKB/Akt	Thymoma viral proto-oncogene 1	24.25	28.14	22.8	19.38	30.33	28.02	22.75	30.19	20.61	18.07	24.52	35.6	24.77	28.19	30.09	23.66	24.26
1421324_a_at	Akt2	11652	PKBbeta 2410016A19Rik AW554154 PKB	thymoma viral proto-oncogene 2	60.1	57.99	56.44	69.81	71.4	60.28	60.53	69.99	55.67	67.82	68.91	59.21	71.07	62.69	77.65	68.36	68.11
1424480_s_at	Akt2	11652	PKBbeta 2410016A19Rik AW554154 PKB	thymoma viral proto-oncogene 2	81.34	76.97	83.51	83.88	81.88	76.3	81.03	81.34	77.65	85.23	87.22	74.75	85.78	82.12	84.83	86.66	84.58
1455703_at	Akt2	11652	PKBbeta 2410016A19Rik AW554154 PKB	thymoma viral proto-oncogene 2	60.38	55.51	48.24	56.28	57.68	58.87	61.28	54.19	55.98	40.71	59.38	56.47	59	52.48	58.02	63.87	57.16
1424126_at	Alas1	11655	ALAS-N ALAS Alas-1 Alas-h	aminolevulinic acid synthase 1	78.78	82.1	84.81	93.2	77.63	86.3	95.05	77.53	78.08	98.06	80.02	80.67	79.48	88.62	81.16	78.07	79.6
1455282_x_at	Alas1	11655	ALAS-N ALAS Alas-1 Alas-h	aminolevulinic acid synthase 1	63.25	71	70.42	77.32	65.46	81.57	88.52	61.2	61.89	87.12	62.61	74.56	60.73	75.08	67.25	59.47	61.82
1451675_a_at	Alas2	11656	ALAS ALASE ALAS-E Alas-2	aminolevulinic acid synthase 2, erythroid	32.89	31.48	33.18	13.85	32.46	33.51	16.23	32.26	86.81	13.27	31.81	30.98	28.06	19.76	32.76	29.56	30.71
1425260_at	Alb	11657	Alb-1 Alb1	albumin	36.75	42.36	39.38	29.1	36.1	35.54	30.31	37.33	30.74	32.44	42.71	37.08	36.57	34.49	35.87	37.72	34.76
1426300_at	Alcam	11658	AI853494 MuSC BEN CD166 DM-GRASP SC1	activated leukocyte cell adhesion molecule	74.63	67.71	89.46	94.62	70.09	81.49	94.42	45.72	71.41	95.2	63.87	71.04	67.5	89.41	73.43	68.39	53.06
1426301_at	Alcam	11658	AI853494 MuSC BEN CD166 DM-GRASP SC1	activated leukocyte cell adhesion molecule	76.33	77.2	90.47	92.27	67.17	85.2	93.85	44.11	75.02	91.17	60.69	82.58	65.23	88.19	66.34	66.97	53.52
1437466_at	Alcam	11658	AI853494 MuSC BEN CD166 DM-GRASP SC1	activated leukocyte cell adhesion molecule	72.52	76.8	78.77	89.37	60.75	85.87	92.65	33.1	72.28	84.75	37.92	84.71	56.75	82.7	61.28	58.34	40.66
1437467_at	Alcam	11658	AI853494 MuSC BEN CD166 DM-GRASP SC1	activated leukocyte cell adhesion molecule	76.86	74.24	90.93	92.91	63.82	82.23	93.99	38.81	73.48	91.73	59.98	78.23	65.92	87.55	65.99	67.82	51.05
1443086_at	Alcam	11658	AI853494 MuSC BEN CD166 DM-GRASP SC1	activated leukocyte cell adhesion molecule	61.33	43.36	70.53	67.78	43.44	52.78	65.78	26.72	55.41	73.43	38.92	39.65	48.52	67.56	45.35	52.56	34.39
1418838_at	Abcd1	11666	Aldgh Ald ALDP	ATP-binding cassette, sub-family D (ALD), member 1	83.96	80.21	92.4	89.59	79.01	85.31	86.82	84.12	83.97	90.16	83.58	82.39	79.97	86.92	79.11	82.23	84.53
1416468_at	Aldh1a1	11668	Aldh1a2 Ahd-2 Raldh1 E1 Ahd2 Aldh1	aldehyde dehydrogenase family 1, subfamily A1	26.03	68.55	20.6	14.06	22.94	42.4	37.18	21.69	76.01	20.28	26.07	72.23	26.36	23	20.44	20.05	13.98
1434987_at	Aldh2	11669	Ahd5 Ahd-5	aldehyde dehydrogenase 2, mitochondrial	62.74	80.82	64.96	70.61	41.69	78.05	78.97	72.23	63.2	62.98	61.58	85.48	43.58	62.73	57.74	36.53	60.22
1434988_x_at	Aldh2	11669	Ahd5 Ahd-5	aldehyde dehydrogenase 2, mitochondrial	63.49	81.25	65.14	71.37	43.1	79.51	78.46	72.45	64.24	62.73	63.15	86.83	44.49	63.98	57.32	39.75	61.06
1437410_at	Aldh2	11669	Ahd5 Ahd-5	aldehyde dehydrogenase 2, mitochondrial	73.49	67.58	60.89	68.13	34.83	57.7	64.22	70.49	67.66	64.89	49.36	63	46.74	58.67	40.82	47.53	60.89
1448143_at	Aldh2	11669	Ahd5 Ahd-5	aldehyde dehydrogenase 2, mitochondrial	94.62	96.89	91.97	98.29	61.79	95.02	97.56	95.64	94.31	96.14	80.92	97.31	76.4	93.23	79.19	76.34	88.9
1457155_at	Aldh2	11669	Ahd5 Ahd-5	aldehyde dehydrogenase 2, mitochondrial	42.83	48.14	35.67	50	32.35	42.52	46.47	42.74	35.42	35.54	30.87	48.06	32.26	34.55	31.35	31.73	36.69
1418752_at	Aldh3a1	11670	Ahd-4 Ahd4 Aldh3 Aldh	aldehyde dehydrogenase family 3, subfamily A1	22.98	25.87	25.28	26.55	25.32	31.32	25.53	29.3	24.84	32.5	28.02	27.17	26.35	28.45	23.81	25.47	21.96
1415776_at	Aldh3a2	11671	Ahd-3r Ahd3 Aldh4 FALDH Aldh4-r Ahd3-r AI194803 Ahd-3	aldehyde dehydrogenase family 3, subfamily A2	79.5	73.51	81.04	84.91	77.62	82.37	84.97	75.35	77.62	84.16	81.05	75.14	77.85	81.23	76.21	78.79	74.09
1416921_x_at	Aldoa	11674	Aldo-1 Aldo1	aldolase A, fructose-bisphosphate	98.32	98.11	95.92	99.94	98.88	98.45	99.64	94.96	98.02	99.82	97.52	98.01	98.87	99.02	99.13	98.14	95.39
1433604_x_at	Aldoa	11674	Aldo-1 Aldo1	aldolase A, fructose-bisphosphate	95.5	94.68	89.21	99.36	96.74	96.12	98.19	90.64	95.65	98.82	91.38	95.25	96.78	96.75	97.85	94.7	89.96
1434799_x_at	Aldoa	11674	Aldo-1 Aldo1	aldolase A, fructose-bisphosphate	97.75	97.75	94.4	99.79	98.45	98.22	99.43	93.85	97.44	99.48	96.41	97.76	98.43	98.64	98.81	97.65	94.27
1439375_x_at	Aldoa	11674	Aldo-1 Aldo1	aldolase A, fructose-bisphosphate	96.48	97.25	93.16	99.03	97.77	97.95	98.77	92.36	96.01	98.69	95.48	97.49	97.49	97.88	98.04	96.38	91.48
1447734_x_at	Aldoa	11674	Aldo-1 Aldo1	aldolase A, fructose-bisphosphate	89.04	86.12	89.83	92.29	87.61	83.95	92.2	86.38	85.3	93.52	90.58	81.59	91.01	89.98	91.12	91.03	86.03
1453901_at	Aldoa	11674	Aldo-1 Aldo1	Aldolase A, fructose-bisphosphate	9.34	8.93	5.31	5.94	11.66	5.61	8.89	7.24	11.49	5.58	7.19	8.42	11.31	6.91	9.51	10.15	7.12
1424714_at	Aldoc	11676	AI847350 Scrg2 AU040929 Aldo3	aldolase C, fructose-bisphosphate	30.75	28.62	37.44	55.2	29.57	36.23	29.72	30.62	18.87	67.16	35.88	34.6	32.4	36.88	35.47	29.21	23.48
1451461_a_at	Aldoc	11676	AI847350 Scrg2 AU040929 Aldo3	aldolase C, fructose-bisphosphate	68.89	67.59	73.06	83.18	59.61	71.47	63.06	54.28	52.66	92.62	65.96	71	68.86	70.32	70.05	67.81	52.52
1437133_x_at	Akr1b3	11677	Akr1b1 Aldor1 Aldr1 ALR2 AR Ahr-1 Ahr1	aldo-keto reductase family 1, member B3 (aldose reductase)	97.87	97.66	96.99	97.21	98.21	97.62	97.36	97.32	96.85	95.78	98.14	97.68	97.55	97.41	97.3	98.09	98
1448319_at	Akr1b3	11677	Akr1b1 Aldor1 Aldr1 ALR2 AR Ahr-1 Ahr1	aldo-keto reductase family 1, member B3 (aldose reductase)	95.88	93.59	94.44	96.6	95.98	93.41	94.37	94.11	92.75	94.65	95.82	92.89	95.37	94.49	95.45	95.67	96.53
1456590_x_at	Akr1b3	11677	Akr1b1 Aldor1 Aldr1 ALR2 AR Ahr-1 Ahr1	aldo-keto reductase family 1, member B3 (aldose reductase)	95.08	95.19	92.78	94.18	96.08	96.61	95.31	94.09	93.59	91.86	94.51	96.32	94.25	95.42	94.97	95.41	94.71
1449987_at	Alk	11682	CD246 Tcrz	anaplastic lymphoma kinase	43.6	34.52	45.64	32.96	38.98	29.08	39.36	38.91	40.49	44.71	41.45	34.35	42.36	42.27	35.66	41.21	36.17
1422699_at	Alox12	11684	P-12LO 9930022G08Rik Alox12p	arachidonate 12-lipoxygenase	38.44	43.34	35.04	34.87	34.05	41.71	34.12	38.05	59.62	47.82	35.89	42.73	35.5	39.37	35.11	33.09	29.84
1422700_at	Alox12	11684	P-12LO 9930022G08Rik Alox12p	arachidonate 12-lipoxygenase	33.91	31.9	32.25	33.15	34.32	32.3	31.29	31.08	39.99	32.93	31.39	32.4	31.91	30.95	30.73	30.28	28.54
1426039_a_at	Alox12e	11685	e-LOX1 Alox12-ps2 AW259591 Aloxe Alox12-ps1 8-LOX	arachidonate lipoxygenase, epidermal	38.09	39.51	42.03	48.36	41.96	40.98	45.61	46.05	40.64	52.67	48.66	37.05	41.91	47.96	44.26	42.88	43.53
1418266_at	Alox12b	11686	e-LOX2 Aloxe2	arachidonate 12-lipoxygenase, 12R type	7.64	10.59	6.73	9.76	10.3	10.21	9.83	11.68	7.74	6.84	7.06	11.9	7.71	8.15	10.36	6.16	9.03
1420338_at	Alox15	11687	12/15-LO Alox12l 12-LO 15-LOX L-12LO	arachidonate 15-lipoxygenase	20.46	22.43	15.88	21.08	16.9	31.1	52.75	29.31	37.52	44.85	20.89	25.6	17.77	31.67	21.02	23.72	22.09
1425376_at	Alox8	11688	Alox15b 8S-LOX 15-LOX-2 15-LOX-B 8-LOX	arachidonate 8-lipoxygenase	19.01	20.24	23.56	23.14	28.82	19.9	23.24	21.33	16.48	18.3	26.71	21.24	29.71	19.53	25.46	39.73	23.69
1441962_at	Alox5	11689	5LO AI850497 F730011J02 5-LO 5-LOX 5LX	arachidonate 5-lipoxygenase	42.31	53.2	57.93	64.09	41.65	63.36	64.35	44.46	59.89	81.61	62.04	51.18	47.06	65.8	43.55	44.66	41.78
1452016_at	Alox5ap	11690	Flap	arachidonate 5-lipoxygenase activating protein	71.34	95.83	99.12	99.48	56.79	95.91	99.16	73.32	93.51	99.26	63.98	97.17	58.27	97.97	56.52	59.32	76.64
1426995_a_at	Gfer	11692	Alr ERV1	growth factor, erv1 (S. cerevisiae)-like (augmenter of liver regeneration)	74.24	76.08	69.81	74.83	69.97	70.13	69.87	71.46	64.05	67.1	71.64	74.03	73.96	74.72	74.58	75.03	70.64
1452272_a_at	Gfer	11692	Alr ERV1	growth factor, erv1 (S. cerevisiae)-like (augmenter of liver regeneration)	86.08	83.25	85.72	84.61	86.69	83.13	81.99	84.2	85.96	87.34	81.61	83.33	86.53	84.08	87.93	82.63	83.5
1420555_at	Alx3	11694		aristaless-like homeobox 3	23.47	23.94	29.42	26.3	27.42	19.29	24.37	22.65	22.29	23.08	27.28	25.25	25.02	20.54	26.04	23.63	27.46
1459790_x_at	Alx3	11694		aristaless-like homeobox 3	17.38	17.96	14.5	18.4	19.06	19.04	18.98	16.19	17.89	16.37	15.24	21.62	18.46	16.68	21.05	16.49	17.13
1421737_at	Alx4	11695	lst	aristaless-like homeobox 4	40.5	38.62	43.5	41.49	35.77	36.25	38.82	39.93	36.27	42.98	40.79	38.14	35.17	41.58	35.61	34.19	34.71
1449417_at	Ambn	11698		ameloblastin	27.4	24.92	30.9	27.31	25.79	21.13	27.79	26.2	22.91	27.78	30.32	22.58	28.84	28.21	26.46	28.26	30.06
1416649_at	Ambp	11699	ASPI Itil UTI Intin4 HI-30 AI194774	alpha 1 microglobulin/bikunin	19.62	25.49	24.97	39.83	22.29	29.46	28.81	19.6	21.07	20.7	23.61	25.95	19.78	25.08	20.18	20.75	17.76
1416835_s_at	Amd1	11702	Amd-1 SAMDC AdoMetDC adoMetDC1 1 SAMDC1	S-adenosylmethionine decarboxylase 1	83.86	84.25	80.01	88.6	84.22	80.95	82.86	85.81	84.91	85.06	78.29	83.63	84.14	82.19	86.75	82.75	82.37
1448484_at	Amd1	11702	Amd-1 SAMDC AdoMetDC adoMetDC1 1 SAMDC1	S-adenosylmethionine decarboxylase 1	95.24	97.83	95.01	92.75	95.16	93.14	93.18	93.19	95.67	90.5	95	97.04	95.47	91.95	95.26	95.55	94.07
1451614_a_at	Amelx	11704	AMGX LRAP ALGN AMGL Amg . Rgsc888 M100888 Amel	amelogenin X chromosome	32.44	30.86	31.44	37.78	31.71	31.33	34.73	33.55	30.68	37.62	26.65	33.32	32.29	32.65	37.37	27.26	30.82
1451686_x_at	Amelx	11704	AMGX LRAP ALGN AMGL Amg . Rgsc888 M100888 Amel	amelogenin X chromosome	45.94	45.65	51.01	49.92	47.83	45.71	50.29	46.45	40.16	52.99	46.25	45.87	46.04	45.11	49.04	43.55	43
1450573_at	Amh	11705	MIS	anti-Mullerian hormone	15.17	16.94	12.27	21.62	18.02	20.43	22.91	16.71	14.37	20.24	17.94	19.06	14.77	16.25	15.58	14.69	12.85
1422573_at	Ampd3	11717		adenosine monophosphate deaminase 3	72.64	71.65	84.39	94.43	49.73	81.7	95.19	55.9	88.02	85.52	39.14	64.7	66.61	85.88	61.83	75.55	58.52
1423147_at	Mat1a	11720	SAMS1 AI046368 Ams SAMS MAT MATA1 AdoMet	methionine adenosyltransferase I, alpha	18.26	20.14	21.16	22.51	18.08	17.93	21.89	18.68	16.11	21.57	20.87	17.64	18.61	20.48	18.13	18.17	17.52
1417765_a_at	Amy1	11722	C030014B17Rik Amy-1 Amy1a	amylase 1, salivary	23.85	22.41	17.63	22.1	26.83	34.86	23.05	23.08	25.31	18.24	22.92	20.32	24.54	33.05	29.35	27.83	25.18
1438936_s_at	Ang	11727	Rnase5a AI385586 Ang1 Rnase5	angiogenin, ribonuclease, RNase A family, 5	38.01	58.08	41.29	65.35	42.59	84.31	75.34	57.54	49.79	67.14	41.15	54.38	44.12	52.12	37.78	50.7	34.28
1438937_x_at	Ang	11727	Rnase5a AI385586 Ang1 Rnase5	angiogenin, ribonuclease, RNase A family, 5	32.62	51.24	38.5	66.92	37.62	82.38	70.19	51.97	51	61.49	36.29	51.36	41.46	49.65	36.21	45.72	31.13
1450717_at	Ang	11727	Rnase5a AI385586 Ang1 Rnase5	angiogenin, ribonuclease, RNase A family, 5	29.41	35.55	25.64	61.61	26.1	74.29	49.62	40.91	28.98	45.22	24.88	39.06	31.1	42.2	29.35	35.35	29.54
1421791_at	Ang3	11730	Rnase5c Angl Ef-5	angiogenin, ribonuclease A family, member 3	23.13	22.55	24.47	26.34	22.09	24.23	26.63	24.88	18.12	25.47	28.47	23.15	23.38	26.92	24.25	25.39	22.24
1422415_at	Ang2	11731	Rnase5b Angrp Raa3	angiogenin, ribonuclease A family, member 2	12.04	13.94	10.16	15.38	13.52	19.94	15.28	10.52	11.14	11.05	14.01	15.8	10.22	14.19	12.53	9.98	11.68
1450627_at	Ank	11732	mKIAA1581 D15Ertd221e Ankh	progressive ankylosis	76.22	82.21	85.44	85.78	81.5	90.04	87.17	64.27	80.8	86.53	89.28	83.13	83.2	85.25	73.76	84.24	59.72
1419421_at	Ank1	11733	pale Ank-1 nb	ankyrin 1, erythroid	53.96	57.12	62.39	57.28	52.91	50.77	57.25	55.88	72.72	60.95	62.99	54.2	59.22	54.07	50.73	58.68	50.65
1425677_a_at	Ank1	11733	pale Ank-1 nb	ankyrin 1, erythroid	32.53	35.3	30.36	30	29.87	37.11	30.83	34.44	58	24.12	28.87	41.01	32.63	32.37	29.75	27.01	29.81
1443291_at	Ank1	11733	pale Ank-1 nb	ankyrin 1, erythroid	40.17	35.97	44.24	29.58	37.17	27.12	29.91	37.65	36.7	32.69	43.2	34.2	40.19	31.2	36.52	40.33	36.54
1452512_a_at	Ank1	11733	pale Ank-1 nb	ankyrin 1, erythroid	15.86	19.38	17.61	15.1	16.99	16.7	14.01	13.52	31.35	14.95	16.81	21.72	16.28	14.27	21.32	12.68	14.58
1425202_a_at	Ank3	11735	AI314020 Ank-3 Ankyrin-3 AnkG Ankyrin-G 2900054D09Rik	ankyrin 3, epithelial	41.43	38.07	38.65	41.06	37.79	44.05	40.43	42.17	35.52	43.77	34.68	37.6	40.43	41.88	38	37.09	35.18
1447259_at	Ank3	11735	AI314020 Ank-3 Ankyrin-3 AnkG Ankyrin-G 2900054D09Rik	ankyrin 3, epithelial	25.14	23.9	21.28	20.62	25.65	27.71	28.16	26.91	23.2	19.16	22.07	25.6	24.73	24.65	23.69	25.04	20.49
1451628_a_at	Ank3	11735	AI314020 Ank-3 Ankyrin-3 AnkG Ankyrin-G 2900054D09Rik	ankyrin 3, epithelial	27.52	29.04	23.44	20.43	26.86	45.95	24.83	28.89	31.89	21.01	23.38	27.55	26.94	26.43	23.5	29.1	23.15
1452124_at	Ank3	11735	AI314020 Ank-3 Ankyrin-3 AnkG Ankyrin-G 2900054D09Rik	ankyrin 3, epithelial	24.62	28.31	19.81	24.88	28.71	46.49	25.25	32.6	31.55	17.04	21.6	25.57	24.68	28.71	21.46	25.89	23.88
1452872_at	Ank3	11735	AI314020 Ank-3 Ankyrin-3 AnkG Ankyrin-G 2900054D09Rik	ankyrin 3, epithelial	17.49	21.72	19.32	24.57	21.13	36.68	27.05	21.35	20.58	26.05	25.42	19.55	25.06	23.18	22.6	26.19	21.68
1457288_at	Ank3	11735	AI314020 Ank-3 Ankyrin-3 AnkG Ankyrin-G 2900054D09Rik	ankyrin 3, epithelial	33.09	30.64	32.96	35.5	32.77	30.97	33.35	33.64	33.18	37.49	31.26	30.41	36.04	29.87	35.1	31.1	31.88
1417685_at	Ankfy1	11736	mKIAA1255 ZFYVE14 Ankhzn	ankyrin repeat and FYVE domain containing 1	90.48	84.04	92.18	92.59	84.5	88.3	90.38	86.16	87.8	90.39	89.66	81.11	86.29	90.65	85.06	88.91	85.67
1443654_at	Ankfy1	11736	mKIAA1255 ZFYVE14 Ankhzn	ankyrin repeat and FYVE domain containing 1	59.3	54.14	54.32	39.91	51.76	54.18	49.69	58.46	61.97	41.32	52.27	52.82	50.2	51.13	45.9	53.43	54.7
1421918_at	Anp32a	11737	LANP Anp32 pp32 W91701 PHAP1 I1PP2A	acidic (leucine-rich) nuclear phosphoprotein 32 family, member A	82.56	79.65	75.87	78.66	80.79	77.32	74.66	82.5	82.98	74.14	81.06	85.12	85.34	70.67	83.01	84.64	85.16
1434555_at	Anp32a	11737	LANP Anp32 pp32 W91701 PHAP1 I1PP2A	acidic (leucine-rich) nuclear phosphoprotein 32 family, member A	91.63	94.01	90.52	88.38	90.66	89.89	86.48	91.86	89.34	85.26	92.58	94.18	92.52	86.62	91.56	94.29	93.21
1450407_a_at	Anp32a	11737	LANP Anp32 pp32 W91701 PHAP1 I1PP2A	acidic (leucine-rich) nuclear phosphoprotein 32 family, member A	85.45	76.1	79.82	84.99	86.03	76.95	76.82	87.4	87.68	84.28	77.58	80.87	86.31	82.44	90.75	84.06	89.1
1424562_a_at	Slc25a4	11739	AU019225 Ant1	solute carrier family 25 (mitochondrial carrier, adenine nucleotide translocator), member 4	96.02	95.82	96.31	97.47	97.63	95.78	94.17	95.96	94.25	97.61	94.69	95.87	96.35	94.82	97.7	95.8	97.07
1424563_at	Slc25a4	11739	AU019225 Ant1	solute carrier family 25 (mitochondrial carrier, adenine nucleotide translocator), member 4	22.51	24.6	21.61	23.43	28.13	32.23	24.59	23.03	19.3	21.27	19.06	27.43	23.28	25.71	21.44	21.49	21.34
1434897_a_at	Slc25a4	11739	AU019225 Ant1	solute carrier family 25 (mitochondrial carrier, adenine nucleotide translocator), member 4	96.24	97.13	97.97	97.75	97.97	96.81	96.37	96.65	95.45	97.95	96.25	96.63	97	95.75	97.52	97.18	97.19
1455069_x_at	Slc25a4	11739	AU019225 Ant1	solute carrier family 25 (mitochondrial carrier, adenine nucleotide translocator), member 4	95.74	95.87	96.33	97.58	97.74	95.71	94.2	95.95	93.95	97.54	94.48	95.77	96.31	94.99	97.54	95.77	96.86
1423772_x_at	Slc25a5	11740	Ant2	solute carrier family 25 (mitochondrial carrier, adenine nucleotide translocator), member 5	99.66	99.28	99.5	99.23	99.53	98.76	99.11	99.29	99.34	99.45	99.67	99.26	99.5	98.73	99.75	99.63	99.78
1430542_a_at	Slc25a5	11740	Ant2	solute carrier family 25 (mitochondrial carrier, adenine nucleotide translocator), member 5	99.31	98.65	99.36	98.96	99.13	97.98	98.76	98.87	98.84	99.24	99.34	98.67	99.2	98.38	99.49	99.1	99.56
1434801_x_at	Slc25a5	11740	Ant2	solute carrier family 25 (mitochondrial carrier, adenine nucleotide translocator), member 5	99.28	98.35	99.27	98.9	98.98	97.55	98.6	98.44	98.71	99.24	99.45	98.24	99.07	97.78	99.28	99.07	99.43
1436874_x_at	Slc25a5	11740	Ant2	solute carrier family 25 (mitochondrial carrier, adenine nucleotide translocator), member 5	99.72	99.13	99.77	99.36	99.48	98.55	99.23	99.27	99.38	99.56	99.86	99.13	99.56	98.82	99.65	99.68	99.74
1438360_x_at	Slc25a5	11740	Ant2	solute carrier family 25 (mitochondrial carrier, adenine nucleotide translocator), member 5	94.84	96.94	95.23	92.49	96.31	97.13	95.76	93.5	94.74	92.13	95.11	98.38	94.31	96.11	96.9	95.28	94.51
1438545_at	Slc25a5	11740	Ant2	solute carrier family 25 (mitochondrial carrier, adenine nucleotide translocator), member 5	87.25	82.38	89.02	86.48	85.73	78.62	86.58	82.94	84.46	90.71	89.18	79.2	87.95	84.85	89.35	89.06	87.1
1438546_x_at	Slc25a5	11740	Ant2	solute carrier family 25 (mitochondrial carrier, adenine nucleotide translocator), member 5	95.34	92.87	95.46	94.74	94.63	91.5	94.32	93.27	93.39	95.95	95.49	92.14	95.13	93.45	96.2	95.26	95.75
1438922_x_at	Slc25a5	11740	Ant2	solute carrier family 25 (mitochondrial carrier, adenine nucleotide translocator), member 5	92.25	95.49	93.53	89.56	94.96	96.13	94.11	91.07	92.07	89.22	93.14	97.75	91.96	94.47	95.35	92.9	92.21
1418468_at	Anxa11	11744	A830099O17Rik Anx11	annexin A11	78.94	65.3	75.53	80.92	77.35	71.82	79.91	73.98	75.9	85.56	76.31	70.98	79.16	77.89	77.57	78.95	76.27
1460330_at	Anxa3	11745	Anx3	annexin A3	48.32	74.29	87.39	97.14	49.06	95.52	98.63	50.3	74.92	98.13	55.98	73.27	51.23	92.22	57.71	49.08	41.43
1421223_a_at	Anxa4	11746	AW106930 AIV AI265406 Xanx-4 Anx4	annexin A4	78.85	90.84	93.37	99.09	73.88	95.59	99.38	71.58	84.36	99.12	82.34	91	75.61	95.52	74.55	78.64	71.51
1424176_a_at	Anxa4	11746	AW106930 AIV AI265406 Xanx-4 Anx4	annexin A4	58.96	66.85	72.4	97.65	50.99	85.04	94.47	54.93	59.79	97.63	52.71	69.02	51.88	87.68	60.14	54.7	44.59
1457658_x_at	Anxa4	11746	AW106930 AIV AI265406 Xanx-4 Anx4	annexin A4	51.47	61.17	62.52	89.05	47.48	77.87	87.95	45.79	54.8	91.14	44.49	63.51	46.06	79.58	51.15	47.36	41.06
1425567_a_at	Anxa5	11747	Anx5 R74653	annexin A5	82.25	90.95	97.66	99.75	90.7	97.16	98.99	77.92	89.07	99.44	91.11	90.58	93.26	98.52	91.44	93.14	89.17
1415818_at	Anxa6	11749	Anx6 Cabm Camb AnxVI AW107198	annexin A6	83.62	74.78	92.44	90.82	94.51	84.56	84.94	81.45	92.52	90.01	94.29	75.23	92.82	87.62	92.26	93.13	84.06
1429246_a_at	Anxa6	11749	Anx6 Cabm Camb AnxVI AW107198	annexin A6	73.78	60.39	80.94	85.07	87.81	74.41	73.05	72.14	86.68	83	83.84	62.61	84.27	77.31	85.96	83.5	73.56
1429247_at	Anxa6	11749	Anx6 Cabm Camb AnxVI AW107198	annexin A6	65.81	53.69	76.7	58.43	75.23	55.48	52.46	64.83	67.75	60.98	82.68	49.54	74.01	62.68	67.61	79.65	65.48
1442288_at	Anxa6	11749	Anx6 Cabm Camb AnxVI AW107198	annexin A6	65.76	50.99	73.36	57.24	73.33	49.33	51.25	59.18	64.92	62.43	77.67	49.92	73.3	59.68	64.01	73.19	64.68
1416137_at	Anxa7	11750	AI316497 AI265384 Anx7 synexin	annexin A7	76.14	72.15	76.47	82.33	74.23	77.98	85.28	68.17	78.73	82.24	69.48	73.63	72.34	79.02	72.55	68.98	64.34
1416138_at	Anxa7	11750	AI316497 AI265384 Anx7 synexin	annexin A7	91.55	87.81	91.35	97.19	90.37	90.9	96.43	88.66	90.84	96.98	88.46	87.6	90.26	93.87	91.71	88.02	86.82
1438764_at	Anxa7	11750	AI316497 AI265384 Anx7 synexin	annexin A7	73.16	68.78	77.99	69.7	67.74	65.77	73.61	67.01	72.11	70.48	73.01	61.87	70.49	73.75	66.16	71.61	69.45
1417732_at	Anxa8	11752	AI466995 Anx8	annexin A8	30.74	27.43	28.39	30.01	28.06	42.25	36.05	29.21	23.98	31.8	50.53	25.97	28.46	34.97	27.74	30.59	26.74
1425789_s_at	Anxa8	11752	AI466995 Anx8	annexin A8	19.99	24.08	22.59	27.52	25.08	34.58	31.55	23.56	20.25	34.2	33.48	21.3	23.13	30.18	22.55	21.35	21.12
1449396_at	Aoc3	11754	SSAO VAP1	amine oxidase, copper containing 3	24.16	18.77	14.43	22.35	21.59	42.39	17.94	27.89	22.67	12.69	12.84	22.57	19.35	22.35	25.39	16.88	21.13
1416292_at	Prdx3	11757	Prx3 Aop1 SP22 D0Tohi1 Mer5 AW822249 TDXM Ef2l	peroxiredoxin 3	92.65	92.69	90.91	92.74	93.8	90.15	92.17	92.36	94.28	92.6	89.56	91.38	93.25	89.12	93.34	91.3	91.16
1423223_a_at	Prdx6	11758	Brp-12 9430088D19Rik Aop2 CP-3 Ltw4 aiPLA2 Aop2-rs3 Ltw-4 CC26 AA690119 1-cysPrx GPx	peroxiredoxin 6	90.52	94.95	91.41	94.55	94.63	89.05	94.6	88.87	93.23	97.47	91.11	96.26	94.56	93.02	94.46	92.4	94.13
1442878_at	Prdx6	11758	Brp-12 9430088D19Rik Aop2 CP-3 Ltw4 aiPLA2 Aop2-rs3 Ltw-4 CC26 AA690119 1-cysPrx GPx	peroxiredoxin 6	53.75	72.21	63.44	39.95	67.36	49.99	47.26	57.03	59.38	50.79	65.2	69.9	64.18	57.07	54.75	68.23	63.69
1419435_at	Aox1	11761	Ro Ao Aox2 Moro AI196512 Aox-1 Aox-2 AI255253	aldehyde oxidase 1	19.85	22.54	22.34	38.21	20.73	41.79	37.65	25.58	21.52	23.77	22.68	21.66	21.26	30.57	21.22	20.4	24.27
1416279_at	Ap1b1	11764	b2b1660Clo Adtb1	adaptor protein complex AP-1, beta 1 subunit	86.13	81.57	88.52	90.73	85.81	87.44	84.24	81.55	89.05	87.83	87.95	83.14	86.48	86.19	86.05	85.13	83.06
1423388_at	Ap1g1	11765	D8Ertd374e Adtg AU041323 AW551707 AA409002	adaptor protein complex AP-1, gamma 1 subunit	74.68	65.81	74.32	80.96	72.95	71.39	77.47	73.32	69.49	79.65	71.72	65.06	72.15	76.97	76.38	71.39	71.74
1434081_at	Ap1g1	11765	D8Ertd374e Adtg AU041323 AW551707 AA409002	adaptor protein complex AP-1, gamma 1 subunit	85.43	87.33	86.11	85.56	86.59	88.58	86.69	85.85	85.57	81.94	85.96	87.94	84.83	85.28	84.49	84.8	83.99
1449663_at	Ap1g1	11765	D8Ertd374e Adtg AU041323 AW551707 AA409002	Adaptor protein complex AP-1, gamma 1 subunit	51.75	55.49	44.5	50	58.65	61.84	55.91	55.87	58.4	49.67	45.18	65.47	46.15	51.92	48.65	38.72	47.08
1460658_at	Ap1g1	11765	D8Ertd374e Adtg AU041323 AW551707 AA409002	adaptor protein complex AP-1, gamma 1 subunit	9.71	8.27	6.86	6.41	7.64	6.14	7.51	8.56	7.57	5.99	11.14	8.09	7.18	6.18	8.2	6.69	7.97
1460712_s_at	Ap1g1	11765	D8Ertd374e Adtg AU041323 AW551707 AA409002	adaptor protein complex AP-1, gamma 1 subunit	84.45	85.45	87.47	84.85	85.75	87.12	87.57	84.93	81.42	84.9	86.09	85.39	83.89	87.52	83.91	82.85	81.24
1419113_at	Ap1g2	11766	Adtg2 G2ad	adaptor protein complex AP-1, gamma 2 subunit	87.72	82.86	87.11	80.11	88.08	79.64	81.88	84.4	84.36	82.72	90.29	82.24	86.87	83.82	86.39	89.02	83.61
1416307_at	Ap1m1	11767	Adtm1A AA408894 mu1A [m]1A Cltnm AP47	adaptor-related protein complex AP-1, mu subunit 1	90.75	86.71	90.7	87.41	88.08	83.27	87.47	87.31	88.1	89.06	91.92	85.1	90.01	87.39	88.17	90.83	89.03
1459832_s_at	Ap1m1	11767	Adtm1A AA408894 mu1A [m]1A Cltnm AP47	adaptor-related protein complex AP-1, mu subunit 1	93.94	88.48	94.36	88.95	89.88	84.58	90.79	89.35	90.61	89.86	95.96	85.69	92.3	89.92	89.67	94.54	92.05
1460190_at	Ap1m2	11768	mu1B D9Ertd818e [m]1B	adaptor protein complex AP-1, mu 2 subunit	59.39	32.7	46.73	21.96	47.49	27.36	21.31	40.1	49.66	27.96	60.29	29.58	49.08	36.06	45.43	46.19	34.69
1416087_at	Ap1s1	11769	AP19	adaptor protein complex AP-1, sigma 1	75.47	80.68	78.7	91.36	80.34	82.25	88.76	77.3	77.43	90.99	80.55	79.83	81.12	85.13	83.28	80.74	82.25
1417023_a_at	Fabp4	11770	Ap2 422/aP2 ALBP/Ap2 Lbpl	fatty acid binding protein 4, adipocyte	33.87	42.46	38.54	95.42	29.08	79.54	97.46	40.13	59.82	85.7	24.34	42.42	26.87	67.27	36.01	26.43	29.09
1424155_at	Fabp4	11770	Ap2 422/aP2 ALBP/Ap2 Lbpl	fatty acid binding protein 4, adipocyte	14.77	18.49	18.13	53.55	19.99	42.39	71.41	18.05	14.45	41.97	16.36	19.93	16.64	30.15	18.55	15.98	16.23
1425809_at	Fabp4	11770	Ap2 422/aP2 ALBP/Ap2 Lbpl	fatty acid binding protein 4, adipocyte	28.57	25.84	37.19	60.42	29.6	44.53	68.31	27.34	28.69	55.67	32.76	24.53	29.74	45.78	28.39	28.57	26.47
1451263_a_at	Fabp4	11770	Ap2 422/aP2 ALBP/Ap2 Lbpl	fatty acid binding protein 4, adipocyte	29.06	43.64	42.03	90.26	27.6	79.65	96.72	39.49	56.7	79.96	30.86	41.55	26.29	68.2	32.14	27.31	26.97
1460724_at	Ap2a1	11771	Adtaa	adaptor protein complex AP-2, alpha 1 subunit	70.92	64.18	65.99	73.64	68.96	68.99	73.14	67.98	74.18	77.26	63.22	70.72	69.32	71.2	71.46	64.71	65.88
1432006_at	Ap2a2	11772	AW146353 L25 C78001 Adtab AF006990 2410074K14Rik	adaptor protein complex AP-2, alpha 2 subunit	53.11	52.66	52.34	50.13	54.79	55.1	47.85	52.62	62.08	46.1	54.88	50.88	57.01	54.59	49.01	63.38	59.29
1432007_s_at	Ap2a2	11772	AW146353 L25 C78001 Adtab AF006990 2410074K14Rik	adaptor protein complex AP-2, alpha 2 subunit	72.02	68.98	75.99	70.9	72.13	71.77	64.78	71.46	76.61	69.11	73.68	63.63	76.06	72.12	69.02	79.83	75.96
1435869_s_at	Ap2a2	11772	AW146353 L25 C78001 Adtab AF006990 2410074K14Rik	adaptor protein complex AP-2, alpha 2 subunit	81.35	84.69	84.07	89.66	86.35	91.68	89.95	79.89	88.38	85.56	81.58	88.57	84.67	86.51	82.58	82.78	83.07
1452490_a_at	Ap2a2	11772	AW146353 L25 C78001 Adtab AF006990 2410074K14Rik	adaptor protein complex AP-2, alpha 2 subunit	57.58	53.39	55.31	77.68	62.61	71.95	64.92	62.14	60.4	74.46	52.14	58.34	65.58	68.52	70.79	60.01	66.25
1455482_at	Ap2a2	11772	AW146353 L25 C78001 Adtab AF006990 2410074K14Rik	adaptor protein complex AP-2, alpha 2 subunit	65.26	68.69	66.64	82.67	68.43	78.15	77.14	67.93	71.68	76.03	65.96	66.49	69.7	74.39	72.67	70.8	71.5
1450894_a_at	Ap2m1	11773		adaptor protein complex AP-2, mu1	92.88	94.31	92.45	97.41	94.65	96.52	96.35	92.93	95.46	95.79	93.24	95.17	93.92	94.52	94.95	92.78	93.11
1423235_at	Ap3b1	11774	Hps2 beta3A AP-3 rim2 pearl C78395 AU015684 pe	adaptor-related protein complex 3, beta 1 subunit	90.62	88.8	93.15	94.26	89.75	88.86	93.03	88.66	89.97	96.46	92.84	87.51	91.44	93	90.97	92.27	91.19
1450915_at	Ap3b1	11774	Hps2 beta3A AP-3 rim2 pearl C78395 AU015684 pe	adaptor-related protein complex 3, beta 1 subunit	83.9	85.57	87.16	87.82	85.49	86.24	87.59	89.13	80.19	92.58	86.35	83.89	85.39	89.01	86	87.03	86.22
1426927_at	Ap3b2	11775	beta-NAP Naptb AI549966 beta3B AU042881 [b]-NAP	adaptor-related protein complex 3, beta 2 subunit	22.82	20.26	23.51	27.86	23.57	25.26	25.39	22.64	20.79	21.76	24.19	19.75	25.48	22.32	25.55	24.98	22.29
1451837_at	Ap3b2	11775	beta-NAP Naptb AI549966 beta3B AU042881 [b]-NAP	adaptor-related protein complex 3, beta 2 subunit	38.56	31.45	38.68	41.52	35.12	30.6	34.76	37.17	35.35	41.41	40.07	29.77	37.58	33.95	37.14	40.27	36.79
1417964_at	Ap3d1	11776	Ap3d mh AA407035 mBLVR1 mocha Bolvr	adaptor-related protein complex 3, delta 1 subunit	91.65	89.36	94.93	94.64	90.53	93.69	94.96	91.45	91.66	93.28	93.49	87.06	90.78	93.98	88.81	92.8	90.02
1445280_at	Ap3d1	11776	Ap3d mh AA407035 mBLVR1 mocha Bolvr	adaptor-related protein complex 3, delta 1 subunit	53.78	42.22	53.1	47.57	45.32	49.39	41.08	51.44	49.97	45.5	54.44	38.99	48.46	47.59	47.76	54.69	52.5
1422593_at	Ap3s1	11777	[s]3A	adaptor-related protein complex 3, sigma 1 subunit	88.81	94.14	96.3	98.7	96.2	96.09	98.41	95.49	91.71	98.72	96.98	93.82	96.64	96.91	97.26	95.89	98.31
1422718_at	Ap3s2	11778	[s]3B	adaptor-related protein complex 3, sigma 2 subunit	65.64	63.71	63.17	67.12	64.43	58.96	62.42	67.36	59.73	67.07	63.13	68.08	62.23	62.93	70.35	58.11	64.33
1428044_at	Ap3s2	11778	[s]3B	adaptor-related protein complex 3, sigma 2 subunit	41.86	38.73	37.79	34.5	37.97	26.85	27.74	42.64	33.43	38.07	47.29	31.14	45.36	32.13	42.12	40.56	47.51
1435718_at	Ap3s2	11778	[s]3B	adaptor-related protein complex 3, sigma 2 subunit	68.88	69.18	65.39	70.35	67.84	63.92	69.15	67.98	68.44	68.22	66.79	68.6	69.21	62.88	67.5	69.58	69.49
1436525_at	Ap3s2	11778	[s]3B	adaptor-related protein complex 3, sigma 2 subunit	63.46	65.51	66.51	65.47	65.43	64.63	67.33	64.13	63.33	67.18	63.28	69.95	64.86	64.58	66.21	61.32	63.11
1441993_at	Ap3s2	11778	[s]3B	adaptor-related protein complex 3, sigma 2 subunit	58.56	56.61	55.84	64.54	60.14	55.78	62.51	58.08	56.65	64.17	59.04	57.48	60.14	58.37	61.65	58.56	58.04
1444413_at	Ap3s2	11778	[s]3B	adaptor-related protein complex 3, sigma 2 subunit	46.75	52.76	49.98	56.16	53.07	48.68	56.82	54.93	40.3	58.52	53.8	52.53	51.79	49.55	57.02	49.53	53.93
1418846_at	Ap4m1	11781	Ap4m4 4930443L05Rik	adaptor-related protein complex AP-4, mu 1	63.35	66.6	65.53	62.57	62.33	64.47	62.26	64.37	62.93	63.44	65.58	71.23	62.9	66.5	61.35	62.98	60.67
1451665_a_at	Ap4s1	11782	AI314282	adaptor-related protein complex AP-4, sigma 1	85.15	75.22	81.13	87.4	81.98	76.49	83.39	81.29	84.7	89.18	81.59	74.86	84.32	80.43	83.37	83.93	82.35
1450223_at	Apaf1	11783	fog Apaf-1 6230400I06Rik Apaf1l mKIAA0413	apoptotic peptidase activating factor 1	56.24	52.52	68.44	74.74	59.97	59.95	67.73	70.5	62.8	75.89	54.48	52.85	63.07	64.88	64.9	53.95	60.13
1452870_at	Apaf1	11783	fog Apaf-1 6230400I06Rik Apaf1l mKIAA0413	apoptotic peptidase activating factor 1	82.66	85.4	92.66	87.53	84.56	87	89.44	88.46	87.2	89.35	89.07	84.38	85.13	89.32	84.82	83.47	84.83
1427288_at	Apba2	11784	X11-like X11L XllL mXllL	amyloid beta (A4) precursor protein-binding, family A, member 2	13.59	13.22	10.9	13.7	15.04	21.22	14.72	13.46	13.65	13.9	11.11	18.66	12.77	13.28	13.75	13.2	12.45
1423892_at	Apbb1	11785	Fe65 Rir	amyloid beta (A4) precursor protein-binding, family B, member 1	49.55	44.63	49.75	52.4	45.24	43.21	51.97	54.06	41.02	54.56	51.48	37.02	50.55	44.26	50.27	53.61	43.67
1423893_x_at	Apbb1	11785	Fe65 Rir	amyloid beta (A4) precursor protein-binding, family B, member 1	50.29	48.15	47.94	52.38	50.06	49.88	52.08	57.81	38.31	53.12	51.32	40.77	53.61	46.22	52.62	58.29	45.09
1426719_at	Apbb2	11787	Rirl1 Zfra FE65L1 TR2L 2310007D03Rik	amyloid beta (A4) precursor protein-binding, family B, member 2	48.46	62.37	41.5	84.75	54.08	79.94	78.67	61.3	52.2	82.95	49.53	66.29	54.12	68.76	54.41	51.48	60.22
1426720_at	Apbb2	11787	Rirl1 Zfra FE65L1 TR2L 2310007D03Rik	amyloid beta (A4) precursor protein-binding, family B, member 2	21.31	29.95	18.85	54.56	22.48	45.54	49.98	27.52	18.57	45.29	23.69	32.5	19.72	35.75	26.49	16.7	26.67
1452342_at	Apbb2	11787	Rirl1 Zfra FE65L1 TR2L 2310007D03Rik	amyloid beta (A4) precursor protein-binding, family B, member 2	33.43	56.61	26.21	83.9	40.3	80.04	75.22	54.41	39.96	79.87	32.25	60.72	39.81	62.69	40.1	36.66	52.13
1420956_at	Apc	11789	AI047805 AU020952 mAPC CC1 AW124434 Min	adenomatosis polyposis coli	85.41	85.05	88.14	84.67	82.73	86.22	84.46	87.55	81.07	82.37	86.73	80.93	83.86	86.73	81.77	86.99	85.75
1420957_at	Apc	11789	AI047805 AU020952 mAPC CC1 AW124434 Min	adenomatosis polyposis coli	46.34	47.59	39.85	40.97	50.07	58.52	39.46	53.95	45.69	34.69	33.35	57.82	39.22	42.82	45.19	36.44	42.7
1435543_at	Apc	11789	AI047805 AU020952 mAPC CC1 AW124434 Min	adenomatosis polyposis coli	80.65	78.26	79.97	74.39	77.08	78.54	74.38	81.43	76.81	71.84	76.81	76.09	79.07	73.61	78.03	80.36	81.76
1450056_at	Apc	11789	AI047805 AU020952 mAPC CC1 AW124434 Min	adenomatosis polyposis coli	52.25	44.07	32.26	63.42	49.28	54.27	49.26	62.38	50.05	49.99	33.33	45.24	48.84	50.18	57.02	46.97	56.69
1417305_at	Speg	11790	BPEG AW125581 SPEGbeta mKIAA1297 D1Bwg1450e Apeg1 SPEGalpha	SPEG complex locus	29.7	41.7	35.58	74.11	34.34	60.22	54.61	33.26	28.8	65.95	33.25	40.22	30.88	49.4	30.15	32.56	30.63
1425968_s_at	Speg	11790	BPEG AW125581 SPEGbeta mKIAA1297 D1Bwg1450e Apeg1 SPEGalpha	SPEG complex locus	46.18	47.17	48.68	72.23	46.55	62.84	59.71	46.29	47.85	64.91	43.41	47.97	48.87	52.17	42.47	42.9	44.64
1448664_a_at	Speg	11790	BPEG AW125581 SPEGbeta mKIAA1297 D1Bwg1450e Apeg1 SPEGalpha	SPEG complex locus	9.93	49.92	11.85	85.5	14.89	74.74	64.11	15.3	12.34	76.43	10.75	50.09	16.07	57.48	16.1	28.91	12.19
1451886_at	Speg	11790	BPEG AW125581 SPEGbeta mKIAA1297 D1Bwg1450e Apeg1 SPEGalpha	SPEG complex locus	27.63	27	30.07	43.85	29.22	41.28	28.47	26.64	26.2	31.34	22.95	29.28	26.96	29.17	29.08	25.26	26.3
1416135_at	Apex1	11792	Ref-1 HAP1 APE Apex	apurinic/apyrimidinic endonuclease 1	92.71	94.69	90.95	89.58	89.14	88.21	89.79	91.19	89.02	87.78	85.25	94.18	89.52	89.21	92.88	88.64	92.73
1437715_x_at	Apex1	11792	Ref-1 HAP1 APE Apex	apurinic/apyrimidinic endonuclease 1	96.31	97.97	96.64	91.54	95.23	94.85	94.85	94.42	93.5	89.41	93.68	98.35	94.87	94.19	96.01	94.42	95.28
1456079_x_at	Apex1	11792	Ref-1 HAP1 APE Apex	apurinic/apyrimidinic endonuclease 1	94.04	96.68	95.3	88.98	92.71	91.96	92.68	91.29	90.78	88.51	91.49	96.75	92.95	91.95	94.35	92.33	93.11
1415684_at	Atg5	11793	Paddy C88337 Atg5l 2010107M05Rik AW319544 3110067M24Rik Apg5l	autophagy-related 5 (yeast)	80.08	71.13	80.15	86.94	76.26	76.08	86.36	76.27	77.5	87.41	79.26	69.45	78.61	78.02	78.43	78.64	72.9
1418235_at	Atg5	11793	Paddy C88337 Atg5l 2010107M05Rik AW319544 3110067M24Rik Apg5l	autophagy-related 5 (yeast)	69.37	56.43	64.25	82.65	67.59	66.1	72.8	69.52	65.38	80.9	68.96	56.85	68.08	70.85	70.18	66.37	67.9
1418236_s_at	Atg5	11793	Paddy C88337 Atg5l 2010107M05Rik AW319544 3110067M24Rik Apg5l	autophagy-related 5 (yeast)	77.12	70.05	74.86	86.68	78.4	78.34	80.98	78.34	76.27	85.68	78.15	71.34	77.2	79.37	78.71	75.72	76.93
1421392_a_at	Birc3	11796	Birc2 Api1 HIAP2 Api2 cIAP-2 IAP1 MIAP2 IAP2 AW107670 MIAP1 cIAP-1 cIAP1 cIAP2	baculoviral IAP repeat-containing 3	97.78	86.37	98.24	95.63	92.68	90.95	93.47	91.67	96.57	97.15	94.89	85.07	94.94	96.58	93.21	96.88	87.05
1425223_at	Birc3	11796	Birc2 Api1 HIAP2 Api2 cIAP-2 IAP1 MIAP2 IAP2 AW107670 MIAP1 cIAP-1 cIAP1 cIAP2	baculoviral IAP repeat-containing 3	76.75	51.06	71.09	58.68	57.99	64.79	60.36	63.62	76.8	64.07	62.31	55.9	64.49	70.52	55.5	71.8	51.85
1418854_at	Birc2	11797	Api1 HIAP1 HIAP2 Api2 AW146227 IAP1 MIAP2 IAP2 Birc3 MIAP1 MIHB cIAP1 cIAP2 mcIAP1	baculoviral IAP repeat-containing 2	93.1	88.82	94.1	83.19	90.83	86.22	84.95	91.13	91.07	90.52	90.45	87.76	91.96	92	91.24	94.83	91.6
1421394_a_at	Xiap	11798	Aipa ILP-1 Api3 MIHA mXIAP 1110015C02Rik Birc4 IAP3	X-linked inhibitor of apoptosis	35.42	33.83	40.8	48.35	41.73	44.07	41.02	46.92	38.14	43.46	30.51	40.06	37.44	41.92	43.85	33.75	38.61
1426636_a_at	Xiap	11798	Aipa ILP-1 Api3 MIHA mXIAP 1110015C02Rik Birc4 IAP3	X-linked inhibitor of apoptosis	48.99	48.36	48.84	46.85	50.9	55.38	45.71	52.88	51.42	43.01	47.52	57.44	44.02	45.03	49.78	43.65	46.94
1437533_at	Xiap	11798	Aipa ILP-1 Api3 MIHA mXIAP 1110015C02Rik Birc4 IAP3	X-linked inhibitor of apoptosis	94.18	88.34	94.79	95	88.95	91.08	93.99	89.63	92.81	94.82	92.01	87.01	92.37	83.53	91.69	93.04	92.47
1450231_a_at	Xiap	11798	Aipa ILP-1 Api3 MIHA mXIAP 1110015C02Rik Birc4 IAP3	X-linked inhibitor of apoptosis	41.67	36.84	46.68	51.26	44.98	42.04	46.49	49.64	41.89	52.66	38.09	37.13	42.91	44.85	48.65	40.83	43.12
1450232_at	Xiap	11798	Aipa ILP-1 Api3 MIHA mXIAP 1110015C02Rik Birc4 IAP3	X-linked inhibitor of apoptosis	60.57	57.96	60	59.35	58.4	53.33	60.93	56.49	60.34	55.65	61.68	58.47	58.52	57.72	57.87	59.53	55.43
1453385_at	Xiap	11798	Aipa ILP-1 Api3 MIHA mXIAP 1110015C02Rik Birc4 IAP3	X-linked inhibitor of apoptosis	52.32	49.36	50.73	39.83	51.35	48.76	49.84	53.26	51.85	40.23	45.79	50.38	46.97	46.62	47.88	40.88	45.42
1456088_at	Xiap	11798	Aipa ILP-1 Api3 MIHA mXIAP 1110015C02Rik Birc4 IAP3	X-linked inhibitor of apoptosis	75.42	71.31	80.12	82.35	73.16	76.81	79.81	76.1	79.08	79.73	78.47	71.27	73.34	69.96	75.22	71.99	78.09
1424278_a_at	Birc5	11799	survivin40 Api4 AAC-11 TIAP	baculoviral IAP repeat-containing 5	77.06	84.7	84.24	77.18	80.77	80.44	63.88	89.54	94.16	77.64	84.27	90.12	82.84	76.64	89.66	76.51	93.13
1415813_at	Api5	11800	AI196452 AAC-11	apoptosis inhibitor 5	94.86	96.07	93.04	94.82	95.62	95.8	95.44	95.31	96.93	93.75	92.32	97.47	94.98	94.42	95.13	93.73	94.84
1437053_x_at	Api5	11800	AI196452 AAC-11	apoptosis inhibitor 5	16.86	16.58	19.73	18.59	18.16	17.63	16.38	13.88	16.33	17.56	18.19	17.41	16.11	17.18	16.85	15.49	19
1437593_x_at	Api5	11800	AI196452 AAC-11	apoptosis inhibitor 5	98.88	97.94	99.14	98.53	97.64	96.74	98.42	97.46	98.88	98.58	99.28	96.75	98.64	97.75	98.18	99.06	98.46
1439214_a_at	Api5	11800	AI196452 AAC-11	apoptosis inhibitor 5	72.39	66.45	69.64	80.28	74.43	68.18	71.16	77.39	74.2	78.65	66.09	65.05	74.75	74.18	80.64	69.03	74.13
1443112_at	Api5	11800	AI196452 AAC-11	apoptosis inhibitor 5	63.97	55.22	58.92	53.42	58.19	51.33	51.79	61.2	58.01	54.4	54.85	52.26	61.16	55.8	57.18	61.22	65.19
1449193_at	Cd5l	11801	Pdp AI047839 1/6 CT2 AAC-11 Sp-alpha Api6	CD5 antigen-like	54.85	43.67	68.01	90.76	45.22	70.27	94.91	36.18	87.85	59.73	51.34	37.52	45.42	59.78	39.16	50.4	33.13
1416134_at	Aplp1	11803		amyloid beta (A4) precursor-like protein 1	26.33	22.1	24.15	37.19	33.47	41.93	26.42	20.05	20.11	27.88	30.98	25.73	40.78	31.45	42.25	38.75	28.34
1435857_s_at	Aplp1	11803		amyloid beta (A4) precursor-like protein 1	42.38	32	49.84	55.3	54.77	63.13	60.44	34.54	43.34	50.22	53.39	25.8	66.17	54.28	60.75	68.63	42.53
1421887_a_at	Aplp2	11804	APLP-2 AI790698	amyloid beta (A4) precursor-like protein 2	86.05	88.82	90.03	97.05	85.55	95.15	97.14	81.17	91.46	96.46	92.19	88.89	89.76	93.56	85.68	89.32	81.93
1421888_x_at	Aplp2	11804	APLP-2 AI790698	amyloid beta (A4) precursor-like protein 2	52.18	55.33	54.37	74.74	53.32	65.03	74.03	51.62	62.84	74.27	66.18	52.86	58.49	58.98	53.95	59.47	49.62
1421889_a_at	Aplp2	11804	APLP-2 AI790698	amyloid beta (A4) precursor-like protein 2	66.39	65.89	66.26	93.44	68.99	82.13	88.71	74.15	74.98	91.15	77.29	66.05	74.63	78.96	72.75	71.46	63.97
1423739_x_at	Aplp2	11804	APLP-2 AI790698	amyloid beta (A4) precursor-like protein 2	86.87	90.64	90.42	97.82	86.99	96.25	97.53	84.1	92.65	97.27	94.48	90.25	91.69	94.46	87.66	92.19	84.52
1432344_a_at	Aplp2	11804	APLP-2 AI790698	amyloid beta (A4) precursor-like protein 2	40.81	40.98	36.86	84.82	45.38	63.01	74.04	54.41	54.46	84.92	49.8	39.75	53.15	59.59	50.25	45.39	40.45
1419232_a_at	Apoa1	11806	Brp-14 Sep-1 Lvtw-1 Sep-2 Sep2 Apoa-1 apo-AI apoA-I Ltw-1 Alp-1	apolipoprotein A-I	10.27	20.57	8.7	12.38	14.86	17.23	12.92	11.52	9.22	9.33	11.18	19.88	12.36	14.58	16.25	10.88	13.85
1419233_x_at	Apoa1	11806	Brp-14 Sep-1 Lvtw-1 Sep-2 Sep2 Apoa-1 apo-AI apoA-I Ltw-1 Alp-1	apolipoprotein A-I	12.82	25.18	10.64	12.88	21.12	20.21	14.22	19.34	11.09	12.21	11.84	26.53	14.22	19.62	19.55	12.26	15.37
1438840_x_at	Apoa1	11806	Brp-14 Sep-1 Lvtw-1 Sep-2 Sep2 Apoa-1 apo-AI apoA-I Ltw-1 Alp-1	apolipoprotein A-I	23.43	30.24	20.53	25	25.42	26.32	24.85	23.83	22.81	28.99	25.65	29.37	27.64	32.88	25.08	23.35	23.78
1455201_x_at	Apoa1	11806	Brp-14 Sep-1 Lvtw-1 Sep-2 Sep2 Apoa-1 apo-AI apoA-I Ltw-1 Alp-1	apolipoprotein A-I	12.98	24.73	10.5	12.77	19.09	21.41	11.95	17.11	10.39	11.7	11.65	27.64	13.85	16.24	19.08	11.09	15.62
1417950_a_at	Apoa2	11807	Hdl-1 ApoA-II Alp-2 Apoa-2 ApoAII	apolipoprotein A-II	51.14	48.13	50.18	48.77	53.63	48.28	48.02	48.32	45.23	46.21	52.13	49.03	50.01	47.98	49.76	48.03	42.72
1417761_at	Apoa4	11808	Apoa-4	apolipoprotein A-IV	11.55	13.86	9.56	11.86	15.86	14.82	13.96	13.99	9.89	10.28	10.08	16.47	12.1	13.92	11.84	12.51	11.1
1436504_x_at	Apoa4	11808	Apoa-4	apolipoprotein A-IV	23.86	27.23	21.74	29.09	26.62	32.61	29.32	25.84	30.77	27.4	22.09	31.59	24.6	29.9	28.23	23.7	23.3
1451755_a_at	Apobec1	11810	Cdar1	apolipoprotein B mRNA editing enzyme, catalytic polypeptide 1	88.44	74.64	74.81	96.9	64.42	94.45	95.67	87.62	88.78	90.76	70.45	77.77	60.94	85.6	64.27	68.96	68.36
1417889_at	Apobec2	11811	Arp1	apolipoprotein B mRNA editing enzyme, catalytic polypeptide 2	32.58	25.35	19	18.84	54.07	29.15	21.61	31.9	44.07	19.41	21.82	28.76	45.26	20.45	37.68	40.63	27.2
1444348_at	Apobec2	11811	Arp1	apolipoprotein B mRNA editing enzyme, catalytic polypeptide 2	56.25	44.3	36.41	29.42	54.6	41.33	36.28	50.83	56.35	34.12	51.47	40.61	52.21	28.94	39.78	49.65	49.83
1417561_at	Apoc1	11812	apo-CI Apo-CIB apoC-I ApoC-IB	apolipoprotein C-I	37.33	39.93	32.11	50.36	35.65	51.96	51.96	31.72	54	40.84	31.87	36.46	36.09	41.47	37.17	34.21	36.06
1418069_at	Apoc2	11813		apolipoprotein C-II	43.19	42.73	37.41	85.34	37.18	79.47	85.78	39.1	65.17	83.67	38.47	44.88	33.1	61.47	35.13	36.41	33.65
1418278_at	Apoc3	11814	apo-CIII apoC-III Apoc	apolipoprotein C-III	40.98	37.78	41.62	42.6	41.05	37.5	39.85	38.42	36.42	43.54	43.71	38.02	41.13	42.04	42.14	42.61	41.38
1416371_at	Apod	11815		apolipoprotein D	31.2	28.92	50.79	26.35	30.66	53.05	25.22	31.89	38.82	40.55	27.28	30.38	29.39	51.42	27.49	28.85	34.11
1444564_at	Apod	11815		apolipoprotein D	24.75	20.16	33.62	24.91	27	29.84	24.64	20.21	30.75	24.86	22.19	20.56	24.56	20.14	18.11	19.57	19.1
1432466_a_at	Apoe	11816	AI255918	apolipoprotein E	83.38	74.12	82.17	90.16	47.05	97.23	97.13	49.95	89.1	80.12	44.59	70.75	47.97	85.76	52.91	58.06	66.18
1416677_at	Apoh	11818	beta2-GPI beta-2-GPI B2GPI	apolipoprotein H	27.44	28.11	30.72	31.93	28.03	30.84	34.49	29.56	21.19	32.82	28.09	25.68	29.7	27.27	24.61	27.44	23.66
1447719_at	Apoh	11818	beta2-GPI beta-2-GPI B2GPI	apolipoprotein H	32.14	32.72	46.13	31.84	30.81	18.32	32.14	35.25	30.74	40.37	45.11	23.78	37.86	32.68	31.24	40.39	33.88
1416158_at	Nr2f2	11819	COUP-TFII COUPTFB EAR3 Aporp1 SVP40 2700033K02Rik 9430015G03Rik ARP-1 COUP-TF2	nuclear receptor subfamily 2, group F, member 2	22.44	20.14	17.25	21.3	20.4	55.41	34.28	21.58	38.01	13.48	16.11	21.43	17.69	27.97	20.97	17.38	17.3
1416159_at	Nr2f2	11819	COUP-TFII COUPTFB EAR3 Aporp1 SVP40 2700033K02Rik 9430015G03Rik ARP-1 COUP-TF2	nuclear receptor subfamily 2, group F, member 2	32.94	27.91	37.13	38.45	28.81	54.41	48.35	32.63	35.03	36.14	33.05	29.38	29.72	44.28	28.92	31.84	28.69
1416160_at	Nr2f2	11819	COUP-TFII COUPTFB EAR3 Aporp1 SVP40 2700033K02Rik 9430015G03Rik ARP-1 COUP-TF2	nuclear receptor subfamily 2, group F, member 2	14.84	13.23	13.41	12.55	14.43	31.86	20.27	14.3	32.73	10.61	11.72	11.46	14.98	14.79	10.8	13.76	12.1
1431237_at	Nr2f2	11819	COUP-TFII COUPTFB EAR3 Aporp1 SVP40 2700033K02Rik 9430015G03Rik ARP-1 COUP-TF2	nuclear receptor subfamily 2, group F, member 2	19.77	18	15.61	14.4	22.02	24.22	18.33	18.55	19.61	13.31	16.19	21.34	17.75	17.05	19.07	16.06	16.97
1436475_at	Nr2f2	11819	COUP-TFII COUPTFB EAR3 Aporp1 SVP40 2700033K02Rik 9430015G03Rik ARP-1 COUP-TF2	nuclear receptor subfamily 2, group F, member 2	29.66	28.5	28.84	32.78	28.3	39.07	32.62	29.91	30.2	29.69	27.15	24.61	29.29	32.81	30.74	31.04	29.18
1444229_at	Nr2f2	11819	COUP-TFII COUPTFB EAR3 Aporp1 SVP40 2700033K02Rik 9430015G03Rik ARP-1 COUP-TF2	nuclear receptor subfamily 2, group F, member 2	22.97	24.52	19.17	23.85	21.84	29.49	21.22	23.85	22.56	19.9	19.61	20.71	20.37	24.52	25.92	20.02	23.49
1420621_a_at	App	11820	Ag E030013M08Rik betaApp Abpp Cvap Adap Abeta	amyloid beta (A4) precursor protein	49.78	63.69	85.49	97.67	48.86	90.93	96.62	41.64	72.46	96.85	47.98	61.65	53.68	91.77	54.18	41.45	34.72
1427442_a_at	App	11820	Ag E030013M08Rik betaApp Abpp Cvap Adap Abeta	amyloid beta (A4) precursor protein	63.18	82.08	97.1	99.47	58.96	96.67	99.24	50.77	86.33	99.25	72.94	77.96	68.77	97.45	62.45	59.73	47.14
1438373_at	App	11820	Ag E030013M08Rik betaApp Abpp Cvap Adap Abeta	amyloid beta (A4) precursor protein	17.71	17.28	21.47	20.96	19.34	14.59	19.91	19.51	19.16	19.7	21.94	15.3	19.1	16.45	19.93	20.86	20.3
1438374_x_at	App	11820	Ag E030013M08Rik betaApp Abpp Cvap Adap Abeta	amyloid beta (A4) precursor protein	21.29	19.55	30.57	27.7	21.24	16.21	23.79	20.36	23.65	28.33	23.15	16.38	21.9	21.4	18.87	22.9	20.09
1423801_a_at	Aprt	11821	C85684	adenine phosphoribosyl transferase	90.5	86.48	87.56	95.96	91.4	88.49	94.62	83.85	88.33	95.15	90.07	87.45	92.52	91.01	92.54	91.87	87.55
1451703_s_at	Aprt	11821	C85684	adenine phosphoribosyl transferase	93.21	93.92	90.66	96.9	95.76	93.57	97.54	88.71	90.98	95.84	94.11	94.11	95.34	93.98	95.37	95.46	90.41
1416203_at	Aqp1	11826	CHIP28	aquaporin 1	46.2	67.23	35.53	36.01	37.51	53.21	39.39	45.47	78.65	34.77	36.86	69.57	41.12	46.15	37.93	37.64	30
1418903_at	Aqp2	11827	cph jpk AQP-CD WCH-CD	aquaporin 2	41.86	39.59	45.1	40.58	47.49	38.86	41.14	43.83	38.55	45.23	44.45	41.95	45.61	41.88	43.82	41.69	39.14
1422007_at	Aqp3	11828	AQP-2	aquaporin 3	14.53	13.07	11.26	10.88	27.51	18.16	16.95	12.61	11.52	19.05	16.68	15.22	30.21	15.32	25.7	24.08	15.73
1422008_a_at	Aqp3	11828	AQP-2	aquaporin 3	10.27	11.12	9.64	9.95	39.94	16.39	11.54	8.65	14.92	22.63	16.11	8.35	37.87	13.72	36.96	33.5	16.52
1447727_at	Aqp3	11828	AQP-2	aquaporin 3	22.62	22.03	15.5	23.06	26.87	22.34	28.56	20.93	25.22	19.63	16.55	27.26	22.38	20.55	18.01	20.63	18.73
1450460_at	Aqp3	11828	AQP-2	aquaporin 3	43.8	38.51	41.57	35.9	65.53	39.89	37.86	37.83	48.12	49.41	52.92	37.42	64.88	44.35	58.05	64.8	42.4
1425382_a_at	Aqp4	11829	WCH4	aquaporin 4	22.99	21.31	23.79	24.09	22.78	25.87	24.57	23.05	21.83	22.48	20.22	24.43	21.7	20.99	23.61	18.68	22.77
1434449_at	Aqp4	11829	WCH4	aquaporin 4	25.27	18.98	23.15	17.32	22.83	33.65	20.33	18.5	19.64	16.76	22.35	19.48	23.6	22.78	20.29	23.1	21.86
1447745_at	Aqp4	11829	WCH4	aquaporin 4	30.28	29.29	36.68	36.33	31.07	27.04	33.19	30.88	28.91	40.29	37.4	25.69	33.07	30.75	28.91	34.01	31.87
1418818_at	Aqp5	11830		aquaporin 5	21.26	24.16	28.48	24.58	22.15	39.93	32.48	20.79	22.57	23.46	24.22	23.48	20.02	34.39	23.08	20.8	21.19
1420035_at	Aqp6	11831	AI790337	Aquaporin 6	42.46	39.6	49.64	42.1	42.65	35.6	45.24	42.48	34.95	43.86	49.96	35.94	45.6	43.76	41.52	49.5	40.63
1441978_at	Aqp6	11831	AI790337	aquaporin 6	17.08	16.47	13.16	14.95	18.35	20.23	19.98	16.37	19.36	12.8	16.42	20.72	16.73	16.25	15.21	15.93	13.34
1447974_s_at	Aqp6	11831	AI790337	aquaporin 6	33.2	27.45	41.38	38.31	33.17	27.5	33.81	25.07	29.6	36.22	39.64	28.57	31.93	33.42	29.14	28.13	32.16
1459982_a_at	Aqp6	11831	AI790337	aquaporin 6	38.53	40.17	40.04	37.23	43.13	39.27	43.6	38.72	41.24	37.24	40.4	42.67	41.54	37.28	42.28	40.86	40.92
1418848_at	Aqp7	11832	AQPap AQP7L	aquaporin 7	17.12	19.07	13.32	15.2	18.43	16.81	14.2	19.68	15.96	14.65	11.91	20.19	16.21	15.48	20.06	14.53	16.81
1418849_x_at	Aqp7	11832	AQPap AQP7L	aquaporin 7	18.65	18.64	16.22	18.27	15.32	16.64	17.93	17.62	19.2	16.83	16.76	15.7	18.85	15.75	21.89	17.07	17.04
1417828_at	Aqp8	11833	AQP-8 AI255744	aquaporin 8	39.15	40.43	40.52	46.16	40.65	42.97	43.04	43.34	39.25	46.73	43.55	38.61	41.48	44.52	43.53	41.68	40.17
1430275_a_at	Aqr	11834	mKIAA0560 AW495846	aquarius	54.59	50.74	48.27	56.61	61.99	57.64	57.35	58.61	55.97	50.68	37.02	57.39	54.08	51.84	62.04	49.22	52.57
1430971_a_at	Aqr	11834	mKIAA0560 AW495846	aquarius	46.95	39.29	39.56	52.17	57.46	46.9	47.34	50.72	53.15	48.97	42.16	46.35	50.77	43.67	56.91	48.05	48.49
1430972_x_at	Aqr	11834	mKIAA0560 AW495846	aquarius	44.07	37.41	39.13	43.2	49.48	38.28	41.11	45.94	43.76	43.33	40.08	41.26	44.86	40.25	46.21	39.49	43.17
1433497_at	Aqr	11834	mKIAA0560 AW495846	aquarius	88.39	85.08	90.89	86.55	87.86	78.64	85.09	86.79	86.86	87.6	92.05	79.8	89.65	85.29	88.93	91.13	89.09
1452448_at	Aqr	11834	mKIAA0560 AW495846	aquarius	43.88	43.12	31.41	58.15	54.53	45.84	39.2	60.87	57.74	47.5	27.52	49.73	51.92	41.03	62.15	37.75	49.47
1422982_at	Ar	11835	AW320017 Tfm	androgen receptor	39.62	40.2	44.26	43.52	61.79	44.96	43.54	36.13	42.18	47.08	54.42	40.31	60.64	40.67	54.45	54.67	43.54
1437064_at	Ar	11835	AW320017 Tfm	androgen receptor	25.21	37.47	27.85	21.8	68.42	47.11	29.89	25.54	45.57	28.05	56.87	42.51	66.5	30.52	57.65	59.27	38.16
1455647_at	Ar	11835	AW320017 Tfm	androgen receptor	30.36	39.65	38.12	32.11	68.8	44.9	33.37	27.58	46.04	36.98	64.91	40.32	70.02	35.77	61.85	64.94	44.71
1426602_at	Araf	11836	Araf1 AW495444 1200013E08Rik A-Raf	v-raf murine sarcoma 3611 viral oncogene homolog	83.37	77.57	82.08	78.91	82.65	76.95	78.93	77.79	81.7	81.24	82.78	76.21	83.19	79.02	83.1	83.4	78.98
1428607_at	Araf	11836	Araf1 AW495444 1200013E08Rik A-Raf	v-raf murine sarcoma 3611 viral oncogene homolog	63.04	64.98	60.81	67.55	65.17	68.87	67.73	61.22	65.11	60.64	62.69	64.55	63.52	62.38	64.01	66.4	60.75
1435566_s_at	Araf	11836	Araf1 AW495444 1200013E08Rik A-Raf	v-raf murine sarcoma 3611 viral oncogene homolog	74.16	66.62	72.39	84.53	77.5	72.05	72.43	76.05	74.35	81.69	73.4	68.98	77.36	74.68	79.64	74.38	73.15
1440764_at	Araf	11836	Araf1 AW495444 1200013E08Rik A-Raf	v-raf murine sarcoma 3611 viral oncogene homolog	73.56	71.71	72.28	46.71	70.37	62.2	55.03	71.89	68.66	52.22	71.12	68.89	70.45	63.32	65.5	77.83	67.86
1445693_at	Araf	11836	Araf1 AW495444 1200013E08Rik A-Raf	v-raf murine sarcoma 3611 viral oncogene homolog	68.45	62.89	73.13	63.56	66.66	58.77	61.05	70.08	61.7	64.65	74.24	58.09	67.91	64.22	65.51	73.76	62.47
1419441_at	Rplp0	11837	L10E Arbp 36B4	ribosomal protein, large, P0	99.9	99.94	99.98	99.92	99.98	99.47	99.11	99.99	99.89	100	99.96	99.97	99.9	99.66	99.99	99.91	100
1418687_at	Arc	11838	C86064 Arc3.1 mArc arg3.1	activity regulated cytoskeletal-associated protein	24.8	28.18	35.52	14.36	39.55	36.4	21.55	29.21	26.78	57.99	29.51	33.45	37.91	43.22	41.3	44.56	45.85
1421134_at	Areg	11839	AR Sdgf	amphiregulin	8.13	13.58	18.23	12.35	18.25	39.13	22.57	12.17	6.77	27.44	20.04	16.15	24.37	41.1	24.63	46.92	14.54
1420920_a_at	Arf1	11840		ADP-ribosylation factor 1	91.99	90.05	92.04	97.46	92.78	91.79	93.32	95.35	91.12	97.27	92.71	89.33	93.52	93.86	95.37	92.13	93.13
1426390_a_at	Arf1	11840		ADP-ribosylation factor 1	99.71	99.03	99.82	99.84	99.35	99.69	99.77	98.93	99.62	99.91	99.94	99.33	99.62	99.75	99.73	99.67	99.33
1426391_at	Arf1	11840		ADP-ribosylation factor 1	34.6	43.22	33.45	28.78	43.63	44.35	35.25	38.36	34.94	29.79	35.64	52.39	35.51	38.08	34.77	32.29	32.11
1416458_at	Arf2	11841		ADP-ribosylation factor 2	72.1	78.98	81.8	86.7	70.9	86.71	87.11	75.5	71.79	81.52	73.42	77.01	69.9	83.25	70.95	70.68	74.18
1416459_at	Arf2	11841		ADP-ribosylation factor 2	54.87	49.77	60.24	79.4	49.87	65.61	69.43	55.86	57.66	73.8	49.98	49.6	55.83	63.98	56.42	49.89	56.6
1438661_a_at	Arf2	11841		ADP-ribosylation factor 2	40.97	44.21	40.75	69.96	46.9	60.5	60.81	55.16	48.06	57.93	32.35	47.99	42.14	54.38	53.53	36.48	48.43
1456473_x_at	Arf2	11841		ADP-ribosylation factor 2	36.88	40.63	39.23	63.14	42.8	54.92	54.77	49.36	44.12	54.58	29.91	44.58	38.21	50.67	46.16	33.77	42.79
1421789_s_at	Arf3	11842	5430400P17Rik AI854770	ADP-ribosylation factor 3	42.12	42.64	40.41	65.51	52.01	52.43	52.69	51.19	42.44	64.82	32.94	46.64	47.5	53.59	61.82	44.03	50.14
1423973_a_at	Arf3	11842	5430400P17Rik AI854770	ADP-ribosylation factor 3	90.64	91.78	93.52	93.37	92.9	93.73	93.85	89.03	91.84	94.78	89.94	91.97	93.55	94.28	93.11	94.02	91.66
1434787_at	Arf3	11842	5430400P17Rik AI854770	ADP-ribosylation factor 3	76.56	77.29	78.81	76.84	79.7	79.97	82.59	72.05	78.33	77.08	74.01	79.55	79.31	77.95	79.29	79.25	76.46
1437331_a_at	Arf3	11842	5430400P17Rik AI854770	ADP-ribosylation factor 3	94.37	96.2	96.02	95.69	96.31	97.47	96.84	93.44	95.07	96.32	94.71	96.92	96.21	96.79	95.71	96.72	95.2
1456007_at	Arf3	11842	5430400P17Rik AI854770	ADP-ribosylation factor 3	39.65	33.76	50.59	39.33	38.17	29.4	38.73	40.87	34.64	45.54	47.82	29.94	43.25	37.32	33.86	45.8	39.47
1423052_at	Arf4	11843	AA407803	ADP-ribosylation factor 4	95.14	94.88	96.35	97.56	94.56	96.61	96.39	96.09	95.03	97.95	95.53	93.99	95.51	96.83	96.21	95.47	96.08
1423053_at	Arf4	11843	AA407803	ADP-ribosylation factor 4	86.8	80.53	84.87	94.81	85.21	89.26	90.37	88.51	88.43	95.52	82.92	81.63	86.47	90.73	90.42	82.06	87.49
1434074_x_at	Arf4	11843	AA407803	ADP-ribosylation factor 4	19.19	21.17	20.2	22.17	21.43	22.03	22.17	23.29	20.71	20.03	24.42	23.12	20.12	20.8	20.89	19.94	20.73
1439367_x_at	Arf4	11843	AA407803	ADP-ribosylation factor 4	81.81	81.15	84.48	82.89	81.87	85.65	87.07	81.34	84.61	85.97	80.79	80.84	81.55	87.09	81.04	81.18	78.25
1422807_at	Arf5	11844		ADP-ribosylation factor 5	71.88	53.53	71.06	83.88	71.14	65.86	78.15	64.87	76.79	88.27	66.65	52.26	79.59	73.98	79.46	79.13	72.57
1418822_a_at	Arf6	11845	AW496366 AI788669	ADP-ribosylation factor 6	99.63	99.75	99.64	99.1	99.82	99.5	99.39	99.26	99.66	98.86	99.92	99.75	99.72	99.42	99.46	99.87	99.13
1418823_at	Arf6	11845	AW496366 AI788669	ADP-ribosylation factor 6	91.55	79.12	83.41	94.47	90.91	84.82	90.82	90.82	91.72	94.61	85.95	78.5	91.02	88.58	92.45	90.39	86.31
1418824_at	Arf6	11845	AW496366 AI788669	ADP-ribosylation factor 6	67.32	58.13	59.53	64.04	69.43	67.81	73.34	72.85	75.81	62.82	56.07	68.15	64.71	64.08	70.31	60.32	61.21
1434312_at	Arf6	11845	AW496366 AI788669	ADP-ribosylation factor 6	95.04	90.42	92.98	91.12	93.71	93.14	94.56	94.65	95.73	91.65	94.07	92.37	93.08	92.63	94.46	93.6	92.85
1419549_at	Arg1	11846	AI256583 AI Arg-1 PGIF	arginase, liver	21.97	27.67	17.15	55.86	28.36	52.52	86.72	21.41	29.01	74.47	31.73	30	26.08	48.46	28.26	25.51	21.85
1418847_at	Arg2	11847	AU022422 AII	arginase type II	33.38	35.03	47.3	74.19	38.08	65.67	69.76	34.49	69.46	80.52	31.25	40.13	32.59	67.49	33.73	29.94	31.26
1438841_s_at	Arg2	11847	AU022422 AII	arginase type II	27.68	30.43	35.28	68.37	34.27	64.99	63.98	29.43	62.37	73.72	21.4	38.38	24.04	64.82	30.32	23.69	22.85
1437628_s_at	Rhoa	11848	Arha Arha1 Arha2	ras homolog gene family, member A	98.43	96.53	98.44	98.78	98.29	98.6	99.31	98	98.11	98.69	98.14	97.35	98.27	98.7	98.31	98.06	97.86
1443768_at	Rhoa	11848	Arha Arha1 Arha2	Ras homolog gene family, member A	60.59	53.29	52.84	31.83	56.31	53.21	45.22	53.6	64.61	35.73	52.96	54.75	51.09	47.01	40.25	58.65	56.08
1450632_at	Rhoa	11848	Arha Arha1 Arha2	ras homolog gene family, member A	96.93	91.76	96.07	98.56	96.19	95.58	97.79	97.56	95.28	98.92	95.73	91.98	96.73	97.58	97.25	96.57	96.59
1449110_at	Rhob	11852	Arh6 AA017882 Arhb	ras homolog gene family, member B	80.4	89.52	83.64	95.52	74.41	97.2	96.46	72.3	91.1	92.8	84.76	90.92	74.67	90.78	75.08	77.19	50.89
1435394_s_at	Rhoc	11853	AI324259 Arhc Arh9	ras homolog gene family, member C	45.07	58.01	64.24	91.8	69.47	91.72	97.48	50.29	69.36	92.44	89.93	54.72	71.69	88.27	67.46	73.93	37.79
1448605_at	Rhoc	11853	AI324259 Arhc Arh9	ras homolog gene family, member C	21.84	27.71	29.52	83.64	41.32	72.13	88.81	24.08	35.62	83.24	56.25	28.19	40.84	68.6	45.22	39.69	20.92
1419061_at	Rhod	11854	Rho RhoM Arhd AI326383 RhoHP1	ras homolog gene family, member D	26.28	39.34	37.76	57.87	35.1	48.16	40.84	34.95	28.02	48.74	44.2	41.59	39.96	42.12	37.88	51.77	28.08
1423194_at	Arhgap5	11855	p190-B p190B	Rho GTPase activating protein 5	50.56	59.93	69.93	66.12	52.57	77.48	66.44	43.91	51.12	64.82	45.86	66.66	58.82	75.58	55.6	59.8	57.37
1450896_at	Arhgap5	11855	p190-B p190B	Rho GTPase activating protein 5	40.91	54.22	69.81	63.64	38.66	69.97	64.71	32.68	47.92	61.62	35.89	52.97	48.02	68.99	49.29	51.86	45.69
1450897_at	Arhgap5	11855	p190-B p190B	Rho GTPase activating protein 5	69.57	74.49	89.67	83.15	67.92	85.33	80.82	59.34	68.72	84.56	72.21	69.92	76.74	85.91	73.94	81.69	72.49
1457410_at	Arhgap5	11855	p190-B p190B	Rho GTPase activating protein 5	40.98	47.46	63.85	34.19	35.08	52.48	40.36	29.93	39.37	45.61	41.11	42.28	46.78	56.82	42.04	51.9	47.62
1417704_a_at	Arhgap6	11856	RhoGAPX-1 C130038E13 AI504284	Rho GTPase activating protein 6	42.5	61.76	63.29	63.59	15.83	52.44	72.16	25.05	42.23	68.87	28.6	62.52	17.82	46.2	16.29	15.17	17.35
1451867_x_at	Arhgap6	11856	RhoGAPX-1 C130038E13 AI504284	Rho GTPase activating protein 6	63.81	77.37	81.05	77.19	36.12	66.09	82.99	50.15	65.75	81.24	58.72	76.99	41.78	64.75	40.26	38.59	39.66
1456333_a_at	Arhgap6	11856	RhoGAPX-1 C130038E13 AI504284	Rho GTPase activating protein 6	40.03	56.78	52.7	68.18	23.06	47.38	68.83	31.15	46.98	70.18	30.84	61.2	24.89	46.47	23.28	17.36	23.82
1426454_at	Arhgdib	11857	Ly-GDI Gdid4 D4	Rho, GDP dissociation inhibitor (GDI) beta	99.03	97.77	96.74	99.62	99.22	97.68	98.11	99.28	99.52	99.37	98.95	98.32	99.1	98.16	99.35	99.25	99.33
1422670_at	Rnd2	11858	Rohn Arhn	Rho family GTPase 2	45.38	64.65	49.81	70.6	47.49	67.38	70.36	45.83	40.33	64.95	46.13	63.29	47.71	60.7	49.18	45.19	54.22
1418620_at	Phox2a	11859	Arix Pmx2 Phox2 Pmx2a	paired-like homeobox 2a	36.32	30.1	41.47	41.1	35.75	34.52	38.92	35.95	36.11	43.57	38.12	30.23	37.32	35.55	39.59	36.69	30.54
1425411_at	Arl4a	11861	AI467555 Arl4	ADP-ribosylation factor-like 4A	33.56	31.22	34.67	33.58	40.73	32.61	38.65	33.48	53.52	38.14	35.35	30.14	36.91	41.25	30.51	38.61	29.3
1431429_a_at	Arl4a	11861	AI467555 Arl4	ADP-ribosylation factor-like 4A	78.89	82.6	76.92	72.23	84.73	74.8	74.94	82.17	81.11	71.19	83.47	83.67	82.72	80.68	83.61	86.05	80.25
1435092_at	Arl4a	11861	AI467555 Arl4	ADP-ribosylation factor-like 4A	57.85	73.24	56.96	53.68	64.82	62.57	57.87	72.01	63.67	39.62	63.85	74.85	61.08	59.48	66.88	67.33	67.94
1419996_s_at	Arnt	11863	mKIAA4051 W08714 bHLHe2 Drnt ESTM42 Hif1b D3Ertd557e	aryl hydrocarbon receptor nuclear translocator	76.06	74.04	64.64	79.42	73.93	79.73	78.45	79.61	82.29	75.51	66.49	77	74.36	73.27	74.52	74.24	73.1
1421721_a_at	Arnt	11863	mKIAA4051 W08714 bHLHe2 Drnt ESTM42 Hif1b D3Ertd557e	aryl hydrocarbon receptor nuclear translocator	59.15	45.69	55.6	68.12	59.94	58.5	61.48	62.55	55.57	67.74	56.54	48.3	61.23	60.61	64.42	56.44	58.25
1425064_at	Arnt	11863	mKIAA4051 W08714 bHLHe2 Drnt ESTM42 Hif1b D3Ertd557e	aryl hydrocarbon receptor nuclear translocator	40.07	32.22	26.86	49.22	37.93	35.18	43.72	49.24	44.27	40.74	24.08	35.13	40.02	34.47	43.04	33.34	38.4
1437042_at	Arnt	11863	mKIAA4051 W08714 bHLHe2 Drnt ESTM42 Hif1b D3Ertd557e	aryl hydrocarbon receptor nuclear translocator	81.3	82.96	77.81	82.27	79.52	86.19	84.88	80.1	84.71	80.62	80.02	82.63	79.81	79.75	79.47	80.89	78.63
1449696_at	Arnt	11863	mKIAA4051 W08714 bHLHe2 Drnt ESTM42 Hif1b D3Ertd557e	Aryl hydrocarbon receptor nuclear translocator	51.44	63.38	47.23	53.15	59.24	66.83	54.92	55.5	53.87	46.61	56.76	69.52	49.9	54.74	52.66	50.69	52.36
1420669_at	Arnt2	11864	mKIAA0307 bHLHe1 Hif-2b	aryl hydrocarbon receptor nuclear translocator 2	36.87	28.47	37.72	25.35	27.67	33.31	25.49	30.51	30.75	28.65	25.15	30.53	29.6	34.62	30.39	29.47	31.04
1420670_at	Arnt2	11864	mKIAA0307 bHLHe1 Hif-2b	aryl hydrocarbon receptor nuclear translocator 2	31.13	29.07	32.02	31.25	32.36	34.5	31.83	27.25	27.98	32.48	32.38	29.83	33.69	32	36.46	35.09	30.1
1434028_at	Arnt2	11864	mKIAA0307 bHLHe1 Hif-2b	aryl hydrocarbon receptor nuclear translocator 2	32.69	33.86	37.65	45.5	37.44	46.84	44.99	32.56	28.43	50.44	43.05	30.42	46.09	51.11	43.51	64.47	37.01
1425099_a_at	Arntl	11865	Bmal1 BMAL1b MOP3 bHLHe5 bmal1b' Arnt3	aryl hydrocarbon receptor nuclear translocator-like	78.94	71.28	69.8	72.39	74.02	70.68	73.59	89.05	71.89	71.51	78.85	67.62	77	71.51	74.79	81.22	80.67
1457740_at	Arntl	11865	Bmal1 BMAL1b MOP3 bHLHe5 bmal1b' Arnt3	Aryl hydrocarbon receptor nuclear translocator-like	58.93	48.45	57.69	50.35	56.01	44.21	53.8	74.01	57.12	58.14	61.31	43.31	59.82	57.04	54.85	63.88	62.22
1416226_at	Arpc1b	11867	SOP2Hs AA408534 AA408064 p41-ARC AW208418 L72 AA571392 AF007010 41kDa	actin related protein 2/3 complex, subunit 1B	98.16	95.89	98.77	99.64	97.57	98.05	98.14	96.14	97.07	99.5	99.04	96.48	97.72	99.01	97.86	97.99	95.66
1416227_at	Arpc1b	11867	SOP2Hs AA408534 AA408064 p41-ARC AW208418 L72 AA571392 AF007010 41kDa	actin related protein 2/3 complex, subunit 1B	59.23	62.5	62.81	77.02	62.49	73.67	74.57	54.93	57.84	70.94	64.72	65.71	58.19	71.07	59.92	59.66	51.64
1422375_a_at	Art1	11870	ARTC1 Yac-1 ADPRT	ADP-ribosyltransferase 1	49.1	37.91	55.35	59.04	47.61	39.06	51.21	47.62	46.59	63.29	56.72	33.32	52.86	49.75	49.54	54.56	57.82
1424491_at	Art1	11870	ARTC1 Yac-1 ADPRT	ADP-ribosyltransferase 1	19.07	18.43	14.71	17.99	19.04	16.47	17.41	18.7	12.9	17.27	18.27	20.13	17.27	16.66	19.99	17.81	17.58
1451372_a_at	Art1	11870	ARTC1 Yac-1 ADPRT	ADP-ribosyltransferase 1	33.95	43.82	34.65	34.84	34.3	37.86	34.46	32.3	33.05	40.41	27.91	42.33	30.21	36.03	35.3	31.92	63.99
1423008_at	Art2a-ps	11871	Art2a Rt-6 Ly92a Rt6 Rt6-1 ARTC2	ADP-ribosyltransferase 2a, pseudogene	14.76	17.05	26.02	20.52	25.2	27.41	15.92	16.02	18.04	23.65	16.27	22.25	32.47	41.52	35.69	43.82	17.7
1420794_at	Art2b	11872	Rt-6 Rt6-2 ART2.2 Art Rt6 Ly92b ARTC2	ADP-ribosyltransferase 2b	24.75	26.74	28.77	21.79	63.3	29.14	20.68	23.97	57.3	22.49	37.95	22.64	60.6	29.01	67.43	65.86	31.26
1427759_a_at	Art5	11875	ARTC5 Yac-2	ADP-ribosyltransferase 5	21.75	27.32	31.03	27.18	22.74	24.07	27.31	21.81	19.57	26.78	26.94	29.03	22.06	22.16	24	20.88	27.27
1451553_at	Art5	11875	ARTC5 Yac-2	ADP-ribosyltransferase 5	39.92	50.27	30.86	32.57	34.67	31.41	31.06	35.89	31.04	28.93	37.29	49.02	37.88	30.19	36.94	43.53	49.2
1432032_a_at	Artn	11876	neublastin	artemin	16.07	15.82	12.19	18.24	15.81	19.96	17.49	15.57	23.49	20.32	14.11	17.28	14.79	16.19	21.46	12.22	12.57
1423061_at	Arvcf	11877		armadillo repeat gene deleted in velo-cardio-facial syndrome	43.79	52.86	45.17	45.62	40.6	46.7	42.38	60.07	39.4	43.1	43.89	49.45	41.71	43.6	43.35	42.09	57.46
1450855_at	Arvcf	11877		armadillo repeat gene deleted in velo-cardio-facial syndrome	43.36	54.5	39.74	42.59	42.55	52.16	43.54	64.22	38.85	41.18	33.66	54.3	43.55	44.69	46.79	44.49	62.55
1450856_at	Arvcf	11877		armadillo repeat gene deleted in velo-cardio-facial syndrome	40.09	38.5	39.92	40.36	41.5	33.36	38.42	46.12	38.65	44.65	41.91	40.04	39.69	37.45	44.73	40.32	42.23
1420926_at	Arx	11878		aristaless related homeobox	42.74	41.79	32.65	43.54	43.86	41.95	41.95	42.32	40.62	36.81	32.48	44.21	39.68	38.56	45.81	37.93	38.75
1441175_at	Arx	11878		Aristaless related homeobox	38.58	32.63	47.03	41.79	38.52	32.05	35.89	36.85	34.07	49.54	38.56	29.78	39.48	35.68	39.83	38.51	36.19
1450042_at	Arx	11878		aristaless related homeobox	13.12	16.2	10.99	10.62	14.48	19.06	10.56	12.68	14.55	9.66	11.09	15.7	13.39	10.95	9.69	10.52	11.93
1429189_at	Arsb	11881	As-1r Asr-1 As-1s As1-t As-1t As1-r As1 Ast-1 1110007C02Rik AI480648 As-1 As1-s	arylsulfatase B	77.93	79.85	93.56	83.51	84.45	92.02	84.33	74.07	83.2	84.84	98.18	80.61	80.51	86.6	74.22	79.02	61.22
1429190_at	Arsb	11881	As-1r Asr-1 As-1s As1-t As-1t As1-r As1 Ast-1 1110007C02Rik AI480648 As-1 As1-s	arylsulfatase B	31.79	45.72	54.43	50.74	55.8	66.27	52.76	35.94	48.54	49.86	71.66	52.33	42.02	55.44	42.82	31.32	25.73
1460346_at	Arsa	11883	As-2 AW212749 ASA AS-A As2 TISP73	arylsulfatase A	77.41	77.78	83.67	88.36	72.99	82.17	86.84	73.72	75.17	87.08	79.58	75.19	77.39	84.07	74.52	79.74	76.48
1416735_at	Asah1	11886	AC 2310081N20Rik Asah	N-acylsphingosine amidohydrolase 1	90.29	94.09	98.5	98.99	87.96	99.21	99.19	90.99	95.25	98.27	88.51	94.2	87.82	97.84	86.16	85.1	77.73
1421944_a_at	Asgr1	11889	ASGPR1 Asgr-1 Asgr	asialoglycoprotein receptor 1	12.28	18.66	10.38	12.78	14.56	24.31	12.76	12.62	9.91	11.38	10.47	21.71	13.99	12.87	14.13	15.44	14.98
1419747_at	Asgr2	11890	ASGPR2 Asgr-2 Asgr	asialoglycoprotein receptor 2	36.07	33.1	43.46	41.35	32.84	52.73	38.98	32.81	33.43	68.65	37.14	32.1	35.85	48.84	32.91	35.43	33.31
1425284_a_at	Rab27a	11891	2410003M20Rik 2210402C08Rik ash 4933437C11Rik	RAB27A, member RAS oncogene family	30.77	38.52	31.38	21.39	50.95	28.94	24.08	36.56	44.94	42.56	44.42	44.07	51.44	36.17	59.65	47.46	51.24
1425285_a_at	Rab27a	11891	2410003M20Rik 2210402C08Rik ash 4933437C11Rik	RAB27A, member RAS oncogene family	27.56	42.93	29.93	19.42	53.72	32.77	21.75	37.46	42.51	38.2	40.98	47.48	48.12	33.44	61.95	42.27	53.76
1429123_at	Rab27a	11891	2410003M20Rik 2210402C08Rik ash 4933437C11Rik	RAB27A, member RAS oncogene family	69.75	86.98	76.58	51.59	86.03	67.31	63.88	68.68	84.52	72.98	90.41	87.87	86.74	70.5	85.7	88.16	84.78
1454438_at	Rab27a	11891	2410003M20Rik 2210402C08Rik ash 4933437C11Rik	RAB27A, member RAS oncogene family	35.5	47.89	38.36	38.75	48.29	44.37	40.19	42.69	37.22	41.89	42.67	51.85	42.64	40.29	43.93	39.18	41.91
1416239_at	Ass1	11898	fold AA408052 Ass-1 ASS	argininosuccinate synthetase 1	69.06	67.77	81.98	82.62	78.35	60.66	67.29	64.87	74.33	96.14	44.2	74.45	87.83	86.28	83.77	87.34	76.55
1459937_at	Ass1	11898	fold AA408052 Ass-1 ASS	Argininosuccinate synthetase 1	48.12	42.8	56.13	50.89	48.66	41.12	42.59	42.7	44.87	64.48	44.89	41.08	55.84	56.11	49.29	58.85	48.3
1418615_at	Astn1	11899	Astn GC14 mKIAA0289	astrotactin 1	19.24	18.36	20.99	19.89	19.85	30.57	19.54	19.08	19.57	19.59	17.01	17.29	19.92	18.15	16.56	17.7	16.06
1417909_at	Serpinc1	11905	AI114908 ATIII At3 At-3	serine (or cysteine) peptidase inhibitor, clade C (antithrombin), member 1	49.98	43.35	56.56	43.08	47.61	40.52	46.59	45.26	49.84	50.42	44.16	42.6	53.06	49.65	52.85	56.84	43.46
1420649_at	Zfhx3	11906	mKIAA4228 A230102L03Rik Atbf1 WBP9	zinc finger homeobox 3	46.5	67.98	70.04	78.9	42.48	78.78	76.65	53.71	52.07	81.44	69.76	67.14	40.22	79.72	41	42.67	52.65
1420650_at	Zfhx3	11906	mKIAA4228 A230102L03Rik Atbf1 WBP9	zinc finger homeobox 3	27.51	59.02	49.56	66.34	22.14	77.59	66.08	36.17	36.38	65.99	47.21	62.91	19.72	63.61	21.75	19.83	32.96
1429725_at	Zfhx3	11906	mKIAA4228 A230102L03Rik Atbf1 WBP9	zinc finger homeobox 3	32.84	43.08	44.53	57.81	30.7	54.37	49.63	37.06	37.59	59.1	40.73	42.05	31.51	45.22	28.62	32.46	34.09
1449947_s_at	Zfhx3	11906	mKIAA4228 A230102L03Rik Atbf1 WBP9	zinc finger homeobox 3	39.74	74.92	72.16	82.65	26.73	87.47	79.73	48.5	55.9	84.53	69.73	72.31	25.96	81.15	23.45	28.52	44.24
1453267_at	Zfhx3	11906	mKIAA4228 A230102L03Rik Atbf1 WBP9	zinc finger homeobox 3	27.49	61.57	47.67	60.37	25.07	75.34	57.61	42.3	40.35	55.5	48.74	65.15	24.82	60.74	24.72	21.4	32.14
1460006_at	Zfhx3	11906	mKIAA4228 A230102L03Rik Atbf1 WBP9	zinc finger homeobox 3	27.59	66.37	50.34	73.8	22.96	82.5	71.54	41.84	50.33	71.61	48.56	67.57	20.61	68.96	18.73	17.15	34.05
1420036_at	Ate1	11907	AI225793 AW547406	Arginyltransferase 1	42.7	45.8	42.02	51.66	49.01	54.25	48.99	44.46	47.89	43.41	38.42	54.27	44.6	38.92	46.24	37.38	40.43
1420651_at	Ate1	11907	AI225793 AW547406	arginyltransferase 1	63.74	58.1	63.87	68.29	65.28	61.05	59.67	61.22	61.23	63.22	63.93	56.7	65.41	61.82	67.19	63.49	61.14
1420652_at	Ate1	11907	AI225793 AW547406	arginyltransferase 1	44.6	39.45	32.8	63.95	45.17	49.95	46.04	51.03	51.02	44.75	30.45	44.3	47.89	42.25	56.73	36.55	47.57
1435173_at	Ate1	11907	AI225793 AW547406	arginyltransferase 1	82.93	91.36	85.53	85.28	82.92	90.77	85.71	84.46	81.81	77.18	84.67	91.38	82.82	85.29	83.31	85.15	82.31
1449709_s_at	Ate1	11907	AI225793 AW547406	arginyltransferase 1	80.52	75.96	83.24	83.88	76.76	76.23	81.64	75.74	76.6	81.33	80.28	73.72	80.4	77.41	77.47	81.05	75.94
1417296_at	Atf1	11908		activating transcription factor 1	95.32	96.47	94.44	93.83	96.1	94.3	95.74	95.81	95.68	92.46	95.45	96.39	96.1	93.45	95.98	95.91	96.19
1426582_at	Atf2	11909	Atf-2 Creb2 D130078H02Rik mXBP CRE-BP D18875 Tg(Gzma-Klra1)7Wum	activating transcription factor 2	81.28	85.88	77.36	83.89	82.62	83.83	82.53	86.46	83.74	80.95	80.11	87.07	82.73	80.08	83.91	79.48	85.84
1426583_at	Atf2	11909	Atf-2 Creb2 D130078H02Rik mXBP CRE-BP D18875 Tg(Gzma-Klra1)7Wum	activating transcription factor 2	89.65	88.33	87.37	90.18	85.82	82.83	88.59	89.39	87.45	90.84	89.68	82.77	89.99	87.09	89.34	90.43	91.96
1427559_a_at	Atf2	11909	Atf-2 Creb2 D130078H02Rik mXBP CRE-BP D18875 Tg(Gzma-Klra1)7Wum	activating transcription factor 2	63.63	54.52	58.24	68.92	68.04	63.23	66.11	66.32	69.35	67.54	58.24	58.69	65.75	65.26	69.34	64.33	64.3
1437777_at	Atf2	11909	Atf-2 Creb2 D130078H02Rik mXBP CRE-BP D18875 Tg(Gzma-Klra1)7Wum	activating transcription factor 2	56.57	53.08	47.53	42.25	51.05	47.54	46.38	57.12	57.56	44.78	50.18	52.43	53.2	48.51	50.75	54.3	58.1
1452116_s_at	Atf2	11909	Atf-2 Creb2 D130078H02Rik mXBP CRE-BP D18875 Tg(Gzma-Klra1)7Wum	activating transcription factor 2	90.92	92.99	88.81	90.23	90.18	90.9	90.86	91.44	89.5	88.9	91.02	91.91	91.07	89.81	90.15	91.18	92.9
1449363_at	Atf3	11910	LRG-21	activating transcription factor 3	61.62	49.41	89.01	96.64	58.15	95.86	98.21	45.32	67.36	96.33	63.69	57.1	54.38	90.51	66.06	55.28	33.38
1438992_x_at	Atf4	11911	TAXREB67 CREB2 Atf-4 C/ATF	activating transcription factor 4	94.52	94.64	94.74	94.06	93.85	94.58	94.83	94.46	92.3	93.29	96.25	93.67	92.25	96.08	94.79	94.24	91.2
1439258_at	Atf4	11911	TAXREB67 CREB2 Atf-4 C/ATF	activating transcription factor 4	17.83	21.61	15.53	16.87	26.19	22.59	18.29	19.95	11.26	12.82	20.91	27.02	16.66	23.2	23.29	15.11	19.93
1448135_at	Atf4	11911	TAXREB67 CREB2 Atf-4 C/ATF	activating transcription factor 4	97.63	94.5	94.87	97.11	96.01	96.15	96.67	96.7	97.11	96.74	95.91	94.82	95.43	96.75	96.84	95.19	94.46
1421205_at	Atm	11920	C030026E19Rik AI256621	ataxia telangiectasia mutated homolog (human)	85.62	75.36	76.73	73.8	83.4	68.82	68.27	79.72	82.37	72.18	77.52	73.97	83.08	71.96	83.05	82.81	84.88
1428830_at	Atm	11920	C030026E19Rik AI256621	ataxia telangiectasia mutated homolog (human)	89.17	86.16	78.1	72.64	88.37	78	75.46	83.16	88.3	71.37	82.33	86.95	85.88	75.55	86.03	86.25	86.1
1449822_at	Atoh1	11921	MATH-1 Hath1 Math1 bHLHa14	atonal homolog 1 (Drosophila)	37.01	35.17	41	39.71	36.96	28.99	37.81	37.6	34.46	41.05	42.04	29	38.61	33.32	37.77	37.65	35.82
1418047_at	Neurod6	11922	Nex bHLHa2 Math-2 Nex1m Atoh2 Math2	neurogenic differentiation 6	12.54	12.35	10.12	9.93	9.84	18.73	11.09	11.78	16.14	8.34	13	10.77	10.97	9.85	10.7	10.57	11.48
1418054_at	Neurod4	11923	ATH-3 bHLHa4 Math3 AI846749 Atoh3 MATH-3	neurogenic differentiation 4	16.73	9.9	4.89	5.61	9.92	11.94	11.52	7.36	20.4	4	6.55	9.93	7.82	6.91	6.66	5.65	8.07
1418055_at	Neurod4	11923	ATH-3 bHLHa4 Math3 AI846749 Atoh3 MATH-3	neurogenic differentiation 4	15.76	19.71	15.39	19.8	19.17	14.01	23.48	18.8	18.98	12.43	24.47	16.94	18.01	13.81	16.27	17.55	19.48
1436694_s_at	Neurod4	11923	ATH-3 bHLHa4 Math3 AI846749 Atoh3 MATH-3	neurogenic differentiation 4	32.91	18.23	20.2	16.61	20.71	22.01	17.19	17.87	32.5	15.61	20.02	21.49	17.98	14.59	17.06	17.54	14.97
1422839_at	Neurog2	11924	ngn-2 bHLHa8 ngn2 Math4A Atoh4	neurogenin 2	18.98	16.63	19.69	19.63	19.9	24.95	20.33	17.84	21.65	17.04	18.15	16.9	20.21	22.05	17.55	20.33	18.43
1422312_a_at	Neurog3	11925	Atoh5 ngn3 bHLHa7 Math4B	neurogenin 3	11.33	11.11	9.78	17.63	11.91	12.14	11.44	14.56	12.02	14.5	11.86	13.77	11.36	10.91	16.53	10.77	12.57
1432034_at	Neurog3	11925	Atoh5 ngn3 bHLHa7 Math4B	neurogenin 3	29.1	24.3	38.82	30.8	26.51	19.33	27.93	29.05	25.73	34.93	32.8	22.12	29.52	26.78	24.7	28.13	26.9
1415760_s_at	Atox1	11927	Atx1 AI256639	ATX1 (antioxidant protein 1) homolog 1 (yeast)	90.33	89.17	98.24	98.74	92.61	95.95	97.56	90.74	94.31	98.96	92.36	91.03	92.91	97.74	92.36	92.33	91.84
1446802_at	Atox1	11927	Atx1 AI256639	ATX1 (antioxidant protein 1) homolog 1 (yeast)	63.02	59.28	86.61	69.76	63.82	69.22	64.01	63.5	59.43	71.66	69.53	55.69	64.22	74.42	58.95	68.2	66.27
1460639_a_at	Atox1	11927	Atx1 AI256639	ATX1 (antioxidant protein 1) homolog 1 (yeast)	88.39	81.88	97.02	97.73	89.61	91.31	94.91	87.89	90.93	97.95	87.88	84.73	90.8	94.51	88.81	89.52	88.91
1460640_at	Atox1	11927	Atx1 AI256639	ATX1 (antioxidant protein 1) homolog 1 (yeast)	30	25.09	22.52	19.53	32.52	22.92	21.25	25.5	26.57	21.64	20.22	33.28	29.67	24.22	34.39	27.13	24.54
1423653_at	Atp1a1	11928	Atpa-1 BC010319	ATPase, Na+/K+ transporting, alpha 1 polypeptide	86.72	84.62	89.39	94.58	92.34	91.13	93.55	81.25	86.73	93.5	88.96	86.99	90.82	92.28	91.44	90.67	93.07
1435919_at	Atp1a1	11928	Atpa-1 BC010319	ATPase, Na+/K+ transporting, alpha 1 polypeptide	11.47	15.25	12.23	11.62	14.65	13.63	11.21	13.28	11.61	8.46	13.55	16.74	11.88	12.67	13.43	10.86	11.43
1435920_x_at	Atp1a1	11928	Atpa-1 BC010319	ATPase, Na+/K+ transporting, alpha 1 polypeptide	22.61	29.4	22.28	25.83	26.98	27.33	28.39	24.17	24.38	20.71	28.4	30.25	20.52	25.57	22.02	19.77	24.45
1451071_a_at	Atp1a1	11928	Atpa-1 BC010319	ATPase, Na+/K+ transporting, alpha 1 polypeptide	91.8	91.29	94.44	96.68	94.66	94.51	96.39	87.25	92.14	95.67	94.99	90	94.06	94.9	94	95.01	96.03
1418453_a_at	Atp1b1	11931	Atpb Atp4b Atpb-1 NKbeta1	ATPase, Na+/K+ transporting, beta 1 polypeptide	65.75	54.55	61.96	39.89	68.58	59.47	47.39	96.77	70.7	50.84	92.53	53.87	72.11	65.88	74.7	76.16	83.78
1423890_x_at	Atp1b1	11931	Atpb Atp4b Atpb-1 NKbeta1	ATPase, Na+/K+ transporting, beta 1 polypeptide	78.52	75	77.61	47.78	79.92	76.29	62.87	97.97	85.61	61.78	97.47	73.69	81.04	73.38	81.07	87.41	89.32
1437157_at	Atp1b1	11931	Atpb Atp4b Atpb-1 NKbeta1	ATPase, Na+/K+ transporting, beta 1 polypeptide	40.92	41.76	45.17	47.44	45.53	42.86	51.69	50.42	43.95	50.86	46.88	40.69	47.46	43.92	46.31	47.58	43.2
1439036_a_at	Atp1b1	11931	Atpb Atp4b Atpb-1 NKbeta1	ATPase, Na+/K+ transporting, beta 1 polypeptide	68.13	47.43	57.04	22.43	65.71	56.51	40.89	95.18	77.18	46.08	96.84	37.7	73.1	60.59	75.89	80.22	83.92
1451152_a_at	Atp1b1	11931	Atpb Atp4b Atpb-1 NKbeta1	ATPase, Na+/K+ transporting, beta 1 polypeptide	76.54	73.51	75.35	47.12	81.15	73.32	59.59	97.93	81.1	60.43	96.56	74.32	80.68	75.44	78.72	86.02	87.41
1455949_at	Atp1b1	11931	Atpb Atp4b Atpb-1 NKbeta1	ATPase, Na+/K+ transporting, beta 1 polypeptide	41.58	34.89	46.81	39.36	38.23	30.87	34.58	44.78	36.37	41.07	49.98	33.93	38.45	36.78	38.5	37.94	38.66
1422009_at	Atp1b2	11932	Amog Atpb-2	ATPase, Na+/K+ transporting, beta 2 polypeptide	38.05	41.11	45.33	39.26	39.36	35.41	37.78	40.27	47.95	44.84	38.44	47.13	42.11	36.03	38.31	37.17	38.62
1435148_at	Atp1b2	11932	Amog Atpb-2	ATPase, Na+/K+ transporting, beta 2 polypeptide	19.84	36.72	13.79	10.23	26.34	36.78	15.96	17.53	54.01	9.74	15.94	47.97	24.77	18.34	22.95	14.73	27.46
1423126_at	Atp1b3	11933	AI664000 AW212096 AA409958	ATPase, Na+/K+ transporting, beta 3 polypeptide	95.53	94.29	96.82	99.13	98.82	97.3	98.54	98.38	96.84	98.61	98.34	94.29	99.01	97.68	98.45	99.14	97.36
1419378_a_at	Fxyd2	11936	Atp1g1	FXYD domain-containing ion transport regulator 2	32.12	29.45	37.3	73.01	32.05	65.32	51.49	25.73	32.43	54.46	29.42	35.06	29.05	64.12	34.85	29.85	33.66
1419379_x_at	Fxyd2	11936	Atp1g1	FXYD domain-containing ion transport regulator 2	22	27.11	32.88	67.14	25.33	63.97	47.38	23.75	27.41	42.69	18.64	34.1	20.3	56.63	24.14	22.74	26.7
1449883_at	Fxyd2	11936	Atp1g1	FXYD domain-containing ion transport regulator 2	13.89	17.17	11.92	12.48	20.62	19.57	16.52	16.44	15.99	10.68	9.15	20.2	14.19	15.68	16.75	13.81	12.82
1456601_x_at	Fxyd2	11936	Atp1g1	FXYD domain-containing ion transport regulator 2	18.47	32.16	36.45	69.18	23.37	68.05	48.75	19.24	21.75	39.18	17.87	38.56	16	58.07	24.05	15.65	26.77
1419312_at	Atp2a1	11937	SERCA1	ATPase, Ca++ transporting, cardiac muscle, fast twitch 1	44.73	40.97	51.75	39.31	45.77	41.48	41.59	46.53	41.16	47.77	46.26	43.62	43.7	51.07	47.32	41.86	48.05
1416551_at	Atp2a2	11938	mKIAA4195 SERCA2 D5Wsu150e 9530097L16Rik SERCA2B	ATPase, Ca++ transporting, cardiac muscle, slow twitch 2	84.06	83.91	83.85	84.51	81.04	86.36	88.32	80.11	79.34	79.88	82.81	80.59	82.43	84.19	80.37	86.43	81.11
1427250_at	Atp2a2	11938	mKIAA4195 SERCA2 D5Wsu150e 9530097L16Rik SERCA2B	ATPase, Ca++ transporting, cardiac muscle, slow twitch 2	97.21	98.42	97.61	97.92	97.26	98.31	98.63	96.79	97.61	97.12	97.85	98.05	97.37	97.55	97.38	97.39	96.98
1427251_at	Atp2a2	11938	mKIAA4195 SERCA2 D5Wsu150e 9530097L16Rik SERCA2B	ATPase, Ca++ transporting, cardiac muscle, slow twitch 2	67.48	57.45	60.84	72.87	60.27	64.14	72.19	62.19	67.23	69.14	55.73	58.93	65.15	63.54	65.06	63.08	61.42
1437797_at	Atp2a2	11938	mKIAA4195 SERCA2 D5Wsu150e 9530097L16Rik SERCA2B	ATPase, Ca++ transporting, cardiac muscle, slow twitch 2	76.15	80.85	71.95	56.34	76.02	74.95	72.41	73.85	78.78	58.05	74.21	81.87	75.18	71.91	70.47	78.87	72.1
1443551_at	Atp2a2	11938	mKIAA4195 SERCA2 D5Wsu150e 9530097L16Rik SERCA2B	ATPase, Ca++ transporting, cardiac muscle, slow twitch 2	41.66	40.8	31.47	28.2	40.99	36.32	36.07	45.09	46.07	27.3	27.56	42.12	42.23	33.35	43.48	42.61	38.79
1452363_a_at	Atp2a2	11938	mKIAA4195 SERCA2 D5Wsu150e 9530097L16Rik SERCA2B	ATPase, Ca++ transporting, cardiac muscle, slow twitch 2	71.54	67.22	65.33	76.05	68.12	74.4	79.96	67.31	68.79	68.19	64.32	65.6	71.04	71.05	70.14	73.89	66.86
1420402_at	Atp2b2	11941	dfw jog wri wms Gena300 Tmy D6Abb2e PMCA2	ATPase, Ca++ transporting, plasma membrane 2	7.03	11.24	9.93	9.24	8.41	18.38	9.11	8.93	5.62	7.4	10.92	11.08	8.47	10.39	11.03	7.76	8.41
1420403_at	Atp2b2	11941	dfw jog wri wms Gena300 Tmy D6Abb2e PMCA2	ATPase, Ca++ transporting, plasma membrane 2	15.25	15.97	14.49	17.11	17.65	22.72	15.77	20.19	19.99	16.4	19.15	16.8	17.27	17.38	16.17	16.06	17.58
1433888_at	Atp2b2	11941	dfw jog wri wms Gena300 Tmy D6Abb2e PMCA2	ATPase, Ca++ transporting, plasma membrane 2	28.68	32.5	34.62	29.85	32.52	39.79	31.12	29.59	30.28	29.16	24.75	31.66	28.42	31.66	29.24	27.15	29.94
1421286_a_at	Atp4a	11944		ATPase, H+/K+ exchanging, gastric, alpha polypeptide	44.96	42.28	46.76	39.61	42.09	34.41	39.52	46.75	41.8	49.24	44.55	40.77	44.64	41.84	41.75	40.63	39.36
1448911_at	Atp4b	11945	AV080843	ATPase, H+/K+ exchanging, beta polypeptide	43.66	39.3	50.87	52.72	39.72	41.23	46.27	42.69	34.12	56.14	45.48	38.1	39.02	44.29	37.93	42.76	38.84
1423111_at	Atp5a1	11946	Atpm D18Ertd206e AI035633 AL023067 AL022851 Mom2	ATP synthase, H+ transporting, mitochondrial F1 complex, alpha subunit 1	98.79	98.01	98.61	98.66	98.55	96.41	97.77	98.44	97.96	98.56	98.92	97.86	98.83	97.55	99.05	98.59	98.99
1449710_s_at	Atp5a1	11946	Atpm D18Ertd206e AI035633 AL023067 AL022851 Mom2	ATP synthase, H+ transporting, mitochondrial F1 complex, alpha subunit 1	98.87	99.73	99.07	98.36	99.17	99.05	98.17	99.28	98.51	97.96	99.47	99.66	98.9	98.85	98.77	99.28	99.32
1416829_at	Atp5b	11947		ATP synthase, H+ transporting mitochondrial F1 complex, beta subunit	99.06	98.92	98.54	99.09	99.14	97.69	98.29	98.99	98.69	99.25	98.48	98.64	99.08	98.85	99.55	98.89	99.55
1416058_s_at	Atp5c1	11949	1700094F02Rik	ATP synthase, H+ transporting, mitochondrial F1 complex, gamma polypeptide 1	99.26	99.59	99.63	99.02	99.49	99.01	98.52	99.45	98.62	99.4	99.79	99.53	99.43	99.13	99.66	99.62	99.75
1438809_at	Atp5c1	11949	1700094F02Rik	ATP synthase, H+ transporting, mitochondrial F1 complex, gamma polypeptide 1	72.89	71.76	76.62	61.36	71.6	66.37	62.83	71.03	72.78	62.37	74.38	66.84	70.76	66.94	68.32	71.83	73.83
1426742_at	Atp5f1	11950	C76477	ATP synthase, H+ transporting, mitochondrial F0 complex, subunit B1	96.58	93.07	95.32	97.47	96.6	94.74	95.54	96.52	96.84	97.3	93.51	94.36	96.85	95.97	97.71	95.3	97.3
1433562_s_at	Atp5f1	11950	C76477	ATP synthase, H+ transporting, mitochondrial F0 complex, subunit B1	99.17	98.51	99.3	99.17	98.85	98.17	98.84	99.13	98.4	99.47	99.09	97.65	99.11	98.72	99.25	99.24	99.5
1416020_a_at	Atp5g1	11951		ATP synthase, H+ transporting, mitochondrial F0 complex, subunit c1 (subunit 9)	92.14	86.65	86.3	93.66	92.5	90.01	92.33	88.89	93.25	93.9	87.13	92.22	91.41	90.85	94.06	88.94	91.97
1444874_at	Atp5g1	11951		ATP synthase, H+ transporting, mitochondrial F0 complex, subunit c1 (subunit 9)	24.1	39.92	21.91	24	25.13	35.78	24.06	32	20.65	15.71	21.71	42.4	20.94	26.28	23.24	21.16	34.84
1416143_at	Atp5j	11957		ATP synthase, H+ transporting, mitochondrial F0 complex, subunit F	98.09	98.57	98	98.52	98.59	97.76	97.86	98.75	97.22	98.32	98.48	98.71	98.49	98.19	98.97	98.4	98.87
1422525_at	Atp5k	11958	Lfm1 Atp5i 2610008D24Rik	ATP synthase, H+ transporting, mitochondrial F1F0 complex, subunit e	97.14	94.55	95.86	98.48	97.01	95.44	96.39	96.8	96.42	98.37	97.41	95.59	97.4	97.08	97.73	96.39	97.67
1434053_x_at	Atp5k	11958	Lfm1 Atp5i 2610008D24Rik	ATP synthase, H+ transporting, mitochondrial F1F0 complex, subunit e	95.45	95.81	94.85	96.75	96.58	96.32	96.12	96.67	95.13	96.26	96.82	97.24	95.66	97.08	97.29	95.31	97.18
1450640_x_at	Atp5k	11958	Lfm1 Atp5i 2610008D24Rik	ATP synthase, H+ transporting, mitochondrial F1F0 complex, subunit e	97.03	95.49	96.76	98.23	97.17	96.11	96.81	97.14	96.48	98.07	97.47	96.44	97.14	97.64	97.87	96.71	98
1422508_at	Atp6v1a	11964	AI647066 Atp6a2 VPP2 Atp6a1 VA68 Atp6v1a1	ATPase, H+ transporting, lysosomal V1 subunit A	89.03	92.31	92.99	99.13	88.99	97.14	99.01	90.6	88.48	97.24	90.69	92.04	88.6	95.81	90.15	87.8	88.72
1450634_at	Atp6v1a	11964	AI647066 Atp6a2 VPP2 Atp6a1 VA68 Atp6v1a1	ATPase, H+ transporting, lysosomal V1 subunit A	85.6	82.64	87.81	98.96	82.3	92.87	96.77	86.16	84.51	97.06	85.52	79.7	85.06	92.61	85.8	81.52	84.28
1415814_at	Atp6v1b2	11966	AI194269 R74844 AI790362 Atp6b2 HO57	ATPase, H+ transporting, lysosomal V1 subunit B2	90.04	90.11	93.41	98.44	88.47	95.51	97.83	89.95	89.48	98.01	92.15	87.13	89.88	95.47	89.35	89.82	88.98
1419883_s_at	Atp6v1b2	11966	AI194269 R74844 AI790362 Atp6b2 HO57	ATPase, H+ transporting, lysosomal V1 subunit B2	75.79	68.28	72.93	94.85	71.03	84.58	91.41	72.46	77.48	94.92	69.98	63.48	74.86	86.76	75.18	72.54	70.52
1446465_at	Atp6v1b2	11966	AI194269 R74844 AI790362 Atp6b2 HO57	ATPase, H+ transporting, lysosomal V1 subunit B2	34.92	35.14	26.53	34.79	36.34	47.51	42.33	32.77	38.74	32.72	26.19	40.48	28.53	36.46	28.81	28.05	29.89
1449649_at	Atp6v1b2	11966	AI194269 R74844 AI790362 Atp6b2 HO57	ATPase, H+ transporting, lysosomal V1 subunit B2	45.03	54.33	39.75	51.34	52.38	65.32	61.72	47.45	47.66	45.87	46.81	60.73	44.88	54.96	49.06	43.34	44.23
1415671_at	Atp6v0d1	11972	Vma6 AI267038 Ac39 P39 VATX Atp6d	ATPase, H+ transporting, lysosomal V0 subunit D1	94.4	91.6	95.33	98.33	90.88	96.17	97.82	93.19	93.36	98.41	92.35	91.37	91.94	96.98	92.35	91.69	92.37
1420038_at	Atp6v1e1	11973	2410029D23Rik Atp6e Atp6v1e Atp6e2 P31 D6Ertd385e E2 Vma4	ATPase, H+ transporting, lysosomal V1 subunit E1	38.61	56	44.18	61.08	54.17	74.82	73.35	47.87	52.61	62.84	40.46	67.74	39.46	52.98	39.67	31.76	43.05
1449711_at	Atp6v1e1	11973	2410029D23Rik Atp6e Atp6v1e Atp6e2 P31 D6Ertd385e E2 Vma4	ATPase, H+ transporting, lysosomal V1 subunit E1	67.43	65.67	71.24	76.66	68.41	71.44	83.13	68.99	66.39	78.07	68.45	65.58	67.28	73.47	67.07	65.26	65.36
1449712_s_at	Atp6v1e1	11973	2410029D23Rik Atp6e Atp6v1e Atp6e2 P31 D6Ertd385e E2 Vma4	ATPase, H+ transporting, lysosomal V1 subunit E1	93.71	94.56	96.87	98.72	94.39	96.98	99.34	94.09	94.8	98.35	96.22	94	94.35	97.03	93.16	94.57	94.24
1457049_at	Atp6v1e1	11973	2410029D23Rik Atp6e Atp6v1e Atp6e2 P31 D6Ertd385e E2 Vma4	ATPase, H+ transporting, lysosomal V1 subunit E1	32.33	42.7	37.94	44.24	43.65	50.56	49.4	43.08	36.78	34.99	37.87	45.94	34.65	37.25	34.69	33.63	36.37
1416328_a_at	Atp6v0e	11974	Atp6v0e1 Atp6k M9.2	ATPase, H+ transporting, lysosomal V0 subunit E	97.62	95.47	98.78	99.08	96.69	97.68	99.15	95.35	98.04	99.24	98.26	95.11	97.31	98.25	96.6	97.11	95.42
1417632_at	Atp6v0a1	11975	Atp6n1 Vpp1 Atpv0a1 Atp6n1a Vpp-1 AA959968 ATP6a1	ATPase, H+ transporting, lysosomal V0 subunit A1	72.61	52.12	64.7	87.89	32.31	81.71	88.49	54.68	75.82	84.72	33.38	60.19	41.23	76.58	39.33	54.44	26.39
1425227_a_at	Atp6v0a1	11975	Atp6n1 Vpp1 Atpv0a1 Atp6n1a Vpp-1 AA959968 ATP6a1	ATPase, H+ transporting, lysosomal V0 subunit A1	59.95	51.03	47.71	77.42	35.73	74.89	75.49	57.57	66	70.44	26.12	55.65	37.66	66.34	43.74	39.63	26.51
1459924_at	Atp6v0a1	11975	Atp6n1 Vpp1 Atpv0a1 Atp6n1a Vpp-1 AA959968 ATP6a1	ATPase, H+ transporting, lysosomal V0 subunit A1	51.63	41.62	50.48	54.58	44.07	55.99	56.03	50.95	55.27	58.29	47.56	41.49	50.15	54.69	47.25	49.11	44.09
1460650_at	Atp6v0a1	11975	Atp6n1 Vpp1 Atpv0a1 Atp6n1a Vpp-1 AA959968 ATP6a1	ATPase, H+ transporting, lysosomal V0 subunit A1	48.01	36.2	38.88	73.08	34.33	57.44	65.86	40.2	52.53	64.95	33.74	40.6	36.62	49.62	37.98	36.36	27.98
1418774_a_at	Atp7a	11977	MNK	ATPase, Cu++ transporting, alpha polypeptide	70.3	75.13	87.99	88.67	69.66	88.05	85.21	71.95	73.96	86.82	76.75	73.07	70.38	84.08	70.82	69.72	77.52
1436921_at	Atp7a	11977	MNK	ATPase, Cu++ transporting, alpha polypeptide	79.62	79.41	89.95	93.16	73.75	91.22	94.05	73.95	85.04	92.84	78.47	77.6	77.72	89.68	75.94	78.06	79.24
1421563_at	Atp7b	11979	tx Atp7a WND	ATPase, Cu++ transporting, beta polypeptide	44.62	40.77	53.93	52.14	42.06	37.04	48.76	42.54	40.11	53.75	53.72	35.06	46.73	44.65	46.05	46.03	46.25
1436481_at	Atp7b	11979	tx Atp7a WND	ATPase, Cu++ transporting, beta polypeptide	51.32	56.23	46.55	40.8	47.28	41.26	44.89	42.6	61.53	40.33	41.18	56.85	50.19	41.77	51.03	39.85	43.37
1450283_at	Atp7b	11979	tx Atp7a WND	ATPase, Cu++ transporting, beta polypeptide	29.38	30.1	26.95	34.15	31.72	33.8	34.54	29.7	29.34	27.23	25.46	33.23	28.75	26.58	34.04	28.23	26.92
1423597_at	Atp8a1	11980	ClassI AW743152 B230107D19Rik AI853962 APLT AI481521 AW822227 Atp3a2	ATPase, aminophospholipid transporter (APLT), class I, type 8A, member 1	79.32	75.85	87.9	82.37	66.27	74.68	72.15	80.5	81.87	76.48	77.38	71.12	69.97	69.33	71.52	72.65	83.69
1423598_at	Atp8a1	11980	ClassI AW743152 B230107D19Rik AI853962 APLT AI481521 AW822227 Atp3a2	ATPase, aminophospholipid transporter (APLT), class I, type 8A, member 1	54.38	45.73	40.93	66.27	45.68	55.81	50.01	59.93	62.07	53.44	34.28	51.19	47.86	49.64	56.45	44.49	56.96
1433827_at	Atp8a1	11980	ClassI AW743152 B230107D19Rik AI853962 APLT AI481521 AW822227 Atp3a2	ATPase, aminophospholipid transporter (APLT), class I, type 8A, member 1	87.06	84.37	87.73	84.24	74.18	85.8	79.15	85.49	89.66	77.48	77.91	85.12	76.64	82.02	79.72	79.96	86.72
1433828_at	Atp8a1	11980	ClassI AW743152 B230107D19Rik AI853962 APLT AI481521 AW822227 Atp3a2	ATPase, aminophospholipid transporter (APLT), class I, type 8A, member 1	44.43	53.4	47.09	49.17	46.11	56.89	49.83	49.4	51.01	46.39	40.31	59.67	44.56	46.94	42.58	42.89	47.42
1433965_at	Atp8a1	11980	ClassI AW743152 B230107D19Rik AI853962 APLT AI481521 AW822227 Atp3a2	ATPase, aminophospholipid transporter (APLT), class I, type 8A, member 1	82.04	85.32	85.74	72.5	69.91	79.68	74.36	76.83	86.42	59.38	75.53	84.28	72.75	69.39	70.76	76.74	80.79
1444355_at	Atp8a1	11980	ClassI AW743152 B230107D19Rik AI853962 APLT AI481521 AW822227 Atp3a2	ATPase, aminophospholipid transporter (APLT), class I, type 8A, member 1	49.59	41.66	49.42	29.62	31.96	31.77	27.36	44.77	58.8	28.29	38.47	38.97	32.22	35.22	37.4	37.11	52.93
1454728_s_at	Atp8a1	11980	ClassI AW743152 B230107D19Rik AI853962 APLT AI481521 AW822227 Atp3a2	ATPase, aminophospholipid transporter (APLT), class I, type 8A, member 1	88.64	87.93	90.73	85.23	77.36	88.83	83.08	85.22	91.96	78.94	81.24	87.72	79.78	82.98	80.33	83.74	86.34
1415932_x_at	Atp9a	11981	mKIAA0611 IIa	ATPase, class II, type 9A	50.52	47.49	50.46	54.81	49.98	56.09	49.6	40.48	46.89	53.73	49.74	45.23	66.38	49.25	67.97	74.94	56.16
1425838_at	Atp9a	11981	mKIAA0611 IIa	ATPase, class II, type 9A	41.65	39.41	47.64	44.45	42.68	37.95	46.54	41.26	36.43	45.84	44.16	40.06	45.34	41.1	43.12	47.78	38.72
1427604_a_at	Atp9a	11981	mKIAA0611 IIa	ATPase, class II, type 9A	45.5	43.95	40.01	54.06	44.75	52.46	42.01	37.38	40.27	46.36	46.52	44.14	60.75	45.75	63.67	69.95	53.6
1447272_s_at	Atp10a	11982	Atp10c pfatp	ATPase, class V, type 10A	35.74	67.66	49.61	42.98	75.3	50.75	62.87	54.86	55.61	67.29	78.78	69.27	76.33	63.52	77.59	71.15	78.24
1447273_x_at	Atp10a	11982	Atp10c pfatp	ATPase, class V, type 10A	32.05	42.77	38.25	34.78	47.83	32.6	39.24	36.4	35.89	43.71	53.84	42.21	47.14	39.9	48.99	44.82	46.61
1447851_x_at	Atp10a	11982	Atp10c pfatp	ATPase, class V, type 10A	55.47	86.03	69.1	55.6	84.84	68.74	74.84	68.51	72.57	75.05	90.15	84.76	85.6	77.62	84.45	83.52	85.23
1452013_at	Atp10a	11982	Atp10c pfatp	ATPase, class V, type 10A	43.74	77.73	51.24	44.83	78.32	62.77	65.16	58.19	65.61	63.5	77.42	79.98	76.31	64.78	76.97	70.36	76.55
1434198_at	Atpif1	11983	If1 Atpi	ATPase inhibitory factor 1	44.49	49.9	44.73	45.46	44.8	45.1	46.57	46.66	50.65	44.85	34.11	51.98	42.85	42.44	45.07	38.64	45.57
1448770_a_at	Atpif1	11983	If1 Atpi	ATPase inhibitory factor 1	91.59	98.21	96.17	97.87	94.16	96.8	96.94	96.73	95.96	97.76	92.01	99.08	93.28	97.05	94.75	93.52	96.43
1453681_at	Atpif1	11983	If1 Atpi	ATPase inhibitory factor 1	64.78	61.93	68.7	63.21	59.63	56.68	58.07	61.97	65.95	68.82	61.88	61.47	63.45	57.92	59.42	62.78	64.81
1416392_a_at	Atp6v0c	11984	PL16 Atpl-rs1 Vma3 Atp6l Atp6c Atpl VATL Atp6c2	ATPase, H+ transporting, lysosomal V0 subunit C	97.32	93.52	97.95	99.87	95	98.66	99.82	94.33	96.43	99.94	95.85	94.27	96.84	99.08	96.78	96.81	96.54
1435732_x_at	Atp6v0c	11984	PL16 Atpl-rs1 Vma3 Atp6l Atp6c Atpl VATL Atp6c2	ATPase, H+ transporting, lysosomal V0 subunit C	97.24	94.36	99.17	99.83	94.23	97.77	99.28	94.36	97.56	99.97	97.88	91.62	96.63	99.02	96.29	97.71	96.04
1438925_x_at	Atp6v0c	11984	PL16 Atpl-rs1 Vma3 Atp6l Atp6c Atpl VATL Atp6c2	ATPase, H+ transporting, lysosomal V0 subunit C	95.87	95.51	98.45	99.66	95.28	99.02	99.67	95.04	96.5	99.37	96.47	95.77	95.44	98.81	95.35	95.73	95.06
1421533_at	Slc7a1	11987	Atrc1 4831426K01Rik Rev-1 Atrc-1 Rec-1 AI447493 mCAT-1 Cat1	solute carrier family 7 (cationic amino acid transporter, y+ system), member 1	43.42	36.56	39.14	40.24	44.13	35.14	37.95	47.68	38.73	39.06	32.86	39.41	40.27	40.37	47.3	36.81	39.84
1454991_at	Slc7a1	11987	Atrc1 4831426K01Rik Rev-1 Atrc-1 Rec-1 AI447493 mCAT-1 Cat1	solute carrier family 7 (cationic amino acid transporter, y+ system), member 1	95.43	96.09	91.47	83.36	94.96	91.05	91.61	89.93	94.84	85.22	94.96	96.18	94.51	91.26	95.14	93.86	92.65
1454992_at	Slc7a1	11987	Atrc1 4831426K01Rik Rev-1 Atrc-1 Rec-1 AI447493 mCAT-1 Cat1	solute carrier family 7 (cationic amino acid transporter, y+ system), member 1	90.19	87.14	83.36	79.98	89.39	81.05	84.43	84.3	86.96	81.48	89.49	87.54	89.43	85.35	90.2	88.5	86.1
1422648_at	Slc7a2	11988	CAT-2 Tea 20.5 Atrc2 Cat2 AI158848	solute carrier family 7 (cationic amino acid transporter, y+ system), member 2	23.3	31.29	21.74	60.01	23.54	53.15	80.87	17.06	35.06	81.1	18.85	28.57	21.49	56.49	25.76	21.8	18.69
1426008_a_at	Slc7a2	11988	CAT-2 Tea 20.5 Atrc2 Cat2 AI158848	solute carrier family 7 (cationic amino acid transporter, y+ system), member 2	28	23.3	32.95	58.29	24.39	39.85	73.96	24.26	25.33	80.5	29.12	20.09	28.1	54.42	27.85	28.5	24.52
1436555_at	Slc7a2	11988	CAT-2 Tea 20.5 Atrc2 Cat2 AI158848	solute carrier family 7 (cationic amino acid transporter, y+ system), member 2	35.71	40.35	38.47	77.36	30.06	66.04	90.51	31.66	51.11	90.37	30.39	33.53	32.08	71.03	33.47	31.64	29.11
1450703_at	Slc7a2	11988	CAT-2 Tea 20.5 Atrc2 Cat2 AI158848	solute carrier family 7 (cationic amino acid transporter, y+ system), member 2	17.22	18.32	16.34	37.16	17.41	37.21	50.84	17.58	14.91	61.83	14.88	20.93	14.3	37.62	20.05	14.78	15.62
1417022_at	Slc7a3	11989	SLC7A1 Atrc3 SLC7A2 CAT3	solute carrier family 7 (cationic amino acid transporter, y+ system), member 3	54.88	44.76	47.66	43.17	56.08	42.82	47.37	47.42	43.54	49.14	51.39	40.42	52.56	48.83	59.75	49.47	45.22
1421166_at	Atrn	11990	mKIAA0548 Mgca mahogany AW558010 mg	attractin	29.56	39.2	33.87	55.64	39.47	47.1	43.26	43.62	41.14	44.5	29.28	44.64	34.83	41.05	34.89	30.56	37.9
1434197_at	Atrn	11990	mKIAA0548 Mgca mahogany AW558010 mg	attractin	64.64	60.06	64.1	74.02	62.19	63.88	68.76	59.83	61.89	65.88	66.59	56.39	64.8	63.69	62.41	69.61	65.15
1425142_a_at	Hnrnpd	11991	Auf1 Hnrpd	heterogeneous nuclear ribonucleoprotein D	97.59	96.93	96.96	93.45	97.17	94.53	94.19	98.07	96.98	95.14	96.8	96.7	97.29	96.12	97.98	97.35	98.17
1457568_at	Hnrnpd	11991	Auf1 Hnrpd	heterogeneous nuclear ribonucleoprotein D	69.38	77.09	62.96	64.32	61.73	67.09	63.25	72.13	62.57	49.4	64.81	73.62	61.87	59.16	61.87	65.07	65.8
1458273_at	Hnrnpd	11991	Auf1 Hnrpd	heterogeneous nuclear ribonucleoprotein D	41.84	51.19	33.87	22.82	34.8	39.28	30.66	44.13	33.46	13.95	38.75	47.75	32.11	28.35	32.8	35.64	40.01
1420776_a_at	Auh	11992	W91705 C77140	AU RNA binding protein/enoyl-coenzyme A hydratase	79.42	78.59	82.34	81.61	82.35	74.92	75.24	79.52	80.2	84.85	86.56	77.71	81.98	79.74	83.9	82.06	84.45
1430487_at	Auh	11992	W91705 C77140	AU RNA binding protein/enoyl-coenzyme A hydratase	35.44	25.63	20.04	18.89	37.75	26.82	16.95	34.4	33.48	22.33	36.71	29.06	34.37	28.46	44.1	37.77	44.76
1431124_at	Auh	11992	W91705 C77140	AU RNA binding protein/enoyl-coenzyme A hydratase	20.87	23.63	19.1	21.44	27.69	24.19	24.87	24.52	20.48	20.93	24.89	25.68	22.83	24.07	28.58	22.47	23.36
1445496_at	Auh	11992	W91705 C77140	AU RNA binding protein/enoyl-coenzyme A hydratase	43.15	40.37	26.8	33.61	44.15	38.38	32.71	45.81	36.13	38.82	40.07	43.73	44.48	41.38	49.25	42.69	44.43
1447952_at	Auh	11992	W91705 C77140	AU RNA binding protein/enoyl-coenzyme A hydratase	64.97	63.19	62.66	59.68	66.99	59.75	56.6	66.16	60.93	62.8	68.94	63.49	65.57	62.82	68.73	64.79	67.14
1458436_at	Auh	11992	W91705 C77140	AU RNA binding protein/enoyl-coenzyme A hydratase	63.81	62.73	63.67	57.29	62.72	58.01	58.66	61.77	56.43	65.97	68.71	60.88	65.32	63.98	66.86	66.77	67.2
1415742_at	Aup1	11993	AA589454	ancient ubiquitous protein 1	91.44	87.49	87.56	93.04	91.68	92.42	92.71	88.79	92.8	91.72	87.58	89.25	91.31	92	91.4	90.98	86.26
1421503_at	Pcdh15	11994	av Ush1f ENSMUSG00000046980 Gm9815 nmf19 BB078305	protocadherin 15	33.38	26.7	37.74	31.11	31.56	23.12	27.73	27.74	31.39	33.25	35.65	21.73	33.27	29.08	25.94	32.43	29.85
1442326_at	Pcdh15	11994	av Ush1f ENSMUSG00000046980 Gm9815 nmf19 BB078305	protocadherin 15	15.79	15.06	17.56	12.68	16.37	12.42	14.86	12.35	19.93	11.76	17.78	14.99	16.88	14.15	12.47	13.45	13.93
1444317_at	Pcdh15	11994	av Ush1f ENSMUSG00000046980 Gm9815 nmf19 BB078305	protocadherin 15	25.32	24.41	26.21	21.02	25.33	29.04	27.05	22.03	30.07	20.91	25.95	25.25	24.15	24.24	22.67	22.44	21.39
1423556_at	Akr1b7	11997	MVDP AR Avdp	aldo-keto reductase family 1, member B7	42.88	36.88	46.65	40.75	39.89	39.73	39.86	38.87	50.36	41.28	41.69	37.26	40.01	42.15	38.54	40.68	34.37
1450794_at	Avp	11998	Vp Vsp	arginine vasopressin	49.11	45.32	51.49	47.89	50.47	44.85	47.27	48.59	41.62	50.69	50.87	45.24	50.34	48.35	48.23	51.6	47.15
1450277_at	Avpr2	12000	DI1 V2R DIR ADHR ND1 VPV2R	arginine vasopressin receptor 2	40.51	38.4	46.85	42.07	41.67	37.16	44.49	38.9	38.01	46.08	46.68	33.38	43.1	42	42.49	44.69	40.79
1426966_at	Axin1	12005	Axin Kb Ki knobbly Fu fused kinky AI316800	axin 1	85.91	83.5	88.19	82.98	86.69	78.09	78.34	82.19	83.29	80.57	89.56	79.28	86.94	82.35	84.56	89.67	86.68
1426967_at	Axin1	12005	Axin Kb Ki knobbly Fu fused kinky AI316800	axin 1	62.82	52	48.84	68.53	64.81	54.6	56.46	69.03	62.91	62.78	45.61	56.65	63.7	59.65	68.16	60.38	64.25
1421341_at	Axin2	12006	Axil Conductin Axi1	axin2	24.39	23.82	21.09	23.96	34.91	27.19	20.97	25.42	28.2	23.37	24.02	25.12	37.37	23.98	42.07	34.7	34.77
1436845_at	Axin2	12006	Axil Conductin Axi1	axin2	39.94	46.38	50.64	41.66	73.69	54.94	48.49	47.79	65.3	46.37	66.98	46.73	77.11	48.04	71.54	79.76	69.64
1417776_at	Azgp1	12007	Zag	alpha-2-glycoprotein 1, zinc	26.35	29.3	27.48	21.15	29.58	19.64	19.37	30.32	25.72	21.41	23.61	26.9	26.17	25.36	27.86	26.3	28.59
1419216_at	Azi1	12009	Azi AZ1	5-azacytidine induced gene 1	49.42	65.67	50.21	52.59	44.41	53.48	46.39	59.07	38.57	46.36	52.08	64.31	41.92	49.23	50.65	51.24	60.98
1449289_a_at	B2m	12010	Ly-m11 beta2-m beta2m	beta-2 microglobulin	99.99	99.94	100	100	100	100	100	99.95	100	100	100	99.99	100	100	99.97	100	99.67
1452428_a_at	B2m	12010	Ly-m11 beta2-m beta2m	beta-2 microglobulin	99.82	98.95	99.91	100	99.97	99.53	100	99.74	100	99.96	99.48	99.67	99.93	99.77	99.85	99.85	99.12
1419001_at	Baat	12012	AI158864 AI118337 BAT	bile acid-Coenzyme A: amino acid N-acyltransferase	13.25	15.14	13.2	16.92	16.17	11.87	16.43	14.58	13.02	15.42	18.29	12.85	14.81	16.22	15.53	14.24	14.74
1419002_s_at	Baat	12012	AI158864 AI118337 BAT	bile acid-Coenzyme A: amino acid N-acyltransferase	18.72	19.78	18.48	18.5	21.29	19.07	21.11	18.27	21.16	16.6	20.28	19.53	18.97	20.33	18.3	18.46	18.72
1440831_at	Bach1	12013	6230421P05Rik AI323795	BTB and CNC homology 1	87.58	95.06	95.94	96.8	87.07	97.14	96.09	89.16	92.98	94.01	92.64	93.94	87.15	95.58	86.81	88.61	96.08
1449311_at	Bach1	12013	6230421P05Rik AI323795	BTB and CNC homology 1	59.67	67.76	78.43	81.12	60.19	76.29	74.86	65.82	59.81	78.34	74.05	66.08	55.84	75.14	60.1	61.89	79.61
1436515_at	Bach2	12014	E030004N02Rik	BTB and CNC homology 2	96.42	69.26	66.71	39.98	84.77	70.34	63.14	96.23	92.36	46.37	85.45	68.88	91.08	68.61	85.38	90.12	76.77
1437667_a_at	Bach2	12014	E030004N02Rik	BTB and CNC homology 2	93.98	65.71	63.57	37.12	82.46	68.02	59.69	93.13	91.93	44.29	81.55	67	89.32	60.72	80.35	83.61	71.67
1416582_a_at	Bad	12015	AI325008 Bbc2	BCL2-associated agonist of cell death	75.06	81.2	78.51	83.07	78.14	85	85.77	78.63	76.1	83.24	79.42	83.76	76.66	83.02	78.49	77.93	77.22
1416583_at	Bad	12015	AI325008 Bbc2	BCL2-associated agonist of cell death	68.31	70.43	64.01	84.57	69.55	75.27	80.81	72.77	69.57	83.08	67.74	72.45	68.2	77.82	72.56	68.91	73.32
1416394_at	Bag1	12017	BAG-1 Rap46	BCL2-associated athanogene 1	92.57	94.46	91.77	95.69	94.91	94.91	95.59	94.23	93.83	95.2	93.65	95.86	94.19	95.4	95.12	93.48	93.66
1418991_at	Bak1	12018	Bak N-Bak N-BAK1	BCL2-antagonist/killer 1	74.87	71.15	71.1	83.85	73.15	77.44	81.85	72.83	79.3	85.9	69.09	77.17	71.67	80.39	77.46	69.72	71.79
1425716_s_at	Bak1	12018	Bak N-Bak N-BAK1	BCL2-antagonist/killer 1	31.96	37.59	27.77	54.04	45.8	46.82	40.71	48.8	38.9	55.37	17.64	47.57	38.44	44.51	49.45	30.57	36.56
1421464_at	Nkx3-2	12020	Bapx1 Nkx-3.2 NKX3.2	NK3 homeobox 2	16.9	15.81	17.5	21.05	15.27	16.39	21.27	19.03	18.65	18.71	13.4	16.99	13.29	20.13	14.15	14.14	15.94
1420594_at	Bard1	12021	ENSMUSG00000060893 ENSMUSG00000073653	BRCA1 associated RING domain 1	29.1	42.59	30.19	21.05	38.44	28.65	21.21	48.47	31.7	21.19	29.42	44.84	36.75	29.24	48	29.22	48
1423342_at	Barx1	12022		BarH-like homeobox 1	36.13	33.61	41	42.82	33.46	33.38	45.05	32.52	29.9	42.78	37.62	30.79	35.19	37.37	35.37	35.36	32.85
1421761_a_at	Barx2	12023	2310006E12Rik Barx2b	BarH-like homeobox 2	12.54	12.84	12.73	16.12	15.32	16.48	15.38	12.32	11.79	13.93	10.82	14.71	13.74	12.49	15.71	11.69	10.72
1416837_at	Bax	12028		BCL2-associated X protein	89.72	79.82	88.16	96.06	88.61	87.02	90.46	87.52	89.86	94.5	86.24	80.74	89.98	90.05	92.04	88.59	84.5
1418421_at	Bcl6b	12029	Bazf	B-cell CLL/lymphoma 6, member B	45.08	48.63	33.28	32.73	38.64	47.67	35.36	39.17	45.4	28.18	32.01	45.62	33.24	40.15	35.52	31.24	31.48
1416718_at	Bcan	12032	Cspg7	brevican	28.87	28.12	35.25	36.14	29.95	32.91	34.19	27.19	28.64	33.37	28.55	30.14	28.25	25.3	26.98	25.39	27.34
1441899_x_at	Bcan	12032	Cspg7	brevican	27.05	31.15	37.8	25.63	28.17	39.23	26.57	29.99	25.75	24.26	36.29	31.28	27.94	29.82	28.05	25.26	29.64
1417077_at	Bcap29	12033	Bap29 AW208404	B-cell receptor-associated protein 29	90.97	93.29	92.43	91.23	92.21	89.68	91.87	86.02	89.34	89.56	90.33	92.23	91.98	87.69	91.95	89.85	87.24
1416202_at	Phb2	12034	BAP Bcap37 REA Bap37 AU044498	prohibitin 2	96.31	96.27	92.5	94.08	96.37	93.69	93.4	96.23	95.8	94.06	94.25	97.18	95.35	94.18	97.35	94.47	96.2
1438938_x_at	Phb2	12034	BAP Bcap37 REA Bap37 AU044498	prohibitin 2	96.93	97.41	94.64	92.33	96.88	94.47	92.94	97.05	96.72	92.8	96.69	96.9	95.97	95.82	97.56	96.15	96.8
1455713_x_at	Phb2	12034	BAP Bcap37 REA Bap37 AU044498	prohibitin 2	96.75	95.9	95.39	93.35	95.9	91.35	93.15	95.26	94.56	94.61	97.16	94.87	95.87	93.19	96.6	96.08	96.45
1460035_at	Phb2	12034	BAP Bcap37 REA Bap37 AU044498	prohibitin 2	75.28	64.23	67.64	64.35	67.83	52.35	59.23	73.05	67.34	65.9	63.71	59.44	70.46	62.28	69.42	68.52	74.53
1430111_a_at	Bcat1	12035	Eca39 BCATc	branched chain aminotransferase 1, cytosolic	36.25	22.09	16.14	27	41.21	28.2	25.93	56.1	30.28	25.54	21.66	24.53	41.97	25.14	63.04	33.07	30.91
1450871_a_at	Bcat1	12035	Eca39 BCATc	branched chain aminotransferase 1, cytosolic	63.11	50.06	34.2	43.33	67.64	52.68	59.93	76.32	60.84	42.46	42.33	55.14	67.03	46.16	81.57	67.83	55.43
1455699_at	Bcat1	12035	Eca39 BCATc	branched chain aminotransferase 1, cytosolic	43.22	37.02	34.87	36.08	42.96	34.57	37.58	53.59	29.33	41.29	39.99	35.43	41.83	33.18	47.05	46.59	38.67
1425764_a_at	Bcat2	12036	Bcat-2 Eca40	branched chain aminotransferase 2, mitochondrial	60.74	57.1	61.63	78.95	61.22	61.17	65.67	56.36	65.02	70.8	49.6	66.36	61.81	58.73	70.36	56.5	64.6
1421218_at	Bche	12038	C730038G20Rik	butyrylcholinesterase	30.7	28.21	35.18	30.23	30.71	27.96	33.66	31.09	23.39	29.11	33.86	26.55	29.15	30.54	28.18	30.18	29.37
1436098_at	Bche	12038	C730038G20Rik	butyrylcholinesterase	27.37	26.98	32.79	35.84	27.14	30.12	36.62	30.78	26.59	39.86	38.79	21.98	30.8	33.27	28.45	31.29	29.83
1437863_at	Bche	12038	C730038G20Rik	butyrylcholinesterase	17.11	19.18	20.64	22.4	21.18	20.84	19.52	21.76	16.49	21.96	25.66	19.51	20.12	19.36	20.06	22.26	19.67
1416647_at	Bckdha	12039		branched chain ketoacid dehydrogenase E1, alpha polypeptide	74.97	70.48	77.53	79.06	64.37	67.5	66.56	72	66.66	77.37	76.33	70.19	69.99	71.96	69.98	74.68	74.24
1427153_at	Bckdhb	12040		branched chain ketoacid dehydrogenase E1, beta polypeptide	74.89	76.22	71.2	76.35	65.35	68.27	73.4	69.91	67.88	70.92	74.91	71.27	69.27	69.2	69.44	74.86	68.91
1443813_x_at	Bckdk	12041	AI327402	branched chain ketoacid dehydrogenase kinase	45.91	50.35	50.94	48.42	45.67	39.97	47.48	47.17	35.88	50.89	54.86	44.86	47.44	44.64	50.46	52.14	48.83
1460644_at	Bckdk	12041	AI327402	branched chain ketoacid dehydrogenase kinase	78.77	80.01	82.21	82.81	77.11	76.04	79.75	77.93	73.44	81.5	81.82	79.69	77.9	78.85	79.68	76.56	78.67
1418970_a_at	Bcl10	12042	AI132454 CARMEN cE10 C81403 BCL-10 CLAP CIPER ME10	B-cell leukemia/lymphoma 10	96.19	92.59	96.43	95.61	95.05	94.32	95.53	92.93	93.58	95.33	96.13	92.79	94.43	95.66	93.46	95.53	91.88
1418971_x_at	Bcl10	12042	AI132454 CARMEN cE10 C81403 BCL-10 CLAP CIPER ME10	B-cell leukemia/lymphoma 10	94.7	91.24	94.44	93.79	93.81	93.86	93.75	91.18	92.62	93.31	93.78	92.51	92.56	94.05	91.4	93.3	89.64
1418972_at	Bcl10	12042	AI132454 CARMEN cE10 C81403 BCL-10 CLAP CIPER ME10	B-cell leukemia/lymphoma 10	79.24	56.07	71.9	90.81	72.73	69.64	79.01	72.21	76.11	90.1	66.24	55.97	76.08	74.48	76.56	71.86	71.37
1443524_x_at	Bcl10	12042	AI132454 CARMEN cE10 C81403 BCL-10 CLAP CIPER ME10	B-cell leukemia/lymphoma 10	90.57	87.41	91.76	89.29	90.09	89.56	91.09	87.7	90.67	90.29	91.22	88.92	89.2	91.45	87.54	89.27	84.97
1422938_at	Bcl2	12043	AW986256 D630044D05Rik C430015F12Rik Bcl-2 D830018M01Rik	B-cell leukemia/lymphoma 2	71.09	73.48	62.87	53.98	82.26	63.19	58.13	70.68	74.02	59.44	82.45	78.24	80.15	66.78	81.35	78.14	69.9
1437122_at	Bcl2	12043	AW986256 D630044D05Rik C430015F12Rik Bcl-2 D830018M01Rik	B-cell leukemia/lymphoma 2	76.76	69.91	46.11	54.56	81.5	61.29	57.28	49.82	81.89	58.95	86.12	76.29	84.75	61.75	83.57	84.69	69.44
1440770_at	Bcl2	12043	AW986256 D630044D05Rik C430015F12Rik Bcl-2 D830018M01Rik	B-cell leukemia/lymphoma 2	77.58	77.43	55.01	28.03	80.46	54.78	49.57	48.44	81.5	41.2	91.98	71.76	84.95	62.37	79.85	89.68	76.19
1443837_x_at	Bcl2	12043	AW986256 D630044D05Rik C430015F12Rik Bcl-2 D830018M01Rik	B-cell leukemia/lymphoma 2	76.1	71.24	51.6	39.31	79.64	54.39	49.12	50.63	75.84	52.72	87.41	67.43	82.48	62.25	76.9	85.39	75.48
1457687_at	Bcl2	12043	AW986256 D630044D05Rik C430015F12Rik Bcl-2 D830018M01Rik	B-cell leukemia/lymphoma 2	86.68	87.4	72.96	70.52	92.36	75.62	76.43	67.41	89.04	73.36	96.59	88.39	93.43	79.17	91.95	93.96	83.88
1420887_a_at	Bcl2l1	12048	Bcl(X)L BclX Bcl2l bcl2-L-1 bcl-x Bcl-XL Bcl-Xs	BCL2-like 1	44.9	42.18	36.4	70.57	54.19	60.24	66.53	62.56	61.28	69.98	41.89	43.04	53.48	55.54	67.02	44.19	55.56
1420888_at	Bcl2l1	12048	Bcl(X)L BclX Bcl2l bcl2-L-1 bcl-x Bcl-XL Bcl-Xs	BCL2-like 1	74.89	76.35	79.91	85.27	80.16	82.39	86.28	83.26	83.57	86.68	86.85	73.39	82.26	85.62	84.06	84.92	82.77
1426050_at	Bcl2l1	12048	Bcl(X)L BclX Bcl2l bcl2-L-1 bcl-x Bcl-XL Bcl-Xs	BCL2-like 1	23.29	22.51	25.16	25.67	27.52	25.71	22.93	33.32	23.8	26.28	26.59	24.13	25.63	27.55	28.48	25.6	27.73
1426191_a_at	Bcl2l1	12048	Bcl(X)L BclX Bcl2l bcl2-L-1 bcl-x Bcl-XL Bcl-Xs	BCL2-like 1	33.21	35.03	18.79	60.02	44.91	53.68	50.13	55.01	56.33	55.23	24.42	43.68	42.49	39.61	59.82	33.3	44.64
1416434_at	Bcl2l10	12049	C85687 AU023065 Diva AA420380 Boo	Bcl2-like 10	28.51	24.68	28.26	32.04	26.48	19.16	30.68	25.02	24.45	30.01	28	24.33	28.72	22.62	24.15	27.65	24.86
1423572_at	Bcl2l2	12050	c98 Gtrosa41 Bcl-w Gtrgal2 AW048834 bclw	BCL2-like 2	70.16	75.78	72.35	80.75	63.6	77.91	82.47	71.1	68.61	80.88	73.99	74.03	64.54	78.91	67.34	60.07	67.08
1430453_a_at	Bcl2l2	12050	c98 Gtrosa41 Bcl-w Gtrgal2 AW048834 bclw	BCL2-like 2	23.36	31.88	35.54	51.58	24.54	35.48	44.54	28.82	23.38	48.12	27.79	36.26	27.16	37.84	25.23	26.75	25.23
1430454_x_at	Bcl2l2	12050	c98 Gtrosa41 Bcl-w Gtrgal2 AW048834 bclw	BCL2-like 2	29.46	38.45	32.79	49.04	33.87	43.95	44.75	33.5	28.31	42.52	35.64	40.6	32.04	42.95	30.36	28.48	30.04
1451029_at	Bcl2l2	12050	c98 Gtrosa41 Bcl-w Gtrgal2 AW048834 bclw	BCL2-like 2	30.89	46.85	37.56	43.99	29.42	42.41	41.98	35.4	27.16	35.95	38.4	43.96	27	42.74	21.08	24.72	36.25
1418133_at	Bcl3	12051	AI528691 Bcl-3	B-cell leukemia/lymphoma 3	83.05	64.85	85.49	84.81	74.99	78.68	81.53	50.43	81.93	87.18	75.93	69.29	81.58	84.87	80.45	85.28	43.95
1421818_at	Bcl6	12053	Bcl5	B-cell leukemia/lymphoma 6	89.97	67.96	92.44	90.72	74.47	89.02	90.01	75.89	87.66	85.37	79.85	72.52	79.4	87.94	78.44	80.56	80.13
1450381_a_at	Bcl6	12053	Bcl5	B-cell leukemia/lymphoma 6	63.92	34.64	53.44	78.1	45.58	59.95	62.16	51.21	63.54	66.47	35.12	44.24	52.73	57.18	55.55	46.97	55.07
1448247_at	Bcl7b	12054		B-cell CLL/lymphoma 7B	80.86	75.33	78.41	82.83	80.61	77.85	80.08	78.52	76.57	81.01	82.11	74.71	79.58	81.46	81.04	80.82	80.4
1443898_at	Bcl7c	12055	C230096E12Rik	B-cell CLL/lymphoma 7C	56.85	64.15	55.87	55.5	50.96	50.1	58.43	61.7	50.43	56.59	60.38	63.08	54.06	53.75	54.58	53.59	66.25
1447139_at	Bcl7c	12055	C230096E12Rik	B-cell CLL/lymphoma 7C	45.12	54.26	36.06	35.22	30.87	36.27	35.36	50.52	34.37	35.51	39.68	49.97	35.89	41.61	40.68	38.72	59.58
1449523_at	Bcl7c	12055	C230096E12Rik	B-cell CLL/lymphoma 7C	82.09	80.46	78.59	77.88	76.58	77.71	78.32	79.32	82.08	83.31	79.39	83.34	78.14	79.52	82.96	74.04	83.42
1418552_at	Opn1sw	12057	Bcp AW551857	opsin 1 (cone pigments), short-wave-sensitive (color blindness, tritan)	27.55	26.35	28.01	24.64	29.56	25.74	29.85	27.03	30.39	23.18	23.36	29.25	26.06	25.76	22.84	22.3	22.49
1449132_at	Opn1sw	12057	Bcp AW551857	opsin 1 (cone pigments), short-wave-sensitive (color blindness, tritan)	26.3	19.49	25.63	33.26	25.96	22.3	32.59	25.57	24.68	32.81	30.6	19.76	27.95	25.78	23.55	26.98	23.61
1450586_at	Bdkrb1	12061	BKR1 B1BKR Bdkrb BRADYB1 B1R	bradykinin receptor, beta 1	39.98	31.32	41.3	36.88	36.64	34.59	39.07	38.47	33.11	42.71	38.73	31.99	37.84	38.95	38.45	36.98	35.89
1422263_at	Bdkrb2	12062	BK2 BK2R B2R BRB2 BKR2 B2 BK-2 B(2)	bradykinin receptor, beta 2	21.68	22.42	23.15	18.09	25.3	18.41	16.58	22.21	15.24	17.84	32.18	24.73	21.7	22.76	24.63	23.01	21.74
1442187_at	Bdkrb2	12062	BK2 BK2R B2R BRB2 BKR2 B2 BK-2 B(2)	Bradykinin receptor, beta 2	19.44	18.74	20.07	13.62	19.87	22.28	17.43	18.37	21.35	16.73	17.82	19.72	18.54	27.07	17.55	20.36	18.74
1422168_a_at	Bdnf	12064		brain derived neurotrophic factor	19.47	18.6	16.07	26.47	22.39	29.72	25.46	24.6	18.58	24.86	19.39	20.59	20.77	22.7	21.16	19.06	18.85
1422169_a_at	Bdnf	12064		brain derived neurotrophic factor	39.25	29.46	39.39	36.48	35.37	36.35	34.06	37.97	35.92	37.55	30.11	31.81	37.73	32.22	28.9	32.26	33.59
1416866_at	Bet1	12068	AW555236 Bet-1	blocked early in transport 1 homolog (S. cerevisiae)	74.26	86.16	81.3	84.43	73.8	82.03	85.01	78.64	76.29	78.89	80.12	85.27	73.68	78.32	74.75	73.73	77.48
1416867_at	Bet1	12068	AW555236 Bet-1	blocked early in transport 1 homolog (S. cerevisiae)	66.3	61.24	62.36	78.5	66.09	63	71.23	69.31	65.29	77.48	65.36	63.73	67.31	67.81	70.8	62.01	67.53
1417388_at	Bex2	12069	Bex1 AL024066	brain expressed X-linked 2	26.68	49.98	35.07	30.65	38.51	41.13	30.59	28.46	21.48	26.16	42.49	47.6	40.03	29.94	40.67	49.52	53.18
1428842_a_at	Ngfrap1	12070	Bex3 Nade DXWsu67e Gcap27 AL033356	nerve growth factor receptor (TNFRSF16) associated protein 1	86.43	94.52	91.5	89.74	90.87	86.77	82.59	86.76	86.07	84.44	91.8	94.84	92.17	89.43	92.27	92.31	92.75
1450571_a_at	Bfsp1	12075		beaded filament structural protein 1, in lens-CP94	22.02	19.07	17.29	16.96	22.79	22.4	22.74	23.62	14.57	18.99	24.45	18.98	19.15	24.56	20.16	19.47	19.36
1416205_at	Glb1	12091	Bge Bgl-e C130097A14Rik Bgl-s Bgs AW125515 Bgl-t Bgl Bgt	galactosidase, beta 1	78.79	80.1	77.87	89.66	77.22	86.41	91.72	76.13	75.42	89.25	80.95	80.91	81.02	82.91	82.11	83.05	80.46
1435795_at	Glb1	12091	Bge Bgl-e C130097A14Rik Bgl-s Bgs AW125515 Bgl-t Bgl Bgt	galactosidase, beta 1	66.78	65.92	61.92	72.84	67.74	65.1	72.18	68.76	69.97	71.25	64.2	65.05	67.68	65.78	68.65	66.03	66.72
1416405_at	Bgn	12111	BG SLRR1A PG-S1 DSPG1 PGI	biglycan	37.81	63.63	44.35	73.8	32.72	71.6	68.92	45.11	58.94	53.13	31.51	68.85	31.4	57.05	36.87	32.42	32.54
1437889_x_at	Bgn	12111	BG SLRR1A PG-S1 DSPG1 PGI	biglycan	22.57	53	23.59	61.05	24.44	63.63	52.46	35.74	32.93	30.91	24.16	55.25	22.76	45.59	22.9	21.49	25.5
1448323_a_at	Bgn	12111	BG SLRR1A PG-S1 DSPG1 PGI	biglycan	23.63	59.79	27.19	64.92	26.64	66.63	60.26	31.88	41.13	37.08	23.99	63.08	21.75	46.86	22.13	22.94	23.03
1450624_at	Bhmt	12116		betaine-homocysteine methyltransferase	41.61	38.31	42.49	40.35	40.19	37.51	38.27	37.03	40.04	36.1	39.21	38.26	39.77	38.98	40.18	38.11	37.13
1427530_at	Bicd1	12121	B830009D06Rik	bicaudal D homolog 1 (Drosophila)	41.84	48.84	48.37	40.44	43.63	39.51	40.38	42.11	37.62	41.17	46.14	46.72	43.1	37.44	43.83	44.7	41.45
1437548_at	Bicd1	12121	B830009D06Rik	bicaudal D homolog 1 (Drosophila)	33.06	46.42	24.49	22.56	22.77	27.79	24.88	33.74	31.11	24.32	41.46	44.88	26.12	22.58	20.81	37.45	22.13
1438701_at	Bicd1	12121	B830009D06Rik	bicaudal D homolog 1 (Drosophila)	37.72	61.89	23.59	22.7	24.92	37.04	30.77	37.54	39	22.91	45.45	61.53	28.74	21.58	23.08	44.13	26.34
1439431_x_at	Bicd1	12121	B830009D06Rik	bicaudal D homolog 1 (Drosophila)	19.73	30.81	10.1	12.95	21.01	23.97	22.8	18.48	24.48	9.69	19.88	35.25	15.54	15.27	15.18	18.81	13.92
1451684_a_at	Bicd1	12121	B830009D06Rik	bicaudal D homolog 1 (Drosophila)	37.62	53.23	30	23.89	33.9	32.89	30.17	37.26	36.3	24.86	45.8	54.08	32.67	27.92	29.35	42.74	28.5
1417045_at	Bid	12122	AI875481 2700049M22Rik AU022477	BH3 interacting domain death agonist	92.82	80.96	85.64	90.2	82.86	82.93	87.61	80.46	89.78	84.59	86.56	83.62	77.35	84.52	83.59	80.42	83.81
1447873_x_at	Bid	12122	AI875481 2700049M22Rik AU022477	BH3 interacting domain death agonist	63.8	52.92	62.44	62.81	51.1	51.18	61.48	51.67	53.98	58.51	60.32	48.92	47.63	55.91	54.19	54.69	50.19
1448560_at	Bid	12122	AI875481 2700049M22Rik AU022477	BH3 interacting domain death agonist	69.3	41.94	38.27	76.29	50.39	54.27	55.47	55.41	68.81	59.54	42.34	48.25	46.67	52.52	61.9	41.97	56.52
1439854_at	Hrk	12123	harakiri Bid3 AI838259 DP5	harakiri, BCL2 interacting protein (contains only BH3 domain)	29.86	29.6	37.42	30.29	30.32	28.28	31.23	32.06	25.74	32.56	30.49	26.64	32.25	29.92	25.09	33.9	28.79
1450366_at	Hrk	12123	harakiri Bid3 AI838259 DP5	harakiri, BCL2 interacting protein (contains only BH3 domain)	42.47	37.68	54.92	49.63	41.52	42.03	46.76	42.87	36.82	56.5	51.82	35.05	44.81	45.47	40.8	48.54	41.44
1420362_a_at	Bik	12124	Nbk Biklk Blk	BCL2-interacting killer	27.33	31.22	27.76	32.8	50.17	44.1	20.79	26.73	32.47	22.26	48.72	29.06	53.7	40.03	54.55	54.3	42.51
1420363_at	Bik	12124	Nbk Biklk Blk	BCL2-interacting killer	17.94	17.76	18.43	23.12	32.4	26.02	23.51	20.07	18.23	20.84	28.84	19.12	37.82	25.18	38.41	34.51	30.22
1449836_x_at	Bik	12124	Nbk Biklk Blk	BCL2-interacting killer	25.15	26.96	25.23	30.2	46.21	36.54	23.63	32.03	24.11	25.23	47.81	23.84	51.6	39.35	54.09	51	44.06
1426334_a_at	Bcl2l11	12125	Bod Bim 1500006F24Rik	BCL2-like 11 (apoptosis facilitator)	54.83	34.91	55.84	73.84	61.84	61.12	64.28	61.36	51.43	74.12	61.66	39.55	58.23	70.02	65.6	49.69	58.02
1435448_at	Bcl2l11	12125	Bod Bim 1500006F24Rik	BCL2-like 11 (apoptosis facilitator)	91.97	79.94	90.95	93.27	92.96	92.86	90.37	88.26	91.57	91.6	97.11	80.57	91.24	92.27	91.41	91.26	90.36
1435449_at	Bcl2l11	12125	Bod Bim 1500006F24Rik	BCL2-like 11 (apoptosis facilitator)	74.62	48.18	74.76	85.27	70.72	66.01	74.38	69.05	69.58	85.93	83.6	44.16	73.92	77.66	72.52	72.52	72.38
1456005_a_at	Bcl2l11	12125	Bod Bim 1500006F24Rik	BCL2-like 11 (apoptosis facilitator)	92.94	87.83	94.9	95.15	95.09	94.14	89.85	95.45	92.74	93.31	98.79	84.9	93.64	95.72	93.34	93.95	96.11
1456006_at	Bcl2l11	12125	Bod Bim 1500006F24Rik	BCL2-like 11 (apoptosis facilitator)	69.04	48.78	68.81	78.03	68.65	66.92	68.74	63.79	64.19	75.09	80.67	49.36	70.03	75.47	70.42	69.23	66.51
1450779_at	Fabp7	12140	B-FABP Blbp BFABP MRG	fatty acid binding protein 7, brain	26.47	23.78	27.13	73.94	20.21	69.06	92.73	17.87	30.75	61.86	19.94	24.76	19.51	49.76	20.91	22.7	18.36
1420425_at	Prdm1	12142	Blimp1 Blimp-1 PRDI-BF1 ZNFPR1A1	PR domain containing 1, with ZNF domain	65.64	51.89	63.31	81.48	70.3	79.11	79.2	58.2	74.11	81.18	89.04	50.82	72.43	72.74	67.43	77.9	48.98
1422775_at	Blk	12143		B lymphoid kinase	96.07	40.33	63.7	40.39	52.21	40.83	55.22	89.76	94.16	48.38	51.32	41.66	54.78	52.56	59.65	56.28	61.89
1448953_at	Blm	12144		Bloom syndrome, RecQ helicase-like	75.04	82.31	73.56	63.17	77.09	62.27	55.33	79.56	74.32	67.49	83.06	79.49	76.52	64.88	80.6	71.63	83.69
1422003_at	Cxcr5	12145	Gpcr6 MDR15 CXCR-5 CXC-R5 Blr1	chemochine (C-X-C motif) receptor 5	94.71	29.4	49.74	29.05	58.49	29.21	44.58	57.64	91.12	51.66	41.84	27.73	64.08	46.39	67.23	72.63	38
1417493_at	Bmi1	12151	Pcgf4 AW546694 Bmi-1	Bmi1 polycomb ring finger oncogene	93.16	90.69	90.87	90.64	91.04	88.18	90.81	89.47	91.71	89.97	92.92	89.21	92.4	90.26	92.14	92.15	91.6
1448733_at	Bmi1	12151	Pcgf4 AW546694 Bmi-1	Bmi1 polycomb ring finger oncogene	88.6	85.95	79.94	84.68	83.47	81.58	84.39	82.5	86.51	82.25	83.95	83.4	85.27	82.65	84.44	86.24	83
1426238_at	Bmp1	12153	Tld Pcp	bone morphogenetic protein 1	28.12	57.37	33.93	43.4	31.62	51.08	49.59	36.8	28.36	34.07	37.58	54.09	32.57	40.88	31.46	30.94	36.13
1427457_a_at	Bmp1	12153	Tld Pcp	bone morphogenetic protein 1	27.17	36.04	22.48	36.02	30.86	45.57	36.71	29.01	31.03	23.87	20.79	41.1	25.89	30.32	30.51	22.32	24.89
1427458_at	Bmp1	12153	Tld Pcp	bone morphogenetic protein 1	20.49	18.98	26.53	23.13	21.15	21.18	23.96	19.96	16.56	23.66	20.51	23.96	20.41	20.87	19.88	21.35	17.52
1421763_at	Bmp10	12154		bone morphogenetic protein 10	19.81	15.92	21.07	32.1	20.79	17.93	30.49	21.83	20.44	44.1	18.18	14.03	21.43	22.08	21.46	21.02	18.54
1420005_s_at	Bmp15	12155	AU015375 AU021453 Bmp-15 AU018861 GDF-9B C87336 C86824	bone morphogenetic protein 15	22.97	21.53	20.27	20.08	23.25	23.57	22.62	22.71	20.36	17.91	20.4	22.73	22.03	19.94	22.35	22.19	21.68
1420006_at	Bmp15	12155	AU015375 AU021453 Bmp-15 AU018861 GDF-9B C87336 C86824	Bone morphogenetic protein 15	23	22.39	22.09	23.18	20.96	18.25	20.79	19.99	20.73	18.71	17.74	21.94	21.24	17.25	21.24	18.11	19.29
1450210_at	Bmp15	12155	AU015375 AU021453 Bmp-15 AU018861 GDF-9B C87336 C86824	bone morphogenetic protein 15	12.7	13.09	13.47	12.27	12.73	10.59	13.91	12.7	11.57	11.84	11.36	13.69	11.29	9.21	11.2	11.19	12.43
1423635_at	Bmp2	12156	Bmp2a AI467020	bone morphogenetic protein 2	20.55	25.67	45.85	56.54	19.53	67.92	70.15	16.3	43.61	29.55	30.65	23.48	24.98	49.25	20.72	28.3	20.36
1422912_at	Bmp4	12159	Bmp-4 Bmp2b1 Bmp2b-1 Bmp2b	bone morphogenetic protein 4	33.19	36.31	33.06	27.08	28.64	35.73	31.79	38.64	29.39	34.86	33.38	33.7	29.85	34.95	24.99	28.78	24.73
1421282_at	Bmp5	12160	AU023399 se	bone morphogenetic protein 5	12.75	17.25	14.39	15.69	17.24	23.22	15.97	12.25	13.39	11.94	16.26	18.92	15.21	16.52	12.98	13.18	13.22
1421283_at	Bmp5	12160	AU023399 se	bone morphogenetic protein 5	24.7	25.14	21.59	29.67	24.93	29.39	23.53	24.03	20.42	21.67	22.98	24.71	25.23	23.55	24.36	23.48	23.46
1455851_at	Bmp5	12160	AU023399 se	bone morphogenetic protein 5	32.79	30.5	34.56	35.2	30.96	38.02	35.02	30.34	31.53	32	34.72	27.8	33.85	30.67	28.52	29.73	27.71
1450759_at	Bmp6	12161	D13Wsu115e Vgr1	bone morphogenetic protein 6	22.87	21.57	34.9	26.7	24.39	37.51	30.31	29.52	24.89	27.51	21.75	23.07	21.9	32.11	23.24	21.34	18.59
1418910_at	Bmp7	12162	OP1	bone morphogenetic protein 7	22.7	25.1	19.66	17.47	29.09	31.09	17.65	20.53	26.39	17.66	42.72	26.59	44.42	22.58	51.63	57.8	54.1
1432410_a_at	Bmp7	12162	OP1	bone morphogenetic protein 7	8.44	12.79	7.34	6.91	12.87	15.54	9.44	8.99	8.5	5.86	10	15.78	20.47	9.42	32.01	25.49	33.24
1435479_at	Bmp7	12162	OP1	bone morphogenetic protein 7	35.75	34.94	42.44	28.62	34.54	37.78	37.63	34.74	32.27	35.77	50.04	28.48	51.03	36.54	50.29	61.3	55.72
1449873_at	Bmp8a	12163	OP2 OP-2 Bmp7r1	bone morphogenetic protein 8a	34.53	36.26	48.57	39.61	32.6	35.61	37.73	35.21	29.65	37.82	33.06	31.27	32.38	40.3	31.35	31.61	31.44
1440706_at	Bmp8b	12164	Op3	bone morphogenetic protein 8b	36.05	32.53	39.81	37.97	37.18	33.29	33.33	34.9	35.36	36.22	37.25	31.13	35.75	39.22	37.95	36.2	35.32
1450342_at	Bmp8b	12164	Op3	bone morphogenetic protein 8b	13.95	16.08	11.57	11.03	19.1	14.77	16.24	15.05	19.32	11.92	10.8	16.79	15.18	15.85	15.62	13.09	13.54
1425882_at	Gdf2	12165	Bmp9	growth differentiation factor 2	46.34	40.96	54.17	55.1	44.08	36.83	47.22	42.44	41.89	55.55	54.08	30.75	49.39	45.58	49.41	53.3	46.28
1425491_at	Bmpr1a	12166	BMPR-IA AU045487 Bmpr 1110037I22Rik ALK3	bone morphogenetic protein receptor, type 1A	42.14	40.71	43.08	55.39	51.84	62.33	58.26	44.07	44.34	53.31	43.85	40.79	53.69	52.97	52.96	48.62	36.13
1425492_at	Bmpr1a	12166	BMPR-IA AU045487 Bmpr 1110037I22Rik ALK3	bone morphogenetic protein receptor, type 1A	49.35	48.24	47.88	64.85	57.99	71.91	70.19	53.21	52.36	64.16	49.11	45.49	62.93	61.82	57.97	63.89	42.46
1425493_at	Bmpr1a	12166	BMPR-IA AU045487 Bmpr 1110037I22Rik ALK3	bone morphogenetic protein receptor, type 1A	32.9	36.43	25.52	51.66	44.99	62.97	60.04	37.81	37.12	45.21	27.01	34.37	46.02	47.84	46.83	42.97	28.61
1425494_s_at	Bmpr1a	12166	BMPR-IA AU045487 Bmpr 1110037I22Rik ALK3	bone morphogenetic protein receptor, type 1A	23.26	26.08	12.15	45.08	38.15	57.46	52.85	32.76	28.19	39.22	15.92	25.16	42.35	43.35	40.68	44.44	16.25
1445413_at	Bmpr1a	12166	BMPR-IA AU045487 Bmpr 1110037I22Rik ALK3	Bone morphogenetic protein receptor, type 1A	9.85	12.94	9.27	13.6	11.51	15.2	10.06	9.4	10.21	8.48	10	15.14	11.51	8.45	11.63	8.6	9.98
1451729_at	Bmpr1a	12166	BMPR-IA AU045487 Bmpr 1110037I22Rik ALK3	bone morphogenetic protein receptor, type 1A	38.39	31.93	39.9	42.8	40.24	43.18	43.88	36.42	40.72	45.86	35.66	28.76	43.81	37.82	42.17	41.12	32.98
1422872_at	Bmpr1b	12167	Alk6 BMPR-1B Acvrlk6 AV355320 ALK-6 AI385617 BMPR-IB SKR6 CFK-43a	bone morphogenetic protein receptor, type 1B	36.84	33.72	40.23	40.41	35.07	27.38	29.35	32.24	31.66	33.29	35.25	27.74	33.48	30.63	37.58	31.74	36.96
1437312_at	Bmpr1b	12167	Alk6 BMPR-1B Acvrlk6 AV355320 ALK-6 AI385617 BMPR-IB SKR6 CFK-43a	bone morphogenetic protein receptor, type 1B	21.3	19.93	17.3	19.07	19.75	26.88	25.36	19.45	17.3	16.61	18.89	21.81	18.78	20.93	19.59	18.97	18.98
1443720_s_at	Bmpr1b	12167	Alk6 BMPR-1B Acvrlk6 AV355320 ALK-6 AI385617 BMPR-IB SKR6 CFK-43a	bone morphogenetic protein receptor, type 1B	13.72	14.02	11.96	11.5	14.07	13.1	12.14	13.21	15.43	9.61	14.13	14.61	13.7	13.44	13.78	13.9	14.75
1419616_at	Bmpr2	12168	2610024H22Rik AL117858 AW546137 Gm20272 BMPR-II BMP-2 BB189135 BMPR-2 BRK-3 BMPRII	bone morphogenic protein receptor, type II (serine/threonine kinase)	31.77	62.57	59.01	63.99	44.08	70.51	64.77	46.27	44.68	64.49	48.61	63.02	52.33	67.09	48.09	56.41	44.17
1434310_at	Bmpr2	12168	2610024H22Rik AL117858 AW546137 Gm20272 BMPR-II BMP-2 BB189135 BMPR-2 BRK-3 BMPRII	bone morphogenic protein receptor, type II (serine/threonine kinase)	60.97	92.36	89.84	92.96	68.91	94.97	93.68	77.09	77.39	91.38	80.81	91.37	79.69	92.31	75.41	84.18	76.26
1441652_at	Bmpr2	12168	2610024H22Rik AL117858 AW546137 Gm20272 BMPR-II BMP-2 BB189135 BMPR-2 BRK-3 BMPRII	bone morphogenic protein receptor, type II (serine/threonine kinase)	24.15	37.16	41.03	47.09	23.49	45.23	44.92	27.42	25.77	42.56	28.79	34.98	31.34	45.1	28.62	35.48	26.56
1422084_at	Bmx	12169	Etk/Bmx Tyro8 Etk	BMX non-receptor tyrosine kinase	25.21	29.6	29.24	35.09	25.21	33.43	39.07	26.23	43.24	37.01	33.28	29.07	24.43	30.3	20.75	24.57	22.43
1424890_at	Bnc1	12173	AI047752 AW546376 Bnc	basonuclin 1	20.22	18.68	23.1	19.83	20.19	23.7	38.88	19.62	23.59	20.04	22.76	15.72	21.03	21.28	19.34	23.81	24.02
1422490_at	Bnip2	12175	BNIP2beta 5730523P12Rik Nip21	BCL2/adenovirus E1B interacting protein 2	93.46	94.57	96.33	95.95	93.39	96.6	96.08	95.2	93.22	94.86	94.98	94.48	93.47	95.88	93.7	93.94	93.75
1422491_a_at	Bnip2	12175	BNIP2beta 5730523P12Rik Nip21	BCL2/adenovirus E1B interacting protein 2	89.44	85.9	92.66	96.22	89.55	91.43	92.27	92.08	90.46	95.54	88.96	85.32	90.45	92.75	91.57	88.77	89.61
1431731_at	Bnip2	12175	BNIP2beta 5730523P12Rik Nip21	BCL2/adenovirus E1B interacting protein 2	26.42	28.89	31.81	45.71	31.23	43.17	33.72	36.79	31.56	34.92	22.76	30.62	25.75	34.12	29.26	22.47	26.49
1433025_x_at	Bnip2	12175	BNIP2beta 5730523P12Rik Nip21	BCL2/adenovirus E1B interacting protein 2	22.2	20.57	21.04	21.24	23.42	23.93	18.78	23.3	19.47	21.86	20.89	24.87	19.96	21.38	20.92	19.9	19.67
1441989_at	Bnip2	12175	BNIP2beta 5730523P12Rik Nip21	BCL2/adenovirus E1B interacting protein 2	72.28	74.5	78.13	74.75	68.6	69.27	74.37	72.85	65.87	69.54	74.69	67.88	72.23	73.72	68.75	75.77	73.87
1453993_a_at	Bnip2	12175	BNIP2beta 5730523P12Rik Nip21	BCL2/adenovirus E1B interacting protein 2	90.41	87.79	94.33	96.27	91.23	92.85	93.18	92.81	91.39	94.95	90.04	88.15	91.16	92.92	92.06	88.68	90.53
1454441_at	Bnip2	12175	BNIP2beta 5730523P12Rik Nip21	BCL2/adenovirus E1B interacting protein 2	15.4	15.72	16.58	14.65	18.03	17.15	14.02	15.76	14.06	16.16	18.46	19.88	15.12	15.33	13.75	14.6	12.91
1454442_at	Bnip2	12175	BNIP2beta 5730523P12Rik Nip21	BCL2/adenovirus E1B interacting protein 2	24.22	29.3	28.67	18.53	26.07	22.33	22.34	23.59	25.52	21.37	29.08	26.32	24.23	25.69	20.53	30.49	28.3
1422470_at	Bnip3	12176	Nip3	BCL2/adenovirus E1B interacting protein 3	77.92	87.02	80.31	94.05	73.45	90.66	87.09	87.56	71.83	94.74	80.14	82.42	79.86	89.18	81.65	75.72	68.84
1416922_a_at	Bnip3l	12177	C86132 Nip3L D14Ertd719e Nix	BCL2/adenovirus E1B interacting protein 3-like	93.56	94.71	93.08	96.37	93.89	95.35	97.03	93.95	95.57	97.46	93.99	94	96.2	94.58	95.53	96.23	95.22
1416923_a_at	Bnip3l	12177	C86132 Nip3L D14Ertd719e Nix	BCL2/adenovirus E1B interacting protein 3-like	91.55	92.43	88.78	93.72	90.21	92.75	95.52	91.13	94.62	94.01	90.51	92.2	94.3	89.12	92.99	94.44	93.33
1448525_a_at	Bnip3l	12177	C86132 Nip3L D14Ertd719e Nix	BCL2/adenovirus E1B interacting protein 3-like	83.25	86	77.74	88.87	84.97	87.9	91.36	84.72	91.67	89.29	80.95	87.32	87.55	82.68	87.72	85.11	85.16
1421329_a_at	Smyd1	12180	C78565 Bop 4632404M21Rik Zmynd18	SET and MYND domain containing 1	27.22	23.79	35.2	35.29	37.43	27.26	35.47	27.64	26.92	38.33	26.74	21.17	29.34	29.63	32.55	29.48	31.27
1427714_at	Smyd1	12180	C78565 Bop 4632404M21Rik Zmynd18	SET and MYND domain containing 1	28.45	27.81	37.76	29.99	47.33	27.82	31.09	28.56	28.16	29.99	35.64	31.32	32.01	29.75	40.94	33.91	43.89
1441667_s_at	Smyd1	12180	C78565 Bop 4632404M21Rik Zmynd18	SET and MYND domain containing 1	9.52	10.45	22.42	10.14	35.62	16.59	16.08	11.65	19.1	17.24	10.56	12.08	11.23	20.24	26.46	9.61	30.37
1443726_at	Smyd1	12180	C78565 Bop 4632404M21Rik Zmynd18	SET and MYND domain containing 1	48.33	42.28	55.93	56.25	45.07	38.25	52.53	44.79	49.41	56.23	55.04	35.01	49.56	49.55	46.5	49.29	48.74
1443727_x_at	Smyd1	12180	C78565 Bop 4632404M21Rik Zmynd18	SET and MYND domain containing 1	54.25	46.82	61	60.56	50.02	42.2	54.86	50.85	52.99	60.62	57.24	39.7	54.9	53.48	50.77	54.95	52.75
1450203_at	Smyd1	12180	C78565 Bop 4632404M21Rik Zmynd18	SET and MYND domain containing 1	28.39	25.33	36.53	23.66	43.38	23.55	25.66	24.05	25.05	32.23	29.67	25.66	28.81	29.78	29.19	27.37	38.36
1423264_at	Bop1	12181	AU020183 D18861 AW146150 Erb1p Kiaa0124 mKIAA0124	block of proliferation 1	86.88	83.09	83.93	82.84	87.26	79.11	83.45	84.56	82.96	83.18	86.84	83.62	85.56	83.82	88.35	85.4	85.11
1430491_at	Bop1	12181	AU020183 D18861 AW146150 Erb1p Kiaa0124 mKIAA0124	block of proliferation 1	65	51.69	58.64	45.93	59.29	44.52	45.57	61.71	49.39	47.25	65.87	43.76	62.51	52.31	59.2	66.16	62.61
1449453_at	Bst1	12182	BP-3 CD157 A530073F09 114/A10 Bsta1 Bp3 Ly65	bone marrow stromal cell antigen 1	36.99	26.98	60.09	82.93	35.58	67.1	93.65	83.96	66.07	89.35	23.81	31.63	25.62	72.42	40.57	24.82	54.9
1449454_at	Bst1	12182	BP-3 CD157 A530073F09 114/A10 Bsta1 Bp3 Ly65	bone marrow stromal cell antigen 1	28.93	19.27	44.25	74.7	25.58	62.8	89.14	81.39	59.92	83.39	9.8	26.24	14.54	61.53	26.76	17.98	45.25
1415864_at	Bpgm	12183	C86192 AL022789 AI323730	2,3-bisphosphoglycerate mutase	71.86	74.53	66.48	66.92	72.69	66.31	57.73	71.36	87.94	58.78	71.59	74.73	76.09	63.78	78.79	77.12	81.06
1415865_s_at	Bpgm	12183	C86192 AL022789 AI323730	2,3-bisphosphoglycerate mutase	79.3	86.63	77.1	69.95	82.22	78.89	66.75	77.46	93.12	63.12	82.67	88.13	82.56	72.16	82.17	84.46	87.84
1448119_at	Bpgm	12183	C86192 AL022789 AI323730	2,3-bisphosphoglycerate mutase	65.16	58.69	56.06	66.27	65.6	53.23	53.86	62.44	83.08	60	60.84	60.15	68.88	53.87	69.99	64.72	71.34
1424629_at	Brca1	12189		breast cancer 1	73.49	84.78	78.01	65.75	74.88	66.21	55.28	85.4	77.11	67.91	77.91	83.33	76.08	70.45	80.68	72.28	85.52
1424630_a_at	Brca1	12189		breast cancer 1	45.23	48.12	29.6	36.4	46.44	36.39	26.17	59.17	54.47	34.16	31.68	54.16	50.13	40.49	59.49	39.79	58.03
1427698_at	Brca1	12189		breast cancer 1	45.03	45.06	52.64	48.95	45.05	35.5	46.69	48.29	43.46	51.95	54.29	38.18	48.15	44.6	46.08	49.35	50.52
1443763_at	Brca1	12189		Breast cancer 1	39.34	48.99	35.56	25.81	32.31	29.57	24.23	48.36	40.24	23.58	41.56	46.83	37.35	29.38	39.6	36.93	52.7
1451417_at	Brca1	12189		breast cancer 1	45.05	46.65	41.53	46.04	45.26	36.4	29.32	60.95	51.29	45.11	34.46	48.46	48.82	40.38	59.11	40.24	60.61
1419076_a_at	Brca2	12190	AI256696 Fancd1 RAB163 AW045498	breast cancer 2	73.87	81.22	70.84	63.71	72.22	61.66	61.21	76.85	74.03	63.8	73.76	81.14	73.03	66.74	75.52	70.38	79.42
1422528_a_at	Zfp36l1	12192	Berg36 cMG1 D530020L18Rik AW742437 TIS11b ERF1 AW743212 Brf1	zinc finger protein 36, C3H type-like 1	85.77	50.65	76.7	82.1	74.15	76.14	63.32	76.77	82.97	88.17	69.07	54.85	79.11	78.78	78.62	81.27	68.71
1450644_at	Zfp36l1	12192	Berg36 cMG1 D530020L18Rik AW742437 TIS11b ERF1 AW743212 Brf1	zinc finger protein 36, C3H type-like 1	99.3	91.69	98.7	95.08	97.03	98.18	90.61	97.45	98.98	97.33	97.46	92.61	97.97	97.44	96.85	99.05	94.95
1437626_at	Zfp36l2	12193	ERF2 Tis11d Brf2	zinc finger protein 36, C3H type-like 2	96.28	99.42	96.73	97.01	97.8	98.32	98.09	97.39	98.8	95.93	98.66	99.44	98.16	97.02	97.36	98.81	98.42
1439054_at	Zfp36l2	12193	ERF2 Tis11d Brf2	zinc finger protein 36, C3H type-like 2	45.76	62.37	44.81	43.01	59.33	64.18	57.27	52.21	49.28	40.63	55	70.26	50.79	56.46	49.36	52.85	50.6
1451034_at	Zfp36l2	12193	ERF2 Tis11d Brf2	zinc finger protein 36, C3H type-like 2	43.58	40.68	46.87	59.59	50.16	44.45	48.75	49.42	53.03	57.9	47.41	46.33	51.2	49.79	54.33	47.92	49.19
1422265_at	Brs3	12209	BRS-3	bombesin-like receptor 3	47.49	37	58.94	53.02	44.17	31.68	48.52	42.93	39.93	58.47	54.28	30.13	49.11	44.6	43.57	50.19	43.79
1419562_at	Birc6	12211	A430032G04Rik A430040A19Rik AA501170 D630005A10Rik Bruce mKIAA1289	baculoviral IAP repeat-containing 6	92.17	90.51	90.2	87.84	92.72	91.06	91.41	91.07	94.83	90.46	91.25	92.9	92.28	91.76	92.1	92.43	91.43
1419563_at	Birc6	12211	A430032G04Rik A430040A19Rik AA501170 D630005A10Rik Bruce mKIAA1289	baculoviral IAP repeat-containing 6	66.61	67.46	68.5	58.13	67.96	62.05	66.05	66.08	66.19	62.52	70.34	66.21	66.67	67.34	63.46	69.39	66.97
1427488_a_at	Birc6	12211	A430032G04Rik A430040A19Rik AA501170 D630005A10Rik Bruce mKIAA1289	baculoviral IAP repeat-containing 6	62.88	58.68	64.77	57.67	68.22	58.69	60.15	63.73	61.54	63.53	66.64	63.14	64.31	63.31	68.54	65.49	68.61
1437789_at	Birc6	12211	A430032G04Rik A430040A19Rik AA501170 D630005A10Rik Bruce mKIAA1289	baculoviral IAP repeat-containing 6	69.65	66.84	66.65	53.57	68.42	63.98	57.59	68.66	71.73	55.65	65.52	64.89	66.75	61.66	66.36	66.69	71.26
1442959_at	Birc6	12211	A430032G04Rik A430040A19Rik AA501170 D630005A10Rik Bruce mKIAA1289	baculoviral IAP repeat-containing 6	69.02	62.96	63.38	53.7	64.17	57.92	59.79	68.31	69.38	58.44	66.65	57.38	70.45	65	65.57	76.19	69.13
1427573_at	Chic1	12212	Brx	cysteine-rich hydrophobic domain 1	50.61	45.57	55.58	49.18	46.53	42.36	44.13	41.03	45.93	47.36	55.91	40.77	53.96	52.23	49.83	57.84	40.4
1439300_at	Chic1	12212	Brx	cysteine-rich hydrophobic domain 1	40.89	39.01	37.1	32.11	30.86	24.5	18.43	22.56	34.24	15.88	51.93	29.86	37.21	28.99	34.96	44.39	25.21
1440522_at	Chic1	12212	Brx	cysteine-rich hydrophobic domain 1	60.43	55.45	56.24	47.2	52.36	51.63	45.12	40.46	59.98	43.94	59.74	51.75	61.72	50.92	54.84	65.72	40.3
1456616_a_at	Bsg	12215	CD147 EMMPRIN AI325119 HT-7 AI115436	basigin	87.03	85.3	80.03	97.36	89.86	89.47	91.57	87.64	92.71	96.53	83.64	88.21	88.02	91.37	93.7	83.56	89.49
1422023_at	Bsn	12217		bassoon	25.64	27.02	18.71	29.53	25.56	25.09	28.72	23.05	24.06	21.93	21.66	33.46	23.43	25.22	32.32	21.63	23.21
1436123_at	Bsn	12217		bassoon	23.42	41.51	22.13	24.99	31.79	25.53	21.68	33.25	21.06	20.49	41.44	40.12	29.73	29.26	30.49	29.9	39.75
1450467_at	Bsn	12217		bassoon	51.39	65.26	43.81	59.68	52.64	54.65	56.94	54.21	59.85	48.94	59.34	73.02	41.55	49.42	55.15	44.97	58.16
1421161_at	Btc	12223	Bcn	betacellulin, epidermal growth factor family member	23.05	31.87	22.89	23.38	25.38	22.86	25.51	22.87	23.88	21.1	22.73	36.08	24.85	24.35	26.74	22.73	23.1
1435541_at	Btc	12223	Bcn	betacellulin, epidermal growth factor family member	41.39	50.48	49.96	42.37	41.53	37.21	47.01	38.64	43.16	49.77	44.94	48.66	48.91	42.05	40.5	47.24	41.91
1430255_at	Klf5	12224	4930520J07Rik CKLF IKLF Bteb2	Kruppel-like factor 5	25.63	27.11	29.43	26.25	23.91	24.98	29.11	25.16	24.4	26.88	29.47	28.09	24.63	26.46	26.55	22.18	24.16
1451021_a_at	Klf5	12224	4930520J07Rik CKLF IKLF Bteb2	Kruppel-like factor 5	43.02	48.96	44.87	39.96	38.05	42.77	43.34	40.89	50.04	50.59	41.59	49.82	40.65	47.06	36.6	40.02	39.62
1451739_at	Klf5	12224	4930520J07Rik CKLF IKLF Bteb2	Kruppel-like factor 5	46.62	47.67	51.41	48.97	45.42	41.02	44.77	43.1	49.5	50.91	50.79	45.07	48.59	46.08	43.75	45.21	45.52
1426083_a_at	Btg1	12226	AW546738 AI426953	B-cell translocation gene 1, anti-proliferative	99.81	95.06	99.74	99.26	99.18	99.26	99.33	98.81	100	99.89	99.84	94.78	99.79	99.43	99.52	99.88	98.06
1437455_a_at	Btg1	12226	AW546738 AI426953	B-cell translocation gene 1, anti-proliferative	99.45	95.44	99.33	98.66	98.94	99.15	98.92	97.79	99.74	99.47	99.26	95.11	99.48	99.17	99.12	99.73	97.99
1442018_at	Btg1	12226	AW546738 AI426953	B-cell translocation gene 1, anti-proliferative	87.86	74.37	89.86	75.35	86.81	84	79.16	84.36	93.62	84.01	86.16	73.31	88.91	86.8	82.05	92.77	80
1416250_at	Btg2	12227	Pc3 AA959598 APRO1 TIS21	B-cell translocation gene 2, anti-proliferative	91.44	71.26	93.72	85.62	85.41	88.93	77.45	89.6	90.14	90.15	88.85	77.08	89.25	88.49	88.1	89.31	90.06
1448272_at	Btg2	12227	Pc3 AA959598 APRO1 TIS21	B-cell translocation gene 2, anti-proliferative	92.47	74.3	96.96	78.3	88.15	89.8	83.29	89.39	92.43	85.15	93.79	79.46	90.9	88.83	87.78	92.28	90.58
1422755_at	Btk	12229	AI528679 xid	Bruton agammaglobulinemia tyrosine kinase	94.21	86.08	89.04	90.41	36.53	84.96	87.51	92.43	92.09	88.8	47.56	85.45	41.03	86.69	50.98	41.45	45.89
1419175_a_at	Btn1a1	12231	Btn	butyrophilin, subfamily 1, member A1	32.02	32.94	37.44	32.33	34.11	30.99	32.01	34.11	38.64	33.42	36.11	32.43	33.19	32.31	29.98	33.14	32.94
1425754_a_at	Btn1a1	12231	Btn	butyrophilin, subfamily 1, member A1	16.06	19.07	13.3	13.09	20.7	20.69	14.24	18.99	10.52	9.39	12.38	24.29	13.7	13.12	16.15	10.89	16.15
1451824_at	Btn1a1	12231	Btn	butyrophilin, subfamily 1, member A1	18.01	19.23	16.69	15.43	17.83	14.82	16.13	17.46	19.11	12.56	18.14	19.75	17.84	15.32	17.4	16.73	17.42
1417325_at	Btrc	12234	Beta-Trcp1 E3RSIkappaB b-TrCP E3RS-IkappaB FWD1 Slimb Fbw1a beta-TrCP HOS	beta-transducin repeat containing protein	30.54	34.72	24.08	24.22	28.16	28.87	28.08	47.81	30.99	27.07	29.09	37.36	28.84	29.14	27.03	28.19	35.51
1425680_a_at	Btrc	12234	Beta-Trcp1 E3RSIkappaB b-TrCP E3RS-IkappaB FWD1 Slimb Fbw1a beta-TrCP HOS	beta-transducin repeat containing protein	66.11	65.16	59.61	68.43	63.62	60.12	64.65	76.41	74.14	68.2	58.42	66.58	63.45	61.95	69.34	59.28	69.29
1443142_at	Btrc	12234	Beta-Trcp1 E3RSIkappaB b-TrCP E3RS-IkappaB FWD1 Slimb Fbw1a beta-TrCP HOS	beta-transducin repeat containing protein	54.92	49.87	49.7	41.32	45.17	43.5	42.05	53.12	64.41	46.76	49.93	45.75	50.68	41.36	44.73	52.73	53.57
1446925_at	Btrc	12234	Beta-Trcp1 E3RSIkappaB b-TrCP E3RS-IkappaB FWD1 Slimb Fbw1a beta-TrCP HOS	beta-transducin repeat containing protein	42.67	37.41	46.03	43.78	38.03	36.5	43.39	50.26	38.56	47.67	42.88	35.76	43.53	41.45	39.05	45.18	42.75
1457305_at	Btrc	12234	Beta-Trcp1 E3RSIkappaB b-TrCP E3RS-IkappaB FWD1 Slimb Fbw1a beta-TrCP HOS	beta-transducin repeat containing protein	61.73	63.94	51.16	53.01	53.64	56.49	50.94	71.7	56.51	45.5	55.72	62.87	54.64	50.18	49.82	58.3	61.81
1424046_at	Bub1	12235	C80208 AL022991 D2Xrf87 Bub1a	budding uninhibited by benzimidazoles 1 homolog (S. cerevisiae)	65.9	80.5	77.02	69.52	66.78	66.96	50.38	83.89	77.4	73.93	74.54	80.99	71.48	68.14	81.35	63.44	87.99
1438571_at	Bub1	12235	C80208 AL022991 D2Xrf87 Bub1a	budding uninhibited by benzimidazoles 1 homolog (S. cerevisiae)	44.17	60.61	51.46	39.16	46.79	40.98	33.52	58.48	50.69	40.94	46.52	60.81	47.73	40.18	54.48	38.63	62.35
1416961_at	Bub1b	12236	BUBR1 AU045529	budding uninhibited by benzimidazoles 1 homolog, beta (S. cerevisiae)	66.02	82.47	78.85	62.85	65.19	65.21	56.33	87.21	75.79	70.55	75.74	82.89	68.28	67.01	79.11	61.55	87.82
1447362_at	Bub1b	12236	BUBR1 AU045529	budding uninhibited by benzimidazoles 1 homolog, beta (S. cerevisiae)	41.52	47.84	40.78	41.1	43.42	43.05	37.43	48.44	42.4	40.96	41.33	48.51	41.23	34.82	46.56	38.39	51.54
1447363_s_at	Bub1b	12236	BUBR1 AU045529	budding uninhibited by benzimidazoles 1 homolog, beta (S. cerevisiae)	67.85	86.76	82.6	53.52	67.21	69.21	51.03	87.72	77.96	64.6	81.38	86.4	68.95	66.45	80.23	63.55	90.26
1416815_s_at	Bub3	12237	AW146323 AU019800 AU021329 C78067 AU043350	budding uninhibited by benzimidazoles 3 homolog (S. cerevisiae)	97.42	97.8	98.04	96.6	97.63	95.53	96.48	98.4	96.39	96.2	98.78	96.84	97.78	96.66	97.95	97.65	98.58
1448058_s_at	Bub3	12237	AW146323 AU019800 AU021329 C78067 AU043350	budding uninhibited by benzimidazoles 3 homolog (S. cerevisiae)	51.78	44.97	41.23	38.4	53.31	38.59	37.31	57.02	55.11	37.96	45.25	44.03	52.69	38.76	53.24	50.32	53.6
1448473_at	Bub3	12237	AW146323 AU019800 AU021329 C78067 AU043350	budding uninhibited by benzimidazoles 3 homolog (S. cerevisiae)	76.76	80.02	79.6	76.53	78.86	74.43	78.15	78.87	79.05	74.41	79.67	77.43	79.25	74.01	78.78	76.38	79.15
1459104_at	Bub3	12237	AW146323 AU019800 AU021329 C78067 AU043350	budding uninhibited by benzimidazoles 3 homolog (S. cerevisiae)	63.69	55.96	63.39	48.14	61.56	46.03	49.54	63.84	61.43	48.71	65.99	51.18	63.44	50.65	60.61	65.05	65.46
1459918_at	Bub3	12237	AW146323 AU019800 AU021329 C78067 AU043350	budding uninhibited by benzimidazoles 3 homolog (S. cerevisiae)	53.65	48.37	44.57	40.36	54.92	41.76	35.58	56.59	52.33	35.05	51.31	50	52.35	41.34	53.26	51.39	54.74
1433539_at	Commd3	12238	D2Ertd542e Bup AW550818	COMM domain containing 3	89.75	87.14	87.9	95.21	89.98	89.78	92.84	91.77	92.31	95.07	87.07	89.39	91.42	90.68	92.19	89.26	91.36
1454642_a_at	Commd3	12238	D2Ertd542e Bup AW550818	COMM domain containing 3	85.87	84.2	81.81	91.14	87.03	88.54	91.54	88.55	90.35	91.82	81.68	88	87.9	88.45	89.35	85.68	85.44
1416695_at	Tspo	12257	IBP PBR Bzrp Tspo1	translocator protein	87.52	83.78	94.54	97.13	88.56	88.05	94.48	80.78	87.82	98.61	97.08	85.78	92.89	96.32	91.51	94.08	86.51
1438948_x_at	Tspo	12257	IBP PBR Bzrp Tspo1	translocator protein	86.69	87.14	94.46	96.5	89.23	90.09	95.51	84.69	89.78	98.14	97.81	86.89	92.65	97.21	91.53	93.8	87.39
1456251_x_at	Tspo	12257	IBP PBR Bzrp Tspo1	translocator protein	84.4	85.55	92.87	94.9	87.86	89.42	94.51	82.77	88.61	97.03	96.88	86.2	91.42	96.38	89.46	92.1	84.6
1416625_at	Serping1	12258	C1nh C1INH	serine (or cysteine) peptidase inhibitor, clade G, member 1	34.1	38.39	40.19	60.76	33.05	69.78	62.75	36.59	48.45	52.85	34.75	35.04	34.88	62.52	35.86	34.56	34.32
1417381_at	C1qa	12259	C1q AI255395	complement component 1, q subcomponent, alpha polypeptide	34.69	26.67	54.19	97.29	26.69	95.35	94.12	19.1	86.51	88.86	28.22	25.63	21.64	82.88	24.69	40.32	31.18
1417063_at	C1qb	12260		complement component 1, q subcomponent, beta polypeptide	42.74	31.12	55.59	98.08	34.69	95.02	98.07	24.2	90.96	93.91	36.65	34.69	29.24	84.21	28.36	43.13	38.57
1434366_x_at	C1qb	12260		complement component 1, q subcomponent, beta polypeptide	56.98	51.55	72.64	97.51	49.08	96.97	97.84	42.87	92.56	92.37	54.93	51.92	45.56	88.75	44.08	57.69	48.22
1437726_x_at	C1qb	12260		complement component 1, q subcomponent, beta polypeptide	45.76	43.84	68.79	98.51	36.83	97.55	98.76	26.19	95.04	93.73	39.95	47.17	30.64	88.42	29.73	46.09	37.03
1448274_at	C1qbp	12261	P32 HABP1 D11Wsu182e AA407365 gC1qBP AA986492	complement component 1, q subcomponent binding protein	96.29	96.95	94.59	93.23	96.26	93.32	92.55	94.77	95.34	93.25	92.96	97.99	94.2	93.28	97.25	93.35	95.51
1455821_x_at	C1qbp	12261	P32 HABP1 D11Wsu182e AA407365 gC1qBP AA986492	complement component 1, q subcomponent binding protein	98.99	99.1	99.52	97.94	98.53	96.86	97.03	98.21	97.58	97.92	99.6	98.31	98.45	96.73	98.72	98.83	99.08
1449401_at	C1qc	12262	Ciqc C1qg AI385742	complement component 1, q subcomponent, C chain	35.31	24.99	54.71	98.55	26.39	96.34	96.51	18.31	89.87	90.77	31.38	29.05	22.38	81.74	21.16	36	30.4
1416051_at	C2	12263		complement component 2 (within H-2S)	35.21	30.61	41.16	38.63	35.13	60.03	50.59	27.42	49.15	39.73	42.09	28.9	30.82	62.71	33.32	37.18	36.18
1441912_x_at	C2	12263		complement component 2 (within H-2S)	47.14	39.44	59.7	36.5	45.91	62.71	50.53	38.91	57.93	41.28	46.16	44.64	42.85	66.29	41.23	44.37	44.03
1457664_x_at	C2	12263		complement component 2 (within H-2S)	24.43	20.52	35.74	33.82	23.92	65.72	55.79	23.42	48.24	36.96	22.35	22.28	22.44	60.98	27.73	27.21	30.49
1421210_at	Ciita	12265	EG669998 Gm9475 C2ta	class II transactivator	83.55	43.25	85.64	51.45	46.57	55.13	57.76	48.88	77.78	79.56	45.2	43.11	45.88	69.65	48.02	47.63	42.22
1421211_a_at	Ciita	12265	EG669998 Gm9475 C2ta	class II transactivator	85.16	27.98	82.7	33.56	35.04	53.8	46.84	38.64	80.58	73.04	34.02	35.36	31.28	65.12	33.39	34.53	29.4
1423954_at	C3	12266	ASP AI255234 Plp HSE-MSF	complement component 3	42.2	49.95	55.43	90.68	35.77	88.03	90.95	39.23	84.99	93.73	33	60.27	38.11	82.59	55.12	33.68	32.69
1419482_at	C3ar1	12267	HNFAG09 AZ3B C3AR	complement component 3a receptor 1	34.07	29.95	40.17	98.89	34.62	92.56	97.25	32.7	45.16	92.19	36.01	28.58	36.66	76.06	35.3	31.95	27.46
1419483_at	C3ar1	12267	HNFAG09 AZ3B C3AR	complement component 3a receptor 1	39.37	37.67	42.59	98.92	40.59	94.66	96.72	31.66	52.69	92.62	46.01	33.58	41.67	74.83	38.1	37.51	32.15
1442082_at	C3ar1	12267	HNFAG09 AZ3B C3AR	complement component 3a receptor 1	25.03	24.95	23.94	99.08	22.52	93.29	97.6	18.27	36.83	94.05	26.74	23.56	21.54	75.54	24.95	21.16	22.1
1418021_at	C4b	12268	Ss C4	complement component 4B (Childo blood group)	51.35	47.73	58.84	58.33	48.69	74.08	89.18	43.13	56.2	58.18	52.21	44.2	49.98	69.35	45.76	54.48	43.43
1418037_at	C4bp	12269	AI195242 C4bpa	complement component 4 binding protein	20.65	20.62	12.82	17.68	21.37	17.87	16.76	27.88	17.11	18.37	20.98	20.04	20.1	17.99	22.65	21.9	22.8
1431901_a_at	C4bp-ps1	12270	C4bpb	complement component 4 binding protein, pseudogene 1	22.71	20.24	22.24	22.39	20.8	20.85	22.86	18.07	17.43	18.64	24.55	18.97	20.97	20.86	16.15	20.27	18.5
1422190_at	C5ar1	12273	Cd88 C5aR D7Msu1 C5r1	complement component 5a receptor 1	24.12	25.82	29.21	90.41	26.94	70.24	75.92	26.44	44.06	75.91	33.36	26.42	23.15	50.42	25.11	22.08	21.76
1439902_at	C5ar1	12273	Cd88 C5aR D7Msu1 C5r1	complement component 5a receptor 1	31.11	31.98	28.6	93.18	30.17	92.53	89.56	31.32	69.6	78.35	36.87	47.96	25.01	62.42	27.74	24.44	22.27
1449308_at	C6	12274	AW111623	complement component 6	29.94	28.68	35.21	31.67	32.37	49.64	30.73	28.4	55.55	24.73	30.64	28.64	29.12	40.32	27.05	28.6	25.9
1422815_at	C9	12279		complement component 9	25.47	26.14	28.9	37.85	27.87	28.37	37.47	25.17	26.66	35.27	27.75	26.64	26.87	34.15	26.45	26.64	22.63
1423290_at	Hyou1	12282	AI415631 Grp170 CBP-140 Cab140 Orp150	hypoxia up-regulated 1	68	65.05	64.76	72.95	69.09	64.43	72.15	65.52	63.98	70.61	64.24	69.3	67.82	74.01	73.37	65.97	64.02
1423291_s_at	Hyou1	12282	AI415631 Grp170 CBP-140 Cab140 Orp150	hypoxia up-regulated 1	88.84	90.05	93.19	89.44	88.87	88.99	89.87	85.9	87.62	90.81	92.31	89.44	86.6	92.39	88.15	86.79	88.51
1451913_a_at	Hyou1	12282	AI415631 Grp170 CBP-140 Cab140 Orp150	hypoxia up-regulated 1	45.8	40.63	44.07	52.81	49.92	42.13	41.08	55.03	41.87	49.97	34.33	45.79	45.57	46.99	56.14	41.43	48.66
1418432_at	Cab39	12283	AA408805 MO25alpha AA960512 C78372 MO25	calcium binding protein 39	85.68	81.4	86.01	90.56	88.84	84.84	87.76	84.74	85.76	88.45	92.99	80.42	90.01	85.46	89.18	91.03	87.79
1418433_at	Cab39	12283	AA408805 MO25alpha AA960512 C78372 MO25	calcium binding protein 39	93.81	92.43	92.53	95.37	95.66	94.21	94.94	92.8	94.28	93.16	95.29	92.3	95.79	93.03	95.35	96.32	94.51
1430408_at	Cacna1a	12286	HPCA FHM MHP1 Cav2.1 nmf352 alpha1A Caca1a Ccha1a APCA Cacnl1a4 la MHP EA2 BI	calcium channel, voltage-dependent, P/Q type, alpha 1A subunit	29.25	34.08	25.87	51.61	31.8	44.12	41.56	33.13	21.33	35.82	29.95	34.34	25.33	42.12	26.35	24.11	30.32
1444455_at	Cacna1a	12286	HPCA FHM MHP1 Cav2.1 nmf352 alpha1A Caca1a Ccha1a APCA Cacnl1a4 la MHP EA2 BI	calcium channel, voltage-dependent, P/Q type, alpha 1A subunit	21.26	26.16	22.16	24.25	26.41	27.59	24.24	26.6	18.11	22.75	24.82	28.01	24.59	28.82	24.83	23.4	24.48
1450510_a_at	Cacna1a	12286	HPCA FHM MHP1 Cav2.1 nmf352 alpha1A Caca1a Ccha1a APCA Cacnl1a4 la MHP EA2 BI	calcium channel, voltage-dependent, P/Q type, alpha 1A subunit	38.61	43.54	31.63	50.13	37.05	40.77	38.01	38.77	33.92	36.55	39.58	43.84	39.52	43.22	43.15	43.64	38.39
1459996_at	Cacna1a	12286	HPCA FHM MHP1 Cav2.1 nmf352 alpha1A Caca1a Ccha1a APCA Cacnl1a4 la MHP EA2 BI	Calcium channel, voltage-dependent, P/Q type, alpha 1A subunit	40.61	56.21	38.29	46.59	48.86	51.25	48.59	43.85	40.63	35.95	44.85	61.78	42.11	49.58	42.23	42.7	44.49
1425812_a_at	Cacna1b	12287	alpha(1B) AW060892 AW822256 Cav2.2 Cchn1a AW050276	calcium channel, voltage-dependent, N type, alpha 1B subunit	21.03	24.18	17.73	17.22	26.03	23.63	18.62	28.11	17.39	17.62	19.67	28.96	20.65	22.94	22.22	19.63	23.45
1436602_x_at	Cacna1b	12287	alpha(1B) AW060892 AW822256 Cav2.2 Cchn1a AW050276	calcium channel, voltage-dependent, N type, alpha 1B subunit	13.64	23.12	14.93	27.22	14.7	32.86	23.95	54.89	13.93	30.01	12.62	18.88	15.41	27.95	13.43	15.11	14.49
1439612_at	Cacna1b	12287	alpha(1B) AW060892 AW822256 Cav2.2 Cchn1a AW050276	calcium channel, voltage-dependent, N type, alpha 1B subunit	28.58	25.14	30.62	37.23	27.66	33	33.11	55.72	29.3	46.99	25.88	25.79	30.68	33.79	29.95	29.5	26.75
1460608_at	Cacna1b	12287	alpha(1B) AW060892 AW822256 Cav2.2 Cchn1a AW050276	calcium channel, voltage-dependent, N type, alpha 1B subunit	12.28	20.8	14.76	24.44	12.6	31.85	18.02	55.18	11.56	26.78	9.38	17.73	12.64	25.98	13.21	12.38	11.96
1421297_a_at	Cacna1c	12288	MBC Cchl1a1 Cav1.2 MELC-CC	calcium channel, voltage-dependent, L type, alpha 1C subunit	21.22	22.04	28.73	23.55	22.99	34.91	28.27	19.67	25.52	23.03	26.21	21.38	24.13	23.83	19.62	17.39	24.64
1427974_s_at	Cacna1d	12289	D-LTCC Cacnl1a2 8430418G19Rik C79217 Cchl1a Cchl1a2	calcium channel, voltage-dependent, L type, alpha 1D subunit	51.21	46.96	41.83	64.81	29.37	73.68	68.48	32.38	50.2	59.42	29.92	55.72	35.91	57.56	39.39	38.31	52.45
1428051_a_at	Cacna1d	12289	D-LTCC Cacnl1a2 8430418G19Rik C79217 Cchl1a Cchl1a2	calcium channel, voltage-dependent, L type, alpha 1D subunit	41.98	37.11	43.54	56.62	40.7	43.55	47.31	40.5	37.84	55.8	45.56	36.32	40.41	51.1	45.09	38.17	42.03
1421692_at	Cacna1e	12290	Cacnl1a6 Cchra1 Cach6 alpha1E BII A430040I15 Cav2.3	calcium channel, voltage-dependent, R type, alpha 1E subunit	42.48	26.44	45.06	32.94	30.17	29.5	32.39	47.79	37.58	39.95	30.14	25.7	31.1	32.72	28.95	28.92	30.67
1423365_at	Cacna1g	12291	a1G [a]1G alpha-1G mKIAA1123 Cav3.1d	calcium channel, voltage-dependent, T type, alpha 1G subunit	19.25	15.61	24.19	20.36	22.76	20.14	13.05	23.38	32.7	19	39.25	15.85	22.32	19.84	19.96	24.53	20.36
1420442_at	Cacna1s	12292	AW493108 Cchl1a3 sj Cav1.1 mdg fmd	calcium channel, voltage-dependent, L type, alpha 1S subunit	52.89	21.93	68.31	19.55	37.36	34.02	22.63	21.6	53.82	26.77	20.93	29.41	36.91	45.15	41.78	39.56	21.1
1425861_x_at	Cacna2d1	12293	Cchl2a Cacna2 Ca(v)alpha2delta1	calcium channel, voltage-dependent, alpha2/delta subunit 1	18.52	18.19	17.04	16.27	17.6	23.02	17.88	26.11	16.61	14.62	22.94	18.85	18.51	14.89	15.68	19.9	16.82
1433643_at	Cacna2d1	12293	Cchl2a Cacna2 Ca(v)alpha2delta1	calcium channel, voltage-dependent, alpha2/delta subunit 1	20	21	13.91	22	14.84	40.18	32.65	40.15	22.04	12.05	13.39	20.05	15.03	17.9	10.95	11.74	10.84
1440397_at	Cacna2d1	12293	Cchl2a Cacna2 Ca(v)alpha2delta1	calcium channel, voltage-dependent, alpha2/delta subunit 1	19.96	21.33	22.99	24.29	20.17	35.59	29.58	24.03	16.28	16.78	19.19	20.48	18.75	23.16	17.36	18.76	19.04
1441608_at	Cacna2d1	12293	Cchl2a Cacna2 Ca(v)alpha2delta1	calcium channel, voltage-dependent, alpha2/delta subunit 1	24.25	20.82	28.51	23.64	22.68	27.62	25.62	24.69	28.26	26.35	26.62	17.28	27.05	24.53	20.32	25.35	23.78
1449999_a_at	Cacna2d1	12293	Cchl2a Cacna2 Ca(v)alpha2delta1	calcium channel, voltage-dependent, alpha2/delta subunit 1	25.69	27.49	26.36	29.92	25.39	35.74	27.63	39.58	19.14	21.46	19.8	28.31	21.88	25.03	20.66	18.85	19.34
1419225_at	Cacna2d3	12294	Cacnad3	calcium channel, voltage-dependent, alpha2/delta subunit 3	22.25	17.64	23.05	19.55	21.15	26.85	25.44	21.22	19.14	20.7	23.98	17.89	23.65	26.93	18.07	22.42	19.55
1425777_at	Cacnb1	12295	Cchlb1 CAB1 Cchb1	calcium channel, voltage-dependent, beta 1 subunit	47.62	40.55	56.1	49.2	47.25	37.77	47.46	50.48	42.78	54.95	55.22	42.29	53.34	44	50.43	50.98	49.13
1426108_s_at	Cacnb1	12295	Cchlb1 CAB1 Cchb1	calcium channel, voltage-dependent, beta 1 subunit	22.95	31.01	29.96	38.34	28.88	40.33	25.33	45.73	19.48	43.84	18.76	33.21	29.9	33.57	31.83	38.81	35.69
1440940_at	Cacnb1	12295	Cchlb1 CAB1 Cchb1	calcium channel, voltage-dependent, beta 1 subunit	23.78	29.06	31.46	26	25.73	25.32	19.55	44.32	19.12	34.73	19.87	28.21	32.48	22.18	26.6	40.6	36.96
1451834_at	Cacnb1	12295	Cchlb1 CAB1 Cchb1	calcium channel, voltage-dependent, beta 1 subunit	20.13	20.22	16.47	21.53	22.13	19.94	15.59	23.91	22.31	18.99	11.92	27.49	19.13	17.26	22.65	15.1	20.18
1452476_at	Cacnb2	12296	CAB2 AW060387 Cchb2 Cavbeta2	calcium channel, voltage-dependent, beta 2 subunit	5.89	33.31	16.86	9.7	6.97	11.5	7.61	30.62	7.88	10.76	6.28	35.15	8.88	13.85	6.9	7.36	15.13
1456401_at	Cacnb2	12296	CAB2 AW060387 Cchb2 Cavbeta2	calcium channel, voltage-dependent, beta 2 subunit	16.67	55.77	47.47	16.32	18.36	23.65	20.08	47.52	19.26	30.39	20.48	51.86	23.77	30.72	16.01	19.15	29.49
1448656_at	Cacnb3	12297	Cchb3 CAB3 Beta3 Ca(v)beta3	calcium channel, voltage-dependent, beta 3 subunit	26.41	19.76	73.99	41.18	45.68	56.41	43.64	23.28	50.66	85.93	16.01	23.54	55.66	69.11	60.64	44.46	52.1
1428928_at	Cacnb4	12298	lh Cchb4 3110038O15Rik	calcium channel, voltage-dependent, beta 4 subunit	44.27	29.76	43.99	36.18	37.69	41.7	44.94	32.87	43.2	44.24	42.64	27.37	36.72	39.7	32.26	38.93	29.56
1436912_at	Cacnb4	12298	lh Cchb4 3110038O15Rik	calcium channel, voltage-dependent, beta 4 subunit	36.4	27.81	33.7	27.16	26.4	40.34	35.57	21.91	34.07	42.58	35.68	31.04	25.48	34.12	21.6	27.28	21.07
1452089_at	Cacnb4	12298	lh Cchb4 3110038O15Rik	calcium channel, voltage-dependent, beta 4 subunit	24.69	14.2	18.67	20.04	23.31	31.38	32.87	12.66	27.49	38.7	18.39	19.76	17.82	29.58	18.9	16.39	10
1422813_at	Cacng1	12299		calcium channel, voltage-dependent, gamma subunit 1	27.51	25.3	30.73	27.98	28.84	24.74	25.52	26.67	26.61	24.09	26.91	27.48	25.7	23.14	27.03	25.55	24.34
1420596_at	Cacng2	12300	stargazer B230105C07Rik B930041E13Rik stg stargazin AW060990 wag waggler	calcium channel, voltage-dependent, gamma subunit 2	21.08	20.26	16.88	20.08	24.48	26.99	23.28	17.79	19.54	20.54	16.76	23.33	19.81	21.26	22.1	21.59	18.37
1440210_at	Cacng2	12300	stargazer B230105C07Rik B930041E13Rik stg stargazin AW060990 wag waggler	calcium channel, voltage-dependent, gamma subunit 2	33.75	37.46	39.59	36.97	33.97	42.23	40.69	33.34	29.99	42.46	45.84	33.89	38.29	38.89	33.27	38.05	30.85
1453363_at	Cacng2	12300	stargazer B230105C07Rik B930041E13Rik stg stargazin AW060990 wag waggler	calcium channel, voltage-dependent, gamma subunit 2	28.01	28.08	25.15	30.02	32.83	27.8	30.77	27.19	23.92	30.07	27.56	31.54	29.22	26.85	32.96	28.14	26.36
1452047_at	Cacybp	12301	SIP	calcyclin binding protein	96.45	96.86	96	96.02	96.46	93.68	95.04	95.66	94.63	95.61	95.13	96.57	96.25	96.41	97.31	96.34	97.08
1416497_at	Pdia4	12304	Erp72 AI987846 ERp-72 Cai	protein disulfide isomerase associated 4	81.36	70.14	70.77	79.08	78.22	72.82	75.75	78.54	82.84	83.78	73.56	70.73	75.55	80.32	80.6	76.65	71.52
1415797_at	Ddr1	12305	Cak PTK3A CD167a 6030432F18 Nep AI323681	discoidin domain receptor family, member 1	24.82	29.97	65.37	26.7	45.29	55.33	31.12	29.65	41.82	35.88	29.4	26.17	58.55	48.33	59.6	50.33	37.76
1415798_at	Ddr1	12305	Cak PTK3A CD167a 6030432F18 Nep AI323681	discoidin domain receptor family, member 1	23.76	21.23	45.33	23.84	27.52	33.39	23.14	23.7	24.65	28.23	26.04	22.34	39.3	30.95	40.17	27.99	28.54
1435820_x_at	Ddr1	12305	Cak PTK3A CD167a 6030432F18 Nep AI323681	discoidin domain receptor family, member 1	35.56	44.26	82.44	39.72	61.09	74.87	53.14	34.87	64.66	46.97	35.74	36.74	69	64.27	69.03	65.53	47.13
1437619_x_at	Ddr1	12305	Cak PTK3A CD167a 6030432F18 Nep AI323681	discoidin domain receptor family, member 1	40.8	44.27	69.4	44.12	53.84	51.08	49.69	38.23	51.47	51.5	47.95	33.81	60.88	56.22	57.19	61.38	46.93
1438367_x_at	Ddr1	12305	Cak PTK3A CD167a 6030432F18 Nep AI323681	discoidin domain receptor family, member 1	23.09	24.42	47.07	26.17	34.01	30.25	29.55	22.5	39.69	27.53	24.84	20.38	37.74	34.12	34.33	38.63	27.24
1439382_x_at	Ddr1	12305	Cak PTK3A CD167a 6030432F18 Nep AI323681	discoidin domain receptor family, member 1	16.43	26.71	53.21	18.98	42.23	55.88	35.04	20.91	39.35	22.75	18.54	25.34	45.13	40.27	45.29	38.8	25.65
1456226_x_at	Ddr1	12305	Cak PTK3A CD167a 6030432F18 Nep AI323681	discoidin domain receptor family, member 1	30.62	44.29	91.13	38.78	66.26	82.55	57.04	30.57	73.06	50.22	33.96	35.12	79.82	72.82	79.52	76.39	48
1459990_at	Ddr1	12305	Cak PTK3A CD167a 6030432F18 Nep AI323681	Discoidin domain receptor family, member 1	55.41	46.99	64.8	62.64	52	57.97	57.87	53.9	49.99	66.86	60.78	42.76	60.06	59.24	59.6	58.98	54.59
1419091_a_at	Anxa2	12306	AW215814 Cal1h	annexin A2	80.67	85.21	97.1	99.68	90.69	96.94	99.62	65.28	95.91	99.75	99.91	88.57	91.21	98.91	92.79	91.01	93.93
1437691_at	Anxa2	12306	AW215814 Cal1h	annexin A2	11.59	10.73	9.31	12.38	9.74	11.01	13.54	11.3	10.7	12.75	12.54	10.74	10.32	13.97	9.95	11.18	10.45
1437692_x_at	Anxa2	12306	AW215814 Cal1h	annexin A2	44.35	50.14	61.1	69.37	53.42	61.36	70.91	31.46	57.01	69.84	68.11	51.81	53.52	68.62	58.56	55.2	57.1
1417504_at	Calb1	12307	CB Calb-1 Brain-2 Calb	calbindin 1	24.7	22.95	29.65	26.64	24.61	23.15	24.66	23.26	17.84	23.75	27.6	23.41	24.8	24.25	23.78	23.56	22.67
1448738_at	Calb1	12307	CB Calb-1 Brain-2 Calb	calbindin 1	18.94	16.69	15.5	16.83	19.79	13.7	18.67	15.57	20.6	14.98	12.66	17.83	19.21	15.86	16.15	15.34	14.85
1456934_at	Calb1	12307	CB Calb-1 Brain-2 Calb	calbindin 1	10.84	13.24	11.39	13.21	12.79	17.13	13.34	10.61	9.88	11.96	13.21	14.51	11.18	14.1	10.12	12.53	11.97
1458836_at	Calb1	12307	CB Calb-1 Brain-2 Calb	calbindin 1	17.5	18.69	18.59	15.51	20.3	16.04	15.88	14.34	19.84	14.9	18.71	16.25	20.05	15.09	12.72	17.45	15.07
1451129_at	Calb2	12308	CR	calbindin 2	26.62	21.41	33.4	39.7	29.58	23.17	25.35	28.82	23.08	33.71	32.11	23.31	28.75	32	27.43	29.73	26.11
1448964_at	S100g	12309	Calb3 CABP1 AU042539 Cabp9k CaBP-D9K	S100 calcium binding protein G	13.94	15.89	8.08	9.57	14.77	24.59	13.43	15.85	12.87	6.75	8.94	19.79	10.61	13.27	12.92	8.78	12.54
1427355_at	Calca	12310	Calc1 Calc Ct calcitonin Cgrp Ctn CGRP-1 CA CGRP1	calcitonin/calcitonin-related polypeptide, alpha	25.48	26.13	26.8	24.86	29.86	31.88	24.13	24.36	24.86	23.9	33.66	26.18	28.54	26.59	30.32	28.24	25.66
1452004_at	Calca	12310	Calc1 Calc Ct calcitonin Cgrp Ctn CGRP-1 CA CGRP1	calcitonin/calcitonin-related polypeptide, alpha	14.61	18.81	20.34	17.07	19.07	24.06	30.31	14.41	14.98	21.61	26.13	15.64	20.98	18.3	18.36	23.61	17.37
1418688_at	Calcr	12311	Clr	calcitonin receptor	21.68	21.59	27.9	25.47	21.9	23.09	30.54	21.19	21.17	27.99	26.01	19.36	22.5	25.2	21.03	23.43	21.12
1417365_a_at	Calm1	12313	AI461935 Calm CaM AL024000 AI327027 AI256814	calmodulin 1	98.83	96.31	99.07	97.91	98.86	98.62	98.61	98.11	98.1	98.88	97.89	97.13	98.31	99.05	98.29	98.24	96.19
1417366_s_at	Calm1	12313	AI461935 Calm CaM AL024000 AI327027 AI256814	calmodulin 1	94.94	77.63	91.64	98.58	93.82	93.41	94.02	94.02	95.78	98.54	85.54	86.91	93.64	93.83	94.3	87.91	88.62
1433592_at	Calm1	12313	AI461935 Calm CaM AL024000 AI327027 AI256814	calmodulin 1	81.23	76.1	86.97	90.58	78.43	89.9	91.49	81.42	82.36	87.44	74.71	76.88	76.29	87.29	74.85	74.88	71.29
1454611_a_at	Calm1	12313	AI461935 Calm CaM AL024000 AI327027 AI256814	calmodulin 1	99.48	98.42	99.51	99.68	99.51	99.77	99.6	99.26	98.94	99.85	98.98	98.56	99.3	99.7	99.28	99.5	98.24
1455571_x_at	Calm1	12313	AI461935 Calm CaM AL024000 AI327027 AI256814	calmodulin 1	99.7	98.66	99.73	99.78	99.67	99.93	99.69	99.52	99.24	99.9	99.26	98.98	99.4	99.88	99.4	99.67	98.46
1422414_a_at	Calm2	12314	AL024017 1500001E21Rik	calmodulin 2	94.42	93.48	91.08	98.56	94.22	96.63	96.97	98.01	95.25	97.93	94.24	94.21	94.71	95.96	95.67	92.96	96.88
1423807_a_at	Calm2	12314	AL024017 1500001E21Rik	calmodulin 2	99.54	99.98	99.53	99.89	99.48	99.8	99.79	99.93	99.57	99.51	99.93	99.93	99.65	99.56	99.47	99.79	99.94
1426710_at	Calm3	12315	CaMA R75142	calmodulin 3	87.81	86.43	87.26	91.63	87.66	82.76	86.75	85.9	91.27	93.24	86.25	87.44	89.52	85.74	89.59	88.51	89.33
1438825_at	Calm3	12315	CaMA R75142	calmodulin 3	17.85	24.02	23.71	23.58	21.17	18.61	24.69	19.87	20.09	17.51	28.87	22.69	19.42	21.66	22.84	17.5	21.71
1438826_x_at	Calm3	12315	CaMA R75142	calmodulin 3	49.78	51	58.06	57.61	52.17	49.01	55.93	52.49	50.46	53.16	60.93	51.38	52.37	56.56	55.34	51.74	53.58
1450864_at	Calm3	12315	CaMA R75142	calmodulin 3	83.88	79.53	81.38	89.36	84.82	85.78	87.89	87.82	84.66	92.75	80.01	84.83	85.21	88.58	89.19	79.87	87.18
1422814_at	Aspm	12316	Calmbp1 Sha1 MCPH5 D330028K02Rik	asp (abnormal spindle)-like, microcephaly associated (Drosophila)	69.77	82.84	76.05	60.58	71.32	69	56.2	87.16	80.24	62.5	76.21	84.05	74.55	66.17	78.65	67.55	86.98
1441520_at	Aspm	12316	Calmbp1 Sha1 MCPH5 D330028K02Rik	asp (abnormal spindle)-like, microcephaly associated (Drosophila)	36.31	48.68	40.67	36.13	47.43	39.43	26.42	61.27	47.48	37.29	36.99	55.83	42.79	33.91	50.47	34.6	56.43
1452459_at	Aspm	12316	Calmbp1 Sha1 MCPH5 D330028K02Rik	asp (abnormal spindle)-like, microcephaly associated (Drosophila)	45.8	64.02	59.54	38.56	52.11	48.24	32.31	73.11	61.7	41.29	56.69	66.43	54.5	42.96	60.24	42.98	73.18
1458560_at	Aspm	12316	Calmbp1 Sha1 MCPH5 D330028K02Rik	asp (abnormal spindle)-like, microcephaly associated (Drosophila)	36.73	55.46	44.45	32.98	45.19	36.96	23.84	65.93	47.14	26.93	48.27	54.96	43.97	31.9	53.35	36.81	60.6
1458873_at	Aspm	12316	Calmbp1 Sha1 MCPH5 D330028K02Rik	asp (abnormal spindle)-like, microcephaly associated (Drosophila)	51.91	55.93	53.05	47.02	58.76	50.48	45.71	65.68	52.5	51.46	49.89	62.64	54.34	50.23	56.83	51.06	59.55
1417606_a_at	Calr	12317	Calregulin CRT	calreticulin	99.09	98.53	99.06	98.91	98.22	98.67	99	95.23	99.33	99.28	98.65	98.28	98.32	98.68	98.23	98.56	97.39
1433806_x_at	Calr	12317	Calregulin CRT	calreticulin	97.63	97.72	97.23	98.37	97.34	98.35	98.47	94.26	98.87	98.51	95.86	98.7	96.84	98	97.16	96.53	94.84
1456170_x_at	Calr	12317	Calregulin CRT	calreticulin	98.34	98.39	98.19	98.62	97.9	98.86	98.87	94.63	99.2	98.81	97.02	99.04	97.34	98.55	97.67	97.39	95.79
1424958_at	Car8	12319	wdl Ca8 Cals1 Carp AW546993 Cals	carbonic anhydrase 8	29.2	27.86	29.4	24.28	26.68	28.93	25.97	29.06	30.4	22.07	25.33	27.07	27.55	28.44	24.98	23.03	25.23
1427482_a_at	Car8	12319	wdl Ca8 Cals1 Carp AW546993 Cals	carbonic anhydrase 8	16.29	30.98	12.89	14.13	16.58	30.12	14.43	13.45	22.22	12.35	17.19	25.65	24.95	31.25	19.25	24.14	22.43
1457904_at	Car8	12319	wdl Ca8 Cals1 Carp AW546993 Cals	carbonic anhydrase 8	13.08	14.82	13.67	10.76	11.31	17.81	10.15	10.15	14.17	11.29	12.72	11.84	11.34	13.74	10.91	12.38	10.28
1415870_at	Calu	12321	9530075H20Rik	calumenin	88.69	90.38	86.84	93.59	90.38	92.37	94.78	87.09	88.04	91.76	90.64	89.23	89.88	91.5	91.07	89.86	91.14
1441477_at	Calu	12321	9530075H20Rik	calumenin	67.96	68.15	64.08	58.3	66.82	56.28	58.65	64.61	63.19	59.92	72.18	62.75	70.04	59.07	65.67	74.31	69.88
1437125_at	Camk2a	12322	R74975 CaMKII mKIAA0968	calcium/calmodulin-dependent protein kinase II alpha	36.45	44.02	41.72	33.07	35.54	32.86	32.67	33.52	27.81	30.78	35.8	45.94	35.8	37.32	34.59	35.6	51.66
1441734_at	Camk2a	12322	R74975 CaMKII mKIAA0968	calcium/calmodulin-dependent protein kinase II alpha	31.42	24.46	35.64	32.55	27.9	28.41	33.65	30.12	22.96	32.12	31.16	26.97	32.88	25.71	26.66	31.53	29.8
1442707_at	Camk2a	12322	R74975 CaMKII mKIAA0968	calcium/calmodulin-dependent protein kinase II alpha	32.57	51.18	35.21	35.75	26	39.26	35.42	37.03	28.9	33.21	29.36	58.12	25.72	34.12	29.08	31.62	49.25
1452453_a_at	Camk2a	12322	R74975 CaMKII mKIAA0968	calcium/calmodulin-dependent protein kinase II alpha	15.07	22.63	11.73	18.87	16.83	24.09	16.79	20.93	11.99	13.39	14.47	32.37	16.07	18.6	17.18	16.85	26.52
1457311_at	Camk2a	12322	R74975 CaMKII mKIAA0968	calcium/calmodulin-dependent protein kinase II alpha	46.73	71.33	38.55	35.99	36.6	50.55	36.57	40.31	44.07	32.85	27.82	74.42	34.25	42.58	36.92	44.69	69.76
1448676_at	Camk2b	12323	Camk2d	calcium/calmodulin-dependent protein kinase II, beta	44.84	49.67	46.53	41.62	52.86	57.16	42.59	51.56	52.25	38.39	62.28	50.26	53.49	43.15	51.59	55.45	43.16
1423941_at	Camk2g	12325	Camkg	calcium/calmodulin-dependent protein kinase II gamma	74.35	82.05	81.39	77.15	84.24	79.51	77.43	76.17	74.66	82.32	92.08	79.95	82.82	80.04	80.64	86.3	87.22
1423942_a_at	Camk2g	12325	Camkg	calcium/calmodulin-dependent protein kinase II gamma	65.39	62.63	62.59	74.01	72.6	64.48	59.53	68.57	61.84	79.76	75.15	61.93	72.68	68.6	72.1	72.86	79.45
1421941_at	Camk4	12326	D18Bwg0362e CaMKIV A430110E23Rik AI666733 CaMKIV/Gr	calcium/calmodulin-dependent protein kinase IV	29.52	26.16	29.83	21.7	51.64	23.43	21.35	33.26	29.66	24.18	33.91	23.63	51.56	28.17	55.22	50.22	51.31
1426167_a_at	Camk4	12326	D18Bwg0362e CaMKIV A430110E23Rik AI666733 CaMKIV/Gr	calcium/calmodulin-dependent protein kinase IV	31.48	25.97	28.1	33.56	76.14	36.67	26.05	39.95	51.8	32.38	44.95	28.34	76.12	38.23	80.76	74.34	70.34
1439843_at	Camk4	12326	D18Bwg0362e CaMKIV A430110E23Rik AI666733 CaMKIV/Gr	calcium/calmodulin-dependent protein kinase IV	27.61	29.93	25.47	23.23	88.12	35.94	27.13	40.72	68	26.58	54.69	29.55	89.71	40.91	88.69	93.43	84.16
1441974_at	Camk4	12326	D18Bwg0362e CaMKIV A430110E23Rik AI666733 CaMKIV/Gr	calcium/calmodulin-dependent protein kinase IV	17.64	20.51	11.7	10.57	55.69	23.72	18.46	24.66	43.36	8.88	19.41	31.1	50.58	16.41	54.19	46.35	54.29
1452572_at	Camk4	12326	D18Bwg0362e CaMKIV A430110E23Rik AI666733 CaMKIV/Gr	calcium/calmodulin-dependent protein kinase IV	40.1	34.77	41.95	53.15	61.75	44.77	47.89	36.5	47.84	52.45	41.47	35.36	53.87	41.2	57.99	49.06	44.91
1417842_at	Caml	12328	AI385748 Camlg	calcium modulating ligand	85.42	85.23	88.46	88.84	83.99	83.66	87.91	82.3	84.15	89.01	87.87	80.86	85.55	84.72	82.76	85.14	83.69
1415692_s_at	Canx	12330	D11Ertd153e 1110069N15Rik AI988026 Cnx	calnexin	98.7	98.55	99.07	98.72	97.75	98.38	99.2	97.09	98.6	98.67	98.88	97.57	98.38	98.68	98.32	98.68	97.87
1422845_at	Canx	12330	D11Ertd153e 1110069N15Rik AI988026 Cnx	calnexin	86.5	83.65	84.18	94.07	87.86	88.41	91.66	90.29	88.67	93.52	82.72	84.37	86.83	90.05	90.62	83.84	85.85
1428935_at	Canx	12330	D11Ertd153e 1110069N15Rik AI988026 Cnx	calnexin	76.58	81.86	78.72	79.79	76.67	82.42	85.05	73.95	75.04	76.5	79.41	80.12	76.06	77.96	76.13	76.28	73.51
1417461_at	Cap1	12331		CAP, adenylate cyclase-associated protein 1 (yeast)	88.82	81.65	87.26	94.25	91.88	89.09	92.12	89.66	88.86	90.02	93.59	83.28	91.03	95.26	90.94	92.46	88.78
1417462_at	Cap1	12331		CAP, adenylate cyclase-associated protein 1 (yeast)	78.15	66.47	71.98	90.63	83.99	78.74	82.47	84.4	80.89	86.33	80.01	67.37	83.7	87.97	86.05	82.96	80.49
1447803_x_at	Capg	12332	mbh1 gCap39	capping protein (actin filament), gelsolin-like	63.71	60.95	46.03	69.34	61.08	63.39	75.02	55.6	63.11	69.16	66.92	61.75	63.8	64.52	58.62	68.35	51.84
1450355_a_at	Capg	12332	mbh1 gCap39	capping protein (actin filament), gelsolin-like	92.61	86.73	57.26	99.36	81.09	91.92	99.14	77.93	93.56	98.67	82.07	86.83	88.37	92.81	87.25	95.49	68.61
1417228_at	Capn1	12333	Capa1 Capa-1 mu-calpin	calpain 1	71.17	51.56	66.4	76.47	75.45	61.1	76.45	55.31	78.01	82.21	71.21	63.01	77	72.39	75.92	76.95	65.53
1417229_at	Capn1	12333	Capa1 Capa-1 mu-calpin	calpain 1	55.52	34.96	36.24	72.36	61.92	49.82	55.61	54.52	65.52	75.9	41.26	45.14	62.75	53.27	68.82	55.13	56.16
1416257_at	Capn2	12334	m-calpin Capa2 Capa-2 m-calpain AI326419	calpain 2	79.81	82.25	88.38	94.72	90	90.86	95.81	74.09	86.7	92.49	95.66	81.08	91.61	92.01	86.44	94.6	78.64
1426043_a_at	Capn3	12335	Capa-3 Capa3 p94 Lp82 AI323605	calpain 3	38.33	41.44	31.16	32.52	47.71	48.5	29.47	36.34	45.1	35.46	52.33	45.11	61.02	39.22	64.68	76.37	77.77
1433681_x_at	Capn3	12335	Capa-3 Capa3 p94 Lp82 AI323605	calpain 3	49.65	54.5	48.36	50.6	59.11	60.06	45.65	48.01	55.97	53.58	63.38	55.42	65.54	53.42	68.31	75.86	77.03
1426400_a_at	Capns1	12336	Capa4 D7Ertd146e Capa-4 Capn4	calpain, small subunit 1	94	95.03	94.47	98.27	95.27	96.48	97.98	91.66	95	98.17	95.44	95.51	95.74	96.29	95.24	94.55	93
1418671_at	Capn5	12337		calpain 5	61.19	69.57	41.64	70.23	34.17	56.12	64.54	50.22	65.48	58.99	55.58	73.1	37.38	52.15	47.5	39.1	67.3
1449165_at	Capn5	12337		calpain 5	45.04	47.44	42.5	58.16	37.76	39.3	51.87	43.99	42.78	55.83	46.24	53.11	39.45	49.48	45.25	41.74	50.6
1421952_at	Capn6	12338		calpain 6	20.38	20.1	22.9	21.53	23.26	23.22	23.92	18.3	18.69	21.85	20.18	18.52	21.64	23.31	22.28	24.35	19.99
1450429_at	Capn6	12338		calpain 6	35.6	34.48	44.5	39.87	37.39	39.22	42.46	34.05	32.02	43.59	43.49	33.56	37.86	34.48	36.77	36.76	31.58
1423096_at	Capn7	12339	PalBH AU022319	calpain 7	89.78	88.26	88.23	89.9	87.69	87.8	88.77	91.64	89.23	88.1	88.48	86.64	88.98	87.32	88.39	90.15	91.48
1423097_s_at	Capn7	12339	PalBH AU022319	calpain 7	93.67	94.51	93.79	91.24	92.29	91.86	91.78	95.56	92.65	90.4	94.34	92.1	93.21	91.34	92.25	94.44	94.82
1423098_at	Capn7	12339	PalBH AU022319	calpain 7	83.96	76.69	80.87	86.53	81.14	78.54	82.53	87.75	83.55	84.93	77.99	75.16	82.95	81.42	83.89	81.01	84.06
1439455_x_at	Capza1	12340	Cappa1 CAPZ CAZ1	capping protein (actin filament) muscle Z-line, alpha 1	98.68	97.81	98.43	98.42	98.6	98.69	98.62	98.34	98.88	98.07	99.15	97.36	98.86	98.68	98.99	99.4	98.69
1452038_at	Capza1	12340	Cappa1 CAPZ CAZ1	capping protein (actin filament) muscle Z-line, alpha 1	98.86	96.15	98.84	98.63	98.27	97.28	98.58	97.52	98.67	98.82	99.07	94.99	98.95	98.05	98.6	99.01	98.06
1423057_at	Capza2	12343	1110053K06Rik AW208808 Cappa2	capping protein (actin filament) muscle Z-line, alpha 2	97.54	97.18	99.07	99.27	96.96	98.57	98.92	97.22	98.01	99.33	97.44	96.24	97.45	98.48	97.15	97.67	97.22
1423058_at	Capza2	12343	1110053K06Rik AW208808 Cappa2	capping protein (actin filament) muscle Z-line, alpha 2	95.56	95.08	98.66	98.94	95.21	96.73	97.75	96.09	94.34	98.97	96.35	93.88	95.68	97.75	95.95	95.75	95.86
1418556_at	Capza3	12344	Cappa3 Tex8 510-4 Gsg3 repro32	capping protein (actin filament) muscle Z-line, alpha 3	14.29	16.73	16.41	17.89	17.73	14.84	18.48	20.04	16.07	15.11	17.81	16.66	16.34	14.72	18.28	16.28	16.35
1417259_a_at	Capzb	12345	1700120C01Rik AI325129 Cappb1 CPB2 CPbeat2 CPbeta2 CPbeta1 CPB1	capping protein (actin filament) muscle Z-line, beta	96.17	91.9	95.95	98.32	96.38	96.08	97.13	95.3	96.94	97.96	96.45	93.08	95.99	96.68	96.98	94.48	94.91
1424168_a_at	Capzb	12345	1700120C01Rik AI325129 Cappb1 CPB2 CPbeat2 CPbeta2 CPbeta1 CPB1	capping protein (actin filament) muscle Z-line, beta	98.63	97.51	99.52	99.25	98.65	98.58	98.27	97.91	97.99	98.95	99.39	97.61	98.43	98.72	98.7	98.38	97.9
1431668_at	Capzb	12345	1700120C01Rik AI325129 Cappb1 CPB2 CPbeat2 CPbeta2 CPbeta1 CPB1	capping protein (actin filament) muscle Z-line, beta	24.57	23.94	31.56	29.59	29.48	32.23	25.84	31.03	23.15	30.18	29.58	25.25	27.76	34.76	28.54	25.07	23.9
1453960_a_at	Capzb	12345	1700120C01Rik AI325129 Cappb1 CPB2 CPbeat2 CPbeta2 CPbeta1 CPB1	capping protein (actin filament) muscle Z-line, beta	86.44	65.4	76.64	96.97	83.98	83.11	89.04	82.16	90.61	97.19	75.19	69.81	84.93	85.91	88.7	78.95	82.49
1416193_at	Car1	12346	Car-1 Ca1 AW555628	carbonic anhydrase 1	46.98	65.14	37.5	26.73	43.67	25.66	28.35	40.57	83.55	25.81	39.27	74.36	43.13	25.95	40.84	37.56	28.93
1424379_at	Car11	12348	Ca11	carbonic anhydrase 11	36.66	36.8	40.19	51.49	44.65	39.42	39.8	41.91	38.24	39.47	29.8	37.81	47.71	36.77	47.97	51.13	36.34
1448752_at	Car2	12349	Lvtw-5 Ca2 Car-2 Ltw-5 AI131712 CAII	carbonic anhydrase 2	80.82	97.24	78.13	56.72	71.11	63.97	60.94	93.13	96.28	91.53	98.01	97.74	67.23	73.55	63.75	65.6	66.04
1430584_s_at	Car3	12350	Ca3 Car-3 BB219044	carbonic anhydrase 3	30.53	25.58	24.4	26.01	32.77	28.1	32.17	24.09	31.12	22.2	25.88	24.37	32.54	26.26	28.65	29.96	28.19
1449434_at	Car3	12350	Ca3 Car-3 BB219044	carbonic anhydrase 3	35.63	78.79	26.89	25.02	35.24	49.64	34.35	76.99	44.48	24.89	29.49	79.31	32.71	36.28	27.85	21.97	33.33
1453588_at	Car3	12350	Ca3 Car-3 BB219044	carbonic anhydrase 3	13.79	11.74	11.71	9.39	17.68	15.87	20	10.7	20.84	8.84	10.74	13.25	12.47	10.49	12.88	10.14	12.46
1460256_at	Car3	12350	Ca3 Car-3 BB219044	carbonic anhydrase 3	37.74	41.38	35.86	34.24	33.38	35.3	36.53	53.51	33.25	38.46	37.46	43.25	35.42	30.61	33.96	34.56	34.98
1418094_s_at	Car4	12351	Ca4 AW456718	carbonic anhydrase 4	29.31	28.06	30.51	28.65	29.21	33.98	28.01	28.83	28.07	72.33	28.29	25.7	30.92	43.16	29.54	29.5	29.04
1448949_at	Car4	12351	Ca4 AW456718	carbonic anhydrase 4	15.12	18.23	17.39	20.75	18.69	29.96	20.39	17.29	15.56	72.78	23.51	16.57	18	37.96	18.58	17.47	19.74
1419525_at	Car5a	12352	Car5 CAV Ca5a	carbonic anhydrase 5a, mitochondrial	21.27	27.69	24.99	25.68	25.93	26.75	29.72	34.55	20.55	24.68	29.82	27.75	23.93	31.92	25.98	27.63	27.54
1421001_a_at	Car6	12353	Ca6 DOC1	carbonic anhydrase 6	33.37	30.44	38.81	41.65	36.42	40.05	69.68	31.61	24.66	41.29	38.59	27.17	33.44	44.52	33.23	35.3	30.72
1434973_at	Car7	12354	AV343731 Ca7	carbonic anhydrase 7	18.54	17.34	13.04	16.21	22.56	19.79	24.77	19.1	15.35	14.71	15.13	20.23	18.13	15.76	20.19	21.53	13.75
1443824_s_at	Car7	12354	AV343731 Ca7	carbonic anhydrase 7	52.15	41.59	53.91	55.44	51.93	37.57	56.2	44.37	44.87	51.37	57.55	35.38	52.91	47.66	46.34	57.45	44.92
1452484_at	Car7	12354	AV343731 Ca7	carbonic anhydrase 7	34.42	30.61	33.07	40.45	36.85	29.73	32.24	34.31	33.98	35.45	29.76	32.02	33.77	29.83	39.06	29.94	31.78
1425392_a_at	Nr1i3	12355	MB67 CAR ESTM32 Care2 AI551208 CAR-beta AA209988	nuclear receptor subfamily 1, group I, member 3	20.78	22.08	16.01	15.7	28.42	16.74	17.61	20.99	16.63	14.56	32.04	25.35	21.14	18.35	21.5	21.81	16.66
1416429_a_at	Cat	12359	2210418N07 Cas1 Cas-1 Cs-1	catalase	95.24	96.18	97.04	97.8	92.91	97.38	96.22	96.92	96.88	96.05	94.4	95.94	92.39	96.22	92.75	95.11	94.54
1416430_at	Cat	12359	2210418N07 Cas1 Cas-1 Cs-1	catalase	90.96	90.85	93.79	97.7	89.2	91.64	94.16	96.02	92.25	96.22	90.09	89.82	88.94	94.08	89.78	91.7	93.5
1422518_at	Cask	12361	DXRib1 LIN-2 Pals3 mLin-2 DXPri1	calcium/calmodulin-dependent serine protein kinase (MAGUK family)	38.39	63.92	72.22	73.54	31.43	80.36	79.37	42.66	52.47	67.42	37.91	60.76	38.83	75.62	35.94	44.6	35.66
1422519_at	Cask	12361	DXRib1 LIN-2 Pals3 mLin-2 DXPri1	calcium/calmodulin-dependent serine protein kinase (MAGUK family)	54.81	52	72.53	76.5	50.09	68.2	76.12	54.66	50.99	75.88	57.69	47.93	57.62	71.1	54.94	57.77	51.3
1427692_a_at	Cask	12361	DXRib1 LIN-2 Pals3 mLin-2 DXPri1	calcium/calmodulin-dependent serine protein kinase (MAGUK family)	24.62	34.51	39.07	66.32	21.32	62.31	57.29	34.28	32.48	58.19	14.52	33.34	25.07	55.38	30.98	22.46	27.13
1455406_at	Cask	12361	DXRib1 LIN-2 Pals3 mLin-2 DXPri1	calcium/calmodulin-dependent serine protein kinase (MAGUK family)	33.93	49.05	50.08	56.54	31.97	62.3	58.85	38.08	43.86	48.97	29.06	48.26	33.74	49.51	37.07	35	34.59
1449265_at	Casp1	12362	Il1bc ICE	caspase 1	90.83	85.51	89.45	95.61	75.61	91.69	95.59	72.47	90.19	94.35	89.47	88.04	77.11	92.82	74.52	78.41	52.52
1449591_at	Casp4	12363	Caspl Casp11 ich-3	caspase 4, apoptosis-related cysteine peptidase	85.49	81.79	80.73	89.03	71.17	84.04	90.29	59.36	85.6	86.71	83.74	84.66	77.5	86.89	74.88	76.15	36.33
1418981_at	Casp12	12364		caspase 12	22.36	63.62	21.7	44.84	22.48	46.63	36.09	24.99	29.5	32.86	14.79	69.52	19.88	34.89	15.67	14.78	19.75
1449297_at	Casp12	12364		caspase 12	25.1	62.02	25.67	44.45	25.31	48.94	43.83	24.83	34.38	37.12	26.73	66.51	24.9	36.13	23.59	22.74	23.93
1418748_at	Casp14	12365	MICE mini-ICE	caspase 14	15.74	13.04	13.2	10.9	16.57	10.16	14.2	14.86	13.49	9.65	13.47	13.35	15.69	10.73	15.52	15.26	14.94
1443787_x_at	Casp14	12365	MICE mini-ICE	caspase 14	59.11	53.3	69.24	64.51	52.73	45.26	58.94	53.93	52.68	69.15	68.72	44.25	61.13	58.72	54.78	61.51	56.36
1448165_at	Casp2	12366	Caspase-2 ICH-1 Nedd2	caspase 2	93.22	93.56	94.24	83.88	90.53	80.7	82.54	93.13	92.74	85.05	94.15	91.68	92.44	84.65	91.53	93.11	95.27
1426165_a_at	Casp3	12367	CC3 A830040C14Rik CASP-3 Apopain CPP-32 CPP32 mldy SCA-1 AC-3 Yama Caspase-3 Lice	caspase 3	56.02	61.95	65.96	73.21	67.48	56.26	56.52	70.97	66.51	82.24	64.01	61.25	66.99	65.85	76.75	60.41	71.02
1430192_at	Casp3	12367	CC3 A830040C14Rik CASP-3 Apopain CPP-32 CPP32 mldy SCA-1 AC-3 Yama Caspase-3 Lice	caspase 3	40.64	41.36	44.2	37.16	45.63	37.05	35.65	47.48	40.11	47.86	38.64	41.06	46.38	40.13	45.43	47.4	44.9
1449839_at	Casp3	12367	CC3 A830040C14Rik CASP-3 Apopain CPP-32 CPP32 mldy SCA-1 AC-3 Yama Caspase-3 Lice	caspase 3	85.49	92.37	93.08	87.93	90.86	87.02	85.87	90.89	89.41	94.58	93.96	93.03	91.5	92.09	93.51	91.39	93.24
1415995_at	Casp6	12368	Mch2 mCASP-6	caspase 6	80.79	79.42	90.63	84.58	78.27	76.16	78.58	77.05	75.86	86.82	83.47	75.09	84.82	84.88	86.76	84.6	89.1
1458715_at	Casp6	12368	Mch2 mCASP-6	Caspase 6	48.08	37.85	52.99	38.94	42.37	34.86	35.85	43.97	40.56	41.94	40.26	33.07	47.83	47.94	47.28	47.34	59.73
1426062_a_at	Casp7	12369	mCASP-7 AI314680 CMH-1 Mch3 caspase-7 ICE-IAP3	caspase 7	60.35	71.21	65.33	75.16	62.99	72.71	77.75	63.78	70.93	83.71	59.35	77.59	61.85	73.51	68.39	62.65	67.01
1448659_at	Casp7	12369	mCASP-7 AI314680 CMH-1 Mch3 caspase-7 ICE-IAP3	caspase 7	80.05	91.14	90.78	83.44	81.33	86.07	89.6	75.93	85.46	91.73	88.15	91.25	81.15	90.73	81.68	87.52	82.76
1424552_at	Casp8	12370	CASP-8 MACH FLICE Mch5	caspase 8	93.25	92.55	91.12	94.64	94.47	91.55	93.06	93.24	93.88	95.84	93.75	92	95.52	93.93	95.54	96.4	92.51
1426125_a_at	Casp9	12371	CASP-9 AI115399 ICE-LAP6 Mch6 AW493809 Caspase-9 APAF-3	caspase 9	51.58	43.71	50.63	61.23	50	50.54	50.31	50.62	49.38	58.57	48.39	45.81	47.62	53.29	52.57	46.35	45.54
1437537_at	Casp9	12371	CASP-9 AI115399 ICE-LAP6 Mch6 AW493809 Caspase-9 APAF-3	caspase 9	80.05	79.23	79.27	79.12	74.09	85.72	83.25	74.56	81.76	77.26	79.79	82.73	71.27	82.18	70.09	73.27	66.04
1457816_at	Casp9	12371	CASP-9 AI115399 ICE-LAP6 Mch6 AW493809 Caspase-9 APAF-3	caspase 9	27.33	22.7	25.58	40.47	26.25	25.05	23.78	25.49	19.21	32.57	27.81	22.8	28.43	34.32	29.3	34.23	23.06
1422598_at	Casq1	12372	CSQ-1 CSQ1 sCSQ CSQ	calsequestrin 1	42.5	42.41	49.41	45.72	39.47	39.74	41.44	47.73	39.52	48.2	50.16	34.8	44.07	44.35	39.1	44.97	43.57
1422529_s_at	Casq2	12373	AA033488 ESTM52 AW146219 cCSQ	calsequestrin 2	36.81	38.9	35.77	40.06	38.42	44.77	41.01	36.91	35.16	34.43	35.45	38.3	36.17	36.79	38.9	30.26	36.01
1449881_a_at	Casr	12374	CaR Gprc2a	calcium-sensing receptor	34.33	36.9	48.72	40.36	37.69	28.58	39.47	35.75	29.48	47.14	44.34	30.72	39.92	40.63	39.13	38.19	35.83
1449882_a_at	Casr	12374	CaR Gprc2a	calcium-sensing receptor	19.97	20.59	16.78	21.77	25.1	22.63	17.12	20.06	21.77	16.28	15.93	26.55	20.04	19.18	25.08	16.3	20.09
1426098_a_at	Cast	12380		calpastatin	74.85	68.78	73.87	84.82	84	78.95	84.61	76.55	79.17	84.45	79.68	68.89	84.06	81.62	83.75	84.68	77.08
1435972_at	Cast	12380		calpastatin	84.75	84.88	85.21	90.45	88.39	88.07	92.74	80.32	88.52	85.01	88.16	86.74	88.82	84.92	84.73	92.24	82.42
1451413_at	Cast	12380		calpastatin	85.43	83.06	83.04	92.58	86.47	85.72	91.27	81.36	88.37	87.34	88.18	80.38	90.64	85.5	85.57	93.94	84.04
1436631_at	Ctnna1	12385	2010010M04Rik AA517462 AI988031 Catna1	catenin (cadherin associated protein), alpha 1	47.92	54.55	71.04	48.96	40.72	57.99	51.14	53.88	47.19	62.4	60.01	48.51	46.41	66.27	40.34	50.31	48.4
1437275_at	Ctnna1	12385	2010010M04Rik AA517462 AI988031 Catna1	Catenin (cadherin associated protein), alpha 1	21.08	20.04	20.27	23.17	22.02	16.58	22.75	18.43	24.49	21.68	22.44	18.59	22.35	19.33	19.81	21.28	19.24
1437807_x_at	Ctnna1	12385	2010010M04Rik AA517462 AI988031 Catna1	catenin (cadherin associated protein), alpha 1	86.95	97.04	98.59	97.82	89.37	97.57	98.18	94.38	90.98	98.19	97.32	95.22	90.96	98.77	88.94	92.71	89.82
1448149_at	Ctnna1	12385	2010010M04Rik AA517462 AI988031 Catna1	catenin (cadherin associated protein), alpha 1	84.96	94.96	98.24	97.14	86.69	95.69	97.26	92.19	87.2	97.87	96.16	91.93	88.51	97.88	86.64	89.85	87.6
1448895_a_at	Ctnna2	12386	Catna2 cdf AI481747 Catna chp	catenin (cadherin associated protein), alpha 2	26.72	25.41	30.49	26.72	26.94	35.59	24.85	25.2	25.3	29.16	31.95	25.12	27.78	24.85	28.85	25.48	26.65
1420811_a_at	Ctnnb1	12387	Bfc Catnb Mesc	catenin (cadherin associated protein), beta 1	98.92	99.73	99.38	99.75	98.77	99.7	99.61	99.35	99.25	99.08	99.51	99.75	98.91	99.46	99.01	98.9	99.71
1430533_a_at	Ctnnb1	12387	Bfc Catnb Mesc	catenin (cadherin associated protein), beta 1	70.66	60.42	60.73	88.92	66.67	75.03	77.66	75.42	70.37	81.18	62.87	61.43	69.54	73.22	78.29	62.39	78.52
1450008_a_at	Ctnnb1	12387	Bfc Catnb Mesc	catenin (cadherin associated protein), beta 1	85.94	82.09	81.34	95.77	83.3	90.03	91.96	88.01	87.18	92.69	78.86	81.01	84.83	89.77	88.74	81.55	88.57
1422450_at	Ctnnd1	12388	AA409437 P120 AU019353 Ctnnd Catns mKIAA0384	catenin (cadherin associated protein), delta 1	32	69.9	40.15	80.26	28.51	79.33	79.56	42	60.71	73.83	21.84	72.5	29.15	67.45	30.47	28.9	34.17
1437448_s_at	Ctnnd1	12388	AA409437 P120 AU019353 Ctnnd Catns mKIAA0384	catenin (cadherin associated protein), delta 1	42.49	77.03	57.37	85.83	33.95	86.32	86.83	49.34	67.27	80.95	25.89	79.46	35.37	78.32	36.02	40.16	39.47
1445830_at	Ctnnd1	12388	AA409437 P120 AU019353 Ctnnd Catns mKIAA0384	catenin (cadherin associated protein), delta 1	23.84	46.44	35.46	40.66	23.95	45.4	47.8	27.01	28.37	42.4	29.15	42.77	25.37	43.2	23.27	26.08	27.64
1449145_a_at	Cav1	12389	Cav Cav-1	caveolin 1, caveolae protein	35.92	35.52	38.33	79.97	34.56	74.79	89.47	41	52.61	81.93	33.82	31.82	38.48	64.53	39.04	34.76	33.03
1417327_at	Cav2	12390	AI447843	caveolin 2	32.85	69.53	50.66	95.95	35.15	84.5	96.06	68.72	48.09	92.59	36.32	67.34	36.38	81.07	31.22	35.19	29.33
1425955_at	Cav2	12390	AI447843	caveolin 2	41.68	45.47	43.86	52.12	40.46	45.82	55	50.28	31.9	46.56	45.07	45.2	42.47	51.45	40.05	40.27	37.57
1418413_at	Cav3	12391	Cav-3 M-cav AI385751	caveolin 3	20.56	20.84	15.28	18.84	21.18	26.95	19.43	24.89	17.32	18.93	15.8	22.23	17.87	21.1	20.74	18.57	21.54
1424704_at	Runx2	12393	Cbfa-1 Pebpa2a LS3 Osf2 AML3 Cbf PEBP2aA Cbfa1 Pebp2a1	runt related transcription factor 2	45.97	92.69	88.98	66.54	88.64	72.13	70.25	45.5	81.84	89.56	93.22	95.43	79.06	85.58	77.58	83.66	65.79
1425389_a_at	Runx2	12393	Cbfa-1 Pebpa2a LS3 Osf2 AML3 Cbf PEBP2aA Cbfa1 Pebp2a1	runt related transcription factor 2	39.44	49.81	43.38	42.63	52.44	39.31	39.81	40.95	36.69	50.59	43.69	55.69	44.82	47.53	47.72	43.51	43.1
1426034_a_at	Runx2	12393	Cbfa-1 Pebpa2a LS3 Osf2 AML3 Cbf PEBP2aA Cbfa1 Pebp2a1	runt related transcription factor 2	36.73	47.66	50.61	34.33	51.93	34.57	33.21	38.82	38.43	49.71	44.28	54.5	43.96	45.51	42.05	40.34	39.07
1422864_at	Runx1	12394	Pebpa2b AI462102 CBF-alpha-2 Pebp2a2 Cbfa2 AML1	runt related transcription factor 1	76.11	90.22	80.76	80.41	69.8	85.22	82.17	89.25	79.4	79.97	84.64	89.7	77.78	76.6	76.51	78.53	89.68
1422865_at	Runx1	12394	Pebpa2b AI462102 CBF-alpha-2 Pebp2a2 Cbfa2 AML1	runt related transcription factor 1	65.95	75.47	59.3	78.66	57.76	76.72	73.25	80.36	75.01	76.6	64.61	76.52	70.53	68.52	70.69	67.31	80.98
1427650_a_at	Runx1	12394	Pebpa2b AI462102 CBF-alpha-2 Pebp2a2 Cbfa2 AML1	runt related transcription factor 1	57.03	64.41	52.95	63.21	51.48	68.98	63.24	63.71	58.31	65.58	61.53	64.75	63.2	65.29	65.87	71.26	69.49
1440878_at	Runx1	12394	Pebpa2b AI462102 CBF-alpha-2 Pebp2a2 Cbfa2 AML1	runt related transcription factor 1	70.22	82.15	72.1	72.53	57.79	77.74	74.63	74.55	67.75	69.55	81.2	81.88	70.84	68.74	70.68	75.13	84.33
1452530_a_at	Runx1	12394	Pebpa2b AI462102 CBF-alpha-2 Pebp2a2 Cbfa2 AML1	runt related transcription factor 1	52.98	55.67	54.3	64.92	53.42	60.28	52.8	60.28	56.71	62.11	55.42	59.58	58.35	60.15	63.25	56.24	62.48
1452531_at	Runx1	12394	Pebpa2b AI462102 CBF-alpha-2 Pebp2a2 Cbfa2 AML1	runt related transcription factor 1	57.56	60.09	67.35	60.28	49.06	62.39	61.07	62.6	49.38	64.64	69.36	54.75	58.57	63.93	53.66	65.06	65.59
1427640_a_at	Runx1t1	12395	MTG8 ETO Cbfa2t1h	runt-related transcription factor 1; translocated to, 1 (cyclin D-related)	17.76	28.43	14.7	21.36	18.33	31.3	16.97	20.39	18.45	12.5	13.74	30.31	17.05	19.21	19.61	16.05	16.16
1437784_at	Runx1t1	12395	MTG8 ETO Cbfa2t1h	runt-related transcription factor 1; translocated to, 1 (cyclin D-related)	28.63	42.14	25.64	31.92	27.03	49.77	36.02	25.74	36.25	27.98	30.25	40.4	27.23	29.36	25.55	25.44	23.79
1440310_at	Runx1t1	12395	MTG8 ETO Cbfa2t1h	Runt-related transcription factor 1; translocated to, 1 (cyclin D-related)	31.71	34.36	27.19	26.79	31.49	39.65	34.62	27.13	33.83	24.73	23.51	34.87	29.76	27.85	27.86	24.02	27.1
1443788_at	Runx1t1	12395	MTG8 ETO Cbfa2t1h	Runt-related transcription factor 1; translocated to, 1 (cyclin D-related)	9.29	10.28	7.87	8.66	9.47	8.19	10.85	10.89	10.85	7.13	10	10.26	9.03	8.68	9.3	10.99	9.81
1444615_x_at	Runx1t1	12395	MTG8 ETO Cbfa2t1h	runt-related transcription factor 1; translocated to, 1 (cyclin D-related)	15.71	32.41	11.79	17.7	17.46	39.6	24.85	17.6	33.49	12.5	14.55	30.39	16.13	18.49	9.04	12.38	11.92
1448785_at	Runx1t1	12395	MTG8 ETO Cbfa2t1h	runt-related transcription factor 1; translocated to, 1 (cyclin D-related)	24.91	31.07	18.62	24.37	24.41	38.39	26.8	22.94	28.34	21.83	22.38	29.83	23.57	23.92	20.26	20.84	20.19
1434757_at	Cbfa2t2	12396	A430091M07 C330013D05Rik Cbfa2t2h MTGR1	core-binding factor, runt domain, alpha subunit 2, translocated to, 2 (human)	80.17	83	81.46	77.36	78.37	77.63	78.72	82.89	73.57	77.54	84.55	82.35	80.76	77.33	78.72	83.46	85.33
1441615_at	Cbfa2t2	12396	A430091M07 C330013D05Rik Cbfa2t2h MTGR1	core-binding factor, runt domain, alpha subunit 2, translocated to, 2 (human)	62.57	56.18	56.36	51.64	54.48	49.32	46.31	61.5	57.2	55.6	59.35	53.06	59.2	51.86	56.47	61.73	66.62
1456416_at	Cbfa2t2	12396	A430091M07 C330013D05Rik Cbfa2t2h MTGR1	core-binding factor, runt domain, alpha subunit 2, translocated to, 2 (human)	48.82	52.86	47.49	48.78	55.22	51.06	45.55	56.23	38.05	43.78	54.38	55.97	50.54	52.72	57.68	51.76	60.68
1418582_at	Cbfa2t3	12398	Cbfa2t3h Eto2 MTGR2 AW229127 ETO-2 A630044F12Rik AI465270	core-binding factor, runt domain, alpha subunit 2, translocated to, 3 (human)	77.12	80.57	91.96	50.11	53.31	67.35	60.55	80.83	72.45	79.41	71.4	80.81	51.5	76.94	58.35	49.52	77.18
1438705_at	Cbfa2t3	12398	Cbfa2t3h Eto2 MTGR2 AW229127 ETO-2 A630044F12Rik AI465270	core-binding factor, runt domain, alpha subunit 2, translocated to, 3 (human)	85.29	90.65	93.4	46.21	54.6	78.33	64.85	87.66	88.77	82.9	72.53	94.45	53.11	84.16	58.48	50.28	80.85
1440963_at	Cbfa2t3	12398	Cbfa2t3h Eto2 MTGR2 AW229127 ETO-2 A630044F12Rik AI465270	core-binding factor, runt domain, alpha subunit 2, translocated to, 3 (human)	51.87	60.2	65.07	26.97	30.12	35.43	33.75	56.02	46.79	48.43	37.35	61.93	28.53	47.98	30.41	24.34	50.7
1440964_s_at	Cbfa2t3	12398	Cbfa2t3h Eto2 MTGR2 AW229127 ETO-2 A630044F12Rik AI465270	core-binding factor, runt domain, alpha subunit 2, translocated to, 3 (human)	68.32	74.67	82.14	53.25	47.59	57.33	56.93	68.51	64.63	71.93	67	74.82	54.31	66.94	52.94	54.55	66.82
1421467_at	Runx3	12399	Cbfa3 Pebp2a3 AML2	runt related transcription factor 3	42	29.49	39.56	37.4	48.37	38.73	36.98	37.32	43.45	60.46	33.79	39.37	46.7	48.72	49.28	33.06	35.46
1440275_at	Runx3	12399	Cbfa3 Pebp2a3 AML2	runt related transcription factor 3	85.35	83.9	90.02	57.2	91.71	66.73	58.88	77.93	85.5	87.35	93.12	85.67	86.26	86.84	85.84	82.76	76.57
1460716_a_at	Cbfb	12400	PEA2 Pebp2 PEBP2b Pebpb2 AI893578	core binding factor beta	98.09	97.9	98.38	96.72	97.88	96.92	96.83	98.66	97.06	96.16	98.35	97.76	98.13	96.64	98.08	98.03	98.69
1448506_at	Serpina6	12401	AV104445 AI265318 Cbg	serine (or cysteine) peptidase inhibitor, clade A, member 6	15.51	21.08	21.88	21.01	17.75	13.59	20.17	16.25	15.85	18.01	17.92	15.23	17.03	15.94	14.41	17.63	17.24
1434829_at	Cbl	12402	Cbl-2 4732447J05Rik c-Cbl	Casitas B-lineage lymphoma	92.17	87.88	95.28	93.33	88.98	90.99	93.25	89.67	92.08	94.44	94.38	85.4	91.15	92.71	91.21	94.39	96.35
1450457_at	Cbl	12402	Cbl-2 4732447J05Rik c-Cbl	Casitas B-lineage lymphoma	54.75	46.59	60.48	67.85	63.64	56.36	64.64	60.26	57.53	65.22	58.2	49.48	60.96	63.44	66	58.52	66.46
1455886_at	Cbl	12402	Cbl-2 4732447J05Rik c-Cbl	Casitas B-lineage lymphoma	87.86	86.87	90.81	90.44	87.43	90.58	91.35	87.75	88.66	87.99	90.87	86.76	87.83	89.58	82.71	90.7	94
1423286_at	Cbln1	12404	AI323299	cerebellin 1 precursor protein	31.92	28.92	39.53	32.14	33.59	30.61	31.4	35.85	39.16	64.05	35.42	28.64	33.66	37.19	30.39	33.26	28.49
1423287_at	Cbln1	12404	AI323299	cerebellin 1 precursor protein	17.46	18.33	16.31	19.75	16.52	24.47	14.62	19.33	22.56	52.87	14.92	18.13	16.08	26.72	18.05	17.03	15.78
1423288_s_at	Cbln1	12404	AI323299	cerebellin 1 precursor protein	48.7	42.78	55.99	52.5	46.81	43.05	48.2	47.09	46.83	62.42	53.58	39.13	48.94	50.59	47.52	48.61	45.66
1434779_at	Cbln2	12405	A730004O05 6330593N19Rik	cerebellin 2 precursor protein	23.8	23	20.51	19.83	19.18	21.42	26.09	26.36	22.38	19.69	25.49	18.69	21.69	21.04	20.55	22.07	21.46
1450843_a_at	Serpinh1	12406	Serpinh2 Hsp47 BERF-1 gp46 J6 Cbp2 Cbp1	serine (or cysteine) peptidase inhibitor, clade H, member 1	28.14	47.59	32.24	61.8	30.19	67.96	63.74	40.11	37.63	38.28	25.18	45.68	26.97	47.52	29.03	25.91	32.14
1456733_x_at	Serpinh1	12406	Serpinh2 Hsp47 BERF-1 gp46 J6 Cbp2 Cbp1	serine (or cysteine) peptidase inhibitor, clade H, member 1	38.81	50.53	53.37	61.89	38.2	69.61	69.59	39.54	40.48	50.52	41.33	48.21	37.83	53.36	35.74	41.13	38.6
1460196_at	Cbr1	12408	AW261796 Cbr CR	carbonyl reductase 1	73.07	80.41	71.72	84.8	80.89	80.13	75.38	62.99	76.11	77.09	78.27	80.74	83.58	69.48	83.27	83.69	82.87
1418509_at	Cbr2	12409	MLCR	carbonyl reductase 2	20.3	21.73	25.25	73.65	16.64	72.41	76.29	22.08	27	36.25	40.62	21.48	16.36	53.42	16.38	16.78	24.94
1423844_s_at	Cbs	12411	AI047524 AI303044 HIP4	cystathionine beta-synthase	38.64	35.23	41.82	46.83	38.21	39.6	42.49	35.89	29.75	50.3	43.31	33.48	41.33	44.75	41.65	41.65	37.89
1425623_a_at	Cbs	12411	AI047524 AI303044 HIP4	cystathionine beta-synthase	36.09	33.92	30.92	42.34	34.61	41.15	33.35	35.88	30.61	33.26	26.55	36.31	31.52	35.25	39.81	29.19	34.06
1422935_x_at	Cbx1	12412	Cbx M31 Cbx-rs2 MOD1 Hp1beta E430007M08Rik HP1B	chromobox homolog 1 (Drosophila HP1 beta)	67.76	68.91	72.19	65.8	69.83	59.64	65.02	74.68	64.21	66.95	72.91	66.48	68.22	68.78	69	66.85	71.84
1431773_at	Cbx1	12412	Cbx M31 Cbx-rs2 MOD1 Hp1beta E430007M08Rik HP1B	chromobox homolog 1 (Drosophila HP1 beta)	54.59	51.71	56.56	43.59	55.16	41.33	48.09	61.99	43.33	51.02	57.21	51.9	54.62	48.08	56.56	52.65	58.06
1433718_a_at	Cbx1	12412	Cbx M31 Cbx-rs2 MOD1 Hp1beta E430007M08Rik HP1B	chromobox homolog 1 (Drosophila HP1 beta)	92.84	94.09	88.47	87.88	91.38	89.5	88.39	96.28	93.86	86.37	89.45	94.79	91.31	89.51	92.22	90.51	95.9
1436266_x_at	Cbx1	12412	Cbx M31 Cbx-rs2 MOD1 Hp1beta E430007M08Rik HP1B	chromobox homolog 1 (Drosophila HP1 beta)	89.46	88.92	86.76	82.3	86.53	80.34	81.71	92.28	88.29	82.38	86.53	88.48	86.86	84.55	86.96	86.66	92.91
1450797_a_at	Cbx1	12412	Cbx M31 Cbx-rs2 MOD1 Hp1beta E430007M08Rik HP1B	chromobox homolog 1 (Drosophila HP1 beta)	48.79	56.39	47.25	37.75	52.16	43.5	39.53	61.64	44.88	45.33	49.93	54.6	48.85	49.25	54.65	49.31	56.65
1422059_at	Cbx2	12416	M33 pc MOD2	chromobox homolog 2 (Drosophila Pc class)	31.82	32.64	32.24	30.79	32.17	34.24	33.22	46.15	24.91	36.44	28.46	37.38	35.17	32.42	40.43	29.6	39.1
1434116_at	Cbx2	12416	M33 pc MOD2	chromobox homolog 2 (Drosophila Pc class)	64.78	70.4	67.06	62.24	67.74	55.04	57.78	76.2	59.54	67.58	68.56	69.55	71.55	58.54	72.7	70.7	78.61
1416884_at	Cbx3	12417	M32 HP1g	chromobox homolog 3 (Drosophila HP1 gamma)	97.93	98.88	97.44	95.36	98.64	96.55	94.26	98.5	99.15	94.88	98.29	99.23	98.89	94.79	99.03	98.91	99.38
1432628_at	Cbx3	12417	M32 HP1g	chromobox homolog 3 (Drosophila HP1 gamma)	53.54	53.02	51.84	50.08	58.05	49.25	53.14	57.1	52.93	53.02	50.73	56.81	57.17	50.8	57.08	56.23	55.82
1439421_x_at	Cbx3	12417	M32 HP1g	chromobox homolog 3 (Drosophila HP1 gamma)	93.9	97.97	93.45	83.53	96.28	92.02	85.23	95.32	95.22	84.37	96.27	99.08	95.44	91.36	96.86	96.13	96.87
1448504_a_at	Cbx3	12417	M32 HP1g	chromobox homolog 3 (Drosophila HP1 gamma)	98.48	99.7	98.91	95.16	99.31	97.23	94.87	99.07	98.83	94.83	99.35	99.83	99.19	96.56	99.2	99.27	99.7
1454305_at	Cbx3	12417	M32 HP1g	chromobox homolog 3 (Drosophila HP1 gamma)	37.32	39.66	29.82	27.07	37.93	26.17	24.56	53.99	32.25	25.22	35.66	40.36	36.76	28.87	43.42	35.27	50.46
1419583_at	Cbx4	12418	PC2 MPc2	chromobox homolog 4 (Drosophila Pc class)	94.62	89.26	92.69	88.22	93.87	87.11	87.35	95.84	93.13	90.07	94.91	89.58	95.31	90.16	95.18	96.87	96.6
1440479_at	Cbx4	12418	PC2 MPc2	chromobox homolog 4 (Drosophila Pc class)	53.17	41.06	35.72	40.59	53.71	41.22	35.07	59.36	42.65	27.88	57.59	41.03	55.12	37.21	53.61	63.28	62.4
1421932_at	Cbx5	12419	2610029O15Rik C75991 Hp1a Hp1alpha HP1	chromobox homolog 5 (Drosophila HP1a)	26.94	23.93	33.32	30.73	31.85	21.34	30.07	28.29	25.8	33.66	34.21	23	31.71	29.24	29.04	30.6	27.64
1421933_at	Cbx5	12419	2610029O15Rik C75991 Hp1a Hp1alpha HP1	chromobox homolog 5 (Drosophila HP1a)	53.25	65.68	54.03	42.05	58.19	51.64	39.86	64.32	51.47	44.52	55.68	69.05	51.08	46.41	58.63	47.58	65.02
1421934_at	Cbx5	12419	2610029O15Rik C75991 Hp1a Hp1alpha HP1	chromobox homolog 5 (Drosophila HP1a)	68.79	81.65	71.01	63.41	73.75	71.2	60.87	76.47	68.79	63.56	71.31	82.75	70.33	67.58	76	66.77	77.85
1450416_at	Cbx5	12419	2610029O15Rik C75991 Hp1a Hp1alpha HP1	chromobox homolog 5 (Drosophila HP1a)	64.97	77.46	69.67	62.54	67.73	61.88	56.38	75.64	62.58	64.02	67.34	76.47	67.69	61.1	74.32	62.01	79.01
1454636_at	Cbx5	12419	2610029O15Rik C75991 Hp1a Hp1alpha HP1	chromobox homolog 5 (Drosophila HP1a)	88.7	91.41	81.2	77.36	87.21	84.13	76.64	88.23	93.41	78.98	81.89	93.76	87.37	77.75	90.07	80.97	92.32
1418968_at	Rb1cc1	12421	FIP200 LaXp180 2900055E04Rik 5930404L04Rik Cc1	RB1-inducible coiled-coil 1	80.42	82.36	78.18	79.74	77.26	78.85	80.05	79.68	81.3	77.36	76.56	80.84	79.92	76.65	75.74	80.3	82.96
1431605_at	Rb1cc1	12421	FIP200 LaXp180 2900055E04Rik 5930404L04Rik Cc1	RB1-inducible coiled-coil 1	32.01	29.56	26.79	22.82	35.97	32.59	29.19	35.25	30.84	26.35	32.11	37.77	29.38	28.64	26.71	33.03	32.33
1449292_at	Rb1cc1	12421	FIP200 LaXp180 2900055E04Rik 5930404L04Rik Cc1	RB1-inducible coiled-coil 1	70.77	72.32	58.95	70.37	70.89	73.43	72.93	75.97	73.55	68.82	64.61	71.58	69.75	69.9	71.41	73.76	79.12
1419473_a_at	Cck	12424		cholecystokinin	22.07	22.11	24.61	33.39	22.19	31.16	28.56	22.91	18.53	47.57	25.08	20.73	22.16	30.52	22.04	24.39	24.52
1421195_at	Cckar	12425	AW106902	cholecystokinin A receptor	14.84	15	15.44	19.31	13.71	18.52	21.37	13.5	14.08	16.71	18.08	13.86	12.69	22.44	10.91	12.26	12
1454770_at	Cckbr	12426	CCK2R CCKR-2	cholecystokinin B receptor	18.64	20.71	23.61	18.61	21.1	17.05	19.41	21.84	15.24	18.82	24.64	18.91	19.57	22.41	20.22	19.12	22.16
1460663_at	Cckbr	12426	CCK2R CCKR-2	cholecystokinin B receptor	28.75	21.9	28.94	17.51	28.57	15.72	17.86	29.3	19.23	23.12	27.29	20.79	24.69	20.97	25.59	24.26	24.54
1449177_at	Ccna1	12427		cyclin A1	28	30.62	32.61	31.22	34.14	30.44	32.52	27.05	29.25	27.43	37.24	30.24	30.57	30.58	34.26	34.9	29.99
1417910_at	Ccna2	12428	Ccna AA408589 Ccn-1 Ccn1 Cyca CycA2	cyclin A2	78.28	89.45	88.11	75.15	81.01	79.38	67.05	91.45	91.55	77.43	86.89	91	83.55	75.78	88.45	77.64	93.45
1417911_at	Ccna2	12428	Ccna AA408589 Ccn-1 Ccn1 Cyca CycA2	cyclin A2	78.79	87.1	85.78	78.48	81.73	76.52	70.29	92.72	88.98	81.04	86.88	90.07	84.52	78.22	89.39	78.51	93.54
1450920_at	Ccnb2	12442	CycB2	cyclin B2	76.23	88.13	85.46	74.38	78.68	76.5	57.38	92.58	85.8	76.55	86.56	90.93	81.13	77.75	85.68	77.7	94.09
1417419_at	Ccnd1	12443	AI327039 bcl-1 PRAD1 Cyl-1 CycD1 cD1	cyclin D1	33.92	68.93	91.89	80.16	31.8	74.5	58.92	45.23	59.5	77.31	30.55	62.72	32.03	83.81	27.86	33.58	38.06
1417420_at	Ccnd1	12443	AI327039 bcl-1 PRAD1 Cyl-1 CycD1 cD1	cyclin D1	55.89	75.44	95.59	86.62	45.08	84.92	69.62	61.53	72.9	84.73	48.91	71.82	50.16	89.99	46.58	51.41	54.52
1448698_at	Ccnd1	12443	AI327039 bcl-1 PRAD1 Cyl-1 CycD1 cD1	cyclin D1	62.89	84.37	97.65	87.04	63.98	90.75	79.71	69.34	80.57	85.23	61.25	83.8	61.65	92.55	57.06	60.44	62.56
1416122_at	Ccnd2	12444	AI256817 C86853 BF642806 Vin-1 Vin1 2600016F06Rik cD2	cyclin D2	89.88	92.68	88.08	77.83	95.27	81.86	66.29	87.29	89.93	95.02	98.45	92.16	96.49	91.07	94.33	98.15	85.22
1416123_at	Ccnd2	12444	AI256817 C86853 BF642806 Vin-1 Vin1 2600016F06Rik cD2	cyclin D2	69.59	81.16	56.85	40.37	84	68.88	39.69	68.66	71.57	72.29	80.87	85.19	83.25	72.55	80.46	86.3	61.81
1416124_at	Ccnd2	12444	AI256817 C86853 BF642806 Vin-1 Vin1 2600016F06Rik cD2	cyclin D2	58.34	72.47	46.84	37.3	78.29	63.32	38.68	60.7	72.16	65.67	68.94	78.54	74.25	63.45	75.47	73.26	53.57
1430127_a_at	Ccnd2	12444	AI256817 C86853 BF642806 Vin-1 Vin1 2600016F06Rik cD2	cyclin D2	87.09	90.37	80.65	71.8	93.61	78.41	62.35	83.46	92.63	92.92	94.55	90.75	95.57	86.15	92.15	95.84	79.36
1434745_at	Ccnd2	12444	AI256817 C86853 BF642806 Vin-1 Vin1 2600016F06Rik cD2	cyclin D2	92.96	97.01	87.98	75.71	97.62	87.68	70.55	88.02	96.6	94.47	98.78	96.64	98.42	92.56	94.35	98.89	83.52
1448229_s_at	Ccnd2	12444	AI256817 C86853 BF642806 Vin-1 Vin1 2600016F06Rik cD2	cyclin D2	84.02	90.78	81.52	63.68	93.05	78.17	55.98	82.54	82.54	87.56	94.51	91.09	93.42	85.2	90.04	95.53	78.48
1455956_x_at	Ccnd2	12444	AI256817 C86853 BF642806 Vin-1 Vin1 2600016F06Rik cD2	cyclin D2	87.54	93.8	82.86	69.96	94.42	82.04	58.64	84.09	88.3	90.45	98.08	93.21	95.79	90.03	92.03	98.03	82.85
1415907_at	Ccnd3	12445	AA682053 AL024085 AW146355 C78795 9230106B05Rik	cyclin D3	86.65	88.65	90.23	83.68	91.14	79.37	76.21	95.08	92.75	90.29	94.38	87.65	92.57	83.75	93.01	91.09	94.88
1438805_at	Ccnd3	12445	AA682053 AL024085 AW146355 C78795 9230106B05Rik	cyclin D3	74.7	67.18	71.53	36.54	74.13	51.77	38.47	73.84	78.05	47.52	74.13	67.78	75.25	53.58	74.67	80.64	85.16
1444323_at	Ccnd3	12445	AA682053 AL024085 AW146355 C78795 9230106B05Rik	cyclin D3	54.35	47.58	53.13	43.77	56.98	38.11	42.34	64.73	55.97	51.67	64.82	44.55	61.94	42.31	59.73	63.19	64.45
1416492_at	Ccne1	12447	CycE1 AW538188	cyclin E1	68.12	69.34	68	64.84	78.68	59.47	60.67	72.52	77.88	71.08	72.45	71.59	73.37	64.38	76.63	68.3	72.64
1441910_x_at	Ccne1	12447	CycE1 AW538188	cyclin E1	76.15	78.22	79.32	71.17	84.61	68.93	70.03	78.62	81.41	78.01	85.72	77.36	81.55	74.55	82.85	78.69	82.39
1422535_at	Ccne2	12448		cyclin E2	65.32	76.45	73.35	60.09	67.72	63.32	52.94	79.89	76.57	66.63	71.76	73.96	71.62	67.66	76.25	67.05	81.61
1422513_at	Ccnf	12449	CycF Fbxo1	cyclin F	64.25	72.39	65.88	62.59	63.35	59.99	51.39	79.05	69.63	63.28	65.02	71.37	66.28	66.08	73.58	58.02	79.14
1443807_x_at	Ccnf	12449	CycF Fbxo1	cyclin F	44.8	53.79	46.14	37.47	45.51	37.22	28.79	60.72	49.15	41.85	50.94	54.61	48.39	43.59	54.84	40.66	60.14
1420827_a_at	Ccng1	12450	AI314029	cyclin G1	95.73	94.69	96.44	96.56	95.57	95.83	96.27	93.48	95.48	96.84	97.27	93.39	97.57	94.3	97.05	97.88	93.94
1450016_at	Ccng1	12450	AI314029	cyclin G1	83.71	78.43	86.1	92.03	88.97	84.06	84.65	89.24	82.87	93	90.16	77.05	91.46	88.42	91.59	89.32	86.38
1450017_at	Ccng1	12450	AI314029	cyclin G1	82.42	70.74	81.03	90.77	82.36	80.41	84.08	80.05	81.21	91.95	82.16	69.43	87.51	82.38	87.74	85.25	78.33
1416488_at	Ccng2	12452		cyclin G2	93.26	90.32	93.57	91.57	90.46	91.03	88	96.34	92.89	94.22	95.35	88.49	94.19	92.76	93.03	95.94	96.48
1448364_at	Ccng2	12452		cyclin G2	73.54	58.31	66.93	82.85	70.69	66.68	68.32	84.69	74.81	84.87	68.32	60	76.48	72.18	79.1	73.13	80.84
1416427_at	Ccni	12453		cyclin I	97.43	95.32	96.75	97.79	95.24	95.86	95.53	97.55	96.97	98.92	96.82	93.41	97.38	96.73	97.88	97.46	98.32
1448334_a_at	Ccni	12453		cyclin I	97.5	97.32	96.37	95.16	96.58	97.68	96.06	97.15	98.2	96.86	96.72	96.99	97.49	97.06	97.41	97.9	96.93
1448335_s_at	Ccni	12453		cyclin I	89.33	85.54	82.91	90.92	88.26	89.41	86.39	92.89	90.57	93.03	82.44	87.98	89.74	89.07	91.31	85.88	89.61
1458536_at	Ccni	12453		Cyclin I	49.94	43.04	39.74	34.22	46.36	46.02	37.53	53.21	39.76	39.89	47.38	40.5	43.57	41.92	46.16	42.24	50.3
1459602_at	Ccni	12453		cyclin I	46.87	43.49	36.82	41.86	49.81	48.33	46.08	47.68	42.88	39.08	49.86	45.77	41.88	44.69	44.85	40.69	39.03
1424830_at	Ccnk	12454	AW413594 CPR4 CycK AW123198	cyclin K	70.84	56.1	59.56	69.41	64.59	57.48	60.61	61.76	66.07	68.39	63.01	54.9	67.78	63.6	67.96	66.9	64.31
1419313_at	Ccnt1	12455	2810478G24Rik CycT1 AI115585	cyclin T1	76.63	65.51	65.32	73.55	75.39	67.1	64.19	74.16	78.31	76.19	62.52	74.05	74.88	67.68	78.38	67.44	76.84
1456477_at	Ccnt1	12455	2810478G24Rik CycT1 AI115585	cyclin T1	92.3	88.04	88.35	87.5	89.73	87.05	85.87	89.67	90.25	88.29	88.25	89.08	90.7	87.51	89.8	88.99	91.16
1425837_a_at	Ccrn4l	12457	Ccr4 nocturnin AU043840	CCR4 carbon catabolite repression 4-like (S. cerevisiae)	75.17	78.81	74.24	76.81	85.08	81.12	85.13	72.81	80.82	78.99	76.36	77.62	85.87	84.02	87.65	86.7	85.63
1450357_a_at	Ccr6	12458	KY411 CC-CKR-6 Cmkbr6 CCR-6	chemokine (C-C motif) receptor 6	89.9	35.24	76.64	43.16	52.07	47.55	49.44	49.61	87.59	58.27	55.67	36.48	66.85	68.41	66.86	85.28	50.63
1448615_at	Ccs	12460	Ccsd	copper chaperone for superoxide dismutase	74.71	80.17	81.22	82.53	81.46	77.47	78.54	75.83	77.61	80.34	84.02	76.21	86.45	79.22	85.86	91.34	81.1
1416037_a_at	Cct2	12461	Cctb	chaperonin containing Tcp1, subunit 2 (beta)	98.95	98.59	98.71	97.78	98.8	95.83	97.05	98.72	98.25	97.03	98.76	98.43	98.93	97.11	99.17	98.85	99.25
1433534_a_at	Cct2	12461	Cctb	chaperonin containing Tcp1, subunit 2 (beta)	97.65	97.83	97.5	95.74	98.23	95.78	96.57	97.66	96.69	95.69	97.51	98.15	97.96	96.66	98.23	98.19	97.64
1433535_x_at	Cct2	12461	Cctb	chaperonin containing Tcp1, subunit 2 (beta)	99.7	99.82	99.7	98.65	99.88	98.49	98.74	99.82	99.19	98.32	99.74	99.8	99.78	98.87	99.84	99.72	99.91
1416024_x_at	Cct3	12462	Cctg Tcp1-rs3 AL024092 TriC-P5	chaperonin containing Tcp1, subunit 3 (gamma)	98.43	98.69	98.7	97.35	98.29	95.75	96.74	98.23	96.56	97.93	98.69	98.03	98.22	97.68	98.64	98.76	98.9
1426067_x_at	Cct3	12462	Cctg Tcp1-rs3 AL024092 TriC-P5	chaperonin containing Tcp1, subunit 3 (gamma)	71.38	70.76	77.17	68.29	70.19	61.9	67.64	67.52	60.77	71.57	74.56	66.52	70.94	70.37	70.05	73.26	69.19
1439679_at	Cct3	12462	Cctg Tcp1-rs3 AL024092 TriC-P5	chaperonin containing Tcp1, subunit 3 (gamma)	56.14	48.08	58.82	36.45	55.54	43.44	38.31	50.72	43.21	44.37	53.36	49.77	52.77	44.94	51.85	54.91	55.54
1448178_a_at	Cct3	12462	Cctg Tcp1-rs3 AL024092 TriC-P5	chaperonin containing Tcp1, subunit 3 (gamma)	98.89	99.55	98.8	97.6	99.07	97.61	97.98	98.45	97.6	98.12	99.13	99.42	98.78	98.34	98.98	99.09	99.18
1449645_s_at	Cct3	12462	Cctg Tcp1-rs3 AL024092 TriC-P5	chaperonin containing Tcp1, subunit 3 (gamma)	86.58	81.53	82.47	89.32	85.56	76.59	82.37	83.33	86.34	89.45	78.53	80.55	85.22	82.57	90.06	82.43	89.06
1451915_at	Cct3	12462	Cctg Tcp1-rs3 AL024092 TriC-P5	chaperonin containing Tcp1, subunit 3 (gamma)	27	33.64	30.29	20.78	32.55	25.34	27.67	28.75	21.63	21.75	28.19	38.73	27.4	24.1	28.82	26.4	26.2
1459987_s_at	Cct3	12462	Cctg Tcp1-rs3 AL024092 TriC-P5	chaperonin containing Tcp1, subunit 3 (gamma)	97.6	99.22	97.81	95.09	98.03	95.68	95.65	97.32	96.34	95.95	98.28	99.08	97.39	97.27	98.16	98.03	98.2
1415867_at	Cct4	12464	C78323 Cctd 2610204B21Rik A45	chaperonin containing Tcp1, subunit 4 (delta)	98.96	98.79	98.68	98.24	98.95	97.2	97.84	98.52	98.3	97.94	98.65	98.59	98.9	97.83	98.97	98.84	98.86
1415868_at	Cct4	12464	C78323 Cctd 2610204B21Rik A45	chaperonin containing Tcp1, subunit 4 (delta)	38.04	50.43	19.73	31.08	42.61	42.19	31.55	45.98	44.35	22.51	21.66	54.93	37.54	30.45	43.35	32.8	44.71
1430034_at	Cct4	12464	C78323 Cctd 2610204B21Rik A45	chaperonin containing Tcp1, subunit 4 (delta)	57.2	68.68	52.87	50.41	52.45	52.59	57.14	59.01	52.73	48.8	44.82	65.7	53.67	53.17	56.65	51.78	60.13
1433447_x_at	Cct4	12464	C78323 Cctd 2610204B21Rik A45	chaperonin containing Tcp1, subunit 4 (delta)	99.32	99.41	99.08	98.4	99.37	98.47	98.55	98.66	98.78	98.04	99.27	99.38	99.22	98.62	99.29	99.4	99.25
1438560_x_at	Cct4	12464	C78323 Cctd 2610204B21Rik A45	chaperonin containing Tcp1, subunit 4 (delta)	97.84	98.53	97.13	95.64	98.16	97.29	96.6	97.78	97.29	95.1	97.36	98.6	97.73	97.57	98.32	98.03	97.42
1456082_x_at	Cct4	12464	C78323 Cctd 2610204B21Rik A45	chaperonin containing Tcp1, subunit 4 (delta)	79.94	76.77	85.35	82.26	75.75	68.83	78.67	77.52	77.1	83.56	84.44	69.99	81	77.62	78.28	82.89	79.95
1456572_x_at	Cct4	12464	C78323 Cctd 2610204B21Rik A45	chaperonin containing Tcp1, subunit 4 (delta)	66.25	64.12	71.3	67.99	65.6	58.17	66.17	65.48	59.83	66.52	70.41	61.81	65.39	65.46	63.49	66.8	65.2
1417258_at	Cct5	12465	mKIAA0098 TCPE Ccte	chaperonin containing Tcp1, subunit 5 (epsilon)	98.7	98.92	98.9	97.65	98.73	95.9	97.11	98.9	97.04	97.39	99.09	98.29	98.62	97.77	99.08	98.8	99.19
1423517_at	Cct6a	12466	TCP-1-zeta CCT-zeta-1 CCT-zeta Cct6 Cctz-1	chaperonin containing Tcp1, subunit 6a (zeta)	97.95	98.87	97.84	97.4	98.25	96.37	96.84	98.02	97.11	97.27	97.42	98.59	98.09	97.52	98.77	97.61	98.45
1455988_a_at	Cct6a	12466	TCP-1-zeta CCT-zeta-1 CCT-zeta Cct6 Cctz-1	chaperonin containing Tcp1, subunit 6a (zeta)	98.6	99.51	98.55	97.92	98.75	97.78	97.71	98.7	97.83	97.76	98.39	99.29	98.79	98.28	99.02	98.8	99.2
1419227_at	Cct6b	12467	CCTzeta-2 Cctz-2	chaperonin containing Tcp1, subunit 6b (zeta)	25.1	25.48	20.65	22.66	23.98	22.82	22.74	22.34	24.63	24.5	22.98	23.03	24.94	20.02	21.93	24.26	24.39
1415816_at	Cct7	12468	AA408524 AL022769 Cctz Ccth	chaperonin containing Tcp1, subunit 7 (eta)	98.15	99.16	98.33	96.45	98.92	96.53	96.86	98.81	97.34	96.35	99.04	99.06	98.48	98.17	99.03	98.73	98.91
1415817_s_at	Cct7	12468	AA408524 AL022769 Cctz Ccth	chaperonin containing Tcp1, subunit 7 (eta)	94.39	95.29	93.78	92.68	95.87	89.29	91.11	94.35	91.47	91.72	94.78	95.03	94.66	92.66	96.82	94.63	96.15
1415785_a_at	Cct8	12469	Tcpq Cctq AI132397	chaperonin containing Tcp1, subunit 8 (theta)	97.13	96.81	96.34	95.88	97.01	94.75	95.38	96.39	97.3	95.17	95.89	96.46	97.17	95.69	98.15	96.89	97.51
1436973_at	Cct8	12469	Tcpq Cctq AI132397	chaperonin containing Tcp1, subunit 8 (theta)	12.88	10.69	12.99	10.69	11.57	7.33	12.29	14.95	15.33	12.69	12.4	7.47	13.01	10.22	14.02	11.12	13.12
1417268_at	Cd14	12475		CD14 antigen	46.85	48.16	74.5	99.35	39.83	93.07	98.52	30.52	77.82	98.39	52.14	49.43	37.34	92.3	34.97	40.8	27.47
1420921_at	Cd151	12476	SFA-1 PETA-3 Tspan24	CD151 antigen	28.21	28.57	29.07	34	26.95	30.24	37.21	27.83	24.97	37.49	35.95	28.54	29.08	37.95	25.95	32.76	24.17
1424093_x_at	Cd151	12476	SFA-1 PETA-3 Tspan24	CD151 antigen	65.72	70.51	69.21	88.06	60.89	76.48	85.95	66.23	61.98	85.27	75.84	68.82	68.34	78.07	65.45	68.37	65.97
1427525_at	Cd151	12476	SFA-1 PETA-3 Tspan24	CD151 antigen	56.04	51.6	62.44	60.26	60.16	51.1	56.01	58.14	52.92	58.1	60.55	50.15	60.46	59.54	59.72	58.78	56.69
1437670_x_at	Cd151	12476	SFA-1 PETA-3 Tspan24	CD151 antigen	72.6	85	78.01	91.99	67.99	88.96	93.27	76.75	72.63	89.07	86.8	83.4	74.5	88.92	71.15	76.64	74.6
1451232_at	Cd151	12476	SFA-1 PETA-3 Tspan24	CD151 antigen	63.98	68.53	65.38	86.92	60.09	75.77	85.04	65.6	58.76	83.43	73.51	67.37	66.71	77.46	64.04	67.26	64.09
1456085_x_at	Cd151	12476	SFA-1 PETA-3 Tspan24	CD151 antigen	72.59	86.39	76.65	92.58	70.33	91.12	93.55	77.38	74.93	87.23	84.79	86	74.73	87.9	73.01	75.51	73.67
1419334_at	Ctla4	12477	Ctla-4 Cd152 Ly-56	cytotoxic T-lymphocyte-associated protein 4	47.38	35.63	51.16	28.2	84.24	43.86	36.99	32.54	79.07	31.16	53.53	42.16	91.54	51.07	91.58	97.97	73.07
1450570_a_at	Cd19	12478	AW495831	CD19 antigen	97.88	27.53	22.77	11.95	31.07	24.55	35.17	95.9	96.7	15.41	22.47	28.55	26.96	30.13	49.67	33.58	23.27
1449130_at	Cd1d1	12479	AI747460 Ly-38 Cd1d CD1.1 Cd1a	CD1d1 antigen	82.15	89.8	93.61	72.25	79.72	76.51	79.22	91.5	87.37	90.43	87.8	84.44	80.88	83.79	79.07	91.62	92.63
1449131_s_at	Cd1d1	12479	AI747460 Ly-38 Cd1d CD1.1 Cd1a	CD1d1 antigen	82.47	86.29	93.84	74.87	79.4	73.08	79.61	87.99	90.58	91.12	85.54	83.02	81.35	82.22	78.35	89.27	90.54
1421647_at	Cd1d2	12480	Ly-38 CD1.2 Cd1b	CD1d2 antigen	38.42	63.07	51.16	24.42	41.05	23.65	21.19	52.2	28.75	42.75	42.02	57.26	38.54	45.38	37.99	57.3	69.81
1418770_at	Cd2	12481	LFA-2 Ly-37 Ly37	CD2 antigen	91.14	31.14	41.73	25.39	97.49	56.63	46.36	74.69	95.25	30.35	94.87	37.04	98.62	63.42	98.04	99.22	77.76
1423226_at	Ms4a1	12482	Ly-44 Ms4a2 Cd20 AA960661	membrane-spanning 4-domains, subfamily A, member 1	99.72	36.6	80.75	34.24	54.53	49.09	66.89	73.09	99.64	48.73	52.04	41.25	58.36	59.09	69.16	61.68	46.03
1450912_at	Ms4a1	12482	Ly-44 Ms4a2 Cd20 AA960661	membrane-spanning 4-domains, subfamily A, member 1	98.74	22.83	61.89	20.51	40.13	37.73	56.67	63.85	98.54	25.67	30.19	29.13	39.25	45.98	60.1	46.93	29.09
1419768_at	Cd22	12483	Lyb-8 A530093D23 Lyb8	CD22 antigen	98.18	43.95	84.17	73.89	68.21	76.26	86.92	87.64	98.36	77.25	71.95	44.93	65.27	80.13	69.96	67.91	51.64
1419769_at	Cd22	12483	Lyb-8 A530093D23 Lyb8	CD22 antigen	90.35	19.58	46.05	51.9	33.85	51.14	62.52	66.41	91.56	50.72	27.52	19.98	29.52	49.72	44.85	29.87	19.12
1416034_at	Cd24a	12484	Ly-52 HSA nectadrin Cd24	CD24a antigen	98.6	95.62	90.33	61.67	67.53	85.95	87.45	99.42	98.55	96.37	48.4	94.71	72.52	91.19	81.64	70.79	96.54
1437502_x_at	Cd24a	12484	Ly-52 HSA nectadrin Cd24	CD24a antigen	97.68	97.28	90.79	52.84	69.92	90.77	88.21	98.4	98.49	91.61	46.61	98.47	71.61	93.18	80.14	68.86	95.08
1448182_a_at	Cd24a	12484	Ly-52 HSA nectadrin Cd24	CD24a antigen	99.67	99.29	96.43	66.01	76.62	94.46	94.41	99.81	99.89	97.92	57.53	99.25	80.07	95.62	86.84	80.09	99.06
1417597_at	Cd28	12487		CD28 antigen	47.24	48.48	42.76	81.7	95.06	68.72	55.69	38.62	82.83	63.38	90.54	53.21	97.32	66.7	95.98	97.57	89.89
1437025_at	Cd28	12487		CD28 antigen	38.42	39.29	36.96	78.32	94.35	64.99	53.77	25.81	80.97	54.74	89.39	44.94	97.35	59.76	95.96	97.28	84.36
1443703_at	Cd28	12487		CD28 antigen	27.75	28.88	22.87	56.38	84	49.13	34.67	19.58	64.51	29.54	76.26	38.97	86.79	37.89	83.1	87.45	71.09
1420906_at	Cd2ap	12488	Mets1 METS-1 AL024079 C78928	CD2-associated protein	77.53	67.34	82.73	76.31	74.05	78.68	72.16	74.7	76.87	71.41	58.6	68.08	72.39	77.95	75.61	70.02	70.62
1420907_at	Cd2ap	12488	Mets1 METS-1 AL024079 C78928	CD2-associated protein	94.14	83.48	96.07	89.96	85.19	92.14	89.05	87.35	92.02	86.76	75.14	81.11	88.28	91.38	87.75	88.62	88.01
1420908_at	Cd2ap	12488	Mets1 METS-1 AL024079 C78928	CD2-associated protein	77.26	56.96	79.73	75.71	63.23	75.94	68.22	71.29	75.49	70.49	48.53	59.08	68.88	74.92	69.98	66.95	66.7
1450513_at	Cd33	12489	gp67 Siglec-3	CD33 antigen	40.71	55.65	65.2	77.26	33.03	84.04	82.62	44.36	63.3	85.76	33.07	61.44	37.31	81.34	29.37	40.18	40.29
1416072_at	Cd34	12490	AU040960	CD34 antigen	22.78	93.69	41.49	33.17	22.57	67.95	46.24	27.91	46.78	56.29	26.84	95.16	26.23	49.92	21.46	21.9	34.95
1423166_at	Cd36	12491	GPIV FAT Scarb3	CD36 antigen	75.49	26.76	73.03	97.77	30.3	79.19	98.85	55.01	84.58	93.96	22.91	26.15	23.29	72.95	30.33	21.4	15.45
1450883_a_at	Cd36	12491	GPIV FAT Scarb3	CD36 antigen	80.57	35.74	78.74	99.25	37.25	85.73	99.35	62.54	87.73	96.66	31.45	34.27	31.67	79.09	42.78	28.82	21.9
1450884_at	Cd36	12491	GPIV FAT Scarb3	CD36 antigen	51.43	25.12	52.4	85.22	28.8	70.4	91.93	39.95	62.84	74.45	21.74	24.15	24.64	55.03	21.48	21.28	20.02
1454704_at	Scarb2	12492	Cd36l2 LIMP-2 MLGP85 LGP85 9330185J12Rik	scavenger receptor class B, member 2	85.9	92.98	94.51	96.36	86.55	97.38	96	88.38	89.83	94.84	91.68	92.01	87.88	93.81	87.07	90.78	93.86
1460235_at	Scarb2	12492	Cd36l2 LIMP-2 MLGP85 LGP85 9330185J12Rik	scavenger receptor class B, member 2	81.19	79.6	91.47	94.66	86.73	93.21	92.35	83.31	82.49	95.76	91.61	77.45	87.4	93.25	88.71	89.11	89.27
1419206_at	Cd37	12493	Tspan26	CD37 antigen	97.45	78.15	76.7	93.29	91.11	84.05	89.94	94.37	97.93	87.74	91.13	83.57	91.49	81.6	91.07	91.95	83.78
1425736_at	Cd37	12493	Tspan26	CD37 antigen	92.4	69.83	81.46	74.99	75.33	63.28	65.65	92.49	88.02	74.74	87.01	62.77	79.88	74.39	74	83.11	81.97
1433741_at	Cd38	12494	Cd38-rs1	CD38 antigen	94.84	62.02	89.87	77.96	74.76	82.91	90.97	86.79	97.57	90.25	89.13	60.8	72.23	87.08	70.41	81.7	45.19
1450136_at	Cd38	12494	Cd38-rs1	CD38 antigen	73.42	34.11	54.07	62.8	48.79	53.37	70.05	70.62	82.18	75.75	48.76	32.69	45.07	58.57	45.95	47.46	24.77
1423326_at	Entpd1	12495	NTPDase-1 AA408691 2610206B08Rik Cd39	ectonucleoside triphosphate diphosphohydrolase 1	65.69	57	82.87	81.43	62.91	81.9	82.12	62.77	74.21	83.24	79.19	55.49	62.32	81.99	57.4	73.83	42.82
1450939_at	Entpd1	12495	NTPDase-1 AA408691 2610206B08Rik Cd39	ectonucleoside triphosphate diphosphohydrolase 1	51.67	51.3	68.23	71.47	46.64	75.99	72.27	61.16	63.17	69.31	65.98	53.45	43.79	70.07	41.99	58.98	28.05
1453586_at	Entpd1	12495	NTPDase-1 AA408691 2610206B08Rik Cd39	ectonucleoside triphosphate diphosphohydrolase 1	46.34	51.48	63.52	69.26	39.91	81.27	74.13	55.34	62.12	64.23	66.27	54.18	34.7	64.13	31.26	57.64	22.65
1418259_a_at	Entpd2	12496	NTPDase2 Cd39l1	ectonucleoside triphosphate diphosphohydrolase 2	48.2	47.9	50.38	55.83	47.14	54.68	53.66	47.1	44.6	54.74	50.11	44.07	49.97	49.38	50.72	52.45	48.46
1460433_at	Entpd6	12497	Cd39l2 2700026H11Rik NTPDase-6	ectonucleoside triphosphate diphosphohydrolase 6	76.92	70.89	75.07	71.67	78.31	68.59	69.94	65.51	79.45	71.22	75.2	73	76.46	69.71	76.59	72.31	69.03
1417382_at	Entpd5	12499	NTPDase-5 Pcph mNTPase AI987697 AI196558 Cd39l4 ER-UDPase NTPDase5	ectonucleoside triphosphate diphosphohydrolase 5	81.04	81.57	72.46	72.39	84.88	68.61	72.16	84.42	80.13	69.33	78.8	81.48	81.68	66.68	82.47	80.48	88.23
1417383_at	Entpd5	12499	NTPDase-5 Pcph mNTPase AI987697 AI196558 Cd39l4 ER-UDPase NTPDase5	ectonucleoside triphosphate diphosphohydrolase 5	62.15	60.9	39.67	62.06	65.43	48.91	57.52	70.95	61.98	50.07	53.59	61.63	63.32	47.46	67.88	60.33	72.77
1417384_at	Entpd5	12499	NTPDase-5 Pcph mNTPase AI987697 AI196558 Cd39l4 ER-UDPase NTPDase5	ectonucleoside triphosphate diphosphohydrolase 5	80.75	82.84	63.95	72.26	83.77	71.16	75.75	82.54	82.52	66.91	76.87	83.43	80.65	65.73	80	79.34	87.78
1433763_at	Entpd5	12499	NTPDase-5 Pcph mNTPase AI987697 AI196558 Cd39l4 ER-UDPase NTPDase5	ectonucleoside triphosphate diphosphohydrolase 5	76.99	76.99	53.16	66.47	78.92	69.14	69.63	77.3	76.09	58.29	70.34	80.41	74.68	60.62	74.93	73.81	81.39
1451765_a_at	Entpd5	12499	NTPDase-5 Pcph mNTPase AI987697 AI196558 Cd39l4 ER-UDPase NTPDase5	ectonucleoside triphosphate diphosphohydrolase 5	69.87	67.47	63.96	63.55	73.84	59.31	64.03	73.68	66.34	63.35	67.33	67.5	70.89	62.36	71.3	69.61	74.61
1458677_at	Entpd5	12499	NTPDase-5 Pcph mNTPase AI987697 AI196558 Cd39l4 ER-UDPase NTPDase5	ectonucleoside triphosphate diphosphohydrolase 5	49.51	47.81	41.33	35.68	52.44	30.1	37.55	56.94	44.42	34.73	41.02	47.66	46.65	30.39	41.95	43.79	53.04
1422828_at	Cd3d	12500	T3d	CD3 antigen, delta polypeptide	42.42	24.23	29.53	16.61	99.1	42.2	24.02	25.36	96.86	22.01	74.88	27.78	99.59	45.15	99.38	99.05	92.14
1422105_at	Cd3e	12501	T3e CD3epsilon CD3 AI504783	CD3 antigen, epsilon polypeptide	40.13	25.92	34	30.63	96.92	43.4	37.64	26.64	92.77	30.46	45.02	32.12	96.55	45.42	96.01	95.77	89.5
1419178_at	Cd3g	12502	Ctg-3 Ctg3 T3g	CD3 antigen, gamma polypeptide	45.75	27.36	42.87	26.16	98.31	44.72	33.82	27.97	92.19	30.12	78.18	30.97	98.71	51.57	98.65	98.61	94.43
1420716_at	Cd247	12503	Cd3zeta 4930549J05Rik Cd3-zeta Cd3 T3z AW552088 Tcrk Cd3h Cd3z Cd3-eta A430104F18Rik	CD247 antigen	25.98	31.88	23.54	29.42	69.75	36.04	31.42	33.64	53.74	26.16	62.4	37.98	70.28	30.28	71.74	72.08	65.25
1426079_at	Cd247	12503	Cd3zeta 4930549J05Rik Cd3-zeta Cd3 T3z AW552088 Tcrk Cd3h Cd3z Cd3-eta A430104F18Rik	CD247 antigen	39.45	47.83	34.67	32.56	53.26	47.49	36.14	49.66	43.7	30.44	39.56	56.24	46.42	36.92	42.75	45.59	48.25
1426396_at	Cd247	12503	Cd3zeta 4930549J05Rik Cd3-zeta Cd3 T3z AW552088 Tcrk Cd3h Cd3z Cd3-eta A430104F18Rik	CD247 antigen	38.14	42.29	46.04	30.4	95.38	38.03	30.35	35.8	83.06	42.18	91.09	43.88	96.16	43.86	96.45	96.4	92.79
1452539_a_at	Cd247	12503	Cd3zeta 4930549J05Rik Cd3-zeta Cd3 T3z AW552088 Tcrk Cd3h Cd3z Cd3-eta A430104F18Rik	CD247 antigen	21.23	20.68	15.5	20.76	76.17	21.81	22.26	20.53	69.9	18.99	52.08	26.44	79.62	24.62	84.36	72.65	74.35
1419696_at	Cd4	12504	L3T4 Ly-4	CD4 antigen	24.4	28.47	62.64	50.31	27.28	50.04	24.34	25.34	74.72	28.14	22.86	33.11	92.52	50.87	89.93	89.7	64.77
1427779_a_at	Cd4	12504	L3T4 Ly-4	CD4 antigen	19.17	19.69	33.28	40.89	19.5	30.42	14.42	18.44	53.61	16.3	16.68	22.35	69.06	32.68	75.73	61.58	53.74
1423760_at	Cd44	12505	Ly-24 AW146109 AU023126 HERMES AW121933 Pgp-1	CD44 antigen	93.38	94.53	97.1	98.43	90.53	90.69	98.87	83.76	96.6	98.5	96.24	93.47	93.01	97.89	91.9	94.94	72.02
1434376_at	Cd44	12505	Ly-24 AW146109 AU023126 HERMES AW121933 Pgp-1	CD44 antigen	93.69	94.12	96.97	98.29	90.59	92.62	99.25	85.73	96.34	98.81	95.49	94.31	93.42	98.09	93.57	95.7	73.2
1443265_at	Cd44	12505	Ly-24 AW146109 AU023126 HERMES AW121933 Pgp-1	CD44 antigen	12.3	18.48	9.58	14.75	17.58	20.67	17.68	17.17	11.83	12.86	12.92	23.72	12.56	19.75	15.39	12.29	14.21
1452483_a_at	Cd44	12505	Ly-24 AW146109 AU023126 HERMES AW121933 Pgp-1	CD44 antigen	75.22	68.89	80.19	93.73	73.77	82.16	90.19	66.68	86.27	93.48	76.71	73.34	77.6	89.16	81.39	78.3	45.56
1427301_at	Cd48	12506	BCM1 BLAST Sgp-60 SLAMF2 MEM-102 Bcm-1 BLAST1 AI449234 AW610730 BLAST-1	CD48 antigen	96.01	77.99	96.47	98.29	97.09	94.95	97	94.07	95.24	96.84	95.95	87.06	96.18	95.29	93.87	97.02	91.94
1418353_at	Cd5	12507	Lyt-1 Ly-A Ly-12 Ly-1	CD5 antigen	57.68	41.29	68.07	39.33	92.66	50.12	40.49	47.72	81.52	45.97	41.64	43.87	96.63	57.98	95.06	98.6	82.37
1448617_at	Cd53	12508	Ox-44 Tspan25 AI323659	CD53 antigen	99.56	93.37	98.87	99.9	99.65	99.67	99.74	98.68	99.82	99.56	98.93	96.64	99.7	98.89	98.31	99.37	91.78
1459744_at	Cd53	12508	Ox-44 Tspan25 AI323659	CD53 antigen	78.67	53.58	79.84	71.68	76.33	69.33	77.87	70.12	71.81	73.33	80.93	56.2	80.38	71.4	75.98	79.9	55.91
1418710_at	Cd59a	12509	protectin AA987121 Cd59	CD59a antigen	64.36	72.52	59.18	78.21	56.6	67.02	67.61	53.7	69.39	66.5	61.44	73.74	60.34	60.51	53.82	56.31	59.69
1429830_a_at	Cd59a	12509	protectin AA987121 Cd59	CD59a antigen	49.27	56.03	39.41	74.5	34.4	51.28	58.26	35.43	57.02	56.85	40.05	54.77	37.95	42.84	34.72	31.88	39.49
1451910_a_at	Cd6	12511		CD6 antigen	26.14	25.48	23.15	18.3	89.69	27.13	19.52	23.91	75.06	42.39	25.28	31.29	93.02	39.32	92	96.38	80.44
1449164_at	Cd68	12514	Lamp4 Scard1 gp110	CD68 antigen	70.44	69.87	95.41	99.89	68.82	98.32	99.91	58.81	89.83	98.55	69.89	74.75	60.79	96.52	64.25	61.28	57.54
1428735_at	Cd69	12515	5830438K24Rik VEA AIM AI452015	CD69 antigen	92.21	78.47	76.36	69.7	93.88	71.04	68.73	86.4	94	85.27	89.71	82.34	92.68	84.74	92.7	95.88	78.98
1419711_at	Cd7	12516		CD7 antigen	38.16	32.67	82.3	21.44	78	40.55	23.13	31.5	83.38	37.95	95.64	40.98	65.26	58.03	64.95	73.39	52.91
1426112_a_at	Cd72	12517	Ly-19 Ly-32 Lyb-2 Ly-m19 CD72c	CD72 antigen	97.27	74.95	81.97	96.13	83.98	86.62	75.02	92.75	95.03	78.24	87.61	79.9	67.04	88.25	73.39	78.02	61.95
1418830_at	Cd79a	12518	mb-1 Ly-54 Ly54 Ig-alpha Iga Igalpha	CD79A antigen (immunoglobulin-associated alpha)	96.13	36.81	35.84	27.8	45.98	39.96	52.61	95.13	98.12	32.95	38.95	39.2	44.49	45.92	62.73	46.72	37.63
1427717_at	Cd80	12519	MIC17 Cd28l Ly-53 TSA1 B71 Ly53	CD80 antigen	30.23	22.91	54.7	41.34	36.86	52.62	48.68	21.99	35.98	65.65	24.39	27.47	31.83	58.29	29.73	32.87	18.35
1432826_a_at	Cd80	12519	MIC17 Cd28l Ly-53 TSA1 B71 Ly53	CD80 antigen	46.43	26.88	71.56	57.82	48.42	66.74	65.27	34.92	53.4	75.88	23.2	30.16	46.51	73.58	47.36	55.27	28.59
1451950_a_at	Cd80	12519	MIC17 Cd28l Ly-53 TSA1 B71 Ly53	CD80 antigen	52.19	37.81	76.13	70.03	55.39	67.94	68.94	43.5	54.44	81.24	39.92	37.14	52.99	77.47	55.7	58.39	39.54
1454372_at	Cd80	12519	MIC17 Cd28l Ly-53 TSA1 B71 Ly53	CD80 antigen	29.97	27.42	33.17	25.73	31.64	30.38	28.82	27.68	22.39	21.33	25.68	28.82	26.76	31.7	31.75	26.11	23.67
1416330_at	Cd81	12520	Tapa-1 Tapa1 Tspan28	CD81 antigen	97.65	97.71	92.56	96.64	71.91	97.36	90.67	96.4	98.08	94.14	59.38	98	91.25	92.52	91.27	94.41	90.97
1416401_at	Cd82	12521	C33 Kai1 AL023070 IA4 Tspan27 AA682076	CD82 antigen	92.3	77.88	96.39	93.39	94.52	87.99	88.75	79.77	95.08	94.65	95.32	79.8	95.96	92.75	96.05	96.09	86.43
1449611_at	Cd82	12521	C33 Kai1 AL023070 IA4 Tspan27 AA682076	CD82 antigen	53.76	46.07	57.68	46.53	50.61	37.08	43.77	50.71	45.97	56.1	59.93	41.67	57.12	50.38	56.81	56.03	52.63
1416111_at	Cd83	12522		CD83 antigen	97.84	38.16	97.36	85.5	67.35	95.44	90.04	46.58	96.95	94.71	67.42	47.14	74.37	91.83	79.27	86.62	44.34
1422875_at	Cd84	12523	A130013D22Rik SLAMF5 CDw84	CD84 antigen	83.68	78.88	62.22	97.62	88.2	95.23	98.93	75.2	90.16	96.02	90.08	78.67	88.22	86.51	86.05	86.1	82.87
1446505_at	Cd84	12523	A130013D22Rik SLAMF5 CDw84	CD84 antigen	66.68	51.59	46.27	68.43	63.18	66.92	74.25	52.23	64.9	70.07	65.65	52.77	67.18	61.61	56.92	68.06	61.94
1420404_at	Cd86	12524	B7-2 Ly58 B70 TS/A-2 CLS1 B7.2 B7 ETC-1 MB7-2 Ly-58 Cd28l2 MB7	CD86 antigen	86.15	55.47	93.26	77.12	63.6	88.17	78.61	43.38	81.59	90.68	51.22	54.63	57.95	90.18	58.03	70.78	41.95
1449858_at	Cd86	12524	B7-2 Ly58 B70 TS/A-2 CLS1 B7.2 B7 ETC-1 MB7-2 Ly-58 Cd28l2 MB7	CD86 antigen	83.41	39.14	89.62	78.54	59.19	87.56	78.96	29.97	81.56	93.55	37.69	42.21	50.71	89.28	57.73	60.56	30.75
1425335_at	Cd8a	12525	Ly-35 Ly-B Lyt-2 Ly-2 BB154331	CD8 antigen, alpha chain	51.49	36.4	82.25	36.65	98.81	45.86	34.64	36.89	88.57	42.18	41.47	40.11	50.58	54.15	86.88	53.55	79.21
1440164_x_at	Cd8a	12525	Ly-35 Ly-B Lyt-2 Ly-2 BB154331	CD8 antigen, alpha chain	52.95	35.56	71.33	48.65	80.67	37.02	47.73	47.94	64.2	55.61	53.47	33.32	52.69	50.4	63.6	56.83	65.13
1440811_x_at	Cd8a	12525	Ly-35 Ly-B Lyt-2 Ly-2 BB154331	CD8 antigen, alpha chain	18.74	13.57	61.9	11.57	90.16	25.85	17.84	13.21	66.78	18.41	20.73	16.57	22.55	32.71	69.44	29.77	62.13
1444078_at	Cd8a	12525	Ly-35 Ly-B Lyt-2 Ly-2 BB154331	CD8 antigen, alpha chain	47.06	36.24	79.47	36.36	97.04	38.95	36.33	37.04	84.98	45.73	42.33	36.86	50.52	50.71	83.2	52.44	77.06
1451673_at	Cd8a	12525	Ly-35 Ly-B Lyt-2 Ly-2 BB154331	CD8 antigen, alpha chain	44.08	27.92	72.87	36.53	95.76	32.23	32.91	32.74	82.18	49.13	45.33	26	45.78	52.58	80.25	48.15	72.06
1426170_a_at	Cd8b1	12526	Cd8b Ly-3 Lyt-3 Ly-C	CD8 antigen, beta chain 1	33.24	21.18	47.75	20.77	97.56	29.3	22.53	20.63	88.19	23.33	26.72	19.79	66.72	42	89.32	66.61	74.56
1416066_at	Cd9	12527	Tspan29	CD9 antigen	73.45	81.18	91.19	97.97	76.02	94.9	98.55	55.4	88.26	98.95	92.59	82.28	84.89	92.58	78.11	81.38	61.79
1417131_at	Cdc25a	12530	D9Ertd393e	cell division cycle 25 homolog A (S. pombe)	79.59	80.36	85.88	75.01	77.63	65.39	66.86	81.5	75.33	78.16	82.51	76.32	80.82	72.21	82.19	79.03	88.44
1417132_at	Cdc25a	12530	D9Ertd393e	cell division cycle 25 homolog A (S. pombe)	77.69	83.02	80.53	70.2	77.64	71.48	69.88	81.65	79.39	70.8	76.42	82.77	79.67	73.08	82.74	76.18	83.93
1445995_at	Cdc25a	12530	D9Ertd393e	cell division cycle 25 homolog A (S. pombe)	38.22	47.06	27.3	17.65	40.58	32.33	24.75	46.71	43.98	20.56	26.52	50.75	37.77	27.94	39.11	32.82	48.77
1421963_a_at	Cdc25b	12531	AI604853	cell division cycle 25 homolog B (S. pombe)	85.04	75.98	69.12	72.91	86.08	74.03	65.98	90.6	89.56	67.71	85.99	80.01	87.31	68.19	85.58	88.39	81.94
1422252_a_at	Cdc25c	12532	Cdc25	cell division cycle 25 homolog C (S. pombe)	41.15	59.27	45.27	38.87	47.62	38.95	27.09	63.2	50.95	36.78	47.6	61	49.31	38.15	58.39	38.79	63.72
1456077_x_at	Cdc25c	12532	Cdc25	cell division cycle 25 homolog C (S. pombe)	45.21	67.33	47.87	38.63	52.47	42.81	27.42	66.83	55.49	40.45	51.73	70.89	51.96	45.4	62.57	40.65	67.46
1448314_at	Cdk1	12534	Cdc2 Cdc2a p34<CDC2>	cyclin-dependent kinase 1	75.88	90.08	87.96	84.52	78.07	80.42	72.4	89.52	87.87	85.75	87.2	90.86	81.77	80.15	88.07	74.16	92.8
1418841_s_at	Cdk11b	12537	Cdc2l2 CDK11-p110 CDK11-p58 Cdc11b Cdc2l1 CDK11-p46 p58 AA989746 Cdk11	cyclin-dependent kinase 11B	92.6	87.42	91.48	91.07	90.88	88.64	88.6	91.05	90.8	90.72	91.62	87.23	90.22	91.58	91.77	92.15	91.64
1416819_at	Cdc37	12539	p50Cdc37 p50	cell division cycle 37 homolog (S. cerevisiae)	93.23	91.63	93.27	95.95	94.11	86.75	90.88	89.72	90.39	96.06	94.41	91.93	94.71	91.85	95.71	94.51	95.54
1416820_at	Cdc37	12539	p50Cdc37 p50	cell division cycle 37 homolog (S. cerevisiae)	56.33	61.16	54.42	57.8	64.25	55.64	58.59	61.16	56.49	51.65	56.26	61.22	61.32	51.82	64.96	58.11	58.5
1415724_a_at	Cdc42	12540	AI747189 AU018915	cell division cycle 42 homolog (S. cerevisiae)	98.49	97.31	98.99	99.39	97.94	98.48	99.24	96.87	98.73	99.16	99.08	95.6	98.45	98.52	97.89	98.61	96.64
1435807_at	Cdc42	12540	AI747189 AU018915	cell division cycle 42 homolog (S. cerevisiae)	74.53	78.61	83.04	66.38	77.42	73.74	69.05	72.37	71.33	71.2	79.49	75.08	75.21	77.34	74.98	79.18	74.25
1449574_a_at	Cdc42	12540	AI747189 AU018915	cell division cycle 42 homolog (S. cerevisiae)	97.39	92.63	97.09	99.7	97.72	97.38	98.23	97.42	97.62	99.54	96.88	94	97.49	98.03	98.01	95.93	96.56
1460708_s_at	Cdc42	12540	AI747189 AU018915	cell division cycle 42 homolog (S. cerevisiae)	99.48	99.36	99.87	99.74	99.41	99.8	99.85	98.64	99.63	99.63	99.8	98.93	99.39	99.47	99.13	99.42	98.84
1416575_at	Cdc45	12544	Cdc45l	cell division cycle 45 homolog (S. cerevisiae)	67.25	75.16	75.04	62.19	69.79	60.05	56.62	75.89	68.07	63.69	76	76.82	70.1	65.05	78.32	66.03	79.15
1457838_at	Cdc45	12544	Cdc45l	cell division cycle 45 homolog (S. cerevisiae)	56.58	58.36	59.82	44.04	56.01	49.11	47.8	58.42	52.42	48.66	59.89	57.86	57.14	55.82	58.15	56.78	61.47
1426002_a_at	Cdc7	12545	muCdc7 AI597260 Cdc7l1	cell division cycle 7 (S. cerevisiae)	86.12	89.92	83.23	58.44	85.81	71.28	65.87	87.17	84.23	64.82	85.52	89.33	85.79	71.88	86.9	85.15	91.24
1426021_a_at	Cdc7	12545	muCdc7 AI597260 Cdc7l1	cell division cycle 7 (S. cerevisiae)	62.73	52.52	52.36	53.5	59.4	50.65	50.13	62.84	62.25	56.93	49.85	56.5	60.78	50.68	65.57	56.14	65.07
1432022_at	Arhgap31	12549	5830477L08Rik AU041750 Cdgap D330026I07Rik	Rho GTPase activating protein 31	36.93	49.08	62.19	62.12	48.21	59.85	63.29	39.19	48.08	70.82	43.47	44.99	56.58	64.28	47.21	65.97	58.27
1443255_s_at	Arhgap31	12549	5830477L08Rik AU041750 Cdgap D330026I07Rik	Rho GTPase activating protein 31	32.79	36.17	45.14	53.16	45.4	49.14	51.62	33.6	32.2	57.71	40.12	39.3	49.51	55.9	46.53	44.64	44.24
1450255_at	Arhgap31	12549	5830477L08Rik AU041750 Cdgap D330026I07Rik	Rho GTPase activating protein 31	44.49	44.41	51.55	59.16	45.13	52.65	52.07	44.62	42.11	62.35	44.04	45.07	47.54	57.39	44.78	44.62	45.93
1455164_at	Arhgap31	12549	5830477L08Rik AU041750 Cdgap D330026I07Rik	Rho GTPase activating protein 31	51.04	72.97	71.28	92.12	69.49	91.36	91.54	58.69	76.32	93.54	53.09	72.12	76.31	86.7	73.3	79.95	72.88
1448261_at	Cdh1	12550	Ecad AA960649 UVO L-CAM E-cad Um	cadherin 1	34.24	36.54	53.53	31.04	49.23	50.89	50.45	30.78	56.3	83.26	56.68	38.22	40.17	70.5	44.91	39.9	58
1450757_at	Cdh11	12552	Cad11	cadherin 11	23.89	24.47	22.15	59.94	22.83	59.9	61.98	30.68	27.8	37.95	25.91	25.94	23.43	38.11	21.84	20.06	20.98
1423551_at	Cdh13	12554	4932416G01Rik Cdht T-cadherin Tcad	cadherin 13	23.09	23.79	28.37	33.74	22.24	43.7	32.02	29.32	20.22	31.3	28.41	20.72	22.61	30.95	24.52	26.51	24.63
1431824_at	Cdh13	12554	4932416G01Rik Cdht T-cadherin Tcad	cadherin 13	16.69	15.64	10.92	10.31	14.6	14.15	13.72	16.63	13.53	8.61	10.54	18.43	10.24	12.95	12.35	8.9	11.7
1434115_at	Cdh13	12554	4932416G01Rik Cdht T-cadherin Tcad	cadherin 13	36.31	32.73	40.94	40.94	41.14	53.52	38.74	35.2	31.71	44.83	44.46	31.95	47.97	41.57	39.46	49.96	35.6
1454015_a_at	Cdh13	12554	4932416G01Rik Cdht T-cadherin Tcad	cadherin 13	19.52	19.57	20.25	23.08	24.33	31.86	16.73	26.2	12	18.9	21.19	19.82	21.71	18.11	23.07	21.8	24.3
1418602_at	Cdh15	12555	AI323380 Cdh14 Mcad	cadherin 15	45.76	48.86	50.56	45.66	48.3	44.16	46.91	49.2	40.77	47.05	41.73	46.93	47.4	47.85	50.1	47.06	44.19
1448906_at	Cdh16	12556		cadherin 16	31	30.78	29.79	35.5	33.09	37.81	36.09	28.24	28.57	33.82	32.91	33.35	31.15	34.57	33.26	33.45	26.14
1419331_at	Cdh17	12557	HPT-1 HPT-1/LI	cadherin 17	66.59	31.23	56.6	20.15	37.7	24.7	25.03	44.28	66.43	39.19	43.35	27.76	36.43	41.34	35.03	37.68	28.21
1418815_at	Cdh2	12558	CDHN N-cadherin Ncad	cadherin 2	18.07	23.47	19.2	36.78	18.33	55.86	48.08	19.26	28.1	45.04	18.72	26.32	18.67	34.5	14.58	16.72	16.45
1449244_at	Cdh2	12558	CDHN N-cadherin Ncad	cadherin 2	14.82	23.94	17.07	35.35	18.58	48.15	45.28	20.91	25.26	38.88	12.48	26.56	15.12	34.76	14.7	13.93	13.93
1426673_at	Cdh3	12560	Cdhp P-cadherin AI385538 Cadp Pcad	cadherin 3	39.43	38.73	34.43	26.34	37.49	34.73	38.39	34.4	33.36	25.31	39.24	40.06	34.1	32.28	35.23	36.27	35.79
1441255_at	Cdh3	12560	Cdhp P-cadherin AI385538 Cadp Pcad	cadherin 3	22.81	24.12	26.08	23.98	25.68	19.38	25.15	22.68	22.3	23.09	31.42	21.75	23.55	23.28	23.47	24.9	27.83
1449422_at	Cdh4	12561	R-cadherin R-Cadh AW120700 Rcad	cadherin 4	30.52	29.2	29.03	30.29	30.65	29.48	30.87	33.11	28.07	31.8	34.84	25.47	31.7	31.52	28.65	32.83	32.58
1449637_at	Cdh4	12561	R-cadherin R-Cadh AW120700 Rcad	cadherin 4	10.86	13.57	11.3	14.66	11.31	15.05	14.39	13.1	8.07	9.95	11.33	12.64	10.45	12.15	13.26	9.38	9.47
1456397_at	Cdh4	12561	R-cadherin R-Cadh AW120700 Rcad	cadherin 4	33.5	32.94	31.1	37.39	33.28	31.38	33.74	30.12	34.25	37.29	35.8	29.24	34.32	32.94	37.3	34.1	32.41
1422047_at	Cdh5	12562	VECD VEcad Vec AA408225 VE-Cad 7B4 Cd144	cadherin 5	32.92	30.51	32.03	37.26	31.86	34.68	34.26	33.11	30.99	34.33	30.06	32.26	31.09	37.28	35.31	30.18	29.18
1433956_at	Cdh5	12562	VECD VEcad Vec AA408225 VE-Cad 7B4 Cd144	cadherin 5	41.21	32.74	49.08	33.62	30.94	47.21	31.51	36.79	41.57	36.59	26.11	28.88	31.04	54.42	26.06	29.76	27.69
1450288_at	Cdh6	12563	K-cadherin cadherin-6 cad6	cadherin 6	39.59	35.24	39	41.94	34.46	34.34	38.85	39.62	35.34	38.93	36.46	34.78	36.94	37.64	38.33	35.18	33.8
1422052_at	Cdh8	12564	AI851472 cad8	cadherin 8	19.4	20.22	20.21	18.58	23.68	23.08	22.45	16.99	18.13	13.63	17.85	22.38	20.33	21.12	20.16	17.69	21.36
1441690_at	Cdh8	12564	AI851472 cad8	cadherin 8	23.53	20.57	24.96	22.93	25.83	18.5	28.02	19.73	27.92	20.55	20.01	22.99	26.25	19.51	22.79	22.16	22.42
1455365_at	Cdh8	12564	AI851472 cad8	cadherin 8	19.85	18.94	20.56	21.42	19.49	17.19	18.22	18.73	16.68	18.53	18.22	18.25	18.5	19.2	20.81	20.73	18.74
1427618_at	Cdh9	12565		cadherin 9	22.55	23.66	27.8	23.1	24.23	19.33	22.28	23.97	20.74	24.1	28.05	20.32	23.36	23.05	23.06	26.03	24.12
1416873_a_at	Cdk2	12566	A630093N05Rik	cyclin-dependent kinase 2	86.67	85.75	84.36	81.47	78.66	75.31	77.16	88.43	86.25	84.81	78	83.81	83.77	77.97	85.55	83.05	88.69
1447617_at	Cdk2	12566	A630093N05Rik	cyclin-dependent kinase 2	10.83	13.79	11.59	10.03	13.11	12.14	10.22	11.3	10.35	7.68	12.21	17.03	10.76	9.72	11.3	9.99	10.01
1422439_a_at	Cdk4	12567	Crk3	cyclin-dependent kinase 4	91.06	95.71	88.81	88.49	92.95	89.41	89.86	93.48	90.9	86.36	91.04	96.36	90.97	89.21	94.01	90.52	94.16
1422440_at	Cdk4	12567	Crk3	cyclin-dependent kinase 4	86.32	89.64	82.44	86.8	86.85	81.06	85.24	86.8	85.89	85.33	85.55	89.72	86.67	82.64	90.02	85.02	91.46
1422441_x_at	Cdk4	12567	Crk3	cyclin-dependent kinase 4	93.01	96.43	89.68	90.68	94.19	90.69	91.08	94.84	92.93	88.43	92.54	96.86	92.95	90.79	95.37	91.6	96
1422590_at	Cdk5	12568	Crk6 AW048668	cyclin-dependent kinase 5	51.13	40.54	55.13	56.05	47.47	45.41	51.28	44.86	49.45	51.51	51.31	38.13	48.83	41.18	44.85	53.86	46.75
1450674_at	Cdk5	12568	Crk6 AW048668	cyclin-dependent kinase 5	75.03	69.76	73.03	84.43	74.77	75.41	79.46	73.95	75.16	82.74	72.76	69.12	77.2	75.41	77.19	76.63	73.79
1421123_at	Cdk5r1	12569	p25 Cdk5r D11Bwg0379e p35	cyclin-dependent kinase 5, regulatory subunit 1 (p35)	32.36	21.68	29.16	25.58	24	29.29	21.6	30.66	25.64	25.59	33.22	20.92	27.45	26.35	33.05	26.85	27.08
1421124_at	Cdk5r1	12569	p25 Cdk5r D11Bwg0379e p35	cyclin-dependent kinase 5, regulatory subunit 1 (p35)	43.8	34.35	39.99	40.21	36.13	40.13	35.76	40.89	43.72	45.17	34.36	34.65	38.39	37.34	37.29	33.72	34.33
1433450_at	Cdk5r1	12569	p25 Cdk5r D11Bwg0379e p35	cyclin-dependent kinase 5, regulatory subunit 1 (p35)	68.02	43.64	48.47	44.2	49.21	56.15	46.43	61.19	59.72	52.56	39.24	49.21	51.71	49.98	52.9	49.74	49.81
1433451_at	Cdk5r1	12569	p25 Cdk5r D11Bwg0379e p35	cyclin-dependent kinase 5, regulatory subunit 1 (p35)	76.91	58.05	61.29	43.01	60.06	65.84	48.83	71.52	67.04	60.65	66.66	58.69	63.36	61.07	64.15	66.36	66.33
1450465_at	Cdk5r2	12570	B230310J22Rik p39	cyclin-dependent kinase 5, regulatory subunit 2 (p39)	19.15	21.81	14.61	16.81	21.92	20.63	17.08	21.98	20.02	14.44	17.18	24.77	17.5	18.26	21.07	15.25	16.9
1450466_at	Cdk5r2	12570	B230310J22Rik p39	cyclin-dependent kinase 5, regulatory subunit 2 (p39)	16.79	19.26	17.93	20.33	18.26	23.74	21.01	18.62	21.59	18.47	23.36	17.46	16.94	17.87	17.49	19.09	16.28
1435338_at	Cdk6	12571	5830411I20 Crk2 AI504062	cyclin-dependent kinase 6	88	96.86	86.19	92.46	90.8	86.54	89.56	92.77	87.26	91.34	91.61	96.98	90.59	89.38	94.41	91.5	95.4
1455287_at	Cdk6	12571	5830411I20 Crk2 AI504062	cyclin-dependent kinase 6	85.22	95.15	85.19	91.98	88.69	84.95	85.79	94.04	82.9	89.77	91.69	96.46	88.53	89.05	92.35	88.98	94.99
1460291_at	Cdk6	12571	5830411I20 Crk2 AI504062	cyclin-dependent kinase 6	34.43	52.93	22.76	53.13	48.9	38.66	43.21	57.13	35.98	50.82	32.81	61.51	46.25	43.8	57.02	39.08	54.72
1424257_at	Cdk7	12572	Cdkn7 AI528512 C230069N13 Crk4 AI323415	cyclin-dependent kinase 7	55.49	57.96	50.36	59.2	55.76	53	56.55	58.97	50.83	50.08	49.65	58.29	53.31	50.19	53.93	47.35	53.88
1435299_at	Cdk7	12572	Cdkn7 AI528512 C230069N13 Crk4 AI323415	cyclin-dependent kinase 7	69.15	73.89	64.3	65.53	68.94	68.23	66.78	68.59	70.75	61.65	64.26	76.91	67.63	60.65	65.69	63.99	67.38
1439511_at	Cdk7	12572	Cdkn7 AI528512 C230069N13 Crk4 AI323415	cyclin-dependent kinase 7	65.79	74.39	55.42	56.51	61.75	64.36	56.67	72.36	60.35	50.5	65.35	72.13	64.53	58.97	64.05	66.69	70.87
1451741_a_at	Cdk7	12572	Cdkn7 AI528512 C230069N13 Crk4 AI323415	cyclin-dependent kinase 7	86.73	87.24	87.75	85.44	86.59	80.83	84.39	87.23	81.91	86.49	88.44	84.88	87.75	85.18	87.7	88.37	87.54
1458987_at	Cdk7	12572	Cdkn7 AI528512 C230069N13 Crk4 AI323415	cyclin-dependent kinase 7	47.18	48.24	39.06	48.39	44.65	41.9	43.4	52.18	43.49	46.2	41.92	48.8	47.37	37.59	45.15	42.35	49.02
1421679_a_at	Cdkn1a	12575	mda6 p21WAF Waf1 p21Cip1 SDI1 CIP1 P21 CDKI CAP20 Cdkn1	cyclin-dependent kinase inhibitor 1A (P21)	39.59	53.86	55.14	90.22	52.98	84.88	88.36	68.89	47.1	93.93	58.73	60.34	59.16	87.48	66.41	45.9	45.84
1424638_at	Cdkn1a	12575	mda6 p21WAF Waf1 p21Cip1 SDI1 CIP1 P21 CDKI CAP20 Cdkn1	cyclin-dependent kinase inhibitor 1A (P21)	64.46	76.88	84.37	97.29	72.33	95.32	96	84.15	67.73	98.14	81.73	82.4	75.38	95.27	82.12	70.91	69.74
1419497_at	Cdkn1b	12576	AA408329 AI843786 p27 Kip1 p27Kip1	cyclin-dependent kinase inhibitor 1B	58.14	57.74	61.1	45.4	67.67	63.37	44.46	67.2	70.34	47.79	60.89	71.25	59.62	50.07	66.06	64.02	65.07
1434045_at	Cdkn1b	12576	AA408329 AI843786 p27 Kip1 p27Kip1	cyclin-dependent kinase inhibitor 1B	89.27	84.98	88.35	85.69	87.87	88.68	82.16	90.17	95.53	88.2	88.06	88.17	90.93	86.99	91.2	92.15	90.05
1417649_at	Cdkn1c	12577	Kip2 p57Kip2 p57(kip2) CDKI AL024410	cyclin-dependent kinase inhibitor 1C (P57)	29.22	62.78	39.07	64.27	29.22	49.88	70.57	36.09	24.38	36.01	49.08	50.71	40.79	45.14	34.98	51.85	47.93
1450140_a_at	Cdkn2a	12578	ARF-INK4a INK4a-ARF Pctr1 p16 MTS1 Ink4a/Arf p16(INK4a) p19ARF Arf p16INK4a p19<ARF>	cyclin-dependent kinase inhibitor 2A	32.78	26.52	37.53	44.12	37.99	35.46	40.16	51.56	27.92	39.14	41.28	27.74	32.63	41.37	37.54	30.19	28.57
1449152_at	Cdkn2b	12579	MTS2 INK4b p15INK4b AV083695 p15 p15(INK4b)	cyclin-dependent kinase inhibitor 2B (p15, inhibits CDK4)	35.66	28.18	62.36	62.69	42.69	58.81	59.78	44.07	36.41	75.07	49.02	26.39	41.37	71.23	45.9	41.48	25.99
1416868_at	Cdkn2c	12580	INK4c INK4d p18INK4c C77269 p18	cyclin-dependent kinase inhibitor 2C (p18, inhibits CDK4)	78.71	77.94	88.87	84.92	81.4	81.12	72.43	91.98	80.52	81.01	90.72	79.57	83.09	76.61	84.3	83.46	86.4
1439164_at	Cdkn2c	12580	INK4c INK4d p18INK4c C77269 p18	Cyclin-dependent kinase inhibitor 2C (p18, inhibits CDK4)	12.8	14.27	12.52	12.84	18.89	17.99	13.52	14.49	11.99	13.21	14.22	27.19	13.47	12.69	17.24	10.68	12.79
1448842_at	Cdo1	12583	Cdo D18Ucla3 1300002L19Rik	cysteine dioxygenase 1, cytosolic	45.48	27.62	40.79	42.03	43.61	50.8	50.65	45.36	40.05	39.75	34.58	30.42	46.15	47.66	43.53	49.29	40.75
1417430_at	Cdr2	12585	AA617262	cerebellar degeneration-related 2	62.07	49.56	50.28	72.22	70.7	66.65	69	58.22	81.43	64	62.95	48.48	73.1	66.18	70.82	69.36	56.54
1419608_a_at	Mia1	12587	Cdrap CD-RAP Mia1	melanoma inhibitory activity 1	32.83	29.83	28.49	18.69	35.92	29.01	27.26	31.15	28.99	22.44	30.09	31.68	33.35	25.32	34.81	32.2	32.56
1419286_s_at	Ift81	12589	Cdv-1 AW060663 Cdv1 Cdv-1r	intraflagellar transport 81 homolog (Chlamydomonas)	49.15	68.81	52.82	54.5	41.85	59.88	45.85	54.73	46.6	44.37	39.12	62.21	59.97	56	58.03	64.85	65.82
1442476_at	Ift81	12589	Cdv-1 AW060663 Cdv1 Cdv-1r	intraflagellar transport 81 homolog (Chlamydomonas)	38.94	33.99	36.34	32.2	37.51	35.09	33.49	33.33	31.89	31.26	30.49	33.89	36.65	31.41	35.19	34.09	34.04
1449407_at	Ift81	12589	Cdv-1 AW060663 Cdv1 Cdv-1r	intraflagellar transport 81 homolog (Chlamydomonas)	45.13	59.32	46.88	49.02	41.82	51.09	40.03	51.26	35.03	42.32	43.35	52.66	52.23	49.12	53.12	57.1	58.86
1449582_at	Cdx1	12590	Cdx Cdx-1	caudal type homeobox 1	12.46	13.24	9.84	13.07	14.38	17.08	14.83	10.91	9.72	9.84	12.65	15.74	11.89	13.91	14.77	14.32	13.99
1422074_at	Cdx2	12591	Cdx-2	caudal type homeobox 2	14.98	16.51	14.34	12.91	16.02	17.27	14.2	15.19	9.71	12.94	14.26	16.73	13.13	14.49	13.75	14.66	12.95
1422075_at	Cdx2	12591	Cdx-2	caudal type homeobox 2	31.9	28.47	31.73	34.16	30.95	33.62	29.63	24.77	29.86	30.98	24.6	28.55	28.44	26.72	28.63	21.89	28.21
1421552_at	Cdx4	12592	Cdx-3 Cdx-4 Cdx3	caudal type homeobox 4	20.68	17.27	23.78	20.22	20.3	13.41	23.19	18.5	19.81	20.92	23.38	16.14	20.3	19.74	16.75	20.88	17.9
1418070_at	Cdyl	12593	AI325931	chromodomain protein, Y chromosome-like	76.55	72.22	77.26	78.66	73.64	71.74	79.49	74.35	79.29	81.41	82.73	70.92	75.69	76.35	77.48	75.03	72.81
1418071_s_at	Cdyl	12593	AI325931	chromodomain protein, Y chromosome-like	84.95	81.87	89.73	83	81.22	77.48	83.93	79.13	85.56	85.29	92.66	77.29	83.3	82.77	81.27	84.01	80.1
1448935_at	Cdyl	12593	AI325931	chromodomain protein, Y chromosome-like	57	50.27	57.76	63.04	58.6	50.13	52.26	60.63	59.2	63.18	59.76	48.59	59.4	56.85	63.36	58.2	55.93
1418982_at	Cebpa	12606	Cebp C/ebpalpha CBF-A	CCAAT/enhancer binding protein (C/EBP), alpha	36.24	64.8	65.91	86.82	34.34	92.14	91.62	34.77	72.74	85.52	34.49	74.84	42.41	81.69	39.65	47.19	29.55
1420497_a_at	Cebpz	12607	AI848081 Cebpa-rs1 Cbf CBF2	CCAAT/enhancer binding protein zeta	92.33	92.36	88.14	82.82	91.06	89.03	85.48	89.54	90.38	76.54	87.58	93.43	89.58	88.65	91.17	89.77	91.67
1429962_at	Cebpz	12607	AI848081 Cebpa-rs1 Cbf CBF2	CCAAT/enhancer binding protein zeta	62.02	58.23	53.75	51.35	57.52	51.14	49.95	54.62	54.84	45.26	50.96	57.37	54.7	49.79	57.89	54.81	57.04
1418901_at	Cebpb	12608	CRP2 C/EBPbeta Nfil6 LAP IL-6DBP LIP NF-M NF-IL6	CCAAT/enhancer binding protein (C/EBP), beta	75.82	76.66	78.24	98.34	74.82	92.37	97.2	53.42	85.84	97.93	75.19	76.28	75.32	89.98	78.83	81.05	67.01
1427844_a_at	Cebpb	12608	CRP2 C/EBPbeta Nfil6 LAP IL-6DBP LIP NF-M NF-IL6	CCAAT/enhancer binding protein (C/EBP), beta	50.83	39.02	43.83	90.22	48.95	63.92	84.24	32.89	61.79	93.02	46.54	37.08	53.31	67.75	57.18	56.74	42.93
1423233_at	Cebpd	12609		CCAAT/enhancer binding protein (C/EBP), delta	43.18	67.73	77.82	91.15	40.47	84.66	83.82	43.28	70.61	87.27	61.15	67.15	46.01	84.9	43.94	41.96	33.87
1456605_at	Cebpd	12609		CCAAT/enhancer binding protein (C/EBP), delta	32.31	49.76	50.29	59.46	37.45	66.2	60.96	36.16	52.34	57.2	44.45	56.98	36.65	60.1	33.28	30.54	29.14
1425261_at	Cebpg	12611	C/EBP[g] Gpe1bp GPE1-BP Ig/EBP C/EBPgamma	CCAAT/enhancer binding protein (C/EBP), gamma	57.5	57.24	57.04	53.82	55.31	60.98	56.92	61.27	54.57	51.33	59.67	56.42	55.67	59.13	55.27	54.75	59.69
1425262_at	Cebpg	12611	C/EBP[g] Gpe1bp GPE1-BP Ig/EBP C/EBPgamma	CCAAT/enhancer binding protein (C/EBP), gamma	87.3	91.14	89.64	87.48	85.63	89.63	90.8	91.81	85.45	86.83	88.72	89.58	86.42	90.04	88.72	85.49	89.79
1451639_at	Cebpg	12611	C/EBP[g] Gpe1bp GPE1-BP Ig/EBP C/EBPgamma	CCAAT/enhancer binding protein (C/EBP), gamma	77.54	75.08	79.5	79.51	78.43	82.82	86.39	80.13	74.12	82.1	78.86	76.66	77.07	83.32	77.61	75.91	75.85
1417257_at	Cel	12613	1810036E18Rik BAL	carboxyl ester lipase	33.13	27.86	37.76	39.7	29.9	26.12	36.12	31.26	37.52	39.63	38.18	23.08	34.56	45.12	34.22	33.82	34.82
1418925_at	Celsr1	12614	Crsh Scy crash	cadherin, EGF LAG seven-pass G-type receptor 1 (flamingo homolog, Drosophila)	38.24	58.03	41.59	19.72	74.78	37.48	28.67	56.19	56.48	30.63	50.19	61.7	74.49	40.74	71.81	80.78	73.73
1441864_x_at	Cenpa	12615	Cenp-A	centromere protein A	34.65	44.06	32.85	29.53	44.18	41.27	31.25	44.15	38.61	25.86	36.19	54.57	35.06	28.72	30.57	32.48	30.75
1444416_at	Cenpa	12615	Cenp-A	Centromere protein A	66.91	64.93	60.4	41.84	67.51	59.1	40.56	76.78	72.26	57.08	64.55	67.26	68.81	58.42	62.31	66.11	70.71
1450842_a_at	Cenpa	12615	Cenp-A	centromere protein A	88.59	88.1	87.61	80.23	86.83	82.86	70.74	93.34	90.9	88.76	91.72	88.62	91.33	82.78	89.7	90.22	92.5
1426051_a_at	Cenpb	12616		centromere protein B	63.31	62.43	51.07	84.3	61.63	68.36	74.01	73.34	60.92	78.44	60.45	61.96	61.07	73.38	72.14	58.7	65.65
1435944_s_at	Cenpb	12616		centromere protein B	16.19	14.96	13.26	41.76	16.13	20.08	28.08	15.71	17.18	26.96	8.49	18.98	14.94	15.68	22.02	10.13	13.42
1420441_at	Cenpc1	12617	CENP-C Cenpc	centromere protein C1	84.08	84.28	82.63	80.96	81.19	79.35	80.4	85.68	81.93	81.06	84.06	81.1	83.4	80.79	84.49	81.74	85.34
1450256_at	Cer1	12622	Cerl1 Cerl Cerr1 cer-1	cerberus 1 homolog (Xenopus laevis)	25.08	22.68	24.36	21.36	26.48	22.79	20.77	20.81	21.76	19.19	21.01	26.94	23.86	19.97	22.43	21.59	21.12
1450257_at	Cer1	12622	Cerl1 Cerl Cerr1 cer-1	cerberus 1 homolog (Xenopus laevis)	20.23	21.1	18.9	21.48	22.17	21.38	25.92	19.99	17.98	19.79	23.65	21.59	21.22	20.46	19.24	22.02	17.79
1449486_at	Ces1g	12623	Ces1 Ces-1 Ses-1	carboxylesterase 1G	19.75	24.12	16.61	24.19	21.38	26.48	17.01	26.13	20.24	16.65	17.64	23.71	20.69	21.12	21.95	18.02	19.22
1417239_at	Cetn3	12626	MmCEN3	centrin 3	94.33	94.75	92.97	93.02	94.04	92.8	92.28	95.23	92.82	92.6	94.09	95.33	93.8	94.01	95.07	93.66	95.88
1421524_at	Cfc1	12627	b2b970Clo AV265756 cryptic	cripto, FRL-1, cryptic family 1	44.63	47.61	56.56	51.61	44.66	33.69	44.8	41.43	32.99	57.08	47.94	47.84	48.25	46.66	46.17	49.38	46.43
1423153_x_at	Cfh	12628	Sas1 NOM Mud-1 Sas-1	complement component factor h	16.51	20.35	44.01	69.12	12.8	84.93	82.73	13	36.15	32.78	20.53	17.29	13.08	54.45	13.9	16.95	14.35
1450876_at	Cfh	12628	Sas1 NOM Mud-1 Sas-1	complement component factor h	13.58	15.98	42.94	68.43	10.16	84.79	82.66	10.47	34.62	30.92	13.21	16.13	9.78	54.34	9.71	13.17	10.41
1418724_at	Cfi	12630		complement component factor i	38.41	36.8	46.46	39.28	37.68	29.94	39	41.99	34.77	44.74	43.65	29.25	41.47	37.95	38.97	41.89	39.83
1448346_at	Cfl1	12631	Cof AA959946	cofilin 1, non-muscle	92.49	83.03	85.01	97.87	93.17	92.03	92.81	90.59	98.35	97.61	83.86	87.99	92.96	91.58	95.43	88.13	93.31
1455138_x_at	Cfl1	12631	Cof AA959946	cofilin 1, non-muscle	100	99.96	100	99.99	99.98	99.99	100	99.53	100	100	100	99.95	99.99	100	100	100	100
1418066_at	Cfl2	12632		cofilin 2, muscle	76.29	76.68	73.96	72.61	73.77	76.05	78.53	75.12	75.83	68.27	72.19	76.38	74.03	70.43	70.7	71.61	75.01
1418067_at	Cfl2	12632		cofilin 2, muscle	78.09	85.07	79.47	84.7	75.97	88.06	88.44	82.15	77.94	83.19	77.25	84.61	78.27	82.51	78.71	75.1	81.84
1431432_at	Cfl2	12632		cofilin 2, muscle	51.81	44.98	49.33	47.27	42.77	36.29	42.15	53.92	39.12	48.18	53.85	41.02	48.82	43.66	49.18	51.43	57.19
1424996_at	Cflar	12633	2310024N18Rik Flip Cash c-Flip Casper CLARP ENSMUSG00000072980 A430105C05Rik FLAME FLAME-1	CASP8 and FADD-like apoptosis regulator	86.97	84.59	87.41	92.85	87.3	92.97	94.02	81.33	89.44	91.76	86.88	85.64	88.49	91.85	88.06	89.43	84.27
1425686_at	Cflar	12633	2310024N18Rik Flip Cash c-Flip Casper CLARP ENSMUSG00000072980 A430105C05Rik FLAME FLAME-1	CASP8 and FADD-like apoptosis regulator	75.76	62.47	76.5	87.63	77.12	80.39	84.54	72.54	81.65	85.31	69.18	66.63	78.51	80.74	75.75	75.07	70.49
1425687_at	Cflar	12633	2310024N18Rik Flip Cash c-Flip Casper CLARP ENSMUSG00000072980 A430105C05Rik FLAME FLAME-1	CASP8 and FADD-like apoptosis regulator	64.59	59.09	68.72	74.44	65.17	68.87	74.07	61.79	64.12	72.15	67.22	60.11	66.48	73.25	64.06	69.11	62.01
1449317_at	Cflar	12633	2310024N18Rik Flip Cash c-Flip Casper CLARP ENSMUSG00000072980 A430105C05Rik FLAME FLAME-1	CASP8 and FADD-like apoptosis regulator	78.01	68.54	81.69	80.86	75.13	77.41	86.52	67.61	76.09	83.24	71.73	64.02	80.96	84.38	79.31	82.14	71.93
1453482_at	Cflar	12633	2310024N18Rik Flip Cash c-Flip Casper CLARP ENSMUSG00000072980 A430105C05Rik FLAME FLAME-1	CASP8 and FADD-like apoptosis regulator	58.07	56.51	52.15	53.48	66.51	64.43	59.31	54.74	63	51.93	55.36	63.13	63.74	58.61	62.26	63.39	59.34
1420579_s_at	Cftr	12638	Abcc7 AW495489	cystic fibrosis transmembrane conductance regulator homolog	19.46	30.51	17.36	19.21	17.7	19.63	19.84	18.7	18.3	20.93	16.73	23.6	17.44	23.57	21.24	16.33	16.68
1427767_a_at	Cftr	12638	Abcc7 AW495489	cystic fibrosis transmembrane conductance regulator homolog	12.13	14.42	10.65	12.13	12.52	9.41	13.73	12.15	16.44	9.14	10.64	12.42	11.93	11.51	11.83	11.35	11.15
1418549_at	Cga	12640	alphaGSU FSHA GPHalpha HCG LHA alphaSU Tsha CG-alpha aGSU GPHA1 alpha-GSU	glycoprotein hormones, alpha subunit	20.31	17.86	24.41	19.26	23.24	13.78	18.02	20.85	15.03	20.37	26.55	18.25	24.21	20.16	23.62	23.59	20.87
1449227_at	Ch25h	12642	m25OH AI462618	cholesterol 25-hydroxylase	40.56	38.66	52.26	76.69	43.3	73.25	68.05	37.36	42.11	81.35	43.72	37.46	41.83	72.78	41.29	43.06	38.62
1420569_at	Chad	12643	SLRR4A	chondroadherin	15.88	35.98	15.86	15.69	15.34	28.03	15.26	17.87	10.4	16.27	27.08	36.93	14.42	34.25	15.59	17.36	17.64
1440070_at	Chat	12647	B230380D24Rik	choline acetyltransferase	29.28	27.33	34.33	32.49	31.29	19.47	31.48	32.04	27.35	34.96	36.56	25.25	31.75	26.98	25.72	33.17	28.57
1420990_at	Chd1	12648	AI851787 AW555109 4930525N21Rik	chromodomain helicase DNA binding protein 1	76.11	67.72	64.39	76.13	77.49	70.05	73.58	83.02	76.11	76.76	64.34	69.98	76.54	73.43	80.65	71.27	80.59
1431166_at	Chd1	12648	AI851787 AW555109 4930525N21Rik	chromodomain helicase DNA binding protein 1	81.5	82.62	81.67	69.41	82	75.91	75.67	82.65	80.67	71.77	81.45	81.48	80.24	76.61	77.95	83.18	82.59
1450077_at	Chd1	12648	AI851787 AW555109 4930525N21Rik	chromodomain helicase DNA binding protein 1	73.99	71.73	73.3	68.51	72.87	70.54	75.2	72.61	71.66	70.53	72.2	71.19	74.31	71.56	73.07	73.56	76.07
1457473_at	Chd1	12648	AI851787 AW555109 4930525N21Rik	chromodomain helicase DNA binding protein 1	80.31	80.72	74.47	75.71	76.01	76.58	79.19	81.84	79.19	72.85	77.67	80.07	77.78	76.53	78.25	78.39	82.1
1420031_at	Chek1	12649	rad27 Chk1 C85740	checkpoint kinase 1 homolog (S. pombe)	23.25	29.64	23.01	19.57	25.4	19.56	18.82	25.05	20.82	18.45	25.38	28.75	24.84	22.08	29.06	24.15	25.36
1420032_at	Chek1	12649	rad27 Chk1 C85740	Checkpoint kinase 1 homolog (S. pombe)	30.5	49.34	23.16	15.9	41.32	30.28	19.75	45.52	37.88	13.64	32.06	57.96	30.03	25.95	41.64	22.47	44.24
1439208_at	Chek1	12649	rad27 Chk1 C85740	checkpoint kinase 1 homolog (S. pombe)	44.48	65.87	48.53	32.99	51.1	38.23	33.24	62.58	49.66	30.86	51.34	66.1	52.86	36.45	62.19	47.69	68.52
1449708_s_at	Chek1	12649	rad27 Chk1 C85740	checkpoint kinase 1 homolog (S. pombe)	71.35	88.81	77.1	55.21	74.31	66.09	50.21	82.67	73.99	56.13	80.24	88.49	73.54	68.19	82.86	73.35	87.75
1450677_at	Chek1	12649	rad27 Chk1 C85740	checkpoint kinase 1 homolog (S. pombe)	60.77	78.73	63.83	44.38	64.21	52.35	37.33	74.22	60.42	47.7	68.2	77.64	63.63	55.24	75.67	60.6	81.23
1448448_a_at	Chkb	12651	Ck/Ek-beta Chetk Chkl Ck/Ek Ckb Ck Ckekb Ek	choline kinase beta	91.4	85.82	87.38	87.86	88.65	90.33	87	89.87	90.8	85.98	90.45	86.47	87.83	87.97	86.99	90.01	87.42
1418149_at	Chga	12652	ChrA	chromogranin A	25.9	35.96	23.51	25.26	31.82	32.95	22.39	31.34	26.52	28.32	30.58	40.73	32.77	25.6	31.55	32.9	33.05
1415885_at	Chgb	12653	Scg-1	chromogranin B	23.46	22.21	19.59	23.22	23.26	33.92	25.05	22.35	23.27	18.2	22.27	23.76	22.82	21.74	21.04	25.33	25.14
1451537_at	Chi3l1	12654	AW208766 Brp39 Gp39 Chi3l1	chitinase 3-like 1	35.18	40.52	34.67	58.95	28.65	49.39	50.33	31.93	69.95	61.53	35.48	45.8	26.89	43.91	27.35	30.2	26.7
1419764_at	Chi3l3	12655	Ym1 ECF-L AI505981 Chi3l3	chitinase 3-like 3	44.83	57.48	45.05	47.23	31.18	65.57	90.35	39.36	91.59	95.34	41.94	63.93	26.2	47.36	27.57	32.95	30.28
1426526_s_at	Ovgp1	12659	Chit5 AU016433 AU019448 OGP 120kDa MOGP muc9	oviductal glycoprotein 1	62.52	53	53.57	46.41	59.48	46.02	40.87	57.91	61.78	45	54.99	47.66	61.51	48.6	58.29	64.88	61.24
1442277_at	Chka	12660	Chetk-alpha CK ChoK EK Chk EtnK-alpha CK/EK-alpha	choline kinase alpha	60.8	60.87	67.7	44.11	51.35	53.76	48.57	67.74	54.67	55.84	60.21	55.16	47.2	64.27	50.05	54.18	65.09
1450264_a_at	Chka	12660	Chetk-alpha CK ChoK EK Chk EtnK-alpha CK/EK-alpha	choline kinase alpha	77.52	75.58	79.92	71.62	68.04	76.73	72.74	74.49	71.71	77.76	77.65	74.18	65.14	78.12	68.4	66.35	74.13
1453582_at	Chka	12660	Chetk-alpha CK ChoK EK Chk EtnK-alpha CK/EK-alpha	choline kinase alpha	73.34	72.26	75.88	60.45	64.7	71.77	68.8	71.29	67.28	70.46	70.94	70.37	62.39	75.02	59.03	66.86	70.14
1417795_at	Chl1	12661	CALL A530023M13Rik LICAM2 AI465420	cell adhesion molecule with homology to L1CAM	17.71	21.48	19.17	14.59	21.86	32.54	20.69	17.56	19.27	14.54	27.71	26.85	20.08	21.24	16.84	19.56	24.6
1435190_at	Chl1	12661	CALL A530023M13Rik LICAM2 AI465420	cell adhesion molecule with homology to L1CAM	29.92	37.14	34.87	27.73	32.57	51.39	36.42	28.29	29.75	26.22	49.75	42.35	35.1	35.69	31.68	32.08	44.1
1443713_at	Chl1	12661	CALL A530023M13Rik LICAM2 AI465420	cell adhesion molecule with homology to L1CAM	9.6	11.38	11.47	12.62	12.3	21.78	16.49	9.01	12.34	12.61	13.64	11.3	11.56	11.08	9.45	12.21	11.67
1447036_at	Chl1	12661	CALL A530023M13Rik LICAM2 AI465420	cell adhesion molecule with homology to L1CAM	30.05	22.75	31.03	25.09	27.86	21.53	23.49	24.28	28.08	26.6	25.93	23.75	29.97	23.29	23.59	29.24	24.36
1439824_at	Chm	12662	Rep-1	choroidermia	86.97	79.78	89.87	84.8	85.42	84.32	88.13	78.05	85.03	86.18	85.62	77.44	88.56	84.99	87.02	87.95	82.65
1448712_at	Chm	12662	Rep-1	choroidermia	81.22	74.69	84.45	81.49	80.48	80.38	79.48	76.13	73.46	81.9	82.27	72.74	83.64	80.35	81.65	81.65	79.79
1422322_at	Chml	12663	E030003F13Rik REP-2 AI450814 Rep2	choroideremia-like	47.2	44.81	39.83	42	46.78	49.36	45.14	47.56	49.16	40.08	35.25	50.13	42.12	46.29	44.79	38.35	41.59
1435926_at	Chml	12663	E030003F13Rik REP-2 AI450814 Rep2	choroideremia-like	74.32	73.63	76.1	70.92	62.07	75.52	74.33	77.24	71.24	67.13	60.65	72.54	60.96	72.44	69.1	59.91	75.09
1417304_at	Chrd	12667	Chd	chordin	33.63	31.25	37.29	34.14	35.28	35.43	32.83	33.26	29.3	36.31	39.56	29.51	35.23	35.34	37.11	39.44	31.99
1439611_at	Chrm1	12669	M1R M1 Chrm-1	cholinergic receptor, muscarinic 1, CNS	47.2	41.94	55.18	52.02	45.43	39.44	46.22	47.06	42.05	55.83	51.65	40.17	49.95	47.4	46.28	49.59	45.41
1450833_at	Chrm1	12669	M1R M1 Chrm-1	cholinergic receptor, muscarinic 1, CNS	16.56	16.96	18.23	16.6	18.74	16.17	14.94	16.7	13.93	16.74	18.93	19.11	16.91	15.17	18.61	17.15	15.88
1422258_at	Chrm3	12671	M3R Chrm-3 M3	cholinergic receptor, muscarinic 3, cardiac	17.79	19.1	17.14	20.07	14.77	17.92	19.02	15.55	14.3	20.79	12.66	19.65	12.33	17.95	16.4	13.17	11.75
1450575_at	Chrm4	12672	M4 Chrm-4	cholinergic receptor, muscarinic 4	11.04	11.04	9.29	12.15	12.78	11.97	14.88	13.17	10.61	11.53	14.45	10.94	13.98	11.54	18.71	15.32	12.42
1417091_at	Chuk	12675	NFKBIKA Fbx24 Fbxo24 AI256658 IKK1 Chuk1 IKBKA Ikka	conserved helix-loop-helix ubiquitous kinase	89.86	78.32	91.07	89.08	87.41	84.76	87.66	86.64	89.98	89.31	81.98	78.43	87.55	87.07	87.74	87.4	85.74
1428210_s_at	Chuk	12675	NFKBIKA Fbx24 Fbxo24 AI256658 IKK1 Chuk1 IKBKA Ikka	conserved helix-loop-helix ubiquitous kinase	88.73	83.82	92.86	84.36	87.06	87.22	87.33	86.69	85.93	85.91	87.44	81.33	86.75	88.82	86.53	89.64	83.68
1451383_a_at	Chuk	12675	NFKBIKA Fbx24 Fbxo24 AI256658 IKK1 Chuk1 IKBKA Ikka	conserved helix-loop-helix ubiquitous kinase	81.53	69.25	88.52	78.28	76.28	72.32	71.42	80.36	80.43	78.54	75.45	64.38	78.25	77.75	79.58	80.59	80.29
1419628_at	Vsx2	12677	or Hox-10 Hox10 Chx10	visual system homeobox 2	46.37	40.32	52.03	50.75	43.32	32.56	45.78	42.6	39.35	53.99	50.32	36.45	46.98	42.32	44.16	45.64	45.61
1417956_at	Cidea	12683	AW212747	cell death-inducing DNA fragmentation factor, alpha subunit-like effector A	14.79	16.86	15.55	11.26	14.6	16.73	10.66	16.93	10.9	12.78	18.06	14.38	14.71	15.92	14.62	16.94	15.82
1418976_s_at	Cideb	12684	1110030C18Rik CIDE-B AI790179	cell death-inducing DNA fragmentation factor, alpha subunit-like effector B	36	41.73	42.17	45.1	37.69	45.79	46.83	41.5	30.08	56.99	41.13	42.81	37.78	46.08	37.62	37.03	35.32
1420722_at	Elovl3	12686	CIN-2 Cig30	elongation of very long chain fatty acids (FEN1/Elo2, SUR4/Elo3, yeast)-like 3	39.45	38.5	45.1	45.73	39.38	34.45	40.26	38.28	38.68	46.29	45.68	34.72	41.24	39.6	39.43	41.97	40.59
1418983_at	Inadl	12695	RP23-291M22.2 Cipp Patj	InaD-like (Drosophila)	57.5	57.96	50.31	27.66	55.03	39.1	29.31	51.32	59.56	25.84	56	56.34	62.35	40.51	62.89	73.2	66.01
1418984_at	Inadl	12695	RP23-291M22.2 Cipp Patj	InaD-like (Drosophila)	64.55	59.26	56.48	28.37	64.99	46.11	36.05	59.18	64.89	30.22	66.67	59.26	71.46	50.57	73.96	75.91	73.35
1440737_at	Inadl	12695	RP23-291M22.2 Cipp Patj	InaD-like (Drosophila)	27.15	32.43	22.93	11.78	37.86	18.63	11.04	37.65	28.8	9.53	24.79	30.96	38.54	15.75	48.69	40.98	45.6
1442244_at	Inadl	12695	RP23-291M22.2 Cipp Patj	InaD-like (Drosophila)	39.11	34.41	23.77	16.92	38.31	26.68	18.92	31.67	35.51	15.08	28.67	34.04	41.98	23.84	37.65	49.91	42.36
1416332_at	Cirbp	12696	R74941 Cirp	cold inducible RNA binding protein	80.91	78.23	74.85	75.8	82.35	73.48	71.86	79.91	84.26	77.05	77.35	79.23	82.77	71.01	78.89	83.94	80.49
1448724_at	Cish	12700	CIS1 F23 Cis AI385595 F17	cytokine inducible SH2-containing protein	66.7	77.76	71.11	67.8	82.02	70.03	69.12	69.81	75.58	89.15	84.75	77.77	89.11	80.46	86.76	95.6	67.9
1416576_at	Socs3	12702	Cis3 EF-10 Cish3 Ssi3 SSI-3 Ef10	suppressor of cytokine signaling 3	59.93	49.32	66.73	74.7	70.5	75.78	73.01	48.15	71.65	84.32	70.35	60.68	78.7	83.54	79.52	81.28	62.43
1455899_x_at	Socs3	12702	Cis3 EF-10 Cish3 Ssi3 SSI-3 Ef10	suppressor of cytokine signaling 3	76.56	71.42	85.62	84.87	85.4	90.55	89.26	66.49	91.66	90.92	89.41	78.73	91.81	94.18	91.45	95.34	78.36
1456212_x_at	Socs3	12702	Cis3 EF-10 Cish3 Ssi3 SSI-3 Ef10	suppressor of cytokine signaling 3	72.29	67.27	77.81	83.47	82.17	88.81	87.07	62.05	89.13	90.26	83.99	75.19	88.77	91.34	87.76	91.9	73.82
1440047_at	Socs1	12703	SSI-1 Cish1 JAB Cish7 SOCS-1	suppressor of cytokine signaling 1	58.28	45.85	60.8	51.67	63.91	47.44	47.46	57.71	53.18	68.88	71.52	41.22	72.28	64.01	75.36	74.77	71.09
1450446_a_at	Socs1	12703	SSI-1 Cish1 JAB Cish7 SOCS-1	suppressor of cytokine signaling 1	46.04	31.46	33.99	43.42	55.09	33.63	40.31	49.45	48.72	75.7	54.36	32.02	66.16	50.85	72.51	64.8	67.09
1426028_a_at	Cit	12704	CRIK C030025P15Rik Cit-k CRIK-SK	citron	40.58	63.96	43.63	27.86	47.05	39.24	21.8	64.66	50.98	27.46	54.39	65.57	44.9	36.75	54.41	34.98	61.3
1427669_a_at	Cit	12704	CRIK C030025P15Rik Cit-k CRIK-SK	citron	40.06	42.65	34.21	29.9	42.79	33.48	28.05	54.37	47.37	33.39	38.53	52.65	38.22	32.66	43.33	36.74	50.23
1455609_at	Cit	12704	CRIK C030025P15Rik Cit-k CRIK-SK	citron	61.54	73.59	72.42	45.96	65.56	54.9	40.78	78.08	74.35	55.47	70.49	75.32	63.31	50.12	70.36	55.97	75.89
1458276_x_at	Cit	12704	CRIK C030025P15Rik Cit-k CRIK-SK	citron	64.65	65.59	73.16	81.79	65.29	60.49	71.92	67.1	61.54	84.33	73.31	63.25	67.6	72.25	63.36	67.57	65.98
1449031_at	Cited1	12705	AI316840 Msg1 AU019144	Cbp/p300-interacting transactivator with Glu/Asp-rich carboxy-terminal domain 1	14.53	12.81	13.29	15.6	13.08	16.45	12.32	19.72	9.09	14.74	11.28	12.46	10.67	13.59	13.22	10.93	11.21
1455106_a_at	Ckb	12709	B-CK Ckbb Ck-3 Ck3 Bck	creatine kinase, brain	62.19	62.16	93.67	96.31	67.86	93.47	93.72	55.43	74.52	89.35	71.72	62.05	79.39	86.45	78.18	80.36	67.04
1417614_at	Ckm	12715	MCK M-CK Ckmm	creatine kinase, muscle	32.87	34.5	37.21	30.98	32.58	29.45	36.58	34.17	25.02	46.04	62.01	30.05	34.49	38.37	29.07	39.25	36.27
1417089_a_at	Ckmt1	12716	ScCKmit UbCKmit mi-CK Mt-CK	creatine kinase, mitochondrial 1, ubiquitous	20.42	18.17	20.32	26.96	19.03	30.81	21.4	20.66	19.14	23.77	19.24	15.4	26.71	29.45	27.64	21.34	21.31
1432418_a_at	Ckmt1	12716	ScCKmit UbCKmit mi-CK Mt-CK	creatine kinase, mitochondrial 1, ubiquitous	29.33	26.5	27.96	29.59	28.23	34.59	33.35	27.91	24.58	29.78	27.31	23.12	31.49	34.29	27.13	29.11	23.58
1416246_a_at	Coro1a	12721	TACO p57 Clabp Lmb3	coronin, actin binding protein 1A	99.77	97.57	99.31	98.09	99.75	98.16	95.09	99.07	99.96	98.99	99.49	98.85	99.57	97.54	99.84	99.6	99.8
1435288_at	Coro1a	12721	TACO p57 Clabp Lmb3	coronin, actin binding protein 1A	79.77	61.42	77.96	57.37	76.93	65.02	51.12	69.57	78.91	56.05	72.52	63.23	74.87	60.68	74.95	80.15	77.66
1455269_a_at	Coro1a	12721	TACO p57 Clabp Lmb3	coronin, actin binding protein 1A	99.62	97.89	99.05	97.01	99.75	98.14	93.78	98.93	99.85	97.69	99.26	99.15	99.44	97.86	99.73	99.67	99.8
1417852_x_at	Clca1	12722	Cacc	chloride channel calcium activated 1	33.52	60.98	37.11	34.86	35.27	43.97	38.11	33.84	64.61	32.8	37.74	62.8	37.69	43.16	37.12	32.38	30.31
1417853_at	Clca1	12722	Cacc	chloride channel calcium activated 1	16.91	38.53	23.55	16.84	19.76	26.9	26.97	17.4	41.26	17.01	19.35	39.32	22.15	26.57	16.39	15.76	17.6
1427591_at	Clcn1	12723	nmf355 adr Clc-1 Clc1 mto myotonia SMCC1	chloride channel 1	23.36	20	31.25	26.92	24.6	23.82	28.11	21.7	18.61	29.62	28.74	21.43	23.13	26.19	24.32	24.51	22
1449248_at	Clcn2	12724	Clc2 AL118368 ClC-2 nmf240	chloride channel 2	21.33	34.19	17.79	9.23	22.81	29.56	11.89	29.23	32.31	8.5	9.93	37.23	22.92	19.55	29.55	29.02	49.8
1416610_a_at	Clcn3	12725	Clc3	chloride channel 3	86.55	80.93	83.94	81.02	84.76	81.88	77.12	82.56	85.13	79.5	85.26	80.27	84.47	80.45	85.7	81.57	83.29
1433486_at	Clcn3	12725	Clc3	chloride channel 3	88.85	84.99	85.24	81.13	87.79	86.77	82.92	81.6	91.29	79.17	87.45	85.58	86.82	82.15	88.84	85.32	83.63
1433487_at	Clcn3	12725	Clc3	chloride channel 3	75.74	65.98	72.4	72.78	74.62	68.5	67.59	73.04	74.7	73.67	74.15	65.78	74.34	70.85	78.95	70.48	72.4
1438366_x_at	Clcn3	12725	Clc3	chloride channel 3	92.75	83.85	89.87	87.92	87.36	85.92	81.4	85.25	88.99	87.26	92.58	81.8	89.99	85.69	89.58	89.41	89.22
1415986_at	Clcn4-2	12727	Clc4-2 Clcn4	chloride channel 4-2	88.27	83.05	89.74	87.13	85.41	88.76	90.57	82.99	86.02	85.71	89.05	80.45	87.8	84.67	83.11	90.73	86.61
1448161_a_at	Clcn4-2	12727	Clc4-2 Clcn4	chloride channel 4-2	85.4	77.14	87.16	83.29	82.4	84.51	85.07	81.44	80.15	84.65	87.31	76.56	84.96	82.58	81.05	87.72	84.61
1420295_x_at	Clcn5	12728	D930009B12Rik ClC-5 DXImx42e 5430408K11Rik Clc5 T25545 Sfc13	chloride channel 5	85.17	81.82	87.65	92.57	75.94	90.06	94.42	82.15	80.38	91.92	82.42	74.51	76.85	88.41	79.35	76.28	79.32
1420296_at	Clcn5	12728	D930009B12Rik ClC-5 DXImx42e 5430408K11Rik Clc5 T25545 Sfc13	Chloride channel 5	56.42	54.9	55.09	67.95	57.86	69.23	71.58	57.03	59.41	64.28	45.6	60.16	52.83	60.11	54.75	46.9	51.98
1429400_at	Clcn5	12728	D930009B12Rik ClC-5 DXImx42e 5430408K11Rik Clc5 T25545 Sfc13	chloride channel 5	78.66	78.31	77.1	86.47	72.52	88.35	90.27	75.38	78.3	85.52	75.02	79.67	73.97	82.98	74.19	70.67	71.54
1441831_x_at	Clcn5	12728	D930009B12Rik ClC-5 DXImx42e 5430408K11Rik Clc5 T25545 Sfc13	chloride channel 5	48.12	41.67	56.5	60.69	39.39	46.82	61.09	46.39	44.84	63.65	46.16	32.87	45.33	50.45	41.51	44.86	42.45
1450787_at	Clcn5	12728	D930009B12Rik ClC-5 DXImx42e 5430408K11Rik Clc5 T25545 Sfc13	chloride channel 5	43.81	38.38	43.81	58.85	40.66	52.77	58.99	51.57	36.3	56.32	39.42	37.18	37.58	51.58	40.95	36.13	36.64
1423181_s_at	Clns1a	12729	ICLN Clci 2610100O04Rik 2610036D06Rik Clcni	chloride channel, nucleotide-sensitive, 1A	93.64	94.51	93.28	91.05	94.39	89.87	92.32	93.54	90.7	91.59	94.11	94.25	94.15	91.35	94.82	93.82	95.82
1427548_a_at	Clns1a	12729	ICLN Clci 2610100O04Rik 2610036D06Rik Clcni	chloride channel, nucleotide-sensitive, 1A	83.92	78.43	76.3	88.16	84.06	75.5	80.54	85.94	80.35	88.11	75.14	79.36	85.24	81.72	89.24	80.77	89.84
1436935_x_at	Clns1a	12729	ICLN Clci 2610100O04Rik 2610036D06Rik Clcni	chloride channel, nucleotide-sensitive, 1A	98.69	99.06	98.93	97.74	98.69	96.91	97.79	98.93	97.3	97.9	99.54	98.68	98.88	97.88	98.98	99.11	99.64
1450182_at	Clcnka	12733	CLC-K1 C75963 Clcnk1	chloride channel Ka	37.34	36.57	44.95	41.52	39.04	32.32	41.06	36.85	28.4	44.06	47.34	39.31	40.17	37.27	35.89	38.82	37.69
1455677_s_at	Clcnka	12733	CLC-K1 C75963 Clcnk1	chloride channel Ka	31.97	33.32	35.57	38.45	34.96	40.53	41.15	30.53	28.13	38.48	32.15	36.2	33.79	42.11	32.41	31.04	31.18
1437932_a_at	Cldn1	12737	AI596271	claudin 1	16.24	19.63	48.92	17.45	13.79	38.81	19.35	18.09	27.36	59.17	18.76	22.89	13.38	53.78	15.76	13.17	17.37
1438850_at	Cldn1	12737	AI596271	claudin 1	7.57	8.93	6.89	17.89	8.51	11.62	20.17	8.26	6.2	15.41	9.92	10.04	9.44	11.79	9.53	8.34	8.96
1438851_x_at	Cldn1	12737	AI596271	claudin 1	17.2	17	24.93	25.5	16	22.23	26.27	16.19	17.62	34.48	18.64	16.62	17.58	26.09	14.05	16.98	16
1450014_at	Cldn1	12737	AI596271	claudin 1	29.42	27.04	37.56	27.24	31.33	32.08	33.04	29.75	31.12	53.78	31.78	25.29	31.41	47.72	30.53	31.57	29.16
1417231_at	Cldn2	12738	AL022813	claudin 2	24.44	20.55	21.68	18.92	22.77	24.92	17.12	22.93	18.81	20.84	24.89	18.54	24.46	21.59	21.65	26.26	32.31
1417232_at	Cldn2	12738	AL022813	claudin 2	35.4	32.68	40.66	38.79	32.43	32.41	36.54	34.26	34.16	43.25	40.11	31.28	37.66	31.26	31.75	36.14	35.37
1426332_a_at	Cldn3	12739	AI182374 mRVP1 Cpetr2	claudin 3	14.78	15.73	11.87	13.51	17.5	20.86	14.71	15.54	14.93	11.94	14.95	16.25	14.32	21.78	16.02	14.9	14.57
1434651_a_at	Cldn3	12739	AI182374 mRVP1 Cpetr2	claudin 3	31.45	37.61	25.38	29.02	35.08	39.54	31.52	32.42	35.02	30.88	21.95	41.5	28.95	42.08	36.42	29.11	28.8
1451701_x_at	Cldn3	12739	AI182374 mRVP1 Cpetr2	claudin 3	23.99	25.26	20.22	21.2	25.63	30.68	22.91	24.66	24.39	20.37	20.13	27.97	22.81	30.22	26.12	22.3	24.1
1460569_x_at	Cldn3	12739	AI182374 mRVP1 Cpetr2	claudin 3	21.69	22.87	20.93	22.97	20.59	32.4	22.23	22.15	22.11	24.1	20.65	22.06	20.94	29.95	22.05	23	19.27
1418283_at	Cldn4	12740	Cpetr1 Cep-r Cpetr	claudin 4	28.81	28.19	28.85	36.38	29.17	29.47	36.09	31.97	29.01	36.56	28.34	23.93	33.1	39.01	34.15	31.55	52.5
1417839_at	Cldn5	12741	MBEC1 AI854493 Tmvcf	claudin 5	34.72	43.43	40.84	45.13	35.28	53.16	42.06	32.62	45.43	36.99	40.79	41.81	34.03	50.93	34	35.18	35.42
1418617_x_at	Clgn	12745	Cln 4930459O04Rik AI528775	calmegin	17.78	23.83	13.3	19.63	24.03	36.12	24.74	55.32	22.87	17.72	16.64	26.7	21.7	27.15	22.54	17.93	16.57
1430240_a_at	Clgn	12745	Cln 4930459O04Rik AI528775	calmegin	12.05	12.67	11.79	13.95	16.16	21.55	19.72	44.21	18.18	11.43	10.22	12.69	12	18.19	10.76	11.57	9.85
1457829_at	Clgn	12745	Cln 4930459O04Rik AI528775	calmegin	23.52	24.08	24.07	23.5	28.6	32.22	24.97	55.98	23.84	27.91	24.69	25.52	29.03	27.7	27.59	27.53	22.85
1426124_a_at	Clk1	12747	STY	CDC-like kinase 1	98.22	97.08	98.11	93.76	96.72	96.33	94.23	96.44	98.28	93.12	96.41	96.6	97.43	96.28	97.01	98.27	98.08
1417743_at	Clk2	12748	Tu52 AU041688	CDC-like kinase 2	91.23	84.75	90.28	83.42	86.5	79.43	83.38	87.44	86.43	86.3	92.29	80.13	88.87	83.15	87.44	91.66	89.14
1422886_a_at	Clk4	12750	AI987988 C85119	CDC like kinase 4	90.59	83.68	84.87	81.59	86.92	86.63	85.29	86.85	90.17	82.18	82.47	83.96	87.04	84.78	87.14	88.7	87.88
1427663_a_at	Clk4	12750	AI987988 C85119	CDC like kinase 4	79.79	68.37	66.65	75.69	78.04	76.22	76.09	81.32	85.16	74.08	60.99	71.95	75.73	73.32	80.31	73.41	77.61
1434768_at	Tpp1	12751	Cln2 TPP-I	tripeptidyl peptidase I	83.01	87.63	76.09	94.33	77.6	95.08	95.96	80.79	83.41	88.78	78.93	86.84	80.94	86.07	76.2	82.64	81.85
1448313_at	Tpp1	12751	Cln2 TPP-I	tripeptidyl peptidase I	93.99	91.55	92.12	99.05	90.23	98.1	98.8	89.99	93.42	97.86	94.13	92.16	92.7	96.06	91.11	92.98	92.81
1417551_at	Cln3	12752	AI323623	ceroid lipofuscinosis, neuronal 3, juvenile (Batten, Spielmeyer-Vogt disease)	72.66	76.36	86.64	90.68	80.47	85.38	91.42	66.78	75.53	86.44	86.79	76.63	79.68	84.59	76.55	79.05	69.71
1457789_at	Cln3	12752	AI323623	ceroid lipofuscinosis, neuronal 3, juvenile (Batten, Spielmeyer-Vogt disease)	60.38	65.61	75.33	72.02	64.85	67.02	72.28	55.95	59.11	68.05	77.94	61.92	65.25	67.73	58.98	64.95	59.22
1418659_at	Clock	12753	bHLHe8 KAT13D mKIAA0334 5330400M04Rik	circadian locomotor output cycles kaput	77.12	67.16	74.25	82.36	73.53	83.37	85.87	71.05	76.43	78.61	71.6	64.18	71.75	79.75	72.99	72.35	66.03
1418660_at	Clock	12753	bHLHe8 KAT13D mKIAA0334 5330400M04Rik	circadian locomotor output cycles kaput	69.88	61.04	61.98	68.96	62.82	69.87	69.34	67.29	64.72	62.22	60.93	57.16	64.2	67.93	61.04	68.15	63.42
1435775_at	Clock	12753	bHLHe8 KAT13D mKIAA0334 5330400M04Rik	circadian locomotor output cycles kaput	61.34	52.76	55.39	62.36	55.79	64.7	65.72	56.27	51.84	52.43	51.46	49.97	55.27	59.77	54.3	60.06	52.15
1439314_at	Clock	12753	bHLHe8 KAT13D mKIAA0334 5330400M04Rik	circadian locomotor output cycles kaput	59.89	42.17	51.67	53.32	49.95	52.14	54.06	52.17	56.8	54.01	50.47	35.95	53.45	51.75	48.33	54.79	49.37
1421062_s_at	Clta	12757	AV026556	clathrin, light polypeptide (Lca)	99.31	99.37	99.5	99.51	99.16	99.86	99.41	99.44	99.09	99.44	99.18	99.59	98.95	99.63	99.05	99	98.69
1434540_a_at	Clta	12757	AV026556	clathrin, light polypeptide (Lca)	96.89	93.6	96.7	97.61	96.12	95.88	95.43	96.54	95.43	98.05	95.59	94.48	95.7	97.52	96.11	95.84	95.8
1444328_at	Clta	12757	AV026556	clathrin, light polypeptide (Lca)	80.53	66.04	80.73	72.25	73.15	69.8	67.31	75.12	66.8	77.59	83.68	60.22	74.79	76.95	69.73	79.27	75.87
1418626_a_at	Clu	12759	SP-40 D14Ucla3 Sgp2 Sugp-2 AI893575 Sgp-2 Cli ApoJ	clusterin	27.46	54.47	36.87	40.32	25.05	69.93	55.92	22.5	64.12	77.4	29.49	54.41	25.46	64.65	30.11	29.03	24.95
1437458_x_at	Clu	12759	SP-40 D14Ucla3 Sgp2 Sugp-2 AI893575 Sgp-2 Cli ApoJ	clusterin	42.32	68.31	54.73	47.26	35.91	80.35	68.18	33.54	76.21	84.67	39	66.21	33.89	76.11	40.11	39.89	35.84
1437689_x_at	Clu	12759	SP-40 D14Ucla3 Sgp2 Sugp-2 AI893575 Sgp-2 Cli ApoJ	clusterin	26.65	61.2	39.37	36.44	22.65	75.64	59.94	22.68	72.43	82.29	29.88	58.16	20.7	69.77	26.45	29.5	25.72
1454849_x_at	Clu	12759	SP-40 D14Ucla3 Sgp2 Sugp-2 AI893575 Sgp-2 Cli ApoJ	clusterin	52.63	69.94	64.78	55.06	50.97	80.99	70.26	45.49	76.96	86.39	56.64	69.21	52.71	80.17	47.61	55.29	47.71
1421214_at	Cmah	12763		cytidine monophospho-N-acetylneuraminic acid hydroxylase	82.01	38.51	37.79	30.77	81.02	45.59	37.02	74.3	84.24	37.84	59.46	46.81	76.45	51.81	75.21	76.34	78.13
1428043_a_at	Cmah	12763		cytidine monophospho-N-acetylneuraminic acid hydroxylase	67.57	30.94	30.91	35.09	68.89	36.54	31.77	64.68	71.48	38.07	41.48	39.14	62.7	40.44	65.53	56.22	65.58
1436039_at	Cmah	12763		cytidine monophospho-N-acetylneuraminic acid hydroxylase	88.74	47.25	55.82	40.48	85.79	55.69	48.39	76.41	91.49	44.44	74.29	57.25	83.88	57.89	78.48	87.04	84.97
1440458_at	Cmah	12763		cytidine monophospho-N-acetylneuraminic acid hydroxylase	59.47	32.8	41.7	26.64	57.72	28.51	29.71	49.82	53.25	26.44	48.54	34.29	54.03	33.98	50.85	52.69	47.53
1440517_x_at	Cmah	12763		cytidine monophospho-N-acetylneuraminic acid hydroxylase	68.37	36.2	33.6	26.51	65.04	42.13	35.4	56.1	67.54	25.63	50.39	44.65	61	40.95	56.82	63.28	60.85
1447019_at	Cmah	12763		cytidine monophospho-N-acetylneuraminic acid hydroxylase	66.98	36.35	46.27	40.04	66.89	31.8	37.05	62.26	66.76	47.41	52.95	37.03	59.61	42.91	51.63	58.79	64.7
1426662_at	Cmas	12764	D6Bwg0250e CMPNeu5Ac AW208911	cytidine monophospho-N-acetylneuraminic acid synthetase	91.13	96.31	94.67	94.07	94.39	92.16	94.4	93.23	94.1	92.87	95.76	95.28	95.12	93.95	94.87	94.95	95.09
1421734_at	Cxcr2	12765	Gpcr16 Cmkar2 CDw128 IL-8Rh IL8RA CD128 Il8rb mIL-8RH IL-8rb	chemokine (C-X-C motif) receptor 2	23.09	36.9	26.75	27.54	21.26	41.98	30.08	26.53	65.17	36.9	27.92	38.58	25.98	32.53	21.7	25.19	22.21
1449925_at	Cxcr3	12766	Cd183 Cmkar3	chemokine (C-X-C motif) receptor 3	67.3	57.47	86.42	71.02	92.47	69.53	58.74	53.55	87.01	62.7	94.32	55.32	86.68	75.75	84.19	92.23	58.65
1448710_at	Cxcr4	12767	PB-CKR Sdf1r PBSF/SDF-1 Cmkar4 CD184 LESTR	chemokine (C-X-C motif) receptor 4	93.68	87.09	88.05	91.62	85.28	95.05	84.72	96.91	98.52	88.94	83.39	92.29	86.98	91.31	89.24	88.56	94.46
1419609_at	Ccr1	12768	Cmkbr1 Mip-1a-R	chemokine (C-C motif) receptor 1	63.31	44.26	58.69	85.39	39.28	83.02	92.95	35.84	76.61	97.7	45.29	46.06	44.73	85.19	44.8	46.36	30.32
1419610_at	Ccr1	12768	Cmkbr1 Mip-1a-R	chemokine (C-C motif) receptor 1	42.01	28.55	31.4	50.43	24.46	69	77.13	18.62	63.48	82.61	19.99	29.9	25.32	68.31	20.39	25.09	14.81
1421919_a_at	Ccr9	12769	GPR-9-6 Cmkbr10 A130091K22Rik	chemokine (C-C motif) receptor 9	31.35	29.59	50.3	19.86	47.44	25.55	21.21	29.91	46.78	31.1	18.28	31.46	35.52	43.42	38.75	49.03	77.11
1421920_a_at	Ccr9	12769	GPR-9-6 Cmkbr10 A130091K22Rik	chemokine (C-C motif) receptor 9	40.48	38.95	67.08	21.73	60.36	34.83	31.32	30.56	66.93	32.65	18.29	42.64	44.24	53.88	49.35	66.38	85.97
1427419_x_at	Ccr9	12769	GPR-9-6 Cmkbr10 A130091K22Rik	chemokine (C-C motif) receptor 9	49.42	41.97	82.3	35.4	61.76	38.14	42.73	34.31	75.5	46.2	31.74	42.89	54.14	65.68	59.37	79.95	90.32
1436065_at	Ccr9	12769	GPR-9-6 Cmkbr10 A130091K22Rik	chemokine (C-C motif) receptor 9	29.97	29.16	41.21	24.29	42.16	27.29	23.17	30.72	34.98	27.47	29.07	25.13	29.87	31.78	31.13	36.36	59.85
1442758_at	Ccr9	12769	GPR-9-6 Cmkbr10 A130091K22Rik	Chemokine (C-C motif) receptor 9	35.74	34.33	43.78	25.31	44.47	32.68	27.96	34.48	38.25	26.12	28.24	38.23	33.72	34.55	34.85	37.36	60.42
1446038_at	Ccr9	12769	GPR-9-6 Cmkbr10 A130091K22Rik	Chemokine (C-C motif) receptor 9	34.79	29.59	40.54	33.35	32.76	27.22	30.39	29.07	43.18	31.49	35.75	28.74	31.88	30.35	31.94	30	32.55
1422349_at	Ccr1l1	12770	Cmkbr1l1	chemokine (C-C motif) receptor 1-like 1	30.67	28.03	35.88	32.99	28.55	25.59	33	29.24	27.33	35.3	40.05	22.39	30.9	30.38	25.98	30.93	29.14
1422957_at	Ccr3	12771	Cmkbr1l2 Cmkbr3 CC-CKR3 CKR3	chemokine (C-C motif) receptor 3	21.76	15.65	20.33	41.2	21.58	34.9	23.24	18	56.33	25.83	19.08	23.27	22.4	21.27	15.62	32.5	12.8
1421186_at	Ccr2	12772	Cc-ckr-2 Cmkbr2 Ckr2a Ckr2b Ccr2a mJe-r Ccr2b Ckr2	chemokine (C-C motif) receptor 2	47.88	60.49	80.69	69.58	71.17	73.26	64.56	41.44	85.22	89.78	95.65	67.95	68.72	79.9	59.75	78.47	47.06
1421187_at	Ccr2	12772	Cc-ckr-2 Cmkbr2 Ckr2a Ckr2b Ccr2a mJe-r Ccr2b Ckr2	chemokine (C-C motif) receptor 2	32.68	38.45	51.64	59.77	57.95	58.13	38.31	34.42	65.8	81.21	80.4	45.69	52.56	59.72	45.72	60.51	33.97
1421188_at	Ccr2	12772	Cc-ckr-2 Cmkbr2 Ckr2a Ckr2b Ccr2a mJe-r Ccr2b Ckr2	chemokine (C-C motif) receptor 2	40.23	53.07	70.1	57.74	62.28	63.42	52.25	40.3	63.59	77.93	83.41	56.75	58.61	69.55	53.19	64.61	44.35
1460067_at	Ccr2	12772	Cc-ckr-2 Cmkbr2 Ckr2a Ckr2b Ccr2a mJe-r Ccr2b Ckr2	chemokine (C-C motif) receptor 2	45.53	45.65	63.1	53.7	62.4	58.8	44.39	43.03	61.8	74.88	78.69	49.4	54.02	63.03	48.88	60.7	45.23
1421655_a_at	Ccr4	12773	CHEMR1 Cmkbr4 LESTR Sdf1r C-CCKR-4	chemokine (C-C motif) receptor 4	25.43	24.92	27.84	25.25	38.39	22.42	27.84	26.65	27.61	37.01	31	23.5	53.53	25.58	64.17	59.68	43.04
1422259_a_at	Ccr5	12774	CD195 Cmkbr5 AM4-7	chemokine (C-C motif) receptor 5	40.62	26.67	56.98	86.51	58.33	70.77	74.57	39.42	50.07	88.2	82.78	30.01	48.67	69.15	53.74	42.02	28.26
1422260_x_at	Ccr5	12774	CD195 Cmkbr5 AM4-7	chemokine (C-C motif) receptor 5	27.87	22.36	35.36	78.12	47.08	58.41	58.92	31	38.12	74.46	63.05	26.95	35.17	48.89	42.4	27.49	21.57
1424727_at	Ccr5	12774	CD195 Cmkbr5 AM4-7	chemokine (C-C motif) receptor 5	63.3	49.56	78.46	94.58	79.67	91.35	92.29	53.35	78.48	95.96	96	53.88	69.65	90.05	68.13	69.25	41.3
1423466_at	Ccr7	12775	Cmkbr7 Cdw197 EBI1 Ebi1h CD197	chemokine (C-C motif) receptor 7	89.1	26.06	87.45	26.5	86.61	53.26	42.78	74.65	91.82	94.52	40.68	33.63	93.16	78.96	88.39	93.32	59.6
1422291_at	Ccr8	12776	Cmkbr8 mCCR8 CCR-8 CKR-8 C-C CC-CKR-8 C-CCKR-8	chemokine (C-C motif) receptor 8	13.55	11.88	16.18	12.28	24.35	18.33	16.33	11.28	15.51	16.67	17.94	13.27	47.62	17.65	54.33	58.08	23.84
1421420_at	Ccr10	12777	Gpr2 Cmkbr9	chemokine (C-C motif) receptor 10	32.99	33.06	29.42	26.16	41.69	31.01	26.44	32.7	35.24	29.46	40.33	35.29	39.35	33.56	42.1	49.46	36.13
1417625_s_at	Cxcr7	12778	Rdc1 CXCR-7 Cmkor1 AW541270 RDC-1 Cxcr7 CXC-R7	chemokine (C-X-C motif) receptor 7	59.3	20.43	24.02	23.93	17.54	62.04	41.35	34.24	76.04	43.51	19.35	20.42	21.5	38.84	26.49	23.65	18.72
1450109_s_at	Abcc2	12780	Cmoat AI173996 Abc30 cMRP Mrp2	ATP-binding cassette, sub-family C (CFTR/MRP), member 2	24.06	28.51	27.96	29.27	27.12	29.5	30.04	25.46	26.38	26.64	27.95	30.62	27.58	29.36	26.78	25.68	22.75
1416244_a_at	Cnbp	12785	Znf9 AA408710 Cnbp1	cellular nucleic acid binding protein	99.75	99.9	99.56	98.59	99.76	98.91	98.28	99.7	99.55	98.02	99.79	99.93	99.75	99.12	99.79	99.84	99.93
1437850_a_at	Cnbp	12785	Znf9 AA408710 Cnbp1	cellular nucleic acid binding protein	96.04	97.47	95.57	92.33	97.13	96.79	94.86	95.52	96.8	91.73	95.06	98.76	96.32	96.29	97.27	96.91	95.37
1451763_at	Cnga1	12788	Cncg	cyclic nucleotide gated channel alpha 1	9.89	12.9	9.84	11.26	47.97	10.4	11.43	10.03	22.2	10.91	40.59	13.39	41.66	10.32	37.88	29.14	50.91
1422181_at	Cnga2	12789	Cnca Cncg4 OCNC1	cyclic nucleotide gated channel alpha 2	11.53	12.98	14.58	9.16	12.59	11.36	9.96	11.35	10.39	9.94	12.12	12.44	13.26	10.39	11.07	12.94	11.36
1423727_at	Cnih	12793	0610007J15 Cnih CNIH-1	cornichon homolog (Drosophila)	93.77	94.75	93.24	96.49	93.96	94.37	96.22	94.51	93.89	95.97	93.41	94.54	94.66	92.73	95.18	91.96	95.43
1417524_at	Cnih2	12794	CNIH-2 Cnil	cornichon homolog 2 (Drosophila)	41.85	41.71	37.97	40.95	45.15	46.29	40.64	43.89	39.98	41.13	46.47	39.98	46.19	42.12	50.13	51.99	41.89
1434496_at	Plk3	12795	Cnk Fnk PRK	polo-like kinase 3 (Drosophila)	59.48	40.85	60.65	59.6	61.21	69.75	66.87	25.66	49.77	67.65	57.73	45.07	67	70.35	64.72	76.99	40.71
1419691_at	Camp	12796	Cnlp MCLP Cramp FALL39 CAP18	cathelicidin antimicrobial peptide	45.54	59.28	49.2	58.65	35.05	43.85	39.98	49.5	88.07	69.73	48.91	68.59	34.77	41	36.78	38.77	40.79
1417917_at	Cnn1	12797	CnnI CN	calponin 1	16.15	16.9	12.91	29.96	14.57	25.96	17.77	30.64	16.67	17.27	14.55	14.36	15.2	15.47	18.16	14.31	14.21
1450981_at	Cnn2	12798	AA408047 Calpo2 AI324678	calponin 2	97.42	94.38	98.81	87.75	98.76	91.44	92.97	87.72	98.51	96.2	99.15	94	98.78	93.52	97.62	99.48	93.94
1418980_a_at	Cnp	12799	CNPase Cnp1 Cnp-1	2',3'-cyclic nucleotide 3' phosphodiesterase	90.78	75.48	83.53	75.22	88.19	78.14	78.21	88.8	94.17	76.84	79.41	79.83	88.02	78.31	88.64	87.78	86.34
1437341_x_at	Cnp	12799	CNPase Cnp1 Cnp-1	2',3'-cyclic nucleotide 3' phosphodiesterase	98.53	93.43	97.39	92.36	96.78	93.09	92.41	98.21	98.99	93.2	96.88	94.25	97.48	94.62	97.75	98.42	97.97
1449296_a_at	Cnp	12799	CNPase Cnp1 Cnp-1	2',3'-cyclic nucleotide 3' phosphodiesterase	82.72	60.84	76.66	72.58	78.4	64.53	66.73	85.37	81.57	74.76	71.07	61.49	80.03	71.75	83.91	80.27	80.34
1419425_at	Cnr1	12801	CB1 CB1R CB-R	cannabinoid receptor 1 (brain)	44.33	39.65	46.61	42.43	42.42	40.36	41.97	43.62	39.68	43.01	45.71	37.75	45.66	36.65	42.09	43.6	42.4
1434172_at	Cnr1	12801	CB1 CB1R CB-R	cannabinoid receptor 1 (brain)	24.72	26.75	28.83	19.66	18.22	28.84	18.71	14.67	23.31	23.38	22.24	23.19	19.24	20.96	16.02	18.65	16.17
1450476_at	Cnr2	12802	CB-2 CB2 CB2-R	cannabinoid receptor 2 (macrophage)	86.29	54.78	71.7	70.27	58.74	68.68	61.54	55.07	83.07	68.73	55.88	53.57	58.82	61.52	67.59	67.43	54.99
1419429_at	Cntfr	12804	Cntfralpha	ciliary neurotrophic factor receptor	39.38	31.35	39.89	35.67	42.19	32.95	30.68	35.7	36.73	38.78	43.01	28.84	42.71	27.41	40.17	40.99	39.4
1431663_a_at	Cntfr	12804	Cntfralpha	ciliary neurotrophic factor receptor	26.97	28.2	23.42	23.17	30.83	29.95	21.38	26.66	22.09	18.12	21.44	33.53	24.34	24.28	29.83	21.05	25.27
1449563_at	Cntn1	12805	AW495098 CNTN F3cam	contactin 1	33.64	30.75	36.2	35.4	35.03	39.91	35.41	31.25	30.99	34.58	36.32	29.06	38.69	38.82	33.52	37.95	35.86
1452981_at	Cntn1	12805	AW495098 CNTN F3cam	contactin 1	21.12	26.61	25.07	21.74	22.34	36.06	22.16	23.4	25.02	22.32	27.16	20.96	29.34	33.38	21.52	30.17	25.95
1459197_at	Cntn1	12805	AW495098 CNTN F3cam	contactin 1	41.46	37.18	42	42.16	39.39	35.38	40.68	37.52	36.48	42.39	44.34	33.05	42.03	40.08	36.19	41.15	39.04
1450647_at	Hps3	12807	coa	Hermansky-Pudlak syndrome 3 homolog (human)	92.81	85.3	95.44	88.38	87.29	92.53	89.06	85.34	94.52	86.48	85.38	86.91	86.75	88.15	82.85	88.44	82.1
1459772_at	Hps3	12807	coa	Hermansky-Pudlak syndrome 3 homolog (human)	31.65	32.96	32.19	20.09	33.64	38.17	23.44	29.44	32.77	14.38	26.04	34.97	25.19	26.92	26.53	24.64	25.92
1434917_at	Cobl	12808	4732460E13 mKIAA0633 C530045F18Rik	cordon-bleu	25.09	20.19	17.47	17.37	21.47	32.85	23.34	21.33	20.27	20.01	20.06	21.56	22.4	26.89	20.25	23.2	21.6
1442076_at	Cobl	12808	4732460E13 mKIAA0633 C530045F18Rik	cordon-bleu	18.88	17.83	26.27	15.45	21.16	19.28	24.07	18.29	15.47	24.5	23.15	20.18	19.44	21.11	15.35	18.76	16.33
1423285_at	Coch	12810	Coch-5B2 AW122937 D12H14S564E	coagulation factor C homolog (Limulus polyphemus)	30.72	28.72	48.04	36.75	36.46	35.06	33.8	35.44	63.03	45.18	50.25	27.19	35.15	42.93	38.15	32.69	30.91
1416692_at	Coil	12812	p80-coilin C79982 Cln80 p80	coilin	80.58	76.62	78.84	74.66	77.97	64.09	72.23	77.38	77	76.59	80.18	73.1	80.18	68.74	79.02	80.99	81.78
1422253_at	Col10a1	12813	Col10a-1 Col10	collagen, type X, alpha 1	14.48	18.12	16.14	13.98	17.18	18.42	13.26	21.61	8.79	13.52	13.96	21.22	13.97	17.57	17.35	13.69	15.01
1418599_at	Col11a1	12814	C530001D20Rik cho	collagen, type XI, alpha 1	29.49	26.23	32.04	30.67	30.37	37.9	29.66	32.91	26.98	30.07	28.91	29.25	30.04	24.49	25.32	28.03	25.84
1449154_at	Col11a1	12814	C530001D20Rik cho	collagen, type XI, alpha 1	9.52	15.28	9.89	12.45	11.53	27.72	17	19.76	8.9	8.3	10.8	14.85	8.46	10.72	8.56	8.42	10.8
1423578_at	Col11a2	12815		collagen, type XI, alpha 2	47.42	39.24	45.77	38.07	43.7	38.3	38.81	44.37	40.01	48.44	45.84	36.99	48.17	38.08	47.14	53.09	49.2
1427391_a_at	Col12a1	12816	AW743884	collagen, type XII, alpha 1	43.8	36.64	43.9	50.14	37.95	41.26	41.58	39.87	35.46	45.65	37.41	33.51	43.79	42.22	38.3	43.09	42.64
1434411_at	Col12a1	12816	AW743884	collagen, type XII, alpha 1	18.73	17.78	20.41	41.22	16.58	41.37	29.94	24.18	20.37	28.54	18.45	16.92	18.25	24.87	17.68	17.38	18.13
1445751_at	Col12a1	12816	AW743884	Collagen, type XII, alpha 1	16.62	14.28	19.73	20.43	17.14	21.85	19.39	19.17	15.8	19.09	17.18	15.99	18.09	19.79	17.43	18.09	16.26
1422866_at	Col13a1	12817		collagen, type XIII, alpha 1	29.29	28.62	35.37	26.18	29.08	30.45	27.95	26.67	30.69	27.54	35.52	23.24	30.97	31.38	30.07	31.32	29
1427168_a_at	Col14a1	12818	AW108078 5730412L22Rik	collagen, type XIV, alpha 1	46.26	35.31	51.51	45.04	37.77	62.34	46.03	43.85	56.75	46.43	45.93	31.04	41.57	49.48	35.33	42.09	36.92
1428455_at	Col14a1	12818	AW108078 5730412L22Rik	collagen, type XIV, alpha 1	25.94	23.18	30.21	24.99	23.77	48.41	29.51	24.62	26.66	19.38	27.87	21.05	22.33	30.02	22.6	26.59	19.84
1453931_at	Col14a1	12818	AW108078 5730412L22Rik	collagen, type XIV, alpha 1	8.63	9.86	6.59	6.77	11.43	14.71	7.44	8.81	8.54	6.26	5.96	11.27	7.44	10.22	8.75	6.59	7.01
1448755_at	Col15a1	12819		collagen, type XV, alpha 1	35.37	32.25	37.06	41.85	39.14	60.99	44.96	34.59	31.68	46.59	32.32	34.61	41.58	51.92	45.34	48.5	50.81
1418799_a_at	Col17a1	12821	Bpag2 BP180 Bpag	collagen, type XVII, alpha 1	14.86	21.8	40.29	12.23	18.75	24.66	10.84	20.8	16.01	13.9	19.73	21.18	15.73	27.52	19.3	15.57	16.43
1418237_s_at	Col18a1	12822		collagen, type XVIII, alpha 1	23.93	45.11	24.27	73.99	29.64	59.92	50.12	33.85	33.6	30.73	25.48	47.03	32.82	41.32	28.9	27.73	25.07
1426955_at	Col18a1	12822		collagen, type XVIII, alpha 1	31.22	56.18	33.97	76.65	38.42	63.06	58.13	45.03	40.02	53.31	35.48	51.59	39.17	46.36	36.41	34.35	31.91
1421698_a_at	Col19a1	12823		collagen, type XIX, alpha 1	23.38	27.35	24.92	39.33	22.95	28.9	27.02	21.1	22.02	22.48	41.14	27.51	23.47	27.18	22.74	23.47	22.9
1430676_at	Col19a1	12823		collagen, type XIX, alpha 1	35.89	31.81	35.88	33.05	32.12	30.41	34.58	27.64	30.11	32.22	32.94	31.01	29.97	32.29	31.5	26.32	27.75
1456953_at	Col19a1	12823		collagen, type XIX, alpha 1	32.76	33.73	38.64	42.96	28.96	31.88	33.36	31.32	33.49	32.5	53.16	33.51	31.13	36.28	25.27	30.98	31.05
1450567_a_at	Col2a1	12824	Col2 Rgsc856 Col2a-1 Col2a M100856 Del1 Lpk Dmm	collagen, type II, alpha 1	22.3	27.76	22.5	23.25	25.85	42.61	23.51	31.99	17.78	19.82	21.53	33.8	20.17	23.9	25.24	17.97	23.29
1427883_a_at	Col3a1	12825	AW550625 Ms10w mKIAA4231 MMS10-W Col3a-1	collagen, type III, alpha 1	33.09	28.83	30.12	64.61	30.91	74.13	75.28	37.09	39.27	45.91	28.6	27	30.55	56.75	31.4	33.05	33.93
1427884_at	Col3a1	12825	AW550625 Ms10w mKIAA4231 MMS10-W Col3a-1	collagen, type III, alpha 1	25.54	22.58	27.37	40.13	25.06	55.32	57.81	28.16	32.58	30.05	25.51	22.85	26.3	31.01	23.9	24.2	24.6
1426348_at	Col4a1	12826	Del(8)44H Raw Svc Col4a-1 Bru	collagen, type IV, alpha 1	25.23	59.2	33.9	56.42	22.29	63.89	53.32	29.91	39.16	48.59	33.92	60.41	21.56	52.56	24.76	22.12	26.83
1452035_at	Col4a1	12826	Del(8)44H Raw Svc Col4a-1 Bru	collagen, type IV, alpha 1	43.35	75.92	48.39	64.77	43.15	78.57	64.84	49.95	57.18	52.44	46.27	77.85	42.83	68.82	44.1	40.66	44.06
1424051_at	Col4a2	12827	Col4a-2	collagen, type IV, alpha 2	32.73	68.94	42.53	61.67	34.37	70.44	64.17	38.14	49.45	60.44	40.04	72.14	36.41	63.32	36.15	34.09	35.97
1438779_at	Col4a3	12828	alpha3(IV) [a]3(IV)	collagen, type IV, alpha 3	17.42	17.32	14	13.51	18.15	23.92	14.94	15.84	17.94	12.31	13.53	22.45	15.9	14.69	17.15	13.75	15.66
1450224_at	Col4a3	12828	alpha3(IV) [a]3(IV)	collagen, type IV, alpha 3	25.06	20.06	32.21	30.57	26.59	23.46	30.87	22.64	24.01	37.15	30.02	20.28	25.9	29.85	25.19	26.28	22.35
1425772_at	Col4a4	12829	[a]4(IV) E130010M05Rik	collagen, type IV, alpha 4	22.79	21.05	17.55	21.9	25.16	25.84	23.34	23.25	22.51	17.97	21.33	22.57	22.59	22.98	22.29	21.41	22.79
1440250_at	Col4a4	12829	[a]4(IV) E130010M05Rik	collagen, type IV, alpha 4	28.5	26.18	23.78	17.43	27.79	31.7	20.62	26.59	21.69	15.54	32.59	27.2	25.6	25.5	22.19	27.72	22.23
1445328_at	Col4a4	12829	[a]4(IV) E130010M05Rik	collagen, type IV, alpha 4	12.59	16.25	8.35	12.04	15.27	24.27	14.85	13.19	11.94	10.36	9.36	19.77	12.38	16.08	12.37	10.31	10.82
1425475_at	Col4a5	12830		collagen, type IV, alpha 5	39.42	34.16	42.17	55.2	37.25	45.75	50.99	38.85	34.16	42.09	41.36	32.55	37.89	37.09	37.04	37.03	36.54
1425476_at	Col4a5	12830		collagen, type IV, alpha 5	24.43	28.07	22.73	54.49	18.13	52.52	54.63	25.46	26.09	24.21	19.05	26.3	17.83	26.71	17.11	18.09	17.78
1416740_at	Col5a1	12831	AI413331	collagen, type V, alpha 1	36.19	52.75	34.03	58.05	38.9	61.66	60.83	44.44	57.98	57.99	31.44	58.75	42.47	45.72	40.85	32.38	35.9
1416741_at	Col5a1	12831	AI413331	collagen, type V, alpha 1	22.04	24.42	21.59	30.56	21.64	34.45	29.42	22.51	37.01	26.65	21.2	28.67	25.2	23.11	20.91	20.19	16.4
1434479_at	Col5a1	12831	AI413331	collagen, type V, alpha 1	46.06	53.63	51.71	61.78	47.94	58.97	64.12	50.28	59.57	63.68	51.95	53.43	52.34	52.62	51.55	49.54	48.02
1422437_at	Col5a2	12832	D230017N05 1110014L14Rik	collagen, type V, alpha 2	22.3	25.88	24.04	61.91	21.3	63.49	62.83	35.7	22.93	41.52	27.59	24.35	24.43	41.87	22.49	25.24	27.97
1450625_at	Col5a2	12832	D230017N05 1110014L14Rik	collagen, type V, alpha 2	18.11	20.09	16.59	36.23	16.37	53.85	42.08	27.28	20.17	20.16	18.39	18.76	16.89	26.98	14.65	14.98	19.59
1448590_at	Col6a1	12833	AI747156 Col6a-1	collagen, type VI, alpha 1	39.42	31.64	36.27	60.56	33.75	60.83	65.18	42.97	30.5	37.92	32.64	33.69	36.66	45.32	34.16	35.89	34.28
1426947_x_at	Col6a2	12834	Col6a-2	collagen, type VI, alpha 2	56.44	49.03	65.27	67.56	50.32	58.86	70.62	57.32	49	65.61	63.07	40.97	56.45	57.89	54.66	58.99	54.46
1452250_a_at	Col6a2	12834	Col6a-2	collagen, type VI, alpha 2	37.79	35.76	49.61	58.47	39.42	58.86	67.47	48.51	28.82	52.5	38.14	34.2	39.25	48.21	36.86	39.59	36.81
1424131_at	Col6a3	12835	Col6a-3 AI507288	collagen, type VI, alpha 3	42.46	42.78	50.96	62.24	40.09	59.69	65.45	48.27	42.26	56.24	50.84	38.9	44.07	52.46	41.68	45.32	45.25
1419613_at	Col7a1	12836	AW209154	collagen, type VII, alpha 1	52.83	47.82	54.08	57.75	51.03	50.45	53.12	55.74	46.23	58.95	56.65	47.01	54.38	55.75	52.25	55.92	54.56
1418440_at	Col8a1	12837	Col8a-1	collagen, type VIII, alpha 1	30.14	22.72	26.5	46.3	30.24	42.14	31.07	34.44	25.77	34.95	22.82	25.26	26.44	27.02	27.67	24.95	22.01
1418441_at	Col8a1	12837	Col8a-1	collagen, type VIII, alpha 1	13.08	13.05	12.01	24.41	16.97	27.12	17.63	13.57	15.91	14.82	9.27	16.26	12.95	11.91	17.24	10.39	13.87
1442794_at	Col8a1	12837	Col8a-1	collagen, type VIII, alpha 1	12.29	11.63	12.65	12.4	9.67	9.94	12.56	10.8	15.74	9.79	14.27	8.36	10.66	10.89	11.45	12.77	10.46
1447819_x_at	Col8a1	12837	Col8a-1	collagen, type VIII, alpha 1	56.88	43.88	62.89	62.66	45.46	43.41	49.66	51.63	55.53	64.44	61.55	32.65	56.14	48.48	47.44	53.66	51.57
1455627_at	Col8a1	12837	Col8a-1	collagen, type VIII, alpha 1	18.36	19.13	21.45	46.86	14.92	48.99	26.13	26.56	20.76	25.95	19.08	19.38	16.17	24.7	14.86	17.67	18.55
1421381_a_at	Col9a1	12839	Col9a-1	collagen, type IX, alpha 1	41.04	35.64	51.31	43.17	39.08	29.62	42.55	40.78	35.25	45.48	45.2	29.43	42	39.02	35.37	43.61	42.25
1428571_at	Col9a1	12839	Col9a-1	collagen, type IX, alpha 1	34.13	26.18	32.55	31.78	30.09	33.01	40.06	28.02	27.89	33.1	37.86	21.47	31.66	32.95	28.37	33.14	32.53
1450673_at	Col9a2	12840	AI427499 Col9a-2	collagen, type IX, alpha 2	14.45	16.96	13.35	17.24	20.96	24.3	20.34	16.06	13.39	15.58	11.29	20.32	17.1	17.8	18.19	15.1	14.57
1420280_x_at	Col9a3	12841	AV006866	collagen, type IX, alpha 3	19.05	18.28	23.16	16.94	19.18	13.56	19.62	16.93	20.63	17.77	16.99	17.62	19.41	17.44	18.56	19.89	18.43
1460693_a_at	Col9a3	12841	AV006866	collagen, type IX, alpha 3	30.14	20.32	30.61	19.74	29.93	36.23	30.05	25.08	26.98	21.97	33.31	20	28.36	36.78	34.62	36.61	28.04
1460734_at	Col9a3	12841	AV006866	collagen, type IX, alpha 3	24.82	22.81	37.1	18.73	29.82	31.51	26.34	26.58	21.98	20.18	37.94	22.19	25.65	29.79	29.53	31.57	29.01
1423669_at	Col1a1	12842	Mov13 Col1a-1 Cola-1 Cola1 Mov-13	collagen, type I, alpha 1	19.07	24.89	12.8	57.97	21.27	56.4	57.68	31.44	19.63	30.76	12.22	29.26	16.63	25.41	23.95	14.89	20.34
1455494_at	Col1a1	12842	Mov13 Col1a-1 Cola-1 Cola1 Mov-13	collagen, type I, alpha 1	34.03	37.44	37.39	54.66	36.26	67.71	67.04	41.92	41.26	43.84	29.32	42.74	31.25	44.43	32.29	30.82	28.46
1423110_at	Col1a2	12843	Cola2 AA960264 Cola-2 AI325291 oim Col1a-2	collagen, type I, alpha 2	27.16	41.67	25.33	60.81	26.65	65.85	69.65	38.23	32.27	37.8	28.81	43.86	26.07	34.75	27.7	28.05	27.28
1446326_at	Col1a2	12843	Cola2 AA960264 Cola-2 AI325291 oim Col1a-2	collagen, type I, alpha 2	17.34	25.73	20.93	22.42	21.03	29.87	27.33	21.61	24.05	19.97	21.66	25.82	21.23	17.71	18.58	21.9	20.34
1450857_a_at	Col1a2	12843	Cola2 AA960264 Cola-2 AI325291 oim Col1a-2	collagen, type I, alpha 2	47.6	59.93	48.38	77.36	46.74	76.01	83.07	61.38	53.49	65.91	48.85	57.93	48.83	59.25	51.65	51.72	48.46
1419527_at	Comp	12845	TSP5	cartilage oligomeric matrix protein	38.77	42.61	39.18	50.11	45.77	53.59	43.68	38.77	36.17	45.81	44.27	41.72	42.97	43.98	45.16	43.8	49.55
1418701_at	Comt1	12846	D16Wsu103e Comt1	catechol-O-methyltransferase 1	71.09	78.26	67.96	83.81	71.02	84.98	84.37	67.72	75.9	80.39	74	80.82	71.71	77.82	72.15	73.8	66.95
1449183_at	Comt1	12846	D16Wsu103e Comt1	catechol-O-methyltransferase 1	78.44	81.95	77.35	92.21	76.76	87.4	88.29	76.99	76.64	90.47	82.95	82.91	81.07	86.61	82.79	81.49	75.21
1415706_at	Copa	12847	AU040324 xenin	coatomer protein complex subunit alpha	96.37	96.08	97.71	97.6	96.57	96.48	97.12	96.99	94.85	97.57	97.87	95.97	96.76	97.1	97.14	96.95	97.46
1437274_at	Copa	12847	AU040324 xenin	coatomer protein complex subunit alpha	68.76	63.69	72.04	60.47	67.82	67.42	65.52	66.44	69.76	66.31	68.31	62.5	66.12	64.11	63.53	65.27	71.47
1423459_at	Cops2	12848	AI315723 Trip15 Csn2 Sgn2 TRIP-15 C85265	COP9 (constitutive photomorphogenic) homolog, subunit 2 (Arabidopsis thaliana)	92.07	92.53	91.96	94.43	92.95	91.99	92.32	91.28	92.61	92.97	90.07	91.29	93.5	92.86	94.93	91.93	92.96
1437039_at	Cops2	12848	AI315723 Trip15 Csn2 Sgn2 TRIP-15 C85265	COP9 (constitutive photomorphogenic) homolog, subunit 2 (Arabidopsis thaliana)	81.02	84.5	80.51	85.45	84.12	85.06	86.47	79.06	84.56	80.09	78.71	85.59	83.18	81.55	85.18	81.27	78.32
1416665_at	Coq7	12850	clk-1	demethyl-Q 7	81.18	82.47	79.58	86.45	80.09	81.22	85.07	90.79	76.3	84.56	77.04	82.45	78.29	81.13	82.55	76.97	84.63
1449820_at	Cort	12854	CST PCST	cortistatin	35.32	28.12	37.53	30.96	29.07	28.87	34.62	36.06	26.8	33.01	34.49	32.53	30.7	31.04	27.5	31.23	32.21
1434435_s_at	Cox17	12856	AI037035	cytochrome c oxidase, subunit XVII assembly protein homolog (yeast)	97.09	96.39	98.2	96.84	98.38	96.95	97.4	97.83	96.16	97.91	98.25	97.05	97.51	98.38	98.38	97.4	96.56
1434871_at	Cox17	12856	AI037035	cytochrome c oxidase, subunit XVII assembly protein homolog (yeast)	35.43	28.14	28.04	15.12	38.87	27.94	21.23	31.26	32.87	15.93	29.75	22.47	32.61	26.02	34.91	33.28	26.07
1448322_a_at	Cox4i1	12857	Cox4 Cox4a AL024441 COXIV	cytochrome c oxidase subunit IV isoform 1	99.34	99.13	99.3	99.79	99.42	98.86	99.29	99.4	98.96	99.74	99.64	98.96	99.19	99.41	99.45	99.21	99.76
1415933_a_at	Cox5a	12858	CcOX AA959768	cytochrome c oxidase, subunit Va	99.2	98.42	99.82	99.76	99.16	98.99	99.25	99.34	98.21	99.94	99.87	98.5	99.14	99.65	99.58	99.39	99.52
1439267_x_at	Cox5a	12858	CcOX AA959768	cytochrome c oxidase, subunit Va	98.35	97.83	98.81	99.13	98.81	98.89	98.87	98.34	97.8	99.33	99.13	98.48	98.3	99.29	98.95	98.66	98.64
1448153_at	Cox5a	12858	CcOX AA959768	cytochrome c oxidase, subunit Va	98.51	97.61	99.07	99.38	98.84	98.1	98.59	99.19	97.4	99.56	98.88	98.34	98.57	99.11	99.22	98.46	98.97
1416902_a_at	Cox5b	12859		cytochrome c oxidase, subunit Vb	96.71	96.48	96.7	97.8	97.66	95.83	96.65	97.64	96.8	98.22	96.71	97.08	96.78	97.65	97.78	96.11	97.65
1435613_x_at	Cox5b	12859		cytochrome c oxidase, subunit Vb	99.23	99.59	99.7	99.23	99.64	98.95	99.34	99.56	99.18	99.35	99.91	99.6	99.23	99.69	99.7	99.13	99.67
1436149_at	Cox5b	12859		cytochrome c oxidase, subunit Vb	66.75	63.02	68.41	62	68.04	59.71	64.24	57.32	63.54	61.6	75.01	60.84	63.91	57.8	64.28	69.84	63.92
1448514_at	Cox5b	12859		cytochrome c oxidase, subunit Vb	16.06	15.87	13.9	20.01	14.45	19.06	17.32	17.2	17.35	15.43	12.28	20.28	12.28	13.85	12.53	10.34	12.75
1454716_x_at	Cox5b	12859		cytochrome c oxidase, subunit Vb	98	98.7	98.13	98.39	98.76	97.76	98.36	98.6	98.01	98.15	98.59	98.78	97.92	98.81	98.83	97.59	98.76
1456588_x_at	Cox5b	12859		cytochrome c oxidase, subunit Vb	99.21	99.58	99.72	99.48	99.55	98.68	99.33	99.45	99.07	99.32	99.89	99.43	99.18	99.52	99.59	99.18	99.66
1417417_a_at	Cox6a1	12861	VIaL	cytochrome c oxidase, subunit VI a, polypeptide 1	99.84	99.3	99.91	99.94	99.77	99.71	99.65	99.67	99.59	99.98	99.98	99.53	99.65	99.93	99.91	99.55	99.81
1417418_s_at	Cox6a1	12861	VIaL	cytochrome c oxidase, subunit VI a, polypeptide 1	97.16	94.34	96.49	98.73	97.28	95.98	96.74	97	97.66	98.63	96.22	96.38	96.94	97.26	97.99	95.97	97.07
1417607_at	Cox6a2	12862	VIaH CoxVIaH	cytochrome c oxidase, subunit VI a, polypeptide 2	62.24	63.27	67.89	67.16	60.81	66.74	69.09	67.93	60.93	69	66.46	66.3	57.78	73.77	60.21	55.86	59.73
1457633_x_at	Cox6a2	12862	VIaH CoxVIaH	cytochrome c oxidase, subunit VI a, polypeptide 2	24.6	29.16	36.27	27.77	21.46	33.21	36.68	33.64	20.6	30.73	37.21	37.37	21.58	44.68	21.97	22.52	23.68
1415970_at	Cox6c	12864		cytochrome c oxidase, subunit VIc	98.35	97.87	98.12	99.27	98.64	97.91	98.63	99.48	98.21	99.31	98.38	98.15	98.87	98.54	99.15	98.36	99.26
1434491_a_at	Cox6c	12864		cytochrome c oxidase, subunit VIc	97.47	98.6	98.17	98.07	98.4	98.03	98.52	97.9	98.09	97.93	98.85	98.75	97.91	98.58	98.35	98.01	98.19
1418709_at	Cox7a1	12865	COX7AH COX7A COX7AM	cytochrome c oxidase, subunit VIIa 1	41.49	37.92	32.52	64.75	43.14	55.05	51.45	52.2	34.16	58.35	39.53	41.35	42.2	48.22	50.1	37.09	50.04
1416970_a_at	Cox7a2	12866	COX7AL CoxVIIa-L Cox7a3	cytochrome c oxidase, subunit VIIa 2	99.62	99.06	99.5	99.76	99.71	99.48	99.56	99.72	99.88	99.65	99.81	99.53	99.77	99.72	99.85	99.22	99.82
1416971_at	Cox7a2	12866	COX7AL CoxVIIa-L Cox7a3	cytochrome c oxidase, subunit VIIa 2	97.59	94.99	96.73	98.75	97.56	97.33	98.26	97.79	98.45	98.4	97.13	96.52	98.01	97.78	98.19	96.38	98
1448112_at	Cox7c	12867	Cox7c1 COXVIIc	cytochrome c oxidase, subunit VIIc	95.94	94.39	95.89	98.48	96.04	94.73	95.91	97.19	97.05	98.43	96.12	94.68	96.68	97.02	97.33	95.98	97.84
1459884_at	Cox7c	12867	Cox7c1 COXVIIc	cytochrome c oxidase, subunit VIIc	58.02	52.13	54.16	40.45	58.24	44.41	40.63	53.87	50.59	37.65	55.12	46.37	55.43	45.62	57.13	61.05	60.67
1459885_s_at	Cox7c	12867	Cox7c1 COXVIIc	cytochrome c oxidase, subunit VIIc	78.54	75.04	78.59	58.96	78.75	67.96	63.58	71.84	76.11	59.58	78.74	71.97	75.13	66.69	72.25	79.12	78.36
1416112_at	Cox8a	12868	COX8L	cytochrome c oxidase, subunit VIIIa	92.01	82.19	87.13	96.74	91.11	86.31	91.71	89.54	92.62	97.71	84.2	86.12	92.51	91.47	92.73	88.71	88.67
1436409_at	Cox8a	12868	COX8L	cytochrome c oxidase, subunit VIIIa	58.87	43.05	46.45	42.05	51.23	36.52	43.33	46.97	53.43	44.01	48.71	42.14	46.42	41.82	47.1	49.5	38.84
1448222_x_at	Cox8a	12868	COX8L	cytochrome c oxidase, subunit VIIIa	92.86	83.13	89.16	96.92	93.53	84.9	93.09	91.97	93.87	97.65	89.52	88.59	93.62	91.72	94.17	89.31	91.19
1449218_at	Cox8b	12869	CoxVIII-H Cox8h	cytochrome c oxidase, subunit VIIIb	24.43	28.06	19.03	18.94	27.41	26.35	21.99	26.45	18.06	16.37	20.53	28.76	22.95	24.69	26.37	20.38	25.12
1417494_a_at	Cp	12870	D3Ertd555e	ceruloplasmin	26.79	23.62	35.07	75.9	22.08	76.78	69.95	26.25	46.96	66.23	22.6	27.2	21.43	71.61	22.91	23.07	22.35
1417495_x_at	Cp	12870	D3Ertd555e	ceruloplasmin	26	25.57	37.03	71.58	25.65	72.43	63.31	27.69	45.89	62.1	22.12	29.76	24.54	65.96	23.85	23.18	24.25
1417496_at	Cp	12870	D3Ertd555e	ceruloplasmin	30.57	31.03	35.92	66.14	31.44	63.46	45.81	28.61	37.75	51.18	35.59	30.47	28.38	54.4	31.02	27.66	30.42
1417497_at	Cp	12870	D3Ertd555e	ceruloplasmin	23.75	28.41	24.28	32.43	25.52	57.79	30.33	29.78	27.98	25.98	20.88	32.36	23.95	40.04	27.07	22.51	24.89
1441326_at	Cp	12870	D3Ertd555e	ceruloplasmin	16.77	15.88	19.68	37.64	15.33	24.78	21.47	13.69	20.34	23.39	18.99	12.95	15.91	27.95	10.93	15.25	14.93
1448734_at	Cp	12870	D3Ertd555e	ceruloplasmin	19.14	18.73	25.41	68.27	18.26	66.5	56.49	18.12	34.31	56.02	18.88	23.16	17.51	59.88	16.82	18.41	17.3
1448735_at	Cp	12870	D3Ertd555e	ceruloplasmin	16.78	15.76	18.21	38.37	17.74	57.68	31.56	18.11	26.11	25.27	10.6	15.11	14.47	34.75	15.03	13.8	12.95
1455393_at	Cp	12870	D3Ertd555e	ceruloplasmin	24.92	25.69	28.81	66.74	28.19	70.77	59.14	24.44	46.49	54.99	16.4	32.29	22.97	59.24	22.36	18.95	24
1448730_at	Cpa3	12873	MC-CPA mMC-CPA	carboxypeptidase A3, mast cell	37.49	69.21	38.87	36.14	45.57	45.13	61.34	37.83	54.28	62.93	55.28	74.42	46.33	39.46	42.5	39.48	61.95
1418018_at	Cpd	12874	AW322530 AA960140 D830034L15Rik	carboxypeptidase D	44.8	67.9	63.77	90.26	46.75	76.81	82.69	65.85	53.64	86.13	65.36	60.38	57.82	77.1	56.46	64.63	47.6
1418019_at	Cpd	12874	AW322530 AA960140 D830034L15Rik	carboxypeptidase D	49.06	48.22	62.95	86.28	48.15	65.65	77.17	51.5	57.16	81.71	54.54	48.32	58.38	66.7	51.15	55.78	45.22
1418020_s_at	Cpd	12874	AW322530 AA960140 D830034L15Rik	carboxypeptidase D	32.03	47.61	33.67	88.16	37.43	73.97	81.29	49.97	58.89	80.39	31.46	53.47	48.14	60.08	47.47	42.58	28.79
1434547_at	Cpd	12874	AW322530 AA960140 D830034L15Rik	carboxypeptidase D	48.46	66.1	62.82	92.12	50.71	85.41	91.36	60.48	69.37	89.64	56.21	64.41	63.37	79.64	59.99	66.6	43.39
1442212_at	Cpd	12874	AW322530 AA960140 D830034L15Rik	carboxypeptidase D	19.18	43.7	25.75	60.84	16.4	57.28	64.27	29.95	25.32	51.05	31.06	39.5	29.2	45.97	23.82	35.76	17.57
1447392_s_at	Cpd	12874	AW322530 AA960140 D830034L15Rik	carboxypeptidase D	20.02	27.82	18.93	58.39	25.1	45.32	45.35	32.01	24.67	44.93	15.6	30.63	24.34	37.05	27.94	19.52	20.03
1455009_at	Cpd	12874	AW322530 AA960140 D830034L15Rik	carboxypeptidase D	46.71	78.82	62.86	93.15	53.83	90.16	92.78	70.17	71.89	90.67	65.47	74.68	66.37	84.68	64.82	74.25	46.7
1415949_at	Cpe	12876	CPH fat R74677 Cph-1 Cph1	carboxypeptidase E	21.03	32.67	39	72.37	24.75	83.09	63.45	32.32	30.04	23.18	41.11	30.07	39.96	44.75	42.63	62.09	22.02
1439437_x_at	Cpe	12876	CPH fat R74677 Cph-1 Cph1	carboxypeptidase E	25.61	21.39	30.12	35.58	24.15	22.46	31.99	26.78	23.2	41.73	26.81	18.66	27.89	24.15	20.91	28.47	24.33
1417960_at	Cpeb1	12877	AU024112 Cpeb mCPEB	cytoplasmic polyadenylation element binding protein 1	24.55	24	24.93	62.41	25.42	43.76	54.91	23.48	26.66	48.23	24.73	22.6	26.86	36.64	33.61	24.16	39.75
1419070_at	Cys1	12879	2900006B19Rik ck Ccap cpk AV218859	cystin 1	21.95	22.45	22.66	27.06	24.16	34.81	28.61	25.54	27.83	24.8	22.53	23.72	23.02	24.86	23.61	22.63	21.48
1419071_at	Cys1	12879	2900006B19Rik ck Ccap cpk AV218859	cystin 1	24.27	24.73	28.1	25.62	26.17	26.42	22.71	23.97	19.57	20.81	24.47	24.11	22.9	22.27	25.35	22.93	25.61
1417746_at	Cplx1	12889	921-S	complexin 1	32.94	35.9	34.17	34.41	33.69	42.95	37.24	35.36	26.32	32.97	35.27	37.42	32.67	39.01	29.56	34.98	33.08
1417747_at	Cplx1	12889	921-S	complexin 1	57.76	49.45	62.99	62.21	53.64	46.46	56.71	55.27	52.43	67.43	57.49	44.08	58.88	59.18	53.78	58.86	53.74
1448832_a_at	Cplx1	12889	921-S	complexin 1	49.33	42.09	51.41	51.09	50.13	43.64	46.02	51.07	40.02	60.32	57.14	37.23	55	52.47	49.24	57.36	48.5
1421477_at	Cplx2	12890	AI413745 921-L AW492120	complexin 2	52.19	47.6	51.81	46.67	36.72	47.57	42.58	88.27	47.6	44.38	45.94	47.82	41.12	44.69	41.16	36.77	41.79
1436383_at	Cplx2	12890	AI413745 921-L AW492120	complexin 2	44.8	40.26	33.57	44.65	34.12	40.85	33.59	79.74	38.75	29.82	30.32	40.46	33.1	36.01	40.05	30.07	34.33
1455672_s_at	Cplx2	12890	AI413745 921-L AW492120	complexin 2	59.35	57.9	56.32	47.28	47.75	53.95	46.12	89.72	50.69	53.81	51.84	57.64	54.06	52.9	50.1	55.97	49.15
1449921_s_at	Cpne6	12891	AU067659 BB076446	copine VI	44.19	39.92	38.4	45.1	43.03	44.38	46.06	45	44.48	48.86	44.78	43.86	44.69	48.37	43.13	42.64	38.67
1422492_at	Cpox	12892	HCP Cpo CPX nct cac	coproporphyrinogen oxidase	74.34	73.31	67.16	67.67	74.89	67.77	71.92	69.95	87.49	72.84	68.92	76.18	74.27	68.9	77.05	72.42	66.35
1422493_at	Cpox	12892	HCP Cpo CPX nct cac	coproporphyrinogen oxidase	66.23	62.02	61.38	60.61	66.69	49.09	56.57	67.63	75.42	66.63	63.72	59.82	69.52	55.81	71.21	66.93	65.02
1440747_at	Cpox	12892	HCP Cpo CPX nct cac	coproporphyrinogen oxidase	43.85	36.33	26.79	24.18	37.21	23.2	25.35	36.39	50.88	31.01	34.92	30.47	40.36	24.84	36.6	39.75	38.19
1434866_x_at	Cpt1a	12894	C730027G07 CPTI Cpt1	carnitine palmitoyltransferase 1a, liver	76.28	84.67	75.74	80.36	76.26	87.13	86.85	77.66	83.89	79.03	78.49	86.01	76.77	81.2	73.33	82.2	74.14
1438156_x_at	Cpt1a	12894	C730027G07 CPTI Cpt1	carnitine palmitoyltransferase 1a, liver	68.22	80.07	66.75	71.34	69.4	84.41	80.77	70.57	75.67	66.63	71.84	83.63	67.36	74.08	66.83	73.39	66.53
1460409_at	Cpt1a	12894	C730027G07 CPTI Cpt1	carnitine palmitoyltransferase 1a, liver	84.84	86.01	85.8	90.88	82.04	88.59	90.03	84.88	87.73	90.21	87.49	87.57	84.96	87.18	81.72	86.61	86.48
1416772_at	Cpt2	12896	CPTII AI323697	carnitine palmitoyltransferase 2	74.65	76.45	80.33	79.04	72.08	72.79	78.05	73.58	70.57	79.84	80.41	73.49	74.64	77.9	74.96	75.74	71.6
1447820_x_at	Cpt2	12896	CPTII AI323697	carnitine palmitoyltransferase 2	48.75	47.95	51.84	50.66	47.35	43.77	51.32	48.21	43.11	49.81	50.94	46.91	47.22	47.48	48.15	46.21	44.24
1425289_a_at	Cr2	12902	CD21 Cr1 Cr-2 CD35 C3DR Cr-1	complement receptor 2	91.31	36.67	47.5	31.34	45	34.32	37.24	47.32	94.17	31.41	37.65	36.32	40.85	42.13	41.14	45.19	32.01
1448326_a_at	Crabp1	12903	Crabp-1 Rbp-5 AI326249 CrabpI CRABP-I	cellular retinoic acid binding protein I	18.25	19.39	15.71	16.92	18.94	27.13	26.38	18.23	16.11	17.62	16.13	19.65	18.69	19.38	17.18	19.68	18.03
1451191_at	Crabp2	12904	Crabp-2 AI893628 CrabpII	cellular retinoic acid binding protein II	21.54	18.76	18.87	22.73	33.23	37.05	26.34	19	13.33	31.22	17	20.97	34.42	24.52	38.76	22.18	18.07
1427505_a_at	Cradd	12905	RAIDD	CASP2 and RIPK1 domain containing adaptor with death domain	65.6	58.29	63.06	69.59	69.19	67.86	67.52	70.55	62.97	73.41	65.62	63.44	71.73	65.38	71.59	70.79	65.91
1417008_at	Crat	12908	AW107812 CARAT	carnitine acetyltransferase	68.5	59.81	57.91	80.96	50.44	78.07	80.68	53.85	71.94	78.93	60.91	60.35	54.01	72.27	58.37	54.15	59.24
1441919_x_at	Crat	12908	AW107812 CARAT	carnitine acetyltransferase	62.85	54.34	69	73.28	55.6	63.21	76.65	51.26	61.21	78.5	60.59	52.22	61.29	67.76	54.12	61.88	50.35
1448544_at	Crat	12908	AW107812 CARAT	carnitine acetyltransferase	39.5	37.23	35.3	52.96	34.19	48.53	49.18	36.02	37.38	48	41.12	37.67	32.45	44.05	34.66	33.89	37.31
1418249_at	Crcp	12909	AL022669	calcitonin gene-related peptide-receptor component protein	84.39	80.11	87.96	83.51	83.97	79.14	85.95	83.26	79.66	84.76	86.78	78.28	84.09	83.68	83.62	84.99	82.78
1421582_a_at	Creb1	12912	Creb-1 2310001E10Rik AV083133 3526402H21Rik Creb	cAMP responsive element binding protein 1	52.16	43.55	50.61	57.89	61.34	54.27	46.6	65.04	51.83	59.37	49.31	50.12	54.89	60.75	65.46	54.72	60.94
1421583_at	Creb1	12912	Creb-1 2310001E10Rik AV083133 3526402H21Rik Creb	cAMP responsive element binding protein 1	14.63	12.59	16.31	13.59	13.8	6.83	12.95	12.15	16.63	18.33	13.58	13.75	17.48	10.04	9.42	15.91	11.9
1423402_at	Creb1	12912	Creb-1 2310001E10Rik AV083133 3526402H21Rik Creb	cAMP responsive element binding protein 1	76.51	75.24	81.79	73.42	82.01	77.63	75.6	78.97	80.08	75.27	81.81	76.59	78.21	80.62	78.97	78.92	77.59
1428755_at	Creb1	12912	Creb-1 2310001E10Rik AV083133 3526402H21Rik Creb	cAMP responsive element binding protein 1	91.38	91.4	91.43	83.16	89.11	86.45	84.75	92.01	90.63	85.94	90.79	88.52	89.9	86.34	89.53	91.43	93.27
1452529_a_at	Creb1	12912	Creb-1 2310001E10Rik AV083133 3526402H21Rik Creb	cAMP responsive element binding protein 1	62.62	55.55	59.79	65.67	67.51	63.01	57.61	68.74	62.93	64.6	58.46	59.43	63.18	66.81	70.09	63.69	66.48
1452901_at	Creb1	12912	Creb-1 2310001E10Rik AV083133 3526402H21Rik Creb	cAMP responsive element binding protein 1	94.19	93.59	94.58	89.79	92.35	89.71	87.98	95.14	93.19	90.81	93.91	92.02	93.65	91.48	92.9	94.87	96.34
1419979_s_at	Creb3	12913	AU044960 LZIP Luman LZIP-2 AW538053 C80076 LZIP-1	cAMP responsive element binding protein 3	86.82	88.34	93.74	90.47	90.53	93.05	93.53	85.62	88.39	88.89	89.71	89.4	88.17	90.91	86.73	88.01	85.16
1424740_at	Creb3	12913	AU044960 LZIP Luman LZIP-2 AW538053 C80076 LZIP-1	cAMP responsive element binding protein 3	77.86	70.02	86.92	86.98	78.43	81.52	83.53	72.36	76.86	83.8	79.79	68.94	79.3	85.19	79.74	81.19	74.06
1424741_s_at	Creb3	12913	AU044960 LZIP Luman LZIP-2 AW538053 C80076 LZIP-1	cAMP responsive element binding protein 3	84.26	76.06	93.81	91.57	83.76	85.45	88.46	77.47	81.81	90.45	88.78	72.72	85.36	89.41	83.88	88.13	80.3
1424742_at	Creb3	12913	AU044960 LZIP Luman LZIP-2 AW538053 C80076 LZIP-1	cAMP responsive element binding protein 3	37.78	45.93	43.99	46.09	49.07	57.48	50.77	42.6	43.93	37.59	44.85	52	40.44	45.96	42.93	42.56	40.14
1434633_at	Crebbp	12914	CBP p300/CBP KAT3A AW558298 CBP/p300	CREB binding protein	83.92	84.69	83.47	73.12	80.72	79.09	74.73	80.26	84.11	69.8	84.64	83.49	80.95	77.38	77.96	85.96	83.37
1435224_at	Crebbp	12914	CBP p300/CBP KAT3A AW558298 CBP/p300	CREB binding protein	95.09	95.31	93.99	90.64	94.99	95.07	92.79	95.14	96.1	90.18	95.66	95.92	94.33	94.36	92.68	96.25	95.33
1436983_at	Crebbp	12914	CBP p300/CBP KAT3A AW558298 CBP/p300	CREB binding protein	89.79	88.24	90.06	81.22	88.25	86.68	80.08	91.25	83.63	80.66	90.67	88.97	87.65	87.62	83.95	92.44	91.12
1459804_at	Crebbp	12914	CBP p300/CBP KAT3A AW558298 CBP/p300	CREB binding protein	48.27	50.91	39.01	37.23	55.2	52.7	45.91	58.01	47.07	34.69	47.27	60.2	45.9	37.86	47.65	48.47	52.29
1417173_at	Atf6b	12915	ATF6beta Crebl1 Creb-rp AA617266	activating transcription factor 6 beta	77.7	67.9	77.99	81.36	71.88	75.2	76.52	74.84	73.39	79.62	69.53	69.73	71.22	78.79	76.37	72.79	72.65
1418322_at	Crem	12916	ICERI ICER	cAMP responsive element modulator	71.45	62.53	74.33	70.81	73.14	74.86	66.43	62.74	62.33	74.03	80.67	60.28	75.8	76.68	78.36	78.06	65.19
1430598_at	Crem	12916	ICERI ICER	cAMP responsive element modulator	43.62	34.8	35.81	41.67	41.59	39.31	51.17	41.89	40.55	37.6	39.46	34.6	41.32	36.31	44.87	40.37	39.48
1430847_a_at	Crem	12916	ICERI ICER	cAMP responsive element modulator	36.61	28.18	28.8	34.92	36.94	30.87	34.51	39.89	33.13	32.97	31.34	29.71	37.52	31.04	40.15	31.47	32.15
1449037_at	Crem	12916	ICERI ICER	cAMP responsive element modulator	75.07	56.09	73.22	80.26	77.58	77.07	71.53	67.21	66.61	83.92	81.01	55.55	81.44	81.68	83.79	83.38	67.57
1457984_at	Crh	12918	Gm1347 CRF	corticotropin releasing hormone	12.57	14.32	12.14	12.4	13.95	9.86	18.66	12.32	17.35	11.69	12.24	13.24	13.36	13.03	13.36	13.16	13.59
1436127_at	Crhbp	12919	CRH-BP	corticotropin releasing hormone binding protein	26.4	22.23	24.4	22.39	26.87	26.11	20.18	59.48	19.29	27.63	23.89	23.02	24.86	25.68	28.65	22.52	27.13
1418810_at	Crhr1	12921	Crhr CRFR1	corticotropin releasing hormone receptor 1	42.69	39.23	49.94	42.59	42.12	33.49	43.34	43.05	39.25	48.78	53.6	38.35	44.13	41.62	38.81	47.71	42.16
1427782_a_at	Crhr1	12921	Crhr CRFR1	corticotropin releasing hormone receptor 1	48.81	39.98	54	48.92	47.53	35.6	48.02	43.76	44.46	54.9	51.29	35.91	51.07	44.02	43.94	51.31	43.72
1422012_at	Crhr2	12922	CRFR2beta CRFR2alpha Crfr2 CRF-R2	corticotropin releasing hormone receptor 2	38.61	32.3	38.04	36.96	33.64	32.99	34.38	33.88	27.85	36.37	39.61	28.45	35.04	35.7	37.6	35.01	34.89
1450462_at	Crhr2	12922	CRFR2beta CRFR2alpha Crfr2 CRF-R2	corticotropin releasing hormone receptor 2	29.09	28.53	33.56	30.03	30.09	20.71	31.45	29.14	25.51	32.66	31.29	26.22	30.35	27.05	28.97	29.83	26.03
1416326_at	Crip1	12925	CRP1 CRHP Crip	cysteine-rich protein 1 (intestinal)	96.08	89.92	97.54	96.5	97.15	94.5	99.57	97.7	97.95	99.36	98.34	94.36	98.06	98.42	96.35	97.47	98.83
1439388_s_at	Bcar1	12927	Crkas AI385681 Cas	breast cancer anti-estrogen resistance 1	38.18	33.77	35.93	53.41	40.41	59.2	54.4	39.95	38.41	48.95	48.21	32.03	40.74	55.5	46.79	42.83	33.15
1450622_at	Bcar1	12927	Crkas AI385681 Cas	breast cancer anti-estrogen resistance 1	59.52	55.27	63.13	64.46	59.85	61.09	62.63	58.95	57.6	63.76	57.38	54.8	59.6	61.42	60.73	57.82	55.57
1416201_at	Crk	12928	Crk-II Crk-III p38 c-Crk Crko Crk-I CrkIII Crk3	v-crk sarcoma virus CT10 oncogene homolog (avian)	80.22	79.7	82.42	90.45	74.28	84.5	86.24	83.73	78.17	87.07	78.79	77.69	77.31	84.29	78.86	75.69	83.4
1425855_a_at	Crk	12928	Crk-II Crk-III p38 c-Crk Crko Crk-I CrkIII Crk3	v-crk sarcoma virus CT10 oncogene homolog (avian)	68.84	64.28	74.39	78.5	71.54	69.85	72.05	72.52	65.02	73.9	70	63.25	69.96	72.46	71.75	69.3	69.09
1436835_at	Crk	12928	Crk-II Crk-III p38 c-Crk Crko Crk-I CrkIII Crk3	v-crk sarcoma virus CT10 oncogene homolog (avian)	41.05	35.16	43.96	38.78	37.39	33.9	40.05	33.11	31.92	43.94	40.85	33.81	38.73	38.5	34.74	40.46	35.32
1448248_at	Crk	12928	Crk-II Crk-III p38 c-Crk Crko Crk-I CrkIII Crk3	v-crk sarcoma virus CT10 oncogene homolog (avian)	91.65	93.96	94.37	95.78	87.82	94.56	95.17	93.33	90.3	94.07	91.05	92.07	88.71	95.28	89.36	90.26	92.38
1460176_at	Crk	12928	Crk-II Crk-III p38 c-Crk Crko Crk-I CrkIII Crk3	v-crk sarcoma virus CT10 oncogene homolog (avian)	56.6	60.72	50.5	60.36	53.35	63.5	65.17	59.72	53.86	51.5	49.95	58.89	53.17	63.08	54.12	51.02	54.25
1421953_at	Crkl	12929	Crkol 1110025F07Rik AA589403 AI325100	v-crk sarcoma virus CT10 oncogene homolog (avian)-like	51.6	50.64	58.21	62.31	59.16	55.09	51.83	66.21	49.24	60.16	53.04	54.43	57.03	58.16	62.38	51.92	59.03
1421954_at	Crkl	12929	Crkol 1110025F07Rik AA589403 AI325100	v-crk sarcoma virus CT10 oncogene homolog (avian)-like	53.14	50.55	44.06	66.48	59.37	54.5	52.24	67.58	58.73	59.27	41.4	57.39	56	51.25	62.12	50.36	59.4
1425604_at	Crkl	12929	Crkol 1110025F07Rik AA589403 AI325100	v-crk sarcoma virus CT10 oncogene homolog (avian)-like	33.32	28.75	30.51	24.48	35.36	29.14	26.12	41.15	25.34	29.86	34.99	32.23	29.56	34.21	26.62	29.26	32.77
1436950_at	Crkl	12929	Crkol 1110025F07Rik AA589403 AI325100	v-crk sarcoma virus CT10 oncogene homolog (avian)-like	88.03	84.77	89.84	89.31	85.92	79.76	83.42	89.05	83.14	88.05	93.52	82.48	89.24	86.99	87.83	91.19	90.77
1418476_at	Crlf1	12931	CRLM3 CLF-1 NR6.1	cytokine receptor-like factor 1	21.25	21.27	18.86	33.82	18.53	37.58	19.49	38.47	27.64	25.29	25.69	20.31	19.83	23.93	21.15	19.68	22.45
1448289_at	Crmp1	12933	ULIP-3 DRP-1 Dpysl1 CRMP-1 Ulip3	collapsin response mediator protein 1	36.67	28.54	39.71	26.52	61.53	44.43	28.8	31.28	39.23	30.51	50.46	28	68.87	34.19	60.07	75.24	41.63
1433770_at	Dpysl2	12934	Crmp2 TOAD-64 Musunc33 DRP2 AI851130 Ulip2	dihydropyrimidinase-like 2	93.79	93.49	95.74	98.6	96.96	98.7	97.58	96.4	96.11	98.2	97.27	94.2	97.8	97.86	97.19	98.16	96.49
1450502_at	Dpysl2	12934	Crmp2 TOAD-64 Musunc33 DRP2 AI851130 Ulip2	dihydropyrimidinase-like 2	41.01	42.45	32.69	44.67	47.08	50.78	38.99	46.38	35.87	39.27	36.52	48.11	38.39	44.98	50.64	36.66	40.99
1425613_at	Pcdha11	12942	A830022B16Rik Cnr7 Crnr7	protocadherin alpha 11	34.69	23.71	36.27	25.19	27.66	24.73	25.95	30.85	30.27	39.63	28.99	22.05	31.04	32.31	30.62	32.77	26.5
1427687_at	Pcdha10	12943	Crnr3 Pcdha14 Crnr8 Cnr8 Cnr3	protocadherin alpha 10	31.82	29.9	27.91	29.88	32.17	31.59	25.62	29.99	29.98	28.13	24.68	34.5	29.67	25.88	31.49	30.41	28.73
1421946_at	Crp	12944	AI255847	C-reactive protein, pentraxin-related	32.04	30.73	40.05	33.47	31.27	26.16	31.72	30.12	29.28	33.63	35.68	27.26	32.9	31.18	27.8	31.56	31.18
1418287_a_at	Dmbt1	12945	DBMT1 CRP CRP-[a] CRP-[b] gp300 p80 Crpd	deleted in malignant brain tumors 1	17.82	14.72	20.05	18.28	23.03	17.04	18.32	16.04	23.58	17.95	21.11	13.23	22.81	27.67	19.22	20.31	24.47
1422563_at	Cr1l	12946	mCRY Mcp Crry	complement component (3b/4b) receptor 1-like	94.37	94.6	93.12	94.69	95.31	94.25	95.59	94.16	94.2	92.9	96.34	94.94	93.55	94.16	93.12	94.11	91.91
1430131_at	Cr1l	12946	mCRY Mcp Crry	complement component (3b/4b) receptor 1-like	74.77	61.26	58.83	57.71	68.57	57.89	58.83	68.98	71.03	55.69	62.44	60.54	65.15	57.59	60.6	69.84	72.69
1438920_x_at	Cr1l	12946	mCRY Mcp Crry	Complement component (3b/4b) receptor 1-like	55.41	51.88	45.41	41.49	52.76	51.21	55.99	49.99	57.33	41.24	48.81	54.99	47.52	45.98	46.77	50.48	49.07
1421633_a_at	Hapln1	12950	LP-1 BB099155 Crtl1l CLP Crtl1 LP	hyaluronan and proteoglycan link protein 1	23.97	22.26	20.79	22.6	25.03	20.47	25.09	25.32	23.79	24.86	18.67	22.35	23.15	18.5	25.22	21.13	20.48
1426294_at	Hapln1	12950	LP-1 BB099155 Crtl1l CLP Crtl1 LP	hyaluronan and proteoglycan link protein 1	16.61	14.02	18.01	15.89	15.55	12.85	18	12.63	14.67	15.28	14.24	12.82	13.82	13.15	15.82	13.23	13.81
1426295_at	Hapln1	12950	LP-1 BB099155 Crtl1l CLP Crtl1 LP	hyaluronan and proteoglycan link protein 1	15.01	13.97	11.45	12.42	12.93	14.35	16.99	11.28	13.12	12.49	11.67	14.79	11.93	11.56	12.31	10.67	11.49
1438020_at	Hapln1	12950	LP-1 BB099155 Crtl1l CLP Crtl1 LP	hyaluronan and proteoglycan link protein 1	24.78	21.37	19.62	19.03	25.26	27.94	29.29	17.53	24.74	18.81	13.05	20.37	20.93	18.61	19.2	17.89	18.08
1418705_at	Crx	12951	Crx1	cone-rod homeobox containing gene	19.68	17.33	21.9	24.23	17.66	17.79	21.29	19.34	15.93	24.17	24.94	14.85	19.01	20.86	20.21	19.87	19.93
1449185_at	Crx	12951	Crx1	cone-rod homeobox containing gene	38.97	31.78	43.77	39.62	36.31	24.45	34.51	35.62	32.26	41.02	38.55	32.12	38.46	30.1	38.8	34.49	35.89
1433733_a_at	Cry1	12952	AU021000 Phll1 AU020726	cryptochrome 1 (photolyase-like)	76.47	78.62	73.11	73.18	83.06	76.23	77.38	84.28	78.43	78.12	73.24	77.46	82.9	75.38	83.15	82.56	86.02
1426383_at	Cry2	12953	D130054K12Rik AV006279	cryptochrome 2 (photolyase-like)	66.38	70.96	61.21	66.72	66.11	63.74	61.29	63.85	64.25	59.96	64.56	71.58	66.95	61.68	67.6	67.35	68.59
1452486_a_at	Cryaa	12954	Crya-1 lop18 AI323437 DAcry-1 Crya1 Acry-1	crystallin, alpha A	18.74	20.48	18.33	17.84	24.56	23.87	23.71	19.83	15.37	18.56	18.67	24.26	19.61	30.25	23.57	17.85	18.26
1416455_a_at	Cryab	12955	Crya-2 Crya2 HspB5 P23	crystallin, alpha B	14.08	20.97	19.66	36.88	16.99	50.73	51.24	16.66	19.37	31.62	12.31	28.53	11.26	38.21	16.28	10.54	11.44
1434369_a_at	Cryab	12955	Crya-2 Crya2 HspB5 P23	crystallin, alpha B	12.15	34.35	39.07	45.85	17.36	69.35	65.44	24.98	18.81	40.39	27.11	36	12.26	53.74	16.65	19.98	14.78
1435837_at	Cryab	12955	Crya-2 Crya2 HspB5 P23	crystallin, alpha B	31.03	29.91	31.96	32.94	31.55	26.39	29.45	28	25.7	30.14	30.84	28.12	32.18	30.33	30.95	29.3	30.67
1450671_at	Cryba1	12957	BA3/A1 Cryb	crystallin, beta A1	14.3	20.88	10.67	13.61	21.56	17.81	15.76	19.92	16.74	12.27	16.8	22.88	16.37	20	18.27	13.73	16.37
1419011_at	Cryba2	12958	E130107M19Rik	crystallin, beta A2	38.41	38.59	42.7	53.02	44.71	41.72	44.96	41.01	32.34	48.59	42.55	42.05	42.77	40.88	43.74	40.11	38.64
1420686_at	Cryba4	12959		crystallin, beta A4	15.33	16.45	15.82	30.33	22.9	51.58	36.26	14.53	24.94	13.11	19.24	20.93	16.42	25.32	19.97	15.59	15.69
1418306_at	Crybb1	12960	3110006K12Rik BB1CRY	crystallin, beta B1	31.79	29.32	26.07	35.45	39.38	45.95	32.49	34.38	34.2	29.43	27.38	34.9	30.16	28.41	38.97	23.57	31.66
1420536_at	Crybb2	12961	Aey2 Cryb-2 Phil	crystallin, beta B2	30.17	31.29	25.73	29.81	30.87	28.67	28.75	30.83	27.17	28.84	25.34	33.47	29.43	31.56	35.94	28.27	27.06
1419005_at	Crybb3	12962	AI852419	crystallin, beta B3	31.27	33.9	29.59	45.3	33.66	34	40.77	46.46	35.3	39.27	39.41	31.01	33.66	34.9	36.59	36.23	33.54
1422652_at	Cryga	12964	Cryg-4 DGcry-4	crystallin, gamma A	12.73	14.53	14.09	15.59	10.23	11.42	14.61	11.93	10.5	13.73	14.84	13.8	10.81	10.98	11.68	12.68	11.86
1454333_at	Cryga	12964	Cryg-4 DGcry-4	crystallin, gamma A	39.2	36.38	40.62	32.39	42.09	34.28	35.25	33.03	34.59	32.21	36.78	37.18	37.1	37.51	38.87	38.26	31.47
1427264_at	Crygb	12965	Cryg-3 DGcry-3 Nop	crystallin, gamma B	29.65	27.15	29.97	21.63	28.74	20.69	24.55	25.47	23.57	21.23	31.42	27.6	26.39	26.14	26.83	22.87	24.36
1419141_at	Crygd	12967	Cryg-1 DGcry-1 Lop12 Aey4	crystallin, gamma D	10.52	13.27	10.48	13.49	14.44	13.5	13.52	14.87	11.91	10.33	10.38	16.35	11.02	13.63	12.24	9	13.4
1429948_x_at	Crygf	12969	DGcry-2 3110001K11Rik Cryg-2 Len-2	crystallin, gamma F	29.95	27.12	33	33.21	29.71	25.57	29.46	28.92	31.06	33.76	26.33	24.47	29.72	27.56	24.55	26.67	30.19
1420453_at	Crygs	12970	AI327013 Opj rncat	crystallin, gamma S	23.12	22.39	23.13	22.35	25.86	29.14	24.39	20.74	20.47	21.7	21.13	26.25	21.42	22.28	22.73	22.52	19.89
1416776_at	Crym	12971		crystallin, mu	16	18.62	16.04	20.47	18.06	32.21	22.62	15.3	20.84	16.45	11.58	18.62	16.59	28.24	14.77	14.81	15.39
1438610_a_at	Cryz	12972	Sez9	crystallin, zeta	67.13	79.95	76.84	76.97	67.92	78.66	76.22	63.84	63.22	70.61	66.38	77.89	69.13	71.62	70.6	70.01	66.3
1451848_a_at	Cryz	12972	Sez9	crystallin, zeta	60.03	66.78	68.3	72.51	62.75	69.97	71.71	55.94	60.98	67.24	57.65	68.06	63.83	61.73	63.56	61.37	57.98
1422577_at	Cs	12974	2610511A05Rik 9030605P22Rik Cis ahl4 BB234005	citrate synthase	91.13	84.1	91.34	92.15	90.88	85.31	87.08	91.92	89.58	93.31	88.29	85.75	90.94	90.26	93.65	89.02	90.86
1422578_at	Cs	12974	2610511A05Rik 9030605P22Rik Cis ahl4 BB234005	citrate synthase	96.17	94.64	96.62	95.9	95.87	94.32	95.67	95.26	96.14	96.39	94.26	94.93	95.79	94.88	95.79	95.38	94.92
1450667_a_at	Cs	12974	2610511A05Rik 9030605P22Rik Cis ahl4 BB234005	citrate synthase	97.65	98.02	98.36	96.68	97.8	97.47	97.39	97.37	97.66	96.79	97.51	98.06	97.55	97.38	97.57	97.55	97.03
1425154_a_at	Csf1	12977	MCSF C87615 Csfm op	colony stimulating factor 1 (macrophage)	52.22	45.04	57.43	66.37	52.75	65.85	56.79	56.52	44.76	67.37	54.08	42.46	56.66	63.72	57.95	56.09	54.17
1425155_x_at	Csf1	12977	MCSF C87615 Csfm op	colony stimulating factor 1 (macrophage)	33.64	36.96	29.37	57.87	38.13	60.48	48.98	43.03	35.81	61.75	30.69	37.05	41.62	50.72	37.45	46.91	25.1
1448914_a_at	Csf1	12977	MCSF C87615 Csfm op	colony stimulating factor 1 (macrophage)	51.58	45.95	46.59	71.47	48.03	69.23	67.72	59.15	55.12	77	43.81	48.88	58.19	65.82	52.87	61.6	37.36
1460220_a_at	Csf1	12977	MCSF C87615 Csfm op	colony stimulating factor 1 (macrophage)	62.86	58.17	53.44	79.67	50.89	82.3	78.24	68.85	67.25	84.52	54.88	59.82	64.04	76.25	56.75	74.35	35.24
1419872_at	Csf1r	12978	Csfmr CSF-1R M-CSFR M-CSF-R Fms AI323359 Fim-2 CD115	colony stimulating factor 1 receptor	69.58	79.94	94.5	99.99	59	99.41	99.92	61.22	98.32	99.76	76.55	78.07	60.95	98.45	54.16	69.92	62.64
1419873_s_at	Csf1r	12978	Csfmr CSF-1R M-CSFR M-CSF-R Fms AI323359 Fim-2 CD115	colony stimulating factor 1 receptor	57.85	65.77	87.13	99.76	50.44	98.59	99.07	45.37	93.74	98.66	61.24	65.73	52.67	94.45	49.16	56.03	47.33
1423593_a_at	Csf1r	12978	Csfmr CSF-1R M-CSFR M-CSF-R Fms AI323359 Fim-2 CD115	colony stimulating factor 1 receptor	62.85	63.33	78.73	98.84	58.43	95.31	95.92	57.86	87.02	96.75	60.78	62.86	60.91	88.9	60.15	62.04	57.93
1427429_at	Csf2	12981	Gm-CSf MGI-IGM Csfgm GMCSF	colony stimulating factor 2 (granulocyte-macrophage)	25.46	21.76	25.56	23.15	47.39	34.76	35.64	17.5	30.39	21.63	70.21	22.69	45.42	46.35	57.52	29.52	21.21
1420703_at	Csf2ra	12982	GM-CSFR Csfgmra CD116 GM-CSF-Ra	colony stimulating factor 2 receptor, alpha, low-affinity (granulocyte-macrophage)	70.98	73.53	88.44	95.29	56.82	91.32	97	71.56	80.92	96.54	62.36	77.13	60.9	89.27	62.49	59.24	63.48
1421326_at	Csf2rb	12983	Il5rb Il3rb CDw131 Csf2rb1 AI848964 Bc Csfgmrb AIC2B Il3r Il3rb1	colony stimulating factor 2 receptor, beta, low-affinity (granulocyte-macrophage)	64.25	61.29	80.34	94.02	31.38	86.76	92.76	67.36	79.71	98.62	31.09	68.05	27.95	90.6	35.46	25.52	26.69
1455660_at	Csf2rb	12983	Il5rb Il3rb CDw131 Csf2rb1 AI848964 Bc Csfgmrb AIC2B Il3r Il3rb1	colony stimulating factor 2 receptor, beta, low-affinity (granulocyte-macrophage)	83.55	83.98	97.61	97.97	50.79	96.33	99.08	84.25	91.92	99.9	65.32	87.63	51.95	98.6	61.51	54.19	49.89
1449360_at	Csf2rb2	12984	Il3rb AIC2A Csfgmrb Bil3 BetaIl3 Il3r Il3rb2	colony stimulating factor 2 receptor, beta 2, low-affinity (granulocyte-macrophage)	53.48	74.26	92.51	96.31	42.92	89.89	97.17	62.74	75.08	98.95	49.73	73.87	43.4	95.93	46.5	43.47	39.14
1419427_at	Csf3	12985	G-CSF MGI-IG Csfg	colony stimulating factor 3 (granulocyte)	25.46	19.54	22.67	37.01	22.45	30.38	40.72	23.17	23.48	40.68	25.29	21.35	24.44	46.18	23.83	23.14	23.14
1418806_at	Csf3r	12986	Csfgr G-CSFR Cd114 G-CSF-R	colony stimulating factor 3 receptor (granulocyte)	43.45	76.28	62.22	88.21	38.85	80.1	86.33	36.05	84.2	76.68	54.56	78.31	40.76	72.21	36.95	49.81	38.36
1423518_at	Csk	12988	AW212630	c-src tyrosine kinase	94.33	85.03	93.53	87.57	91.11	84.17	82.21	91.56	91.78	88.8	92.54	84.37	91.53	86.8	91.95	94.06	90.72
1420627_a_at	Csn1s1	12990	AW212882 Csna AA959832	casein alpha s1	25.63	22.64	32.79	28.12	26.14	21	29.23	20.83	23.48	30.77	29.32	19.1	28.15	21.85	26.33	27.47	27.36
1420369_a_at	Csn2	12991	Csnb	casein beta	16.31	13.2	18.71	16.75	17.67	13.6	16.92	14.59	17.93	27.59	18.62	10.52	22.06	24.01	16.55	18.3	20.11
1420370_s_at	Csn2	12991	Csnb	casein beta	24.14	23.13	30.82	23.32	24.31	18.18	22.57	24.07	22.84	27.35	29.95	19.68	28.17	31.45	23.85	27.91	28.26
1418221_at	Csn1s2b	12992	Csne AW987150 Csnd	casein alpha s2-like B	22.06	20.68	22.28	23.15	22.83	18.15	20.26	18.46	16.26	21.14	24.16	19.31	23.47	22.62	21.84	19.35	19.76
1420633_a_at	Csn1s2a	12993	Csng Csn1s2b	casein alpha s2-like A	9.87	9.14	7.52	8.07	10.49	10.18	9.2	8.23	7.57	7.05	7.2	11.43	9	8.52	9.92	8.1	9.65
1436170_a_at	Csn1s2a	12993	Csng Csn1s2b	casein alpha s2-like A	19.62	19.92	19.9	16.84	20.22	22.2	18.24	17.58	17.88	14.41	17.11	21.5	16.39	17.05	17.72	17.63	17.93
1438694_at	Csn1s2a	12993	Csng Csn1s2b	casein alpha s2-like A	26.49	20.98	25.93	24.37	25.77	20.22	30.08	21.51	28.16	24.04	23.73	19.53	27.2	24.39	22.59	24.12	21.91
1455579_at	Csn1s2a	12993	Csng Csn1s2b	casein alpha s2-like A	19.24	18.08	19	18.05	16.44	14.35	22.26	16.95	20.13	16.65	19.35	14.7	18.1	17.53	16.93	18.7	17.28
1419735_at	Csn3	12994	Csnk CSN10 AW208918	casein kappa	28.59	24.3	35.19	32.58	29.58	33.48	40.09	28.03	23.81	40.15	30.86	19.81	27.98	35.18	24.87	28.05	23.01
1451851_a_at	Csn3	12994	Csnk CSN10 AW208918	casein kappa	16.11	14.33	19.73	14.94	18.5	14.86	18.67	14.76	14.46	12.96	18.11	15.48	18.06	13.22	14.04	15.3	15.31
1419034_at	Csnk2a1	12995	Csnk2a1-rs4	casein kinase 2, alpha 1 polypeptide	73.51	69.14	73.82	69.03	77.43	66.82	68.08	75.97	69.87	73.74	76.76	69.32	74.87	74.35	79.01	74.94	76.19
1419036_at	Csnk2a1	12995	Csnk2a1-rs4	casein kinase 2, alpha 1 polypeptide	89.44	88.18	89.45	84.81	90.21	85.22	88.03	86.96	89.17	89.35	90.85	88.25	90.6	88.42	90.67	90.3	88.62
1419037_at	Csnk2a1	12995	Csnk2a1-rs4	casein kinase 2, alpha 1 polypeptide	86.32	84	81.21	84.11	86.42	83.88	84.11	87.72	87.58	82.51	79.49	85.45	85.25	81.9	86.85	82.81	85.6
1419038_a_at	Csnk2a1	12995	Csnk2a1-rs4	casein kinase 2, alpha 1 polypeptide	82.65	75.14	82.88	85.53	82.03	72	74.38	88.39	77.67	87.46	81.19	72.97	81.73	79.77	82.05	80.55	87.13
1453427_at	Csnk2a1	12995	Csnk2a1-rs4	casein kinase 2, alpha 1 polypeptide	60.23	64.17	61.67	42.24	63.33	54.21	51.35	65.42	59.39	42.79	60.02	62.75	59.79	54.12	57.21	64.45	64.39
1429302_at	Csnk2a2	13000	1110035J23Rik C77789 CK2	casein kinase 2, alpha prime polypeptide	81.14	83.84	82.28	78.41	80.91	77.83	79.6	83.05	76.45	77.11	83.79	81.67	79.07	78.15	79.65	79.89	80.81
1453099_at	Csnk2a2	13000	1110035J23Rik C77789 CK2	casein kinase 2, alpha prime polypeptide	91.28	88.27	92.57	91.36	90.28	84.04	88.07	92.47	84.43	92.76	95.53	84.01	90	91.08	90.91	91.31	93.03
1460646_at	Csnk2a2	13000	1110035J23Rik C77789 CK2	casein kinase 2, alpha prime polypeptide	83.73	82.32	82.62	82.44	85.47	82.67	86.61	84.54	81.54	84.84	85.09	82.48	84.79	86.08	85.2	84.84	84.25
1416728_at	Csnk2b	13001		casein kinase 2, beta polypeptide	95.32	89.62	93.33	96.57	96.7	92.66	95.43	94.77	96.73	97.24	92.88	93	95.52	94.48	96.57	92.86	95.28
1436179_a_at	Dnajc5	13002	Csp AU018536 2610314I24Rik	DnaJ (Hsp40) homolog, subfamily C, member 5	90.13	83.33	88.18	90.06	87.04	86.34	89.85	85.09	89.61	91.62	89.52	81.55	89.92	86.72	89.06	89.53	88.34
1436180_at	Dnajc5	13002	Csp AU018536 2610314I24Rik	DnaJ (Hsp40) homolog, subfamily C, member 5	93.44	93.4	95.24	93.76	92.84	92.77	93.96	92.23	92.11	94.68	96.58	90.72	93.77	92.43	93.78	94.95	94.26
1448850_a_at	Dnajc5	13002	Csp AU018536 2610314I24Rik	DnaJ (Hsp40) homolog, subfamily C, member 5	89.99	85.16	88.81	89.89	88	87.5	87.98	90.26	87.39	93.24	89.01	84.62	89.6	87.92	89.35	89.97	91.16
1448851_a_at	Dnajc5	13002	Csp AU018536 2610314I24Rik	DnaJ (Hsp40) homolog, subfamily C, member 5	73.35	62.79	63.42	78.51	74.51	67.67	69.94	75.44	76.79	80.41	63.16	64.29	72.02	69.43	77.74	68.61	74.78
1460498_a_at	Dnajc5	13002	Csp AU018536 2610314I24Rik	DnaJ (Hsp40) homolog, subfamily C, member 5	67.46	60.16	67.13	72.11	71.44	67.22	70.25	66.73	69.09	77.2	66.36	62.91	69.13	72.37	75.23	65.05	65.99
1421694_a_at	Vcan	13003	9430051N09 PG-M(V1) Cspg2 PG-M PG-M(V0) NG2 DPEAAE hdf 5430420N07Rik	versican	23.42	23.48	20.94	55.66	22.27	63.96	57.32	29.98	41.79	75.31	15.08	28.42	20.45	40.4	19.72	15.86	18.31
1427256_at	Vcan	13003	9430051N09 PG-M(V1) Cspg2 PG-M PG-M(V0) NG2 DPEAAE hdf 5430420N07Rik	versican	31.28	30.86	37.17	62.15	28.36	72.67	68.64	36.34	52.57	77.01	27.45	33.08	30.28	50.19	27.18	26.86	27.84
1427257_at	Vcan	13003	9430051N09 PG-M(V1) Cspg2 PG-M PG-M(V0) NG2 DPEAAE hdf 5430420N07Rik	versican	21.6	23.27	20.05	42.81	24.96	53.5	49.57	27.8	36.94	58.14	16.62	31.93	21.45	33.65	22.12	17.93	17.14
1433043_at	Vcan	13003	9430051N09 PG-M(V1) Cspg2 PG-M PG-M(V0) NG2 DPEAAE hdf 5430420N07Rik	versican	26.13	25.14	27.46	29.25	29.27	28.46	33.04	20.94	28.84	29.64	29.6	24.13	27.75	30.4	19.9	23.3	23.78
1433044_at	Vcan	13003	9430051N09 PG-M(V1) Cspg2 PG-M PG-M(V0) NG2 DPEAAE hdf 5430420N07Rik	versican	26.28	24.3	24.05	28.65	24.4	23.1	26.63	24.05	27.8	29.94	26.13	18.68	25.39	26.34	25.37	26.68	25.75
1447586_at	Vcan	13003	9430051N09 PG-M(V1) Cspg2 PG-M PG-M(V0) NG2 DPEAAE hdf 5430420N07Rik	versican	6.62	8.52	7.47	7.7	8.36	8.97	9.94	10.24	10.53	6.87	9.22	9.19	7.62	8.41	7.68	8.43	8.28
1447887_x_at	Vcan	13003	9430051N09 PG-M(V1) Cspg2 PG-M PG-M(V0) NG2 DPEAAE hdf 5430420N07Rik	versican	11.2	11.82	5.79	13.9	10.55	26.66	14.39	12.66	10.78	14.44	11.45	14.89	9.41	19.68	7.88	9.9	8.57
1459767_x_at	Vcan	13003	9430051N09 PG-M(V1) Cspg2 PG-M PG-M(V0) NG2 DPEAAE hdf 5430420N07Rik	versican	11.04	9.98	10.47	12.55	10.4	9.73	14.76	11.83	16.14	11.73	11.14	11.52	12.14	12.01	11.22	12.35	11.28
1423604_at	Ncan	13004	Tgfbit C230035B04 Cspg3 Cspg3-rs	neurocan	27.28	25.2	25.64	31.23	28.72	37.95	28.48	26.72	24.28	31.07	27.85	24.8	26.03	25.08	27.47	27.15	26
1434679_at	Ncan	13004	Tgfbit C230035B04 Cspg3 Cspg3-rs	neurocan	38.51	28.58	39.1	40.25	29.14	42.77	40.07	31.63	32.32	41.34	40.14	24.74	32.11	30.97	30.15	32.88	27.78
1450950_at	Smc3	13006	SMC-3 Mmip1 SmcD Cspg6 Bamacan HCAP	structural maintenace of chromosomes 3	87.79	88.92	85.93	81.93	88.54	80.03	78.75	91.8	86.91	81.39	86.39	88.22	89.33	83.26	90.6	88.01	93.19
1450951_at	Smc3	13006	SMC-3 Mmip1 SmcD Cspg6 Bamacan HCAP	structural maintenace of chromosomes 3	63.59	67.78	65.84	55.98	68.13	56.05	57.28	67.44	61.28	56.31	69.61	67.25	67.25	59.52	66.67	66.77	67.76
1425810_a_at	Csrp1	13007	AA959891 CRP1 AA408841 Csrp AW545626	cysteine and glycine-rich protein 1	60.56	51.56	51.62	84.21	62.09	55.92	60.02	71.43	66.73	86.29	46.51	59.85	66.72	65.28	72.1	61.28	74.71
1425811_a_at	Csrp1	13007	AA959891 CRP1 AA408841 Csrp AW545626	cysteine and glycine-rich protein 1	72.12	74.71	76.03	90.96	78.29	69.94	72.95	88.68	78.96	92.5	67.85	81	81.48	81.4	83.98	76.32	85.95
1420731_a_at	Csrp2	13008	AW551867 SmLim Crp2	cysteine and glycine-rich protein 2	72.86	78.24	66.67	66.75	55.36	74.15	75.98	88.01	61.07	73.31	61.04	77.12	54.5	66.04	61.22	64.35	58.27
1460318_at	Csrp3	13009	MMLP MLP CRP3	cysteine and glycine-rich protein 3	33.43	47.13	34.5	35.54	35.4	37.95	39.44	36.18	43.64	37.97	42.04	52.78	37.35	31.32	33.75	31.53	31.35
1426195_a_at	Cst3	13010	CysC	cystatin C	96.46	96.41	99.79	99.99	93.07	99.97	99.92	96.75	99.23	99.95	93.01	98.07	92.61	99.87	93.07	92.44	93.82
1419202_at	Cst7	13011	Cmap	cystatin F (leukocystatin)	41.75	68.53	60.9	65.32	95.02	62.75	54.29	52.69	82.77	75.52	96.36	77.64	84.52	78.42	86.71	88.08	57.56
1424479_at	Cst8	13012	Cst-rs1 Cres	cystatin 8 (cystatin-related epididymal spermatogenic)	24.23	20.28	22.31	25.3	20.61	17.1	23.8	21.64	19.89	19.91	20.32	17.99	22.65	19.42	22.79	21.52	22.36
[truncated: 36,545 more rows]
